# Supplementary material for: A Global Survey of the Full-Length Transcriptome of Apis mellifera by Single-Molecule Long-Read Sequencing
Source: Int J Mol Sci. 2023 Mar 18;24(6):5827. doi: 10.3390/ijms24065827 (PMC10059051; doi:10.3390/ijms24065827)
Supplement: Supplementary file 1 [file ijms-24-05827-s001.zip]

Archive with 13 entries (13 files):
- figure & table captions.pdf
- FigureS1.pdf
- FigureS2.pdf
- FigureS3.pdf
- FigureS4.pdf
- TableS1.fa
- TableS2.xlsx
- TableS3.pdf
- TableS4.xlsx
- TableS5.xlsx
- TableS6.xlsx
- TableS7.pdf
- TableS8.pdf
