# Supplementary material for: A Global Survey of the Full-Length Transcriptome of Apis mellifera by Single-Molecule Long-Read Sequencing
Source: Int J Mol Sci. 2023 Mar 18;24(6):5827. doi: 10.3390/ijms24065827 (PMC10059051; doi:10.3390/ijms24065827)
Supplement: Supplementary file 1 [file ijms-24-05827-s001.zip › TableS2.xlsx]

## Sheet: TableS2
Transcript_ID	NR_ID	NR_annotation	GO_ID	GO_term	KO_ID	KO_gene	KO_Hyperlink	KEGG_Pathway	Pathway_ID	KOG_ID	KOG_annotation	Swiss-Prot_ID	Swiss-Prot_annotation
NC_001566.1.1.1	QNG58163.1	NADH dehydrogenase subunit 2 [Apis mellifera]	GO:0016021;GO:0005739	integral component of membrane;mitochondrion	K03879	ND2	http://www.genome.jp/dbget-bin/www_bget?ko:K03879	Oxidative phosphorylation;Thermogenesis;Retrograde endocannabinoid signaling	ko00190,ko04714,ko04723	-	-	sp|P34849|NU2M_APILI	NADH-ubiquinone oxidoreductase chain 2 OS=Apis mellifera ligustica OX=7469 GN=ND2 PE=3 SV=1
NC_001566.1.2.1	NP_008087.1	cytochrome c oxidase subunit III [Apis mellifera ligustica]	GO:0004129;GO:0019646;GO:0016021;GO:0005739	cytochrome-c oxidase activity;aerobic electron transport chain;integral component of membrane;mitochondrion	K02261	COX2	http://www.genome.jp/dbget-bin/www_bget?ko:K02261	Oxidative phosphorylation;Cardiac muscle contraction;Thermogenesis	ko00190,ko04260,ko04714	-	-	sp|P34843|COX3_APILI	Cytochrome c oxidase subunit 3 OS=Apis mellifera ligustica OX=7469 GN=COIII PE=3 SV=1
NC_001566.1.3.1	BBA20996.1	NADH dehydrogenase subunit 5 [Apis cerana cerana]	GO:0008137;GO:0016021;GO:0005739	NADH dehydrogenase (ubiquinone) activity;integral component of membrane;mitochondrion	K03883	ND5	http://www.genome.jp/dbget-bin/www_bget?ko:K03883	Oxidative phosphorylation;Thermogenesis;Retrograde endocannabinoid signaling	ko00190,ko04714,ko04723	KOG4668	NADH dehydrogenase subunits 2, 5, and related proteins	sp|P34855|NU5M_APILI	NADH-ubiquinone oxidoreductase chain 5 OS=Apis mellifera ligustica OX=7469 GN=ND5 PE=3 SV=1
NC_001566.1.3.2	KAF6197872.1	hypothetical protein [Apolygus lucorum]	-	-	-	-	-	-	-	-	-	-	-
NC_001566.1.4.1	-	-	-	-	-	-	-	-	-	-	-	-	-
NC_001566.1.6.1	QQK39067.1	cytochrome c oxidase subunit I, partial [Apis mellifera]	GO:0004129;GO:0020037;GO:0046872;GO:0009060;GO:0006119;GO:0016021;GO:0005743;GO:0045277	cytochrome-c oxidase activity;heme binding;metal ion binding;aerobic respiration;oxidative phosphorylation;integral component of membrane;mitochondrial inner membrane;respiratory chain complex IV	K02256	COX1	http://www.genome.jp/dbget-bin/www_bget?ko:K02256	Oxidative phosphorylation;Cardiac muscle contraction;Thermogenesis	ko00190,ko04260,ko04714	-	-	sp|P20374|COX1_APILI	Cytochrome c oxidase subunit 1 OS=Apis mellifera ligustica OX=7469 GN=COI PE=3 SV=1
NC_001566.1.6.2	BBA20996.1	NADH dehydrogenase subunit 5 [Apis cerana cerana]	GO:0008137;GO:0016021;GO:0005739	NADH dehydrogenase (ubiquinone) activity;integral component of membrane;mitochondrion	K03883	ND5	http://www.genome.jp/dbget-bin/www_bget?ko:K03883	Oxidative phosphorylation;Thermogenesis;Retrograde endocannabinoid signaling	ko00190,ko04714,ko04723	KOG4668	NADH dehydrogenase subunits 2, 5, and related proteins	sp|P34855|NU5M_APILI	NADH-ubiquinone oxidoreductase chain 5 OS=Apis mellifera ligustica OX=7469 GN=ND5 PE=3 SV=1
NC_001566.1.6.10	AVK71715.1	cytochrome oxidase subunit I, partial [Apis mellifera carpatica]	GO:0004129;GO:0020037;GO:0046872;GO:0009060;GO:0006119;GO:0016021;GO:0005743;GO:0045277	cytochrome-c oxidase activity;heme binding;metal ion binding;aerobic respiration;oxidative phosphorylation;integral component of membrane;mitochondrial inner membrane;respiratory chain complex IV	K02256	COX1	http://www.genome.jp/dbget-bin/www_bget?ko:K02256	Oxidative phosphorylation;Cardiac muscle contraction;Thermogenesis	ko00190,ko04260,ko04714	-	-	sp|P20374|COX1_APILI	Cytochrome c oxidase subunit 1 OS=Apis mellifera ligustica OX=7469 GN=COI PE=3 SV=1
NC_001566.1.6.11	AVK71715.1	cytochrome oxidase subunit I, partial [Apis mellifera carpatica]	GO:0004129;GO:0020037;GO:0046872;GO:0009060;GO:0006119;GO:0016021;GO:0005743;GO:0045277	cytochrome-c oxidase activity;heme binding;metal ion binding;aerobic respiration;oxidative phosphorylation;integral component of membrane;mitochondrial inner membrane;respiratory chain complex IV	K02256	COX1	http://www.genome.jp/dbget-bin/www_bget?ko:K02256	Oxidative phosphorylation;Cardiac muscle contraction;Thermogenesis	ko00190,ko04260,ko04714	-	-	sp|P20374|COX1_APILI	Cytochrome c oxidase subunit 1 OS=Apis mellifera ligustica OX=7469 GN=COI PE=3 SV=1
NC_001566.1.6.12	ARR27639.1	cytochrome c oxidase subunit I [Apis mellifera ligustica]	GO:0004129;GO:0020037;GO:0046872;GO:0009060;GO:0006119;GO:0016021;GO:0005743;GO:0045277	cytochrome-c oxidase activity;heme binding;metal ion binding;aerobic respiration;oxidative phosphorylation;integral component of membrane;mitochondrial inner membrane;respiratory chain complex IV	K02256	COX1	http://www.genome.jp/dbget-bin/www_bget?ko:K02256	Oxidative phosphorylation;Cardiac muscle contraction;Thermogenesis	ko00190,ko04260,ko04714	-	-	sp|P20374|COX1_APILI	Cytochrome c oxidase subunit 1 OS=Apis mellifera ligustica OX=7469 GN=COI PE=3 SV=1
NC_001566.1.6.13	ARR27639.1	cytochrome c oxidase subunit I [Apis mellifera ligustica]	GO:0004129;GO:0020037;GO:0046872;GO:0009060;GO:0006119;GO:0016021;GO:0005743;GO:0045277	cytochrome-c oxidase activity;heme binding;metal ion binding;aerobic respiration;oxidative phosphorylation;integral component of membrane;mitochondrial inner membrane;respiratory chain complex IV	K02256	COX1	http://www.genome.jp/dbget-bin/www_bget?ko:K02256	Oxidative phosphorylation;Cardiac muscle contraction;Thermogenesis	ko00190,ko04260,ko04714	-	-	sp|P20374|COX1_APILI	Cytochrome c oxidase subunit 1 OS=Apis mellifera ligustica OX=7469 GN=COI PE=3 SV=1
NC_001566.1.6.14	ARR27639.1	cytochrome c oxidase subunit I [Apis mellifera ligustica]	GO:0004129;GO:0020037;GO:0046872;GO:0009060;GO:0006119;GO:0016021;GO:0005743;GO:0045277	cytochrome-c oxidase activity;heme binding;metal ion binding;aerobic respiration;oxidative phosphorylation;integral component of membrane;mitochondrial inner membrane;respiratory chain complex IV	K02256	COX1	http://www.genome.jp/dbget-bin/www_bget?ko:K02256	Oxidative phosphorylation;Cardiac muscle contraction;Thermogenesis	ko00190,ko04260,ko04714	-	-	sp|P20374|COX1_APILI	Cytochrome c oxidase subunit 1 OS=Apis mellifera ligustica OX=7469 GN=COI PE=3 SV=1
NC_001566.1.6.15	AVK71715.1	cytochrome oxidase subunit I, partial [Apis mellifera carpatica]	GO:0004129;GO:0020037;GO:0046872;GO:0009060;GO:0006119;GO:0016021;GO:0005743;GO:0045277	cytochrome-c oxidase activity;heme binding;metal ion binding;aerobic respiration;oxidative phosphorylation;integral component of membrane;mitochondrial inner membrane;respiratory chain complex IV	K02256	COX1	http://www.genome.jp/dbget-bin/www_bget?ko:K02256	Oxidative phosphorylation;Cardiac muscle contraction;Thermogenesis	ko00190,ko04260,ko04714	-	-	sp|P20374|COX1_APILI	Cytochrome c oxidase subunit 1 OS=Apis mellifera ligustica OX=7469 GN=COI PE=3 SV=1
NC_001566.1.6.16	ARR27639.1	cytochrome c oxidase subunit I [Apis mellifera ligustica]	GO:0004129;GO:0020037;GO:0046872;GO:0009060;GO:0006119;GO:0016021;GO:0005743;GO:0045277	cytochrome-c oxidase activity;heme binding;metal ion binding;aerobic respiration;oxidative phosphorylation;integral component of membrane;mitochondrial inner membrane;respiratory chain complex IV	K02256	COX1	http://www.genome.jp/dbget-bin/www_bget?ko:K02256	Oxidative phosphorylation;Cardiac muscle contraction;Thermogenesis	ko00190,ko04260,ko04714	-	-	sp|P20374|COX1_APILI	Cytochrome c oxidase subunit 1 OS=Apis mellifera ligustica OX=7469 GN=COI PE=3 SV=1
NC_001566.1.6.17	AMQ78244.1	cytochrome oxidase subunit I, partial [Apis mellifera]	GO:0004129;GO:0020037;GO:0046872;GO:0009060;GO:0006119;GO:0016021;GO:0005743;GO:0070469;GO:0045277	cytochrome-c oxidase activity;heme binding;metal ion binding;aerobic respiration;oxidative phosphorylation;integral component of membrane;mitochondrial inner membrane;respirasome;respiratory chain complex IV	K02256	COX1	http://www.genome.jp/dbget-bin/www_bget?ko:K02256	Oxidative phosphorylation;Cardiac muscle contraction;Thermogenesis	ko00190,ko04260,ko04714	-	-	sp|P20374|COX1_APILI	Cytochrome c oxidase subunit 1 OS=Apis mellifera ligustica OX=7469 GN=COI PE=3 SV=1
NC_001566.1.6.18	ARR27639.1	cytochrome c oxidase subunit I [Apis mellifera ligustica]	GO:0004129;GO:0020037;GO:0046872;GO:0009060;GO:0006119;GO:0016021;GO:0005743;GO:0045277	cytochrome-c oxidase activity;heme binding;metal ion binding;aerobic respiration;oxidative phosphorylation;integral component of membrane;mitochondrial inner membrane;respiratory chain complex IV	K02256	COX1	http://www.genome.jp/dbget-bin/www_bget?ko:K02256	Oxidative phosphorylation;Cardiac muscle contraction;Thermogenesis	ko00190,ko04260,ko04714	-	-	sp|P20374|COX1_APILI	Cytochrome c oxidase subunit 1 OS=Apis mellifera ligustica OX=7469 GN=COI PE=3 SV=1
NC_001566.1.6.19	ARR27639.1	cytochrome c oxidase subunit I [Apis mellifera ligustica]	GO:0004129;GO:0020037;GO:0046872;GO:0009060;GO:0006119;GO:0016021;GO:0005743;GO:0045277	cytochrome-c oxidase activity;heme binding;metal ion binding;aerobic respiration;oxidative phosphorylation;integral component of membrane;mitochondrial inner membrane;respiratory chain complex IV	K02256	COX1	http://www.genome.jp/dbget-bin/www_bget?ko:K02256	Oxidative phosphorylation;Cardiac muscle contraction;Thermogenesis	ko00190,ko04260,ko04714	-	-	sp|P20374|COX1_APILI	Cytochrome c oxidase subunit 1 OS=Apis mellifera ligustica OX=7469 GN=COI PE=3 SV=1
NC_001566.1.6.20	ARR27639.1	cytochrome c oxidase subunit I [Apis mellifera ligustica]	GO:0004129;GO:0020037;GO:0046872;GO:0009060;GO:0006119;GO:0016021;GO:0005743;GO:0045277	cytochrome-c oxidase activity;heme binding;metal ion binding;aerobic respiration;oxidative phosphorylation;integral component of membrane;mitochondrial inner membrane;respiratory chain complex IV	K02256	COX1	http://www.genome.jp/dbget-bin/www_bget?ko:K02256	Oxidative phosphorylation;Cardiac muscle contraction;Thermogenesis	ko00190,ko04260,ko04714	-	-	sp|P20374|COX1_APILI	Cytochrome c oxidase subunit 1 OS=Apis mellifera ligustica OX=7469 GN=COI PE=3 SV=1
NC_001566.1.6.21	ARR27639.1	cytochrome c oxidase subunit I [Apis mellifera ligustica]	GO:0004129;GO:0020037;GO:0046872;GO:0009060;GO:0006119;GO:0016021;GO:0005743;GO:0045277	cytochrome-c oxidase activity;heme binding;metal ion binding;aerobic respiration;oxidative phosphorylation;integral component of membrane;mitochondrial inner membrane;respiratory chain complex IV	K02256	COX1	http://www.genome.jp/dbget-bin/www_bget?ko:K02256	Oxidative phosphorylation;Cardiac muscle contraction;Thermogenesis	ko00190,ko04260,ko04714	-	-	sp|P20374|COX1_APILI	Cytochrome c oxidase subunit 1 OS=Apis mellifera ligustica OX=7469 GN=COI PE=3 SV=1
NC_001566.1.6.22	ARR27639.1	cytochrome c oxidase subunit I [Apis mellifera ligustica]	GO:0004129;GO:0020037;GO:0046872;GO:0009060;GO:0006119;GO:0016021;GO:0005743;GO:0045277	cytochrome-c oxidase activity;heme binding;metal ion binding;aerobic respiration;oxidative phosphorylation;integral component of membrane;mitochondrial inner membrane;respiratory chain complex IV	K02256	COX1	http://www.genome.jp/dbget-bin/www_bget?ko:K02256	Oxidative phosphorylation;Cardiac muscle contraction;Thermogenesis	ko00190,ko04260,ko04714	-	-	sp|P20374|COX1_APILI	Cytochrome c oxidase subunit 1 OS=Apis mellifera ligustica OX=7469 GN=COI PE=3 SV=1
NC_001566.1.6.23	ARR27639.1	cytochrome c oxidase subunit I [Apis mellifera ligustica]	GO:0004129;GO:0020037;GO:0046872;GO:0009060;GO:0006119;GO:0016021;GO:0005743;GO:0045277	cytochrome-c oxidase activity;heme binding;metal ion binding;aerobic respiration;oxidative phosphorylation;integral component of membrane;mitochondrial inner membrane;respiratory chain complex IV	K02256	COX1	http://www.genome.jp/dbget-bin/www_bget?ko:K02256	Oxidative phosphorylation;Cardiac muscle contraction;Thermogenesis	ko00190,ko04260,ko04714	-	-	sp|P20374|COX1_APILI	Cytochrome c oxidase subunit 1 OS=Apis mellifera ligustica OX=7469 GN=COI PE=3 SV=1
NC_001566.1.6.24	ARR27639.1	cytochrome c oxidase subunit I [Apis mellifera ligustica]	GO:0004129;GO:0020037;GO:0046872;GO:0009060;GO:0006119;GO:0016021;GO:0005743;GO:0045277	cytochrome-c oxidase activity;heme binding;metal ion binding;aerobic respiration;oxidative phosphorylation;integral component of membrane;mitochondrial inner membrane;respiratory chain complex IV	K02256	COX1	http://www.genome.jp/dbget-bin/www_bget?ko:K02256	Oxidative phosphorylation;Cardiac muscle contraction;Thermogenesis	ko00190,ko04260,ko04714	-	-	sp|P20374|COX1_APILI	Cytochrome c oxidase subunit 1 OS=Apis mellifera ligustica OX=7469 GN=COI PE=3 SV=1
NC_001566.1.6.25	ARR27639.1	cytochrome c oxidase subunit I [Apis mellifera ligustica]	GO:0004129;GO:0020037;GO:0046872;GO:0009060;GO:0006119;GO:0016021;GO:0005743;GO:0045277	cytochrome-c oxidase activity;heme binding;metal ion binding;aerobic respiration;oxidative phosphorylation;integral component of membrane;mitochondrial inner membrane;respiratory chain complex IV	K02256	COX1	http://www.genome.jp/dbget-bin/www_bget?ko:K02256	Oxidative phosphorylation;Cardiac muscle contraction;Thermogenesis	ko00190,ko04260,ko04714	-	-	sp|P20374|COX1_APILI	Cytochrome c oxidase subunit 1 OS=Apis mellifera ligustica OX=7469 GN=COI PE=3 SV=1
NC_001566.1.6.26	AVK71715.1	cytochrome oxidase subunit I, partial [Apis mellifera carpatica]	GO:0004129;GO:0020037;GO:0046872;GO:0009060;GO:0006119;GO:0016021;GO:0005743;GO:0045277	cytochrome-c oxidase activity;heme binding;metal ion binding;aerobic respiration;oxidative phosphorylation;integral component of membrane;mitochondrial inner membrane;respiratory chain complex IV	K02256	COX1	http://www.genome.jp/dbget-bin/www_bget?ko:K02256	Oxidative phosphorylation;Cardiac muscle contraction;Thermogenesis	ko00190,ko04260,ko04714	-	-	sp|P20374|COX1_APILI	Cytochrome c oxidase subunit 1 OS=Apis mellifera ligustica OX=7469 GN=COI PE=3 SV=1
NC_001566.1.6.27	ARR27639.1	cytochrome c oxidase subunit I [Apis mellifera ligustica]	GO:0004129;GO:0020037;GO:0046872;GO:0009060;GO:0006119;GO:0016021;GO:0005743;GO:0045277	cytochrome-c oxidase activity;heme binding;metal ion binding;aerobic respiration;oxidative phosphorylation;integral component of membrane;mitochondrial inner membrane;respiratory chain complex IV	K02256	COX1	http://www.genome.jp/dbget-bin/www_bget?ko:K02256	Oxidative phosphorylation;Cardiac muscle contraction;Thermogenesis	ko00190,ko04260,ko04714	-	-	sp|P20374|COX1_APILI	Cytochrome c oxidase subunit 1 OS=Apis mellifera ligustica OX=7469 GN=COI PE=3 SV=1
NC_001566.1.6.28	ARR27639.1	cytochrome c oxidase subunit I [Apis mellifera ligustica]	GO:0004129;GO:0020037;GO:0046872;GO:0009060;GO:0006119;GO:0016021;GO:0005743;GO:0045277	cytochrome-c oxidase activity;heme binding;metal ion binding;aerobic respiration;oxidative phosphorylation;integral component of membrane;mitochondrial inner membrane;respiratory chain complex IV	K02256	COX1	http://www.genome.jp/dbget-bin/www_bget?ko:K02256	Oxidative phosphorylation;Cardiac muscle contraction;Thermogenesis	ko00190,ko04260,ko04714	-	-	sp|P20374|COX1_APILI	Cytochrome c oxidase subunit 1 OS=Apis mellifera ligustica OX=7469 GN=COI PE=3 SV=1
NC_001566.1.6.29	ARR27639.1	cytochrome c oxidase subunit I [Apis mellifera ligustica]	GO:0004129;GO:0020037;GO:0046872;GO:0009060;GO:0006119;GO:0016021;GO:0005743;GO:0045277	cytochrome-c oxidase activity;heme binding;metal ion binding;aerobic respiration;oxidative phosphorylation;integral component of membrane;mitochondrial inner membrane;respiratory chain complex IV	K02256	COX1	http://www.genome.jp/dbget-bin/www_bget?ko:K02256	Oxidative phosphorylation;Cardiac muscle contraction;Thermogenesis	ko00190,ko04260,ko04714	-	-	sp|P20374|COX1_APILI	Cytochrome c oxidase subunit 1 OS=Apis mellifera ligustica OX=7469 GN=COI PE=3 SV=1
NC_001566.1.6.30	ARR27639.1	cytochrome c oxidase subunit I [Apis mellifera ligustica]	GO:0004129;GO:0020037;GO:0046872;GO:0009060;GO:0006119;GO:0016021;GO:0005743;GO:0045277	cytochrome-c oxidase activity;heme binding;metal ion binding;aerobic respiration;oxidative phosphorylation;integral component of membrane;mitochondrial inner membrane;respiratory chain complex IV	K02256	COX1	http://www.genome.jp/dbget-bin/www_bget?ko:K02256	Oxidative phosphorylation;Cardiac muscle contraction;Thermogenesis	ko00190,ko04260,ko04714	-	-	sp|P20374|COX1_APILI	Cytochrome c oxidase subunit 1 OS=Apis mellifera ligustica OX=7469 GN=COI PE=3 SV=1
NC_001566.1.6.31	ARR27639.1	cytochrome c oxidase subunit I [Apis mellifera ligustica]	GO:0004129;GO:0020037;GO:0046872;GO:0009060;GO:0006119;GO:0016021;GO:0005743;GO:0045277	cytochrome-c oxidase activity;heme binding;metal ion binding;aerobic respiration;oxidative phosphorylation;integral component of membrane;mitochondrial inner membrane;respiratory chain complex IV	K02256	COX1	http://www.genome.jp/dbget-bin/www_bget?ko:K02256	Oxidative phosphorylation;Cardiac muscle contraction;Thermogenesis	ko00190,ko04260,ko04714	-	-	sp|P20374|COX1_APILI	Cytochrome c oxidase subunit 1 OS=Apis mellifera ligustica OX=7469 GN=COI PE=3 SV=1
NC_001566.1.6.3	ARR27639.1	cytochrome c oxidase subunit I [Apis mellifera ligustica]	GO:0004129;GO:0020037;GO:0046872;GO:0009060;GO:0006119;GO:0016021;GO:0005743;GO:0045277	cytochrome-c oxidase activity;heme binding;metal ion binding;aerobic respiration;oxidative phosphorylation;integral component of membrane;mitochondrial inner membrane;respiratory chain complex IV	K02256	COX1	http://www.genome.jp/dbget-bin/www_bget?ko:K02256	Oxidative phosphorylation;Cardiac muscle contraction;Thermogenesis	ko00190,ko04260,ko04714	-	-	sp|P20374|COX1_APILI	Cytochrome c oxidase subunit 1 OS=Apis mellifera ligustica OX=7469 GN=COI PE=3 SV=1
NC_001566.1.6.32	ARR27639.1	cytochrome c oxidase subunit I [Apis mellifera ligustica]	GO:0004129;GO:0020037;GO:0046872;GO:0009060;GO:0006119;GO:0016021;GO:0005743;GO:0045277	cytochrome-c oxidase activity;heme binding;metal ion binding;aerobic respiration;oxidative phosphorylation;integral component of membrane;mitochondrial inner membrane;respiratory chain complex IV	K02256	COX1	http://www.genome.jp/dbget-bin/www_bget?ko:K02256	Oxidative phosphorylation;Cardiac muscle contraction;Thermogenesis	ko00190,ko04260,ko04714	-	-	sp|P20374|COX1_APILI	Cytochrome c oxidase subunit 1 OS=Apis mellifera ligustica OX=7469 GN=COI PE=3 SV=1
NC_001566.1.6.33	ARR27639.1	cytochrome c oxidase subunit I [Apis mellifera ligustica]	GO:0004129;GO:0020037;GO:0046872;GO:0009060;GO:0006119;GO:0016021;GO:0005743;GO:0045277	cytochrome-c oxidase activity;heme binding;metal ion binding;aerobic respiration;oxidative phosphorylation;integral component of membrane;mitochondrial inner membrane;respiratory chain complex IV	K02256	COX1	http://www.genome.jp/dbget-bin/www_bget?ko:K02256	Oxidative phosphorylation;Cardiac muscle contraction;Thermogenesis	ko00190,ko04260,ko04714	-	-	sp|P20374|COX1_APILI	Cytochrome c oxidase subunit 1 OS=Apis mellifera ligustica OX=7469 GN=COI PE=3 SV=1
NC_001566.1.6.34	ARR27639.1	cytochrome c oxidase subunit I [Apis mellifera ligustica]	GO:0004129;GO:0020037;GO:0046872;GO:0009060;GO:0006119;GO:0016021;GO:0005743;GO:0045277	cytochrome-c oxidase activity;heme binding;metal ion binding;aerobic respiration;oxidative phosphorylation;integral component of membrane;mitochondrial inner membrane;respiratory chain complex IV	K02256	COX1	http://www.genome.jp/dbget-bin/www_bget?ko:K02256	Oxidative phosphorylation;Cardiac muscle contraction;Thermogenesis	ko00190,ko04260,ko04714	-	-	sp|P20374|COX1_APILI	Cytochrome c oxidase subunit 1 OS=Apis mellifera ligustica OX=7469 GN=COI PE=3 SV=1
NC_001566.1.6.35	ARR27639.1	cytochrome c oxidase subunit I [Apis mellifera ligustica]	GO:0004129;GO:0020037;GO:0046872;GO:0009060;GO:0006119;GO:0016021;GO:0005743;GO:0045277	cytochrome-c oxidase activity;heme binding;metal ion binding;aerobic respiration;oxidative phosphorylation;integral component of membrane;mitochondrial inner membrane;respiratory chain complex IV	K02256	COX1	http://www.genome.jp/dbget-bin/www_bget?ko:K02256	Oxidative phosphorylation;Cardiac muscle contraction;Thermogenesis	ko00190,ko04260,ko04714	-	-	sp|P20374|COX1_APILI	Cytochrome c oxidase subunit 1 OS=Apis mellifera ligustica OX=7469 GN=COI PE=3 SV=1
NC_001566.1.6.36	AVK71715.1	cytochrome oxidase subunit I, partial [Apis mellifera carpatica]	GO:0004129;GO:0020037;GO:0046872;GO:0009060;GO:0006119;GO:0016021;GO:0005743;GO:0045277	cytochrome-c oxidase activity;heme binding;metal ion binding;aerobic respiration;oxidative phosphorylation;integral component of membrane;mitochondrial inner membrane;respiratory chain complex IV	K02256	COX1	http://www.genome.jp/dbget-bin/www_bget?ko:K02256	Oxidative phosphorylation;Cardiac muscle contraction;Thermogenesis	ko00190,ko04260,ko04714	-	-	sp|P20374|COX1_APILI	Cytochrome c oxidase subunit 1 OS=Apis mellifera ligustica OX=7469 GN=COI PE=3 SV=1
NC_001566.1.6.37	ARR27639.1	cytochrome c oxidase subunit I [Apis mellifera ligustica]	GO:0004129;GO:0020037;GO:0046872;GO:0009060;GO:0006119;GO:0016021;GO:0005743;GO:0045277	cytochrome-c oxidase activity;heme binding;metal ion binding;aerobic respiration;oxidative phosphorylation;integral component of membrane;mitochondrial inner membrane;respiratory chain complex IV	K02256	COX1	http://www.genome.jp/dbget-bin/www_bget?ko:K02256	Oxidative phosphorylation;Cardiac muscle contraction;Thermogenesis	ko00190,ko04260,ko04714	-	-	sp|P20374|COX1_APILI	Cytochrome c oxidase subunit 1 OS=Apis mellifera ligustica OX=7469 GN=COI PE=3 SV=1
NC_001566.1.6.38	AVK71715.1	cytochrome oxidase subunit I, partial [Apis mellifera carpatica]	GO:0004129;GO:0020037;GO:0046872;GO:0009060;GO:0006119;GO:0016021;GO:0005743;GO:0045277	cytochrome-c oxidase activity;heme binding;metal ion binding;aerobic respiration;oxidative phosphorylation;integral component of membrane;mitochondrial inner membrane;respiratory chain complex IV	K02256	COX1	http://www.genome.jp/dbget-bin/www_bget?ko:K02256	Oxidative phosphorylation;Cardiac muscle contraction;Thermogenesis	ko00190,ko04260,ko04714	-	-	sp|P20374|COX1_APILI	Cytochrome c oxidase subunit 1 OS=Apis mellifera ligustica OX=7469 GN=COI PE=3 SV=1
NC_001566.1.6.39	AVK71715.1	cytochrome oxidase subunit I, partial [Apis mellifera carpatica]	GO:0004129;GO:0020037;GO:0046872;GO:0009060;GO:0006119;GO:0016021;GO:0005743;GO:0045277	cytochrome-c oxidase activity;heme binding;metal ion binding;aerobic respiration;oxidative phosphorylation;integral component of membrane;mitochondrial inner membrane;respiratory chain complex IV	K02256	COX1	http://www.genome.jp/dbget-bin/www_bget?ko:K02256	Oxidative phosphorylation;Cardiac muscle contraction;Thermogenesis	ko00190,ko04260,ko04714	-	-	sp|P20374|COX1_APILI	Cytochrome c oxidase subunit 1 OS=Apis mellifera ligustica OX=7469 GN=COI PE=3 SV=1
NC_001566.1.6.40	ARR27639.1	cytochrome c oxidase subunit I [Apis mellifera ligustica]	GO:0004129;GO:0020037;GO:0046872;GO:0009060;GO:0006119;GO:0016021;GO:0005743;GO:0045277	cytochrome-c oxidase activity;heme binding;metal ion binding;aerobic respiration;oxidative phosphorylation;integral component of membrane;mitochondrial inner membrane;respiratory chain complex IV	K02256	COX1	http://www.genome.jp/dbget-bin/www_bget?ko:K02256	Oxidative phosphorylation;Cardiac muscle contraction;Thermogenesis	ko00190,ko04260,ko04714	-	-	sp|P20374|COX1_APILI	Cytochrome c oxidase subunit 1 OS=Apis mellifera ligustica OX=7469 GN=COI PE=3 SV=1
NC_001566.1.6.41	ARR27639.1	cytochrome c oxidase subunit I [Apis mellifera ligustica]	GO:0004129;GO:0020037;GO:0046872;GO:0009060;GO:0006119;GO:0016021;GO:0005743;GO:0045277	cytochrome-c oxidase activity;heme binding;metal ion binding;aerobic respiration;oxidative phosphorylation;integral component of membrane;mitochondrial inner membrane;respiratory chain complex IV	K02256	COX1	http://www.genome.jp/dbget-bin/www_bget?ko:K02256	Oxidative phosphorylation;Cardiac muscle contraction;Thermogenesis	ko00190,ko04260,ko04714	-	-	sp|P20374|COX1_APILI	Cytochrome c oxidase subunit 1 OS=Apis mellifera ligustica OX=7469 GN=COI PE=3 SV=1
NC_001566.1.6.4	ARR27639.1	cytochrome c oxidase subunit I [Apis mellifera ligustica]	GO:0004129;GO:0020037;GO:0046872;GO:0009060;GO:0006119;GO:0016021;GO:0005743;GO:0045277	cytochrome-c oxidase activity;heme binding;metal ion binding;aerobic respiration;oxidative phosphorylation;integral component of membrane;mitochondrial inner membrane;respiratory chain complex IV	K02256	COX1	http://www.genome.jp/dbget-bin/www_bget?ko:K02256	Oxidative phosphorylation;Cardiac muscle contraction;Thermogenesis	ko00190,ko04260,ko04714	-	-	sp|P20374|COX1_APILI	Cytochrome c oxidase subunit 1 OS=Apis mellifera ligustica OX=7469 GN=COI PE=3 SV=1
NC_001566.1.6.42	AVK71715.1	cytochrome oxidase subunit I, partial [Apis mellifera carpatica]	GO:0004129;GO:0020037;GO:0046872;GO:0009060;GO:0006119;GO:0016021;GO:0005743;GO:0045277	cytochrome-c oxidase activity;heme binding;metal ion binding;aerobic respiration;oxidative phosphorylation;integral component of membrane;mitochondrial inner membrane;respiratory chain complex IV	K02256	COX1	http://www.genome.jp/dbget-bin/www_bget?ko:K02256	Oxidative phosphorylation;Cardiac muscle contraction;Thermogenesis	ko00190,ko04260,ko04714	-	-	sp|P20374|COX1_APILI	Cytochrome c oxidase subunit 1 OS=Apis mellifera ligustica OX=7469 GN=COI PE=3 SV=1
NC_001566.1.6.43	AVK71715.1	cytochrome oxidase subunit I, partial [Apis mellifera carpatica]	GO:0004129;GO:0020037;GO:0046872;GO:0009060;GO:0006119;GO:0016021;GO:0005743;GO:0045277	cytochrome-c oxidase activity;heme binding;metal ion binding;aerobic respiration;oxidative phosphorylation;integral component of membrane;mitochondrial inner membrane;respiratory chain complex IV	K02256	COX1	http://www.genome.jp/dbget-bin/www_bget?ko:K02256	Oxidative phosphorylation;Cardiac muscle contraction;Thermogenesis	ko00190,ko04260,ko04714	-	-	sp|P20374|COX1_APILI	Cytochrome c oxidase subunit 1 OS=Apis mellifera ligustica OX=7469 GN=COI PE=3 SV=1
NC_001566.1.6.44	ARR27639.1	cytochrome c oxidase subunit I [Apis mellifera ligustica]	GO:0004129;GO:0020037;GO:0046872;GO:0009060;GO:0006119;GO:0016021;GO:0005743;GO:0045277	cytochrome-c oxidase activity;heme binding;metal ion binding;aerobic respiration;oxidative phosphorylation;integral component of membrane;mitochondrial inner membrane;respiratory chain complex IV	K02256	COX1	http://www.genome.jp/dbget-bin/www_bget?ko:K02256	Oxidative phosphorylation;Cardiac muscle contraction;Thermogenesis	ko00190,ko04260,ko04714	-	-	sp|P20374|COX1_APILI	Cytochrome c oxidase subunit 1 OS=Apis mellifera ligustica OX=7469 GN=COI PE=3 SV=1
NC_001566.1.6.45	AVK71715.1	cytochrome oxidase subunit I, partial [Apis mellifera carpatica]	GO:0004129;GO:0020037;GO:0046872;GO:0009060;GO:0006119;GO:0016021;GO:0005743;GO:0045277	cytochrome-c oxidase activity;heme binding;metal ion binding;aerobic respiration;oxidative phosphorylation;integral component of membrane;mitochondrial inner membrane;respiratory chain complex IV	K02256	COX1	http://www.genome.jp/dbget-bin/www_bget?ko:K02256	Oxidative phosphorylation;Cardiac muscle contraction;Thermogenesis	ko00190,ko04260,ko04714	-	-	sp|P20374|COX1_APILI	Cytochrome c oxidase subunit 1 OS=Apis mellifera ligustica OX=7469 GN=COI PE=3 SV=1
NC_001566.1.6.46	AMQ78245.1	cytochrome oxidase subunit I, partial [Apis mellifera]	GO:0004129;GO:0020037;GO:0046872;GO:0009060;GO:0006119;GO:0016021;GO:0005743;GO:0070469;GO:0045277	cytochrome-c oxidase activity;heme binding;metal ion binding;aerobic respiration;oxidative phosphorylation;integral component of membrane;mitochondrial inner membrane;respirasome;respiratory chain complex IV	K02256	COX1	http://www.genome.jp/dbget-bin/www_bget?ko:K02256	Oxidative phosphorylation;Cardiac muscle contraction;Thermogenesis	ko00190,ko04260,ko04714	-	-	sp|P20374|COX1_APILI	Cytochrome c oxidase subunit 1 OS=Apis mellifera ligustica OX=7469 GN=COI PE=3 SV=1
NC_001566.1.6.47	AVK71715.1	cytochrome oxidase subunit I, partial [Apis mellifera carpatica]	GO:0004129;GO:0020037;GO:0046872;GO:0009060;GO:0006119;GO:0016021;GO:0005743;GO:0045277	cytochrome-c oxidase activity;heme binding;metal ion binding;aerobic respiration;oxidative phosphorylation;integral component of membrane;mitochondrial inner membrane;respiratory chain complex IV	K02256	COX1	http://www.genome.jp/dbget-bin/www_bget?ko:K02256	Oxidative phosphorylation;Cardiac muscle contraction;Thermogenesis	ko00190,ko04260,ko04714	-	-	sp|P20374|COX1_APILI	Cytochrome c oxidase subunit 1 OS=Apis mellifera ligustica OX=7469 GN=COI PE=3 SV=1
NC_001566.1.6.48	AVK71715.1	cytochrome oxidase subunit I, partial [Apis mellifera carpatica]	GO:0004129;GO:0020037;GO:0046872;GO:0009060;GO:0006119;GO:0016021;GO:0005743;GO:0045277	cytochrome-c oxidase activity;heme binding;metal ion binding;aerobic respiration;oxidative phosphorylation;integral component of membrane;mitochondrial inner membrane;respiratory chain complex IV	K02256	COX1	http://www.genome.jp/dbget-bin/www_bget?ko:K02256	Oxidative phosphorylation;Cardiac muscle contraction;Thermogenesis	ko00190,ko04260,ko04714	-	-	sp|P20374|COX1_APILI	Cytochrome c oxidase subunit 1 OS=Apis mellifera ligustica OX=7469 GN=COI PE=3 SV=1
NC_001566.1.6.49	ARR27639.1	cytochrome c oxidase subunit I [Apis mellifera ligustica]	GO:0004129;GO:0020037;GO:0046872;GO:0009060;GO:0006119;GO:0016021;GO:0005743;GO:0045277	cytochrome-c oxidase activity;heme binding;metal ion binding;aerobic respiration;oxidative phosphorylation;integral component of membrane;mitochondrial inner membrane;respiratory chain complex IV	K02256	COX1	http://www.genome.jp/dbget-bin/www_bget?ko:K02256	Oxidative phosphorylation;Cardiac muscle contraction;Thermogenesis	ko00190,ko04260,ko04714	-	-	sp|P20374|COX1_APILI	Cytochrome c oxidase subunit 1 OS=Apis mellifera ligustica OX=7469 GN=COI PE=3 SV=1
NC_001566.1.6.50	AJF44092.1	cytochrome c oxidase subunit 1 [Apis mellifera syriaca]	GO:0004129;GO:0020037;GO:0046872;GO:0009060;GO:0006119;GO:0016021;GO:0005743;GO:0045277	cytochrome-c oxidase activity;heme binding;metal ion binding;aerobic respiration;oxidative phosphorylation;integral component of membrane;mitochondrial inner membrane;respiratory chain complex IV	K02256	COX1	http://www.genome.jp/dbget-bin/www_bget?ko:K02256	Oxidative phosphorylation;Cardiac muscle contraction;Thermogenesis	ko00190,ko04260,ko04714	-	-	sp|P20374|COX1_APILI	Cytochrome c oxidase subunit 1 OS=Apis mellifera ligustica OX=7469 GN=COI PE=3 SV=1
NC_001566.1.6.51	ARR27639.1	cytochrome c oxidase subunit I [Apis mellifera ligustica]	GO:0004129;GO:0020037;GO:0046872;GO:0009060;GO:0006119;GO:0016021;GO:0005743;GO:0045277	cytochrome-c oxidase activity;heme binding;metal ion binding;aerobic respiration;oxidative phosphorylation;integral component of membrane;mitochondrial inner membrane;respiratory chain complex IV	K02256	COX1	http://www.genome.jp/dbget-bin/www_bget?ko:K02256	Oxidative phosphorylation;Cardiac muscle contraction;Thermogenesis	ko00190,ko04260,ko04714	-	-	sp|P20374|COX1_APILI	Cytochrome c oxidase subunit 1 OS=Apis mellifera ligustica OX=7469 GN=COI PE=3 SV=1
NC_001566.1.6.5	AVK71715.1	cytochrome oxidase subunit I, partial [Apis mellifera carpatica]	GO:0004129;GO:0020037;GO:0046872;GO:0009060;GO:0006119;GO:0016021;GO:0005743;GO:0045277	cytochrome-c oxidase activity;heme binding;metal ion binding;aerobic respiration;oxidative phosphorylation;integral component of membrane;mitochondrial inner membrane;respiratory chain complex IV	K02256	COX1	http://www.genome.jp/dbget-bin/www_bget?ko:K02256	Oxidative phosphorylation;Cardiac muscle contraction;Thermogenesis	ko00190,ko04260,ko04714	-	-	sp|P20374|COX1_APILI	Cytochrome c oxidase subunit 1 OS=Apis mellifera ligustica OX=7469 GN=COI PE=3 SV=1
NC_001566.1.6.52	ARR27639.1	cytochrome c oxidase subunit I [Apis mellifera ligustica]	GO:0004129;GO:0020037;GO:0046872;GO:0009060;GO:0006119;GO:0016021;GO:0005743;GO:0045277	cytochrome-c oxidase activity;heme binding;metal ion binding;aerobic respiration;oxidative phosphorylation;integral component of membrane;mitochondrial inner membrane;respiratory chain complex IV	K02256	COX1	http://www.genome.jp/dbget-bin/www_bget?ko:K02256	Oxidative phosphorylation;Cardiac muscle contraction;Thermogenesis	ko00190,ko04260,ko04714	-	-	sp|P20374|COX1_APILI	Cytochrome c oxidase subunit 1 OS=Apis mellifera ligustica OX=7469 GN=COI PE=3 SV=1
NC_001566.1.6.53	AVK71711.1	cytochrome oxidase subunit I, partial [Apis mellifera carpatica]	GO:0004129;GO:0020037;GO:0046872;GO:0009060;GO:0006119;GO:0016021;GO:0005743;GO:0045277	cytochrome-c oxidase activity;heme binding;metal ion binding;aerobic respiration;oxidative phosphorylation;integral component of membrane;mitochondrial inner membrane;respiratory chain complex IV	K02256	COX1	http://www.genome.jp/dbget-bin/www_bget?ko:K02256	Oxidative phosphorylation;Cardiac muscle contraction;Thermogenesis	ko00190,ko04260,ko04714	-	-	sp|P20374|COX1_APILI	Cytochrome c oxidase subunit 1 OS=Apis mellifera ligustica OX=7469 GN=COI PE=3 SV=1
NC_001566.1.6.54	AVK71715.1	cytochrome oxidase subunit I, partial [Apis mellifera carpatica]	GO:0004129;GO:0020037;GO:0046872;GO:0009060;GO:0006119;GO:0016021;GO:0005743;GO:0045277	cytochrome-c oxidase activity;heme binding;metal ion binding;aerobic respiration;oxidative phosphorylation;integral component of membrane;mitochondrial inner membrane;respiratory chain complex IV	K02256	COX1	http://www.genome.jp/dbget-bin/www_bget?ko:K02256	Oxidative phosphorylation;Cardiac muscle contraction;Thermogenesis	ko00190,ko04260,ko04714	-	-	sp|P20374|COX1_APILI	Cytochrome c oxidase subunit 1 OS=Apis mellifera ligustica OX=7469 GN=COI PE=3 SV=1
NC_001566.1.6.55	NP_008084.1	cytochrome c oxidase subunit II [Apis mellifera ligustica]	GO:0005507;GO:0004129;GO:0016021;GO:0005743;GO:0070469	copper ion binding;cytochrome-c oxidase activity;integral component of membrane;mitochondrial inner membrane;respirasome	K02261	COX2	http://www.genome.jp/dbget-bin/www_bget?ko:K02261	Oxidative phosphorylation;Cardiac muscle contraction;Thermogenesis	ko00190,ko04260,ko04714	-	-	sp|P20375|COX2_APILI	Cytochrome c oxidase subunit 2 OS=Apis mellifera ligustica OX=7469 GN=COII PE=3 SV=1
NC_001566.1.6.56	ADJ93842.1	cytochrome oxidase subunit II, partial [Apis mellifera ligustica]	GO:0005507;GO:0004129;GO:0016021;GO:0005743;GO:0070469	copper ion binding;cytochrome-c oxidase activity;integral component of membrane;mitochondrial inner membrane;respirasome	K02261	COX2	http://www.genome.jp/dbget-bin/www_bget?ko:K02261	Oxidative phosphorylation;Cardiac muscle contraction;Thermogenesis	ko00190,ko04260,ko04714	-	-	sp|P20375|COX2_APILI	Cytochrome c oxidase subunit 2 OS=Apis mellifera ligustica OX=7469 GN=COII PE=3 SV=1
NC_001566.1.6.57	ARS01173.1	cytochrome c oxidase subunit III [Apis mellifera meda]	GO:0004129;GO:0019646;GO:0016021;GO:0005739	cytochrome-c oxidase activity;aerobic electron transport chain;integral component of membrane;mitochondrion	K02262	COX3	http://www.genome.jp/dbget-bin/www_bget?ko:K02262	Oxidative phosphorylation;Cardiac muscle contraction;Thermogenesis	ko00190,ko04260,ko04714	KOG4664	Cytochrome oxidase subunit III and related proteins	sp|P34843|COX3_APILI	Cytochrome c oxidase subunit 3 OS=Apis mellifera ligustica OX=7469 GN=COIII PE=3 SV=1
NC_001566.1.6.58	NP_008093.1	cytochrome b [Apis mellifera ligustica]	GO:0046872;GO:0008121;GO:0022904;GO:0016021;GO:0005743;GO:0045275	metal ion binding;ubiquinol-cytochrome-c reductase activity;respiratory electron transport chain;integral component of membrane;mitochondrial inner membrane;respiratory chain complex III	K00412	CYTB,petB	http://www.genome.jp/dbget-bin/www_bget?ko:K00412	Oxidative phosphorylation;Cardiac muscle contraction;Thermogenesis	ko00190,ko04260,ko04714	KOG4663	Cytochrome b	sp|P34845|CYB_APILI	Cytochrome b OS=Apis mellifera ligustica OX=7469 GN=MT-CYB PE=3 SV=1
NC_001566.1.6.6	ARR27639.1	cytochrome c oxidase subunit I [Apis mellifera ligustica]	GO:0004129;GO:0020037;GO:0046872;GO:0009060;GO:0006119;GO:0016021;GO:0005743;GO:0045277	cytochrome-c oxidase activity;heme binding;metal ion binding;aerobic respiration;oxidative phosphorylation;integral component of membrane;mitochondrial inner membrane;respiratory chain complex IV	K02256	COX1	http://www.genome.jp/dbget-bin/www_bget?ko:K02256	Oxidative phosphorylation;Cardiac muscle contraction;Thermogenesis	ko00190,ko04260,ko04714	-	-	sp|P20374|COX1_APILI	Cytochrome c oxidase subunit 1 OS=Apis mellifera ligustica OX=7469 GN=COI PE=3 SV=1
NC_001566.1.6.7	ARR27639.1	cytochrome c oxidase subunit I [Apis mellifera ligustica]	GO:0004129;GO:0020037;GO:0046872;GO:0009060;GO:0006119;GO:0016021;GO:0005743;GO:0045277	cytochrome-c oxidase activity;heme binding;metal ion binding;aerobic respiration;oxidative phosphorylation;integral component of membrane;mitochondrial inner membrane;respiratory chain complex IV	K02256	COX1	http://www.genome.jp/dbget-bin/www_bget?ko:K02256	Oxidative phosphorylation;Cardiac muscle contraction;Thermogenesis	ko00190,ko04260,ko04714	-	-	sp|P20374|COX1_APILI	Cytochrome c oxidase subunit 1 OS=Apis mellifera ligustica OX=7469 GN=COI PE=3 SV=1
NC_001566.1.6.8	AVK71715.1	cytochrome oxidase subunit I, partial [Apis mellifera carpatica]	GO:0004129;GO:0020037;GO:0046872;GO:0009060;GO:0006119;GO:0016021;GO:0005743;GO:0045277	cytochrome-c oxidase activity;heme binding;metal ion binding;aerobic respiration;oxidative phosphorylation;integral component of membrane;mitochondrial inner membrane;respiratory chain complex IV	K02256	COX1	http://www.genome.jp/dbget-bin/www_bget?ko:K02256	Oxidative phosphorylation;Cardiac muscle contraction;Thermogenesis	ko00190,ko04260,ko04714	-	-	sp|P20374|COX1_APILI	Cytochrome c oxidase subunit 1 OS=Apis mellifera ligustica OX=7469 GN=COI PE=3 SV=1
NC_001566.1.6.9	ARR27639.1	cytochrome c oxidase subunit I [Apis mellifera ligustica]	GO:0004129;GO:0020037;GO:0046872;GO:0009060;GO:0006119;GO:0016021;GO:0005743;GO:0045277	cytochrome-c oxidase activity;heme binding;metal ion binding;aerobic respiration;oxidative phosphorylation;integral component of membrane;mitochondrial inner membrane;respiratory chain complex IV	K02256	COX1	http://www.genome.jp/dbget-bin/www_bget?ko:K02256	Oxidative phosphorylation;Cardiac muscle contraction;Thermogenesis	ko00190,ko04260,ko04714	-	-	sp|P20374|COX1_APILI	Cytochrome c oxidase subunit 1 OS=Apis mellifera ligustica OX=7469 GN=COI PE=3 SV=1
NC_001566.1.6.59	NP_008087.1	cytochrome c oxidase subunit III [Apis mellifera ligustica]	GO:0004129;GO:0019646;GO:0016021;GO:0005739	cytochrome-c oxidase activity;aerobic electron transport chain;integral component of membrane;mitochondrion	K02262	COX3	http://www.genome.jp/dbget-bin/www_bget?ko:K02262	Oxidative phosphorylation;Cardiac muscle contraction;Thermogenesis	ko00190,ko04260,ko04714	KOG4664	Cytochrome oxidase subunit III and related proteins	sp|P34843|COX3_APILI	Cytochrome c oxidase subunit 3 OS=Apis mellifera ligustica OX=7469 GN=COIII PE=3 SV=1
NC_001566.1.7.1	NP_008088.1	NADH dehydrogenase subunit 3 [Apis mellifera ligustica]	GO:0008137;GO:0016021;GO:0005739;GO:0070469	NADH dehydrogenase (ubiquinone) activity;integral component of membrane;mitochondrion;respirasome	K03880	ND3	http://www.genome.jp/dbget-bin/www_bget?ko:K03880	Oxidative phosphorylation;Thermogenesis;Retrograde endocannabinoid signaling	ko00190,ko04714,ko04723	-	-	sp|P34851|NU3M_APILI	NADH-ubiquinone oxidoreductase chain 3 OS=Apis mellifera ligustica OX=7469 GN=ND3 PE=3 SV=1
NC_001566.1.9.1	-	-	-	-	-	-	-	-	-	-	-	-	-
NC_037638.1.1.1	-	-	-	-	K12161	URM1	http://www.genome.jp/dbget-bin/www_bget?ko:K12161	Sulfur relay system	ko04122	-	-	-	-
NC_037638.1.1.2	XP_623975.1	ubiquitin-related modifier 1 [Apis mellifera]	GO:0032447;GO:0034227;GO:0002098;GO:0005829	protein urmylation;tRNA thio-modification;tRNA wobble uridine modification;cytosol	K12161	URM1	http://www.genome.jp/dbget-bin/www_bget?ko:K12161	Sulfur relay system	ko04122	KOG4146	Ubiquitin-like protein	sp|Q148F0|URM1_BOVIN	Ubiquitin-related modifier 1 OS=Bos taurus OX=9913 GN=URM1 PE=3 SV=1
NC_037638.1.1.3	XP_623975.1	ubiquitin-related modifier 1 [Apis mellifera]	GO:0032447;GO:0034227;GO:0002098;GO:0005829	protein urmylation;tRNA thio-modification;tRNA wobble uridine modification;cytosol	K12161	URM1	http://www.genome.jp/dbget-bin/www_bget?ko:K12161	Sulfur relay system	ko04122	KOG4146	Ubiquitin-like protein	sp|Q148F0|URM1_BOVIN	Ubiquitin-related modifier 1 OS=Bos taurus OX=9913 GN=URM1 PE=3 SV=1
NC_037638.1.1.4	XP_006617005.1	ubiquitin-related modifier 1 isoform X4 [Apis dorsata]	GO:0032447;GO:0034227;GO:0002098;GO:0005829	protein urmylation;tRNA thio-modification;tRNA wobble uridine modification;cytosol	K12161	URM1	http://www.genome.jp/dbget-bin/www_bget?ko:K12161	Sulfur relay system	ko04122	KOG4146	Ubiquitin-like protein	sp|Q148F0|URM1_BOVIN	Ubiquitin-related modifier 1 OS=Bos taurus OX=9913 GN=URM1 PE=3 SV=1
NC_037638.1.1.5	XP_623975.1	ubiquitin-related modifier 1 [Apis mellifera]	GO:0032447;GO:0034227;GO:0002098;GO:0005829	protein urmylation;tRNA thio-modification;tRNA wobble uridine modification;cytosol	K12161	URM1	http://www.genome.jp/dbget-bin/www_bget?ko:K12161	Sulfur relay system	ko04122	KOG4146	Ubiquitin-like protein	sp|Q148F0|URM1_BOVIN	Ubiquitin-related modifier 1 OS=Bos taurus OX=9913 GN=URM1 PE=3 SV=1
NC_037638.1.1.6	XP_623975.1	ubiquitin-related modifier 1 [Apis mellifera]	GO:0032447;GO:0034227;GO:0002098;GO:0005829	protein urmylation;tRNA thio-modification;tRNA wobble uridine modification;cytosol	K12161	URM1	http://www.genome.jp/dbget-bin/www_bget?ko:K12161	Sulfur relay system	ko04122	KOG4146	Ubiquitin-like protein	sp|Q148F0|URM1_BOVIN	Ubiquitin-related modifier 1 OS=Bos taurus OX=9913 GN=URM1 PE=3 SV=1
NC_037638.1.1.7	XP_623975.1	ubiquitin-related modifier 1 [Apis mellifera]	GO:0032447;GO:0034227;GO:0002098;GO:0005829	protein urmylation;tRNA thio-modification;tRNA wobble uridine modification;cytosol	K12161	URM1	http://www.genome.jp/dbget-bin/www_bget?ko:K12161	Sulfur relay system	ko04122	KOG4146	Ubiquitin-like protein	sp|Q148F0|URM1_BOVIN	Ubiquitin-related modifier 1 OS=Bos taurus OX=9913 GN=URM1 PE=3 SV=1
NC_037638.1.1.8	XP_623975.1	ubiquitin-related modifier 1 [Apis mellifera]	GO:0032447;GO:0034227;GO:0002098;GO:0005829	protein urmylation;tRNA thio-modification;tRNA wobble uridine modification;cytosol	K12161	URM1	http://www.genome.jp/dbget-bin/www_bget?ko:K12161	Sulfur relay system	ko04122	KOG4146	Ubiquitin-like protein	sp|Q148F0|URM1_BOVIN	Ubiquitin-related modifier 1 OS=Bos taurus OX=9913 GN=URM1 PE=3 SV=1
NC_037638.1.1.9	XP_623975.1	ubiquitin-related modifier 1 [Apis mellifera]	GO:0032447;GO:0034227;GO:0002098;GO:0005829	protein urmylation;tRNA thio-modification;tRNA wobble uridine modification;cytosol	K12161	URM1	http://www.genome.jp/dbget-bin/www_bget?ko:K12161	Sulfur relay system	ko04122	KOG4146	Ubiquitin-like protein	sp|Q148F0|URM1_BOVIN	Ubiquitin-related modifier 1 OS=Bos taurus OX=9913 GN=URM1 PE=3 SV=1
NC_037638.1.10.1	-	-	-	-	-	-	-	-	-	-	-	-	-
NC_037638.1.10.2	-	-	-	-	-	-	-	-	-	-	-	-	-
NC_037638.1.10.3	-	-	-	-	-	-	-	-	-	-	-	-	-
NC_037638.1.100.1	PBC25996.1	7,8-dihydro-8-oxoguanine triphosphatase [Apis cerana cerana]	GO:0008413;GO:0006281	8-oxo-7,8-dihydroguanosine triphosphate pyrophosphatase activity;DNA repair	K17816	NUDT1,MTH1	http://www.genome.jp/dbget-bin/www_bget?ko:K17816	-	-	-	-	-	-
NC_037638.1.1000.1	XP_003693589.1	histone chaperone asf1 [Apis florea]	GO:0006333;GO:0005634	chromatin assembly or disassembly;nucleus	K10753	ASF1	http://www.genome.jp/dbget-bin/www_bget?ko:K10753	-	-	KOG3265	Histone chaperone involved in gene silencing	sp|Q9V464|ASF1_DROME	Histone chaperone asf1 OS=Drosophila melanogaster OX=7227 GN=asf1 PE=1 SV=1
NC_037638.1.1000.2	XP_003693589.1	histone chaperone asf1 [Apis florea]	GO:0006333;GO:0005634	chromatin assembly or disassembly;nucleus	K10753	ASF1	http://www.genome.jp/dbget-bin/www_bget?ko:K10753	-	-	KOG3265	Histone chaperone involved in gene silencing	sp|Q9V464|ASF1_DROME	Histone chaperone asf1 OS=Drosophila melanogaster OX=7227 GN=asf1 PE=1 SV=1
NC_037638.1.1000.3	XP_017764910.1	PREDICTED: histone chaperone asf1 [Eufriesea mexicana]	GO:0006333;GO:0005634	chromatin assembly or disassembly;nucleus	K10753	ASF1	http://www.genome.jp/dbget-bin/www_bget?ko:K10753	-	-	-	-	sp|Q9V464|ASF1_DROME	Histone chaperone asf1 OS=Drosophila melanogaster OX=7227 GN=asf1 PE=1 SV=1
NC_037638.1.1001.1	-	-	-	-	-	-	-	-	-	-	-	-	-
NC_037638.1.1001.2	XP_001122688.2	uncharacterized protein LOC726972 [Apis mellifera]	GO:0016021	integral component of membrane	-	-	-	-	-	-	-	-	-
NC_037638.1.1001.3	XP_001122688.2	uncharacterized protein LOC726972 [Apis mellifera]	GO:0016021	integral component of membrane	-	-	-	-	-	-	-	-	-
NC_037638.1.1001.4	-	-	-	-	-	-	-	-	-	-	-	-	-
NC_037638.1.1001.5	XP_016918232.1	uncharacterized protein LOC108001643 [Apis cerana]	GO:0016021	integral component of membrane	-	-	-	-	-	-	-	-	-
NC_037638.1.1001.6	XP_001122688.2	uncharacterized protein LOC726972 [Apis mellifera]	GO:0016021	integral component of membrane	-	-	-	-	-	-	-	-	-
NC_037638.1.1001.7	XP_001122688.2	uncharacterized protein LOC726972 [Apis mellifera]	GO:0016021	integral component of membrane	-	-	-	-	-	-	-	-	-
NC_037638.1.1002.1	-	-	-	-	-	-	-	-	-	-	-	-	-
NC_037638.1.1003.1	-	-	-	-	-	-	-	-	-	-	-	-	-
NC_037638.1.1004.1	-	-	-	-	-	-	-	-	-	-	-	-	-
NC_037638.1.1005.1	-	-	-	-	-	-	-	-	-	-	-	-	-
NC_037638.1.1006.1	-	-	-	-	-	-	-	-	-	-	-	-	-
NC_037638.1.1007.1	-	-	-	-	-	-	-	-	-	-	-	-	-
NC_037638.1.1008.1	-	-	-	-	-	-	-	-	-	-	-	-	-
NC_037638.1.1009.1	-	-	-	-	-	-	-	-	-	-	-	-	-
NC_037638.1.101.1	XP_016904380.1	leucine-rich repeat serine/threonine-protein kinase 1 [Apis cerana]	GO:0005524;GO:0005525;GO:0106310;GO:0106311	ATP binding;GTP binding;protein serine kinase activity;protein serine/threonine kinase activity	-	-	-	-	-	-	-	sp|Q9TZM3|LRK1_CAEEL	Leucine-rich repeat serine/threonine-protein kinase 1 OS=Caenorhabditis elegans OX=6239 GN=lrk-1 PE=1 SV=6
NC_037638.1.1010.1	-	-	-	-	-	-	-	-	-	-	-	-	-
NC_037638.1.1011.1	-	-	-	-	-	-	-	-	-	-	-	-	-
NC_037638.1.1012.1	AZP03066.1	cytochrome b, partial [Apis mellifera]	GO:0009055;GO:0022904;GO:0016021;GO:0005743;GO:0070469	electron transfer activity;respiratory electron transport chain;integral component of membrane;mitochondrial inner membrane;respirasome	K00412	CYTB,petB	http://www.genome.jp/dbget-bin/www_bget?ko:K00412	Oxidative phosphorylation;Cardiac muscle contraction;Thermogenesis	ko00190,ko04260,ko04714	KOG4663	Cytochrome b	sp|P34845|CYB_APILI	Cytochrome b OS=Apis mellifera ligustica OX=7469 GN=MT-CYB PE=3 SV=1
NC_037638.1.1013.1	-	-	-	-	-	-	-	-	-	-	-	-	-
NC_037638.1.1014.1	-	-	-	-	-	-	-	-	-	-	-	-	-
NC_037638.1.1015.1	XP_397439.4	eukaryotic translation initiation factor 3 subunit A [Apis mellifera]	GO:0003743;GO:0001732;GO:0016282;GO:0033290;GO:0005852	translation initiation factor activity;formation of cytoplasmic translation initiation complex;eukaryotic 43S preinitiation complex;eukaryotic 48S preinitiation complex;eukaryotic translation initiation factor 3 complex	K03254	EIF3A	http://www.genome.jp/dbget-bin/www_bget?ko:K03254	-	-	KOG2072	Translation initiation factor 3, subunit a (eIF-3a)	sp|Q173M7|EIF3A_AEDAE	Eukaryotic translation initiation factor 3 subunit A OS=Aedes aegypti OX=7159 GN=eIF3-S10 PE=3 SV=1
NC_037638.1.1015.2	XP_397439.4	eukaryotic translation initiation factor 3 subunit A [Apis mellifera]	GO:0003743;GO:0001732;GO:0016282;GO:0033290;GO:0005852	translation initiation factor activity;formation of cytoplasmic translation initiation complex;eukaryotic 43S preinitiation complex;eukaryotic 48S preinitiation complex;eukaryotic translation initiation factor 3 complex	K03254	EIF3A	http://www.genome.jp/dbget-bin/www_bget?ko:K03254	-	-	KOG2072	Translation initiation factor 3, subunit a (eIF-3a)	sp|Q173M7|EIF3A_AEDAE	Eukaryotic translation initiation factor 3 subunit A OS=Aedes aegypti OX=7159 GN=eIF3-S10 PE=3 SV=1
NC_037638.1.1015.3	XP_397439.4	eukaryotic translation initiation factor 3 subunit A [Apis mellifera]	GO:0003743;GO:0001732;GO:0016282;GO:0033290;GO:0005852	translation initiation factor activity;formation of cytoplasmic translation initiation complex;eukaryotic 43S preinitiation complex;eukaryotic 48S preinitiation complex;eukaryotic translation initiation factor 3 complex	K03254	EIF3A	http://www.genome.jp/dbget-bin/www_bget?ko:K03254	-	-	KOG2072	Translation initiation factor 3, subunit a (eIF-3a)	sp|Q173M7|EIF3A_AEDAE	Eukaryotic translation initiation factor 3 subunit A OS=Aedes aegypti OX=7159 GN=eIF3-S10 PE=3 SV=1
NC_037638.1.1015.4	XP_397439.4	eukaryotic translation initiation factor 3 subunit A [Apis mellifera]	GO:0003743;GO:0001732;GO:0016282;GO:0033290;GO:0005852	translation initiation factor activity;formation of cytoplasmic translation initiation complex;eukaryotic 43S preinitiation complex;eukaryotic 48S preinitiation complex;eukaryotic translation initiation factor 3 complex	K03254	EIF3A	http://www.genome.jp/dbget-bin/www_bget?ko:K03254	-	-	KOG2072	Translation initiation factor 3, subunit a (eIF-3a)	sp|Q173M7|EIF3A_AEDAE	Eukaryotic translation initiation factor 3 subunit A OS=Aedes aegypti OX=7159 GN=eIF3-S10 PE=3 SV=1
NC_037638.1.1016.1	XP_001120151.1	protein FAM45A [Apis mellifera]	GO:0005085;GO:0005770	guanyl-nucleotide exchange factor activity;late endosome	-	-	-	-	-	-	-	sp|Q6NSW5|DE10B_HUMAN	Putative DENN domain-containing protein 10 B OS=Homo sapiens OX=9606 GN=DENND10P1 PE=5 SV=1
NC_037638.1.1016.2	XP_001120151.1	protein FAM45A [Apis mellifera]	GO:0005085;GO:0005770	guanyl-nucleotide exchange factor activity;late endosome	-	-	-	-	-	-	-	sp|A8E7G4|DEN10_DANRE	DENN domain-containing protein 10 OS=Danio rerio OX=7955 GN=dennd10 PE=2 SV=1
NC_037638.1.1017.1	XP_016772147.2	uncharacterized protein LOC409109 [Apis mellifera]	-	-	-	-	-	-	-	-	-	-	-
NC_037638.1.1017.2	XP_016772147.2	uncharacterized protein LOC409109 [Apis mellifera]	-	-	-	-	-	-	-	-	-	sp|Q9R9I9|MYCC_BACIU	Mycosubtilin synthase subunit C OS=Bacillus subtilis OX=1423 GN=mycC PE=3 SV=1
NC_037638.1.1017.3	XP_016772147.2	uncharacterized protein LOC409109 [Apis mellifera]	-	-	-	-	-	-	-	-	-	-	-
NC_037638.1.1017.4	XP_016772147.2	uncharacterized protein LOC409109 [Apis mellifera]	-	-	-	-	-	-	-	-	-	sp|P45745|DHBF_BACSU	Dimodular nonribosomal peptide synthase OS=Bacillus subtilis (strain 168) OX=224308 GN=dhbF PE=1 SV=4
NC_037638.1.1017.5	XP_016772147.2	uncharacterized protein LOC409109 [Apis mellifera]	-	-	-	-	-	-	-	-	-	sp|P09095|TYCA_BREPA	Tyrocidine synthase 1 OS=Brevibacillus parabrevis OX=54914 GN=tycA PE=1 SV=2
NC_037638.1.1017.6	XP_016772147.2	uncharacterized protein LOC409109 [Apis mellifera]	-	-	-	-	-	-	-	KOG1178	Non-ribosomal peptide synthetase/alpha-aminoadipate reductase and related enzymes	sp|Q9R9I9|MYCC_BACIU	Mycosubtilin synthase subunit C OS=Bacillus subtilis OX=1423 GN=mycC PE=3 SV=1
NC_037638.1.1017.7	XP_016772147.2	uncharacterized protein LOC409109 [Apis mellifera]	-	-	-	-	-	-	-	-	-	sp|P09095|TYCA_BREPA	Tyrocidine synthase 1 OS=Brevibacillus parabrevis OX=54914 GN=tycA PE=1 SV=2
NC_037638.1.1017.8	XP_016772147.2	uncharacterized protein LOC409109 [Apis mellifera]	-	-	-	-	-	-	-	-	-	sp|P09095|TYCA_BREPA	Tyrocidine synthase 1 OS=Brevibacillus parabrevis OX=54914 GN=tycA PE=1 SV=2
NC_037638.1.1017.9	XP_016772147.2	uncharacterized protein LOC409109 [Apis mellifera]	-	-	-	-	-	-	-	KOG1178	Non-ribosomal peptide synthetase/alpha-aminoadipate reductase and related enzymes	sp|P39846|PPSB_BACSU	Plipastatin synthase subunit B OS=Bacillus subtilis (strain 168) OX=224308 GN=ppsB PE=1 SV=1
NC_037638.1.1017.10	XP_016772147.2	uncharacterized protein LOC409109 [Apis mellifera]	-	-	-	-	-	-	-	KOG1178	Non-ribosomal peptide synthetase/alpha-aminoadipate reductase and related enzymes	sp|Q9R9I9|MYCC_BACIU	Mycosubtilin synthase subunit C OS=Bacillus subtilis OX=1423 GN=mycC PE=3 SV=1
NC_037638.1.1017.11	XP_016772147.2	uncharacterized protein LOC409109 [Apis mellifera]	-	-	-	-	-	-	-	KOG1178	Non-ribosomal peptide synthetase/alpha-aminoadipate reductase and related enzymes	sp|Q9R9I9|MYCC_BACIU	Mycosubtilin synthase subunit C OS=Bacillus subtilis OX=1423 GN=mycC PE=3 SV=1
NC_037638.1.1017.12	XP_016772147.2	uncharacterized protein LOC409109 [Apis mellifera]	-	-	-	-	-	-	-	KOG1178	Non-ribosomal peptide synthetase/alpha-aminoadipate reductase and related enzymes	sp|Q9R9I9|MYCC_BACIU	Mycosubtilin synthase subunit C OS=Bacillus subtilis OX=1423 GN=mycC PE=3 SV=1
NC_037638.1.1018.1	PBC26868.1	Mycosubtilin synthase subunit C [Apis cerana cerana]	-	-	-	-	-	-	-	-	-	-	-
NC_037638.1.1019.1	XP_397545.2	uncharacterized protein LOC409096 [Apis mellifera]	GO:0016021	integral component of membrane	K04613	V2R	http://www.genome.jp/dbget-bin/www_bget?ko:K04613	-	-	-	-	-	-
NC_037638.1.1019.2	-	-	-	-	-	-	-	-	-	-	-	-	-
NC_037638.1.1019.3	XP_397545.2	uncharacterized protein LOC409096 [Apis mellifera]	GO:0016021	integral component of membrane	K04613	V2R	http://www.genome.jp/dbget-bin/www_bget?ko:K04613	-	-	-	-	-	-
NC_037638.1.1019.4	XP_397545.2	uncharacterized protein LOC409096 [Apis mellifera]	GO:0016021	integral component of membrane	K04613	V2R	http://www.genome.jp/dbget-bin/www_bget?ko:K04613	-	-	-	-	-	-
NC_037638.1.1019.5	XP_397545.2	uncharacterized protein LOC409096 [Apis mellifera]	GO:0016021	integral component of membrane	K04613	V2R	http://www.genome.jp/dbget-bin/www_bget?ko:K04613	-	-	-	-	-	-
NC_037638.1.1019.6	XP_397545.2	uncharacterized protein LOC409096 [Apis mellifera]	GO:0016021	integral component of membrane	K04613	V2R	http://www.genome.jp/dbget-bin/www_bget?ko:K04613	-	-	-	-	-	-
NC_037638.1.1019.7	XP_397545.2	uncharacterized protein LOC409096 [Apis mellifera]	GO:0016021	integral component of membrane	K04613	V2R	http://www.genome.jp/dbget-bin/www_bget?ko:K04613	-	-	-	-	-	-
NC_037638.1.102.1	XP_026301836.1	leucine-rich repeat serine/threonine-protein kinase 1 [Apis mellifera]	GO:0005524;GO:0005525;GO:0106310;GO:0106311	ATP binding;GTP binding;protein serine kinase activity;protein serine/threonine kinase activity	-	-	-	-	-	-	-	sp|Q9TZM3|LRK1_CAEEL	Leucine-rich repeat serine/threonine-protein kinase 1 OS=Caenorhabditis elegans OX=6239 GN=lrk-1 PE=1 SV=6
NC_037638.1.1020.1	-	-	-	-	-	-	-	-	-	-	-	-	-
NC_037638.1.1021.1	XP_026299932.1	protein Star isoform X4 [Apis mellifera]	-	-	-	-	-	-	-	-	-	sp|P42519|STAR_DROME	Protein Star OS=Drosophila melanogaster OX=7227 GN=S PE=2 SV=1
NC_037638.1.1021.2	XP_026299932.1	protein Star isoform X4 [Apis mellifera]	GO:0016021	integral component of membrane	-	-	-	-	-	-	-	sp|P42519|STAR_DROME	Protein Star OS=Drosophila melanogaster OX=7227 GN=S PE=2 SV=1
NC_037638.1.1021.3	XP_016773389.2	uncharacterized protein LOC100578708 isoform X1 [Apis mellifera]	GO:0016021	integral component of membrane	-	-	-	-	-	-	-	sp|P42519|STAR_DROME	Protein Star OS=Drosophila melanogaster OX=7227 GN=S PE=2 SV=1
NC_037638.1.1021.4	XP_026299932.1	protein Star isoform X4 [Apis mellifera]	-	-	-	-	-	-	-	-	-	sp|P42519|STAR_DROME	Protein Star OS=Drosophila melanogaster OX=7227 GN=S PE=2 SV=1
NC_037638.1.1021.5	XP_016773390.2	uncharacterized protein LOC100578708 isoform X2 [Apis mellifera]	GO:0016021	integral component of membrane	-	-	-	-	-	-	-	-	-
NC_037638.1.1021.6	XP_016773390.2	uncharacterized protein LOC100578708 isoform X2 [Apis mellifera]	GO:0016021	integral component of membrane	-	-	-	-	-	-	-	sp|P42519|STAR_DROME	Protein Star OS=Drosophila melanogaster OX=7227 GN=S PE=2 SV=1
NC_037638.1.1021.7	XP_016773390.2	uncharacterized protein LOC100578708 isoform X2 [Apis mellifera]	GO:0016021	integral component of membrane	-	-	-	-	-	-	-	sp|P42519|STAR_DROME	Protein Star OS=Drosophila melanogaster OX=7227 GN=S PE=2 SV=1
NC_037638.1.1021.8	XP_016773389.2	uncharacterized protein LOC100578708 isoform X1 [Apis mellifera]	GO:0016021	integral component of membrane	-	-	-	-	-	-	-	sp|P42519|STAR_DROME	Protein Star OS=Drosophila melanogaster OX=7227 GN=S PE=2 SV=1
NC_037638.1.1021.9	XP_016773389.2	uncharacterized protein LOC100578708 isoform X1 [Apis mellifera]	GO:0016021	integral component of membrane	-	-	-	-	-	-	-	sp|P42519|STAR_DROME	Protein Star OS=Drosophila melanogaster OX=7227 GN=S PE=2 SV=1
NC_037638.1.1022.1	-	-	-	-	-	-	-	-	-	-	-	-	-
NC_037638.1.1023.1	XP_011646008.1	uncharacterized protein LOC105432763, partial [Pogonomyrmex barbatus]	GO:0008083	growth factor activity	K16642	PTN	http://www.genome.jp/dbget-bin/www_bget?ko:K16642	-	-	-	-	-	-
NC_037638.1.1023.2	-	-	-	-	-	-	-	-	-	-	-	-	-
NC_037638.1.1023.3	-	-	-	-	-	-	-	-	-	-	-	-	-
NC_037638.1.1023.4	XP_006570153.1	uncharacterized protein LOC551031 [Apis mellifera]	GO:0008083	growth factor activity	K16642	PTN	http://www.genome.jp/dbget-bin/www_bget?ko:K16642	-	-	-	-	-	-
NC_037638.1.1023.5	XP_006570153.1	uncharacterized protein LOC551031 [Apis mellifera]	GO:0008083	growth factor activity	K16642	PTN	http://www.genome.jp/dbget-bin/www_bget?ko:K16642	-	-	-	-	-	-
NC_037638.1.1023.6	XP_006570153.1	uncharacterized protein LOC551031 [Apis mellifera]	GO:0008083	growth factor activity	K16642	PTN	http://www.genome.jp/dbget-bin/www_bget?ko:K16642	-	-	-	-	-	-
NC_037638.1.1023.7	XP_006570153.1	uncharacterized protein LOC551031 [Apis mellifera]	GO:0008083	growth factor activity	K16642	PTN	http://www.genome.jp/dbget-bin/www_bget?ko:K16642	-	-	-	-	-	-
NC_037638.1.1023.10	XP_006570153.1	uncharacterized protein LOC551031 [Apis mellifera]	GO:0008083	growth factor activity	K16642	PTN	http://www.genome.jp/dbget-bin/www_bget?ko:K16642	-	-	-	-	-	-
NC_037638.1.1023.11	XP_015585899.1	uncharacterized protein LOC107263335 isoform X2 [Cephus cinctus]	GO:0008083	growth factor activity	K16642	PTN	http://www.genome.jp/dbget-bin/www_bget?ko:K16642	-	-	-	-	-	-
NC_037638.1.1023.8	XP_006570153.1	uncharacterized protein LOC551031 [Apis mellifera]	GO:0008083	growth factor activity	K16642	PTN	http://www.genome.jp/dbget-bin/www_bget?ko:K16642	-	-	-	-	-	-
NC_037638.1.1023.9	XP_006570153.1	uncharacterized protein LOC551031 [Apis mellifera]	GO:0008083	growth factor activity	K16642	PTN	http://www.genome.jp/dbget-bin/www_bget?ko:K16642	-	-	-	-	-	-
NC_037638.1.1023.12	XP_006570153.1	uncharacterized protein LOC551031 [Apis mellifera]	GO:0008083	growth factor activity	K16642	PTN	http://www.genome.jp/dbget-bin/www_bget?ko:K16642	-	-	-	-	-	-
NC_037638.1.1023.13	XP_006570153.1	uncharacterized protein LOC551031 [Apis mellifera]	GO:0008083	growth factor activity	K16642	PTN	http://www.genome.jp/dbget-bin/www_bget?ko:K16642	-	-	-	-	-	-
NC_037638.1.1023.14	XP_006570153.1	uncharacterized protein LOC551031 [Apis mellifera]	GO:0008083	growth factor activity	K16642	PTN	http://www.genome.jp/dbget-bin/www_bget?ko:K16642	-	-	-	-	-	-
NC_037638.1.1023.15	XP_006570153.1	uncharacterized protein LOC551031 [Apis mellifera]	GO:0008083	growth factor activity	K16642	PTN	http://www.genome.jp/dbget-bin/www_bget?ko:K16642	-	-	-	-	-	-
NC_037638.1.1023.16	XP_006570153.1	uncharacterized protein LOC551031 [Apis mellifera]	GO:0008083	growth factor activity	K16642	PTN	http://www.genome.jp/dbget-bin/www_bget?ko:K16642	-	-	-	-	-	-
NC_037638.1.1024.1	-	-	-	-	-	-	-	-	-	-	-	-	-
NC_037638.1.1025.1	-	-	-	-	-	-	-	-	-	-	-	-	-
NC_037638.1.1026.1	-	-	-	-	-	-	-	-	-	-	-	-	-
NC_037638.1.1027.1	-	-	-	-	-	-	-	-	-	-	-	-	-
NC_037638.1.1027.2	XP_006570154.1	PAN2-PAN3 deadenylation complex subunit PAN3 [Apis mellifera]	GO:0005524;GO:0004672;GO:0003723;GO:0006397;GO:0000289;GO:0010606;GO:0000932;GO:0031251	ATP binding;protein kinase activity;RNA binding;mRNA processing;nuclear-transcribed mRNA poly(A) tail shortening;positive regulation of cytoplasmic mRNA processing body assembly;P-body;PAN complex	K12572	PAN3	http://www.genome.jp/dbget-bin/www_bget?ko:K12572	RNA degradation	ko03018	KOG3741	Poly(A) ribonuclease subunit	sp|Q640Q5|PAN3_MOUSE	PAN2-PAN3 deadenylation complex subunit Pan3 OS=Mus musculus OX=10090 GN=Pan3 PE=1 SV=3
NC_037638.1.1027.3	XP_006570154.1	PAN2-PAN3 deadenylation complex subunit PAN3 [Apis mellifera]	GO:0005524;GO:0004672;GO:0003723;GO:0006397;GO:0000289;GO:0010606;GO:0000932;GO:0031251	ATP binding;protein kinase activity;RNA binding;mRNA processing;nuclear-transcribed mRNA poly(A) tail shortening;positive regulation of cytoplasmic mRNA processing body assembly;P-body;PAN complex	K12572	PAN3	http://www.genome.jp/dbget-bin/www_bget?ko:K12572	RNA degradation	ko03018	KOG3741	Poly(A) ribonuclease subunit	sp|Q640Q5|PAN3_MOUSE	PAN2-PAN3 deadenylation complex subunit Pan3 OS=Mus musculus OX=10090 GN=Pan3 PE=1 SV=3
NC_037638.1.1027.4	XP_006570154.1	PAN2-PAN3 deadenylation complex subunit PAN3 [Apis mellifera]	GO:0005524;GO:0004672;GO:0003723;GO:0006397;GO:0000289;GO:0010606;GO:0000932;GO:0031251	ATP binding;protein kinase activity;RNA binding;mRNA processing;nuclear-transcribed mRNA poly(A) tail shortening;positive regulation of cytoplasmic mRNA processing body assembly;P-body;PAN complex	K12572	PAN3	http://www.genome.jp/dbget-bin/www_bget?ko:K12572	RNA degradation	ko03018	KOG3741	Poly(A) ribonuclease subunit	sp|A1L1C7|PAN3_XENTR	PAN2-PAN3 deadenylation complex subunit pan3 OS=Xenopus tropicalis OX=8364 GN=pan3 PE=2 SV=1
NC_037638.1.1027.5	XP_006570154.1	PAN2-PAN3 deadenylation complex subunit PAN3 [Apis mellifera]	GO:0005524;GO:0004672;GO:0003723;GO:0006397;GO:0000289;GO:0010606;GO:0000932;GO:0031251	ATP binding;protein kinase activity;RNA binding;mRNA processing;nuclear-transcribed mRNA poly(A) tail shortening;positive regulation of cytoplasmic mRNA processing body assembly;P-body;PAN complex	K12572	PAN3	http://www.genome.jp/dbget-bin/www_bget?ko:K12572	RNA degradation	ko03018	KOG3741	Poly(A) ribonuclease subunit	sp|Q95RR8|PAN3_DROME	PAN2-PAN3 deadenylation complex subunit PAN3 OS=Drosophila melanogaster OX=7227 GN=PAN3 PE=1 SV=1
NC_037638.1.1027.6	XP_006570154.1	PAN2-PAN3 deadenylation complex subunit PAN3 [Apis mellifera]	GO:0005524;GO:0004672;GO:0003723;GO:0006397;GO:0000289;GO:0010606;GO:0000932;GO:0031251	ATP binding;protein kinase activity;RNA binding;mRNA processing;nuclear-transcribed mRNA poly(A) tail shortening;positive regulation of cytoplasmic mRNA processing body assembly;P-body;PAN complex	K12572	PAN3	http://www.genome.jp/dbget-bin/www_bget?ko:K12572	RNA degradation	ko03018	KOG3741	Poly(A) ribonuclease subunit	sp|Q95RR8|PAN3_DROME	PAN2-PAN3 deadenylation complex subunit PAN3 OS=Drosophila melanogaster OX=7227 GN=PAN3 PE=1 SV=1
NC_037638.1.1027.7	XP_006570154.1	PAN2-PAN3 deadenylation complex subunit PAN3 [Apis mellifera]	GO:0005524;GO:0004672;GO:0003723;GO:0006397;GO:0000289;GO:0010606;GO:0000932;GO:0031251	ATP binding;protein kinase activity;RNA binding;mRNA processing;nuclear-transcribed mRNA poly(A) tail shortening;positive regulation of cytoplasmic mRNA processing body assembly;P-body;PAN complex	K12572	PAN3	http://www.genome.jp/dbget-bin/www_bget?ko:K12572	RNA degradation	ko03018	KOG3741	Poly(A) ribonuclease subunit	sp|Q95RR8|PAN3_DROME	PAN2-PAN3 deadenylation complex subunit PAN3 OS=Drosophila melanogaster OX=7227 GN=PAN3 PE=1 SV=1
NC_037638.1.1027.8	XP_006570154.1	PAN2-PAN3 deadenylation complex subunit PAN3 [Apis mellifera]	GO:0005524;GO:0004672;GO:0003723;GO:0006397;GO:0000289;GO:0010606;GO:0000932;GO:0031251	ATP binding;protein kinase activity;RNA binding;mRNA processing;nuclear-transcribed mRNA poly(A) tail shortening;positive regulation of cytoplasmic mRNA processing body assembly;P-body;PAN complex	K12572	PAN3	http://www.genome.jp/dbget-bin/www_bget?ko:K12572	RNA degradation	ko03018	KOG3741	Poly(A) ribonuclease subunit	sp|Q95RR8|PAN3_DROME	PAN2-PAN3 deadenylation complex subunit PAN3 OS=Drosophila melanogaster OX=7227 GN=PAN3 PE=1 SV=1
NC_037638.1.1028.1	XP_006612561.1	proton-coupled amino acid transporter-like protein pathetic [Apis dorsata]	GO:0016021	integral component of membrane	K14209	SLC36A,PAT	http://www.genome.jp/dbget-bin/www_bget?ko:K14209	Protein digestion and absorption	ko04974	-	-	sp|Q9VT04|PATH_DROME	Proton-coupled amino acid transporter-like protein pathetic OS=Drosophila melanogaster OX=7227 GN=path PE=1 SV=1
NC_037638.1.1028.2	XP_396451.2	proton-coupled amino acid transporter-like protein pathetic [Apis mellifera]	GO:0016021	integral component of membrane	K14209	SLC36A,PAT	http://www.genome.jp/dbget-bin/www_bget?ko:K14209	Protein digestion and absorption	ko04974	-	-	sp|Q9VT04|PATH_DROME	Proton-coupled amino acid transporter-like protein pathetic OS=Drosophila melanogaster OX=7227 GN=path PE=1 SV=1
NC_037638.1.1028.3	XP_396451.2	proton-coupled amino acid transporter-like protein pathetic [Apis mellifera]	GO:0016021	integral component of membrane	K14209	SLC36A,PAT	http://www.genome.jp/dbget-bin/www_bget?ko:K14209	Protein digestion and absorption	ko04974	-	-	sp|Q9VT04|PATH_DROME	Proton-coupled amino acid transporter-like protein pathetic OS=Drosophila melanogaster OX=7227 GN=path PE=1 SV=1
NC_037638.1.1028.4	XP_396451.2	proton-coupled amino acid transporter-like protein pathetic [Apis mellifera]	GO:0016021	integral component of membrane	K14209	SLC36A,PAT	http://www.genome.jp/dbget-bin/www_bget?ko:K14209	Protein digestion and absorption	ko04974	-	-	sp|Q9VT04|PATH_DROME	Proton-coupled amino acid transporter-like protein pathetic OS=Drosophila melanogaster OX=7227 GN=path PE=1 SV=1
NC_037638.1.1028.5	XP_396451.2	proton-coupled amino acid transporter-like protein pathetic [Apis mellifera]	GO:0016021	integral component of membrane	K14209	SLC36A,PAT	http://www.genome.jp/dbget-bin/www_bget?ko:K14209	Protein digestion and absorption	ko04974	-	-	sp|Q9VT04|PATH_DROME	Proton-coupled amino acid transporter-like protein pathetic OS=Drosophila melanogaster OX=7227 GN=path PE=1 SV=1
NC_037638.1.1029.1	-	-	-	-	-	-	-	-	-	-	-	-	-
NC_037638.1.103.1	XP_026301837.1	nuclear pore complex protein Nup85 [Apis mellifera]	GO:0017056;GO:0051028;GO:0015031;GO:0031965;GO:0031080	structural constituent of nuclear pore;mRNA transport;protein transport;nuclear membrane;nuclear pore outer ring	K14304	NUP85	http://www.genome.jp/dbget-bin/www_bget?ko:K14304	Nucleocytoplasmic transport	ko03013	-	-	sp|Q9BW27|NUP85_HUMAN	Nuclear pore complex protein Nup85 OS=Homo sapiens OX=9606 GN=NUP85 PE=1 SV=1
NC_037638.1.103.2	XP_026301837.1	nuclear pore complex protein Nup85 [Apis mellifera]	GO:0017056;GO:0051028;GO:0015031;GO:0031965;GO:0031080	structural constituent of nuclear pore;mRNA transport;protein transport;nuclear membrane;nuclear pore outer ring	K14304	NUP85	http://www.genome.jp/dbget-bin/www_bget?ko:K14304	Nucleocytoplasmic transport	ko03013	KOG2271	Nuclear pore complex component (sc Nup85)	sp|Q9BW27|NUP85_HUMAN	Nuclear pore complex protein Nup85 OS=Homo sapiens OX=9606 GN=NUP85 PE=1 SV=1
NC_037638.1.103.3	XP_026301837.1	nuclear pore complex protein Nup85 [Apis mellifera]	GO:0017056;GO:0051028;GO:0015031;GO:0031965;GO:0031080	structural constituent of nuclear pore;mRNA transport;protein transport;nuclear membrane;nuclear pore outer ring	K14304	NUP85	http://www.genome.jp/dbget-bin/www_bget?ko:K14304	Nucleocytoplasmic transport	ko03013	KOG2271	Nuclear pore complex component (sc Nup85)	sp|Q8R480|NUP85_MOUSE	Nuclear pore complex protein Nup85 OS=Mus musculus OX=10090 GN=Nup85 PE=1 SV=1
NC_037638.1.103.4	XP_026301837.1	nuclear pore complex protein Nup85 [Apis mellifera]	GO:0017056;GO:0051028;GO:0015031;GO:0031965;GO:0031080	structural constituent of nuclear pore;mRNA transport;protein transport;nuclear membrane;nuclear pore outer ring	K14304	NUP85	http://www.genome.jp/dbget-bin/www_bget?ko:K14304	Nucleocytoplasmic transport	ko03013	-	-	sp|Q8R480|NUP85_MOUSE	Nuclear pore complex protein Nup85 OS=Mus musculus OX=10090 GN=Nup85 PE=1 SV=1
NC_037638.1.1030.1	-	-	-	-	-	-	-	-	-	-	-	-	-
NC_037638.1.1031.1	-	-	-	-	-	-	-	-	-	-	-	-	-
NC_037638.1.1031.2	XP_026301635.1	uncharacterized protein LOC102655469 [Apis mellifera]	-	-	-	-	-	-	-	-	-	-	-
NC_037638.1.1032.1	XP_026301654.1	uncharacterized protein LOC113219320 [Apis mellifera]	-	-	-	-	-	-	-	-	-	-	-
NC_037638.1.1033.1	XP_006612554.1	eukaryotic translation initiation factor 3 subunit I [Apis dorsata]	GO:0003743;GO:0001732;GO:0016282;GO:0033290;GO:0005852	translation initiation factor activity;formation of cytoplasmic translation initiation complex;eukaryotic 43S preinitiation complex;eukaryotic 48S preinitiation complex;eukaryotic translation initiation factor 3 complex	K03246	EIF3I	http://www.genome.jp/dbget-bin/www_bget?ko:K03246	-	-	KOG0643	Translation initiation factor 3, subunit i (eIF-3i)/TGF-beta receptor-interacting protein (TRIP-1)	sp|Q1HPW4|EIF3I_BOMMO	Eukaryotic translation initiation factor 3 subunit I OS=Bombyx mori OX=7091 PE=2 SV=1
NC_037638.1.1033.2	XP_006612554.1	eukaryotic translation initiation factor 3 subunit I [Apis dorsata]	GO:0003743;GO:0001732;GO:0016282;GO:0033290;GO:0005852	translation initiation factor activity;formation of cytoplasmic translation initiation complex;eukaryotic 43S preinitiation complex;eukaryotic 48S preinitiation complex;eukaryotic translation initiation factor 3 complex	K03246	EIF3I	http://www.genome.jp/dbget-bin/www_bget?ko:K03246	-	-	KOG0643	Translation initiation factor 3, subunit i (eIF-3i)/TGF-beta receptor-interacting protein (TRIP-1)	sp|Q1HPW4|EIF3I_BOMMO	Eukaryotic translation initiation factor 3 subunit I OS=Bombyx mori OX=7091 PE=2 SV=1
NC_037638.1.1033.3	XP_006612554.1	eukaryotic translation initiation factor 3 subunit I [Apis dorsata]	GO:0003743;GO:0001732;GO:0016282;GO:0033290;GO:0005852	translation initiation factor activity;formation of cytoplasmic translation initiation complex;eukaryotic 43S preinitiation complex;eukaryotic 48S preinitiation complex;eukaryotic translation initiation factor 3 complex	K03246	EIF3I	http://www.genome.jp/dbget-bin/www_bget?ko:K03246	-	-	KOG0643	Translation initiation factor 3, subunit i (eIF-3i)/TGF-beta receptor-interacting protein (TRIP-1)	sp|Q1HPW4|EIF3I_BOMMO	Eukaryotic translation initiation factor 3 subunit I OS=Bombyx mori OX=7091 PE=2 SV=1
NC_037638.1.1034.1	-	-	-	-	-	-	-	-	-	-	-	-	-
NC_037638.1.1035.1	-	-	-	-	-	-	-	-	-	-	-	-	-
NC_037638.1.1036.1	XP_031772316.1	uncharacterized protein LOC116414348 [Apis florea]	-	-	-	-	-	-	-	-	-	-	-
NC_037638.1.1037.1	KAF7438148.1	hypothetical protein [Vespula pensylvanica]	GO:0016021	integral component of membrane	-	-	-	-	-	-	-	-	-
NC_037638.1.1038.1	-	-	-	-	-	-	-	-	-	-	-	-	-
NC_037638.1.1039.1	-	-	-	-	-	-	-	-	-	-	-	-	-
NC_037638.1.104.1	-	-	-	-	-	-	-	-	-	-	-	-	-
NC_037638.1.1040.1	-	-	-	-	-	-	-	-	-	-	-	-	-
NC_037638.1.1040.2	-	-	-	-	-	-	-	-	-	-	-	-	-
NC_037638.1.1040.3	KOC67065.1	Prestin [Habropoda laboriosa]	GO:0008271;GO:0016021	secondary active sulfate transmembrane transporter activity;integral component of membrane	K14453	K14453	http://www.genome.jp/dbget-bin/www_bget?ko:K14453	-	-	-	-	sp|Q9WVC8|S26A3_MOUSE	Chloride anion exchanger OS=Mus musculus OX=10090 GN=Slc26a3 PE=1 SV=1
NC_037638.1.1041.1	PBC26891.1	Prestin [Apis cerana cerana]	GO:0008271;GO:0016021;GO:0006465;GO:0005787	secondary active sulfate transmembrane transporter activity;integral component of membrane;signal peptide processing;signal peptidase complex	K14453	K14453	http://www.genome.jp/dbget-bin/www_bget?ko:K14453	-	-	-	-	-	-
NC_037638.1.1042.1	-	-	-	-	-	-	-	-	-	-	-	-	-
NC_037638.1.1042.2	-	-	-	-	-	-	-	-	-	-	-	-	-
NC_037638.1.1043.1	XP_003251486.1	uncharacterized protein LOC100576473 isoform X2 [Apis mellifera]	-	-	-	-	-	-	-	-	-	-	-
NC_037638.1.1044.1	-	-	-	-	-	-	-	-	-	-	-	-	-
NC_037638.1.1044.2	-	-	-	-	-	-	-	-	-	-	-	-	-
NC_037638.1.1045.1	XP_031772326.1	uncharacterized protein LOC105735385 [Apis florea]	-	-	-	-	-	-	-	-	-	-	-
NC_037638.1.1046.1	XP_006570181.2	uncharacterized protein LOC102656640 [Apis mellifera]	-	-	-	-	-	-	-	-	-	-	-
NC_037638.1.1047.1	XP_006570184.1	uncharacterized protein LOC102656732 [Apis mellifera]	-	-	-	-	-	-	-	-	-	-	-
NC_037638.1.1048.1	XP_016773333.1	uncharacterized protein LOC100576505 isoform X1 [Apis mellifera]	-	-	-	-	-	-	-	-	-	-	-
NC_037638.1.1048.2	XP_016773333.1	uncharacterized protein LOC100576505 isoform X1 [Apis mellifera]	-	-	-	-	-	-	-	-	-	-	-
NC_037638.1.1049.1	XP_006570185.1	uncharacterized protein LOC100577918 isoform X1 [Apis mellifera]	GO:0019706;GO:0016021	protein-cysteine S-palmitoyltransferase activity;integral component of membrane	-	-	-	-	-	-	-	-	-
NC_037638.1.1049.2	XP_006570185.1	uncharacterized protein LOC100577918 isoform X1 [Apis mellifera]	GO:0019706;GO:0016021	protein-cysteine S-palmitoyltransferase activity;integral component of membrane	-	-	-	-	-	-	-	-	-
NC_037638.1.1049.3	XP_006570185.1	uncharacterized protein LOC100577918 isoform X1 [Apis mellifera]	GO:0019706;GO:0016021	protein-cysteine S-palmitoyltransferase activity;integral component of membrane	-	-	-	-	-	-	-	-	-
NC_037638.1.1049.4	XP_016770974.1	uncharacterized protein LOC100577918 isoform X2 [Apis mellifera]	GO:0019706;GO:0016021	protein-cysteine S-palmitoyltransferase activity;integral component of membrane	-	-	-	-	-	-	-	-	-
NC_037638.1.1049.5	XP_006570185.1	uncharacterized protein LOC100577918 isoform X1 [Apis mellifera]	GO:0019706;GO:0016021	protein-cysteine S-palmitoyltransferase activity;integral component of membrane	-	-	-	-	-	-	-	-	-
NC_037638.1.105.1	-	-	-	-	-	-	-	-	-	-	-	-	-
NC_037638.1.105.2	-	-	-	-	-	-	-	-	-	-	-	-	-
NC_037638.1.1050.1	XP_003251489.1	uncharacterized protein LOC100576730 [Apis mellifera]	-	-	-	-	-	-	-	-	-	-	-
NC_037638.1.1051.1	-	-	-	-	-	-	-	-	-	-	-	-	-
NC_037638.1.1051.2	XP_006612539.1	palmitoyltransferase ZDHHC3 [Apis dorsata]	GO:0019706;GO:0016021	protein-cysteine S-palmitoyltransferase activity;integral component of membrane	K20029	ZDHHC3_7_25	http://www.genome.jp/dbget-bin/www_bget?ko:K20029	-	-	KOG1311	DHHC-type Zn-finger proteins	sp|Q8R173|ZDHC3_MOUSE	Palmitoyltransferase ZDHHC3 OS=Mus musculus OX=10090 GN=Zdhhc3 PE=1 SV=1
NC_037638.1.1051.3	XP_006612539.1	palmitoyltransferase ZDHHC3 [Apis dorsata]	GO:0019706;GO:0016021	protein-cysteine S-palmitoyltransferase activity;integral component of membrane	K20029	ZDHHC3_7_25	http://www.genome.jp/dbget-bin/www_bget?ko:K20029	-	-	KOG1311	DHHC-type Zn-finger proteins	sp|Q8R173|ZDHC3_MOUSE	Palmitoyltransferase ZDHHC3 OS=Mus musculus OX=10090 GN=Zdhhc3 PE=1 SV=1
NC_037638.1.1051.4	XP_006612539.1	palmitoyltransferase ZDHHC3 [Apis dorsata]	GO:0019706;GO:0016021	protein-cysteine S-palmitoyltransferase activity;integral component of membrane	K20029	ZDHHC3_7_25	http://www.genome.jp/dbget-bin/www_bget?ko:K20029	-	-	KOG1311	DHHC-type Zn-finger proteins	sp|F1RE57|DHC3A_DANRE	Palmitoyltransferase ZDHHC3-A OS=Danio rerio OX=7955 GN=zdhhc3a PE=1 SV=1
NC_037638.1.1051.5	XP_006612539.1	palmitoyltransferase ZDHHC3 [Apis dorsata]	GO:0019706;GO:0016021	protein-cysteine S-palmitoyltransferase activity;integral component of membrane	K20029	ZDHHC3_7_25	http://www.genome.jp/dbget-bin/www_bget?ko:K20029	-	-	KOG1311	DHHC-type Zn-finger proteins	sp|Q8R173|ZDHC3_MOUSE	Palmitoyltransferase ZDHHC3 OS=Mus musculus OX=10090 GN=Zdhhc3 PE=1 SV=1
NC_037638.1.1051.6	XP_006612539.1	palmitoyltransferase ZDHHC3 [Apis dorsata]	GO:0019706;GO:0016021	protein-cysteine S-palmitoyltransferase activity;integral component of membrane	K20029	ZDHHC3_7_25	http://www.genome.jp/dbget-bin/www_bget?ko:K20029	-	-	KOG1311	DHHC-type Zn-finger proteins	sp|Q8R173|ZDHC3_MOUSE	Palmitoyltransferase ZDHHC3 OS=Mus musculus OX=10090 GN=Zdhhc3 PE=1 SV=1
NC_037638.1.1051.7	XP_006612539.1	palmitoyltransferase ZDHHC3 [Apis dorsata]	GO:0019706;GO:0016021	protein-cysteine S-palmitoyltransferase activity;integral component of membrane	K20029	ZDHHC3_7_25	http://www.genome.jp/dbget-bin/www_bget?ko:K20029	-	-	KOG1311	DHHC-type Zn-finger proteins	sp|Q8R173|ZDHC3_MOUSE	Palmitoyltransferase ZDHHC3 OS=Mus musculus OX=10090 GN=Zdhhc3 PE=1 SV=1
NC_037638.1.1051.8	XP_006612539.1	palmitoyltransferase ZDHHC3 [Apis dorsata]	GO:0019706;GO:0016021	protein-cysteine S-palmitoyltransferase activity;integral component of membrane	K20029	ZDHHC3_7_25	http://www.genome.jp/dbget-bin/www_bget?ko:K20029	-	-	KOG1311	DHHC-type Zn-finger proteins	sp|Q8R173|ZDHC3_MOUSE	Palmitoyltransferase ZDHHC3 OS=Mus musculus OX=10090 GN=Zdhhc3 PE=1 SV=1
NC_037638.1.1052.1	XP_396685.2	vacuolar protein sorting-associated protein 26B-like [Apis mellifera]	GO:0006886	intracellular protein transport	K18466	VPS26	http://www.genome.jp/dbget-bin/www_bget?ko:K18466	Endocytosis	ko04144	-	-	-	-
NC_037638.1.1053.1	KAF3430565.1	hypothetical protein E2986_12102 [Frieseomelitta varia]	-	-	-	-	-	-	-	-	-	-	-
NC_037638.1.1053.2	XP_031364827.1	motile sperm domain-containing protein 2-like isoform X2 [Apis dorsata]	GO:0016021	integral component of membrane	-	-	-	-	-	-	-	sp|Q84WW5|VAP13_ARATH	Vesicle-associated protein 1-3 OS=Arabidopsis thaliana OX=3702 GN=PVA13 PE=2 SV=1
NC_037638.1.1053.3	XP_031364827.1	motile sperm domain-containing protein 2-like isoform X2 [Apis dorsata]	GO:0016021	integral component of membrane	-	-	-	-	-	-	-	sp|Q84WW5|VAP13_ARATH	Vesicle-associated protein 1-3 OS=Arabidopsis thaliana OX=3702 GN=PVA13 PE=2 SV=1
NC_037638.1.1053.4	XP_031364827.1	motile sperm domain-containing protein 2-like isoform X2 [Apis dorsata]	GO:0016021	integral component of membrane	-	-	-	-	-	-	-	sp|Q84WW5|VAP13_ARATH	Vesicle-associated protein 1-3 OS=Arabidopsis thaliana OX=3702 GN=PVA13 PE=2 SV=1
NC_037638.1.1054.1	-	-	-	-	-	-	-	-	-	-	-	-	-
NC_037638.1.1055.1	-	-	-	-	-	-	-	-	-	-	-	-	-
NC_037638.1.1056.1	-	-	-	-	-	-	-	-	-	-	-	-	-
NC_037638.1.1057.1	-	-	-	-	-	-	-	-	-	-	-	-	-
NC_037638.1.1058.1	-	-	-	-	-	-	-	-	-	-	-	-	-
NC_037638.1.1058.2	-	-	-	-	-	-	-	-	-	-	-	-	-
NC_037638.1.1058.3	-	-	-	-	-	-	-	-	-	-	-	-	-
NC_037638.1.1059.1	-	-	-	-	-	-	-	-	-	-	-	-	-
NC_037638.1.106.1	-	-	-	-	-	-	-	-	-	-	-	-	-
NC_037638.1.1060.1	-	-	-	-	-	-	-	-	-	-	-	-	-
NC_037638.1.1061.1	-	-	-	-	-	-	-	-	-	-	-	-	-
NC_037638.1.1062.1	-	-	-	-	-	-	-	-	-	-	-	-	-
NC_037638.1.1063.1	PBC26905.1	Syntaxin-17 [Apis cerana cerana]	GO:0000149;GO:0097352;GO:0006888;GO:0097111;GO:0005737;GO:0016021	SNARE binding;autophagosome maturation;endoplasmic reticulum to Golgi vesicle-mediated transport;endoplasmic reticulum-Golgi intermediate compartment organization;cytoplasm;integral component of membrane	K08491	STX17	http://www.genome.jp/dbget-bin/www_bget?ko:K08491	Autophagy - animal;SNARE interactions in vesicular transport	ko04140,ko04130	-	-	sp|Q5E9Y2|STX17_BOVIN	Syntaxin-17 OS=Bos taurus OX=9913 GN=STX17 PE=2 SV=1
NC_037638.1.1063.2	PBC26905.1	Syntaxin-17 [Apis cerana cerana]	GO:0000149;GO:0097352;GO:0006888;GO:0097111;GO:0005737;GO:0016021	SNARE binding;autophagosome maturation;endoplasmic reticulum to Golgi vesicle-mediated transport;endoplasmic reticulum-Golgi intermediate compartment organization;cytoplasm;integral component of membrane	K08491	STX17	http://www.genome.jp/dbget-bin/www_bget?ko:K08491	Autophagy - animal;SNARE interactions in vesicular transport	ko04140,ko04130	-	-	sp|Q5E9Y2|STX17_BOVIN	Syntaxin-17 OS=Bos taurus OX=9913 GN=STX17 PE=2 SV=1
NC_037638.1.1063.3	PBC26905.1	Syntaxin-17 [Apis cerana cerana]	GO:0000149;GO:0097352;GO:0006888;GO:0097111;GO:0005737;GO:0016021	SNARE binding;autophagosome maturation;endoplasmic reticulum to Golgi vesicle-mediated transport;endoplasmic reticulum-Golgi intermediate compartment organization;cytoplasm;integral component of membrane	K08491	STX17	http://www.genome.jp/dbget-bin/www_bget?ko:K08491	Autophagy - animal;SNARE interactions in vesicular transport	ko04140,ko04130	-	-	sp|Q5E9Y2|STX17_BOVIN	Syntaxin-17 OS=Bos taurus OX=9913 GN=STX17 PE=2 SV=1
NC_037638.1.1064.1	-	-	-	-	-	-	-	-	-	-	-	-	-
NC_037638.1.1065.1	XP_028523456.1	uncharacterized protein LOC107999820 isoform X1 [Apis cerana]	-	-	-	-	-	-	-	-	-	-	-
NC_037638.1.1065.2	XP_026296128.1	uncharacterized protein LOC725818 isoform X2 [Apis mellifera]	-	-	-	-	-	-	-	-	-	-	-
NC_037638.1.1065.3	XP_006570204.1	uncharacterized protein LOC725818 isoform X1 [Apis mellifera]	-	-	-	-	-	-	-	-	-	-	-
NC_037638.1.1066.1	XP_016773366.1	uncharacterized protein LOC724117 [Apis mellifera]	GO:0016021	integral component of membrane	-	-	-	-	-	-	-	-	-
NC_037638.1.1066.2	XP_016773366.1	uncharacterized protein LOC724117 [Apis mellifera]	GO:0016021	integral component of membrane	-	-	-	-	-	-	-	-	-
NC_037638.1.1067.1	-	-	-	-	-	-	-	-	-	-	-	-	-
NC_037638.1.1068.1	XP_026298823.1	protein G12 [Apis mellifera]	-	-	-	-	-	-	-	-	-	sp|Q17040|G12_ANOGA	Protein G12 OS=Anopheles gambiae OX=7165 GN=AGAP006187 PE=2 SV=2
NC_037638.1.1069.1	XP_001123230.2	uncharacterized protein LOC727522 [Apis mellifera]	-	-	-	-	-	-	-	-	-	sp|Q17040|G12_ANOGA	Protein G12 OS=Anopheles gambiae OX=7165 GN=AGAP006187 PE=2 SV=2
NC_037638.1.1069.2	XP_001123230.2	uncharacterized protein LOC727522 [Apis mellifera]	-	-	-	-	-	-	-	-	-	sp|Q17040|G12_ANOGA	Protein G12 OS=Anopheles gambiae OX=7165 GN=AGAP006187 PE=2 SV=2
NC_037638.1.107.1	-	-	-	-	-	-	-	-	-	-	-	-	-
NC_037638.1.1070.1	XP_001123230.2	uncharacterized protein LOC727522 [Apis mellifera]	-	-	-	-	-	-	-	-	-	sp|Q17040|G12_ANOGA	Protein G12 OS=Anopheles gambiae OX=7165 GN=AGAP006187 PE=2 SV=2
NC_037638.1.1070.2	XP_001123230.2	uncharacterized protein LOC727522 [Apis mellifera]	-	-	-	-	-	-	-	-	-	sp|Q17040|G12_ANOGA	Protein G12 OS=Anopheles gambiae OX=7165 GN=AGAP006187 PE=2 SV=2
NC_037638.1.1070.3	XP_001123230.2	uncharacterized protein LOC727522 [Apis mellifera]	-	-	-	-	-	-	-	-	-	sp|Q17040|G12_ANOGA	Protein G12 OS=Anopheles gambiae OX=7165 GN=AGAP006187 PE=2 SV=2
NC_037638.1.1070.4	XP_001123230.2	uncharacterized protein LOC727522 [Apis mellifera]	-	-	-	-	-	-	-	-	-	sp|Q17040|G12_ANOGA	Protein G12 OS=Anopheles gambiae OX=7165 GN=AGAP006187 PE=2 SV=2
NC_037638.1.1071.1	XP_001122953.3	uncharacterized protein LOC727243 [Apis mellifera]	-	-	-	-	-	-	-	-	-	sp|Q17040|G12_ANOGA	Protein G12 OS=Anopheles gambiae OX=7165 GN=AGAP006187 PE=2 SV=2
NC_037638.1.1072.1	-	-	-	-	-	-	-	-	-	-	-	-	-
NC_037638.1.1073.1	-	-	-	-	-	-	-	-	-	-	-	-	-
NC_037638.1.1074.1	-	-	-	-	-	-	-	-	-	-	-	-	-
NC_037638.1.1076.1	-	-	-	-	-	-	-	-	-	-	-	-	-
NC_037638.1.1076.2	-	-	-	-	-	-	-	-	-	-	-	-	-
NC_037638.1.1076.3	-	-	-	-	-	-	-	-	-	-	-	-	-
NC_037638.1.1076.4	-	-	-	-	-	-	-	-	-	-	-	-	-
NC_037638.1.1076.10	PBC25456.1	Krueppel factor [Apis cerana cerana]	-	-	K09207	KLF6_7	http://www.genome.jp/dbget-bin/www_bget?ko:K09207	-	-	-	-	sp|Q99612|KLF6_HUMAN	Krueppel-like factor 6 OS=Homo sapiens OX=9606 GN=KLF6 PE=1 SV=3
NC_037638.1.1076.5	XP_016908660.2	Krueppel-like factor luna, partial [Apis cerana]	-	-	K09207	KLF6_7	http://www.genome.jp/dbget-bin/www_bget?ko:K09207	-	-	-	-	sp|Q8MR37|KLFL_DROME	Krueppel-like factor luna OS=Drosophila melanogaster OX=7227 GN=luna PE=2 SV=1
NC_037638.1.1076.6	PBC25456.1	Krueppel factor [Apis cerana cerana]	-	-	K09207	KLF6_7	http://www.genome.jp/dbget-bin/www_bget?ko:K09207	-	-	-	-	sp|Q8MR37|KLFL_DROME	Krueppel-like factor luna OS=Drosophila melanogaster OX=7227 GN=luna PE=2 SV=1
NC_037638.1.1076.7	PBC25456.1	Krueppel factor [Apis cerana cerana]	-	-	K09207	KLF6_7	http://www.genome.jp/dbget-bin/www_bget?ko:K09207	-	-	-	-	sp|Q8MR37|KLFL_DROME	Krueppel-like factor luna OS=Drosophila melanogaster OX=7227 GN=luna PE=2 SV=1
NC_037638.1.1076.8	PBC25456.1	Krueppel factor [Apis cerana cerana]	-	-	K09207	KLF6_7	http://www.genome.jp/dbget-bin/www_bget?ko:K09207	-	-	-	-	sp|Q99612|KLF6_HUMAN	Krueppel-like factor 6 OS=Homo sapiens OX=9606 GN=KLF6 PE=1 SV=3
NC_037638.1.1076.9	PBC25456.1	Krueppel factor [Apis cerana cerana]	-	-	K09207	KLF6_7	http://www.genome.jp/dbget-bin/www_bget?ko:K09207	-	-	-	-	sp|Q99612|KLF6_HUMAN	Krueppel-like factor 6 OS=Homo sapiens OX=9606 GN=KLF6 PE=1 SV=3
NC_037638.1.1076.11	XP_003693621.2	LOW QUALITY PROTEIN: Krueppel-like factor 7 [Apis florea]	-	-	K09207	KLF6_7	http://www.genome.jp/dbget-bin/www_bget?ko:K09207	-	-	-	-	sp|O08584|KLF6_MOUSE	Krueppel-like factor 6 OS=Mus musculus OX=10090 GN=Klf6 PE=2 SV=3
NC_037638.1.1076.12	XP_003693621.2	LOW QUALITY PROTEIN: Krueppel-like factor 7 [Apis florea]	-	-	K09207	KLF6_7	http://www.genome.jp/dbget-bin/www_bget?ko:K09207	-	-	-	-	sp|O08584|KLF6_MOUSE	Krueppel-like factor 6 OS=Mus musculus OX=10090 GN=Klf6 PE=2 SV=3
NC_037638.1.1076.13	XP_003693621.2	LOW QUALITY PROTEIN: Krueppel-like factor 7 [Apis florea]	-	-	K09207	KLF6_7	http://www.genome.jp/dbget-bin/www_bget?ko:K09207	-	-	-	-	sp|O08584|KLF6_MOUSE	Krueppel-like factor 6 OS=Mus musculus OX=10090 GN=Klf6 PE=2 SV=3
NC_037638.1.1076.14	XP_003693621.2	LOW QUALITY PROTEIN: Krueppel-like factor 7 [Apis florea]	-	-	K09207	KLF6_7	http://www.genome.jp/dbget-bin/www_bget?ko:K09207	-	-	-	-	sp|O08584|KLF6_MOUSE	Krueppel-like factor 6 OS=Mus musculus OX=10090 GN=Klf6 PE=2 SV=3
NC_037638.1.1076.15	PBC26916.1	Krueppel factor [Apis cerana cerana]	-	-	K09207	KLF6_7	http://www.genome.jp/dbget-bin/www_bget?ko:K09207	-	-	-	-	sp|Q8MR37|KLFL_DROME	Krueppel-like factor luna OS=Drosophila melanogaster OX=7227 GN=luna PE=2 SV=1
NC_037638.1.1077.1	-	-	-	-	-	-	-	-	-	-	-	-	-
NC_037638.1.1078.1	-	-	-	-	-	-	-	-	-	-	-	-	-
NC_037638.1.1079.1	-	-	-	-	-	-	-	-	-	-	-	-	-
NC_037638.1.108.1	XP_031776202.1	POU domain, class 3, transcription factor 3-A-like, partial [Apis florea]	GO:0016021	integral component of membrane	-	-	-	-	-	-	-	-	-
NC_037638.1.108.2	XP_031776202.1	POU domain, class 3, transcription factor 3-A-like, partial [Apis florea]	GO:0016021	integral component of membrane	-	-	-	-	-	-	-	-	-
NC_037638.1.1080.1	-	-	-	-	-	-	-	-	-	-	-	-	-
NC_037638.1.1081.1	-	-	-	-	-	-	-	-	-	-	-	-	-
NC_037638.1.1082.1	-	-	-	-	-	-	-	-	-	-	-	-	-
NC_037638.1.1083.1	-	-	-	-	-	-	-	-	-	-	-	-	-
NC_037638.1.1084.1	-	-	-	-	-	-	-	-	-	-	-	-	-
NC_037638.1.1085.1	-	-	-	-	-	-	-	-	-	-	-	-	-
NC_037638.1.1086.1	-	-	-	-	-	-	-	-	-	-	-	-	-
NC_037638.1.1087.1	-	-	-	-	-	-	-	-	-	-	-	-	-
NC_037638.1.1088.1	-	-	-	-	-	-	-	-	-	-	-	-	-
NC_037638.1.1089.1	PBC26917.1	hypothetical protein APICC_04407 [Apis cerana cerana]	-	-	-	-	-	-	-	-	-	-	-
NC_037638.1.109.1	-	-	-	-	-	-	-	-	-	-	-	-	-
NC_037638.1.1090.1	-	-	-	-	-	-	-	-	-	-	-	-	-
NC_037638.1.1091.1	-	-	-	-	-	-	-	-	-	-	-	-	-
NC_037638.1.1092.1	-	-	-	-	-	-	-	-	-	-	-	-	-
NC_037638.1.1093.1	-	-	-	-	-	-	-	-	-	-	-	-	-
NC_037638.1.1094.1	-	-	-	-	-	-	-	-	-	-	-	-	-
NC_037638.1.1095.1	-	-	-	-	-	-	-	-	-	-	-	-	-
NC_037638.1.1096.1	-	-	-	-	-	-	-	-	-	-	-	-	-
NC_037638.1.1097.1	-	-	-	-	-	-	-	-	-	-	-	-	-
NC_037638.1.1098.1	-	-	-	-	-	-	-	-	-	-	-	-	-
NC_037638.1.1099.1	-	-	-	-	-	-	-	-	-	-	-	-	-
NC_037638.1.11.1	XP_016904300.1	glycine cleavage system H protein, mitochondrial [Apis cerana]	GO:0016274;GO:0019464;GO:0005960;GO:0005739	protein-arginine N-methyltransferase activity;glycine decarboxylation via glycine cleavage system;glycine cleavage complex;mitochondrion	K02437	gcvH,GCSH	http://www.genome.jp/dbget-bin/www_bget?ko:K02437	Glycine, serine and threonine metabolism;Glyoxylate and dicarboxylate metabolism	ko00260,ko00630	KOG3373	Glycine cleavage system H protein (lipoate-binding)	sp|Q9U616|GCSH_DROME	Glycine cleavage system H protein, mitochondrial OS=Drosophila melanogaster OX=7227 GN=ppl PE=2 SV=1
NC_037638.1.11.2	XP_026299648.1	glycine cleavage system H protein, mitochondrial [Apis mellifera]	GO:0019464;GO:0005960;GO:0005739	glycine decarboxylation via glycine cleavage system;glycine cleavage complex;mitochondrion	K02437	gcvH,GCSH	http://www.genome.jp/dbget-bin/www_bget?ko:K02437	Glycine, serine and threonine metabolism;Glyoxylate and dicarboxylate metabolism	ko00260,ko00630	KOG3373	Glycine cleavage system H protein (lipoate-binding)	sp|Q91WK5|GCSH_MOUSE	Glycine cleavage system H protein, mitochondrial OS=Mus musculus OX=10090 GN=Gcsh PE=1 SV=2
NC_037638.1.11.3	XP_026299648.1	glycine cleavage system H protein, mitochondrial [Apis mellifera]	GO:0019464;GO:0005960;GO:0005739	glycine decarboxylation via glycine cleavage system;glycine cleavage complex;mitochondrion	K02437	gcvH,GCSH	http://www.genome.jp/dbget-bin/www_bget?ko:K02437	Glycine, serine and threonine metabolism;Glyoxylate and dicarboxylate metabolism	ko00260,ko00630	-	-	sp|Q9U616|GCSH_DROME	Glycine cleavage system H protein, mitochondrial OS=Drosophila melanogaster OX=7227 GN=ppl PE=2 SV=1
NC_037638.1.110.1	-	-	-	-	-	-	-	-	-	-	-	-	-
NC_037638.1.110.2	XP_031776295.1	uncharacterized protein LOC105736970 [Apis florea]	-	-	-	-	-	-	-	-	-	-	-
NC_037638.1.110.3	XP_031776295.1	uncharacterized protein LOC105736970 [Apis florea]	-	-	-	-	-	-	-	-	-	-	-
NC_037638.1.110.4	XP_031776295.1	uncharacterized protein LOC105736970 [Apis florea]	-	-	-	-	-	-	-	-	-	-	-
NC_037638.1.1100.1	-	-	-	-	-	-	-	-	-	-	-	-	-
NC_037638.1.1101.1	-	-	-	-	-	-	-	-	-	-	-	-	-
NC_037638.1.1103.1	-	-	-	-	-	-	-	-	-	-	-	-	-
NC_037638.1.1104.1	-	-	-	-	-	-	-	-	-	-	-	-	-
NC_037638.1.1105.1	-	-	-	-	-	-	-	-	-	-	-	-	-
NC_037638.1.1106.1	-	-	-	-	-	-	-	-	-	-	-	-	-
NC_037638.1.1107.1	-	-	-	-	-	-	-	-	-	-	-	-	-
NC_037638.1.1108.1	-	-	-	-	-	-	-	-	-	-	-	-	-
NC_037638.1.1109.1	-	-	-	-	-	-	-	-	-	-	-	-	-
NC_037638.1.111.1	XP_028520127.1	uncharacterized protein LOC107992851 [Apis cerana]	GO:0016021	integral component of membrane	-	-	-	-	-	-	-	-	-
NC_037638.1.1110.1	-	-	-	-	-	-	-	-	-	-	-	-	-
NC_037638.1.1111.1	-	-	-	-	-	-	-	-	-	-	-	-	-
NC_037638.1.1112.1	-	-	-	-	-	-	-	-	-	-	-	-	-
NC_037638.1.1114.1	-	-	-	-	-	-	-	-	-	-	-	-	-
NC_037638.1.1115.1	-	-	-	-	-	-	-	-	-	-	-	-	-
NC_037638.1.1116.1	-	-	-	-	-	-	-	-	-	-	-	-	-
NC_037638.1.1117.1	-	-	-	-	-	-	-	-	-	-	-	-	-
NC_037638.1.1118.1	-	-	-	-	-	-	-	-	-	-	-	-	-
NC_037638.1.1119.1	-	-	-	-	-	-	-	-	-	-	-	-	-
NC_037638.1.112.1	XP_026295005.1	vacuolar protein sorting-associated protein 8 homolog isoform X1 [Apis mellifera]	GO:0046872	metal ion binding	K20178	VPS8	http://www.genome.jp/dbget-bin/www_bget?ko:K20178	-	-	KOG2079	Vacuolar assembly/sorting protein VPS8	sp|Q9VRX2|VPS8_DROME	Vacuolar protein sorting-associated protein 8 homolog OS=Drosophila melanogaster OX=7227 GN=Vps8 PE=1 SV=1
NC_037638.1.112.2	XP_026295005.1	vacuolar protein sorting-associated protein 8 homolog isoform X1 [Apis mellifera]	GO:0046872	metal ion binding	K20178	VPS8	http://www.genome.jp/dbget-bin/www_bget?ko:K20178	-	-	KOG2079	Vacuolar assembly/sorting protein VPS8	sp|Q9VRX2|VPS8_DROME	Vacuolar protein sorting-associated protein 8 homolog OS=Drosophila melanogaster OX=7227 GN=Vps8 PE=1 SV=1
NC_037638.1.112.3	XP_026295005.1	vacuolar protein sorting-associated protein 8 homolog isoform X1 [Apis mellifera]	GO:0046872	metal ion binding	K20178	VPS8	http://www.genome.jp/dbget-bin/www_bget?ko:K20178	-	-	KOG2079	Vacuolar assembly/sorting protein VPS8	sp|Q0P5W1|VPS8_MOUSE	Vacuolar protein sorting-associated protein 8 homolog OS=Mus musculus OX=10090 GN=Vps8 PE=1 SV=1
NC_037638.1.112.4	XP_026295005.1	vacuolar protein sorting-associated protein 8 homolog isoform X1 [Apis mellifera]	GO:0046872	metal ion binding	K20178	VPS8	http://www.genome.jp/dbget-bin/www_bget?ko:K20178	-	-	KOG2079	Vacuolar assembly/sorting protein VPS8	sp|Q0P5W1|VPS8_MOUSE	Vacuolar protein sorting-associated protein 8 homolog OS=Mus musculus OX=10090 GN=Vps8 PE=1 SV=1
NC_037638.1.112.5	XP_026295005.1	vacuolar protein sorting-associated protein 8 homolog isoform X1 [Apis mellifera]	GO:0046872	metal ion binding	K20178	VPS8	http://www.genome.jp/dbget-bin/www_bget?ko:K20178	-	-	KOG2079	Vacuolar assembly/sorting protein VPS8	sp|Q0P5W1|VPS8_MOUSE	Vacuolar protein sorting-associated protein 8 homolog OS=Mus musculus OX=10090 GN=Vps8 PE=1 SV=1
NC_037638.1.1120.1	-	-	-	-	-	-	-	-	-	-	-	-	-
NC_037638.1.1121.1	-	-	-	-	-	-	-	-	-	-	-	-	-
NC_037638.1.1122.1	-	-	-	-	-	-	-	-	-	-	-	-	-
NC_037638.1.1123.1	-	-	-	-	-	-	-	-	-	-	-	-	-
NC_037638.1.1124.1	-	-	-	-	-	-	-	-	-	-	-	-	-
NC_037638.1.1125.1	PBC25457.1	hypothetical protein APICC_01766 [Apis cerana cerana]	-	-	-	-	-	-	-	-	-	-	-
NC_037638.1.1126.1	-	-	-	-	-	-	-	-	-	-	-	-	-
NC_037638.1.1127.1	-	-	-	-	-	-	-	-	-	-	-	-	-
NC_037638.1.1128.1	-	-	-	-	-	-	-	-	-	-	-	-	-
NC_037638.1.1129.1	-	-	-	-	-	-	-	-	-	-	-	-	-
NC_037638.1.113.1	XP_003249361.1	uncharacterized protein LOC100577325 isoform X2 [Apis mellifera]	GO:0016021	integral component of membrane	-	-	-	-	-	-	-	-	-
NC_037638.1.1130.1	-	-	-	-	-	-	-	-	-	-	-	-	-
NC_037638.1.1131.1	-	-	-	-	-	-	-	-	-	-	-	-	-
NC_037638.1.1132.1	XP_006622717.1	cdc42 homolog isoform X2 [Apis dorsata]	GO:0003925;GO:0005525;GO:0007264;GO:0005886	G protein activity;GTP binding;small GTPase mediated signal transduction;plasma membrane	K04393	CDC42	http://www.genome.jp/dbget-bin/www_bget?ko:K04393	Regulation of actin cytoskeleton;Adherens junction;Focal adhesion;Tight junction;Endocytosis;MAPK signaling pathway;Rap1 signaling pathway;Ras signaling pathway;VEGF signaling pathway;Axon guidance;GnRH signaling pathway;Chemokine signaling pathway;Fc gamma R-mediated phagocytosis;Leukocyte transendothelial migration;T cell receptor signaling pathway;Neurotrophin signaling pathway	ko04810,ko04520,ko04510,ko04530,ko04144,ko04010,ko04015,ko04014,ko04370,ko04360,ko04912,ko04062,ko04666,ko04670,ko04660,ko04722	KOG0393	Ras-related small GTPase, Rho type	sp|Q29HY3|CDC42_DROPS	Cdc42 homolog OS=Drosophila pseudoobscura pseudoobscura OX=46245 GN=Cdc42 PE=3 SV=1
NC_037638.1.1132.2	PBC25182.1	hypothetical protein APICC_01946 [Apis cerana cerana]	GO:0003925;GO:0005525;GO:0007264;GO:0005886	G protein activity;GTP binding;small GTPase mediated signal transduction;plasma membrane	K04393	CDC42	http://www.genome.jp/dbget-bin/www_bget?ko:K04393	Regulation of actin cytoskeleton;Adherens junction;Focal adhesion;Tight junction;Endocytosis;MAPK signaling pathway;Rap1 signaling pathway;Ras signaling pathway;VEGF signaling pathway;Axon guidance;GnRH signaling pathway;Chemokine signaling pathway;Fc gamma R-mediated phagocytosis;Leukocyte transendothelial migration;T cell receptor signaling pathway;Neurotrophin signaling pathway	ko04810,ko04520,ko04510,ko04530,ko04144,ko04010,ko04015,ko04014,ko04370,ko04360,ko04912,ko04062,ko04666,ko04670,ko04660,ko04722	KOG0393	Ras-related small GTPase, Rho type	sp|Q29HY3|CDC42_DROPS	Cdc42 homolog OS=Drosophila pseudoobscura pseudoobscura OX=46245 GN=Cdc42 PE=3 SV=1
NC_037638.1.1132.3	PBC25182.1	hypothetical protein APICC_01946 [Apis cerana cerana]	GO:0003925;GO:0005525;GO:0007264;GO:0005886	G protein activity;GTP binding;small GTPase mediated signal transduction;plasma membrane	K04393	CDC42	http://www.genome.jp/dbget-bin/www_bget?ko:K04393	Regulation of actin cytoskeleton;Adherens junction;Focal adhesion;Tight junction;Endocytosis;MAPK signaling pathway;Rap1 signaling pathway;Ras signaling pathway;VEGF signaling pathway;Axon guidance;GnRH signaling pathway;Chemokine signaling pathway;Fc gamma R-mediated phagocytosis;Leukocyte transendothelial migration;T cell receptor signaling pathway;Neurotrophin signaling pathway	ko04810,ko04520,ko04510,ko04530,ko04144,ko04010,ko04015,ko04014,ko04370,ko04360,ko04912,ko04062,ko04666,ko04670,ko04660,ko04722	KOG0393	Ras-related small GTPase, Rho type	sp|Q29HY3|CDC42_DROPS	Cdc42 homolog OS=Drosophila pseudoobscura pseudoobscura OX=46245 GN=Cdc42 PE=3 SV=1
NC_037638.1.1132.4	PBC25182.1	hypothetical protein APICC_01946 [Apis cerana cerana]	GO:0003925;GO:0005525;GO:0007264;GO:0005886	G protein activity;GTP binding;small GTPase mediated signal transduction;plasma membrane	K04393	CDC42	http://www.genome.jp/dbget-bin/www_bget?ko:K04393	Regulation of actin cytoskeleton;Adherens junction;Focal adhesion;Tight junction;Endocytosis;MAPK signaling pathway;Rap1 signaling pathway;Ras signaling pathway;VEGF signaling pathway;Axon guidance;GnRH signaling pathway;Chemokine signaling pathway;Fc gamma R-mediated phagocytosis;Leukocyte transendothelial migration;T cell receptor signaling pathway;Neurotrophin signaling pathway	ko04810,ko04520,ko04510,ko04530,ko04144,ko04010,ko04015,ko04014,ko04370,ko04360,ko04912,ko04062,ko04666,ko04670,ko04660,ko04722	KOG0393	Ras-related small GTPase, Rho type	sp|Q29HY3|CDC42_DROPS	Cdc42 homolog OS=Drosophila pseudoobscura pseudoobscura OX=46245 GN=Cdc42 PE=3 SV=1
NC_037638.1.1132.10	PBC25182.1	hypothetical protein APICC_01946 [Apis cerana cerana]	GO:0003925;GO:0005525;GO:0007264;GO:0005886	G protein activity;GTP binding;small GTPase mediated signal transduction;plasma membrane	K04393	CDC42	http://www.genome.jp/dbget-bin/www_bget?ko:K04393	Regulation of actin cytoskeleton;Adherens junction;Focal adhesion;Tight junction;Endocytosis;MAPK signaling pathway;Rap1 signaling pathway;Ras signaling pathway;VEGF signaling pathway;Axon guidance;GnRH signaling pathway;Chemokine signaling pathway;Fc gamma R-mediated phagocytosis;Leukocyte transendothelial migration;T cell receptor signaling pathway;Neurotrophin signaling pathway	ko04810,ko04520,ko04510,ko04530,ko04144,ko04010,ko04015,ko04014,ko04370,ko04360,ko04912,ko04062,ko04666,ko04670,ko04660,ko04722	KOG0393	Ras-related small GTPase, Rho type	sp|Q29HY3|CDC42_DROPS	Cdc42 homolog OS=Drosophila pseudoobscura pseudoobscura OX=46245 GN=Cdc42 PE=3 SV=1
NC_037638.1.1132.11	PBC25182.1	hypothetical protein APICC_01946 [Apis cerana cerana]	GO:0003925;GO:0005525;GO:0007264;GO:0005886	G protein activity;GTP binding;small GTPase mediated signal transduction;plasma membrane	K04393	CDC42	http://www.genome.jp/dbget-bin/www_bget?ko:K04393	Regulation of actin cytoskeleton;Adherens junction;Focal adhesion;Tight junction;Endocytosis;MAPK signaling pathway;Rap1 signaling pathway;Ras signaling pathway;VEGF signaling pathway;Axon guidance;GnRH signaling pathway;Chemokine signaling pathway;Fc gamma R-mediated phagocytosis;Leukocyte transendothelial migration;T cell receptor signaling pathway;Neurotrophin signaling pathway	ko04810,ko04520,ko04510,ko04530,ko04144,ko04010,ko04015,ko04014,ko04370,ko04360,ko04912,ko04062,ko04666,ko04670,ko04660,ko04722	KOG0393	Ras-related small GTPase, Rho type	sp|Q29HY3|CDC42_DROPS	Cdc42 homolog OS=Drosophila pseudoobscura pseudoobscura OX=46245 GN=Cdc42 PE=3 SV=1
NC_037638.1.1132.12	XP_016772943.1	sodium/potassium/calcium exchanger 3 [Apis mellifera]	GO:0015297;GO:0006816;GO:0016021	antiporter activity;calcium ion transport;integral component of membrane	K13752	SLC24A4,NCKX4	http://www.genome.jp/dbget-bin/www_bget?ko:K13752	Olfactory transduction	ko04740	-	-	sp|Q9HC58|NCKX3_HUMAN	Sodium/potassium/calcium exchanger 3 OS=Homo sapiens OX=9606 GN=SLC24A3 PE=2 SV=4
NC_037638.1.1132.5	PBC25182.1	hypothetical protein APICC_01946 [Apis cerana cerana]	GO:0003925;GO:0005525;GO:0007264;GO:0005886	G protein activity;GTP binding;small GTPase mediated signal transduction;plasma membrane	K04393	CDC42	http://www.genome.jp/dbget-bin/www_bget?ko:K04393	Regulation of actin cytoskeleton;Adherens junction;Focal adhesion;Tight junction;Endocytosis;MAPK signaling pathway;Rap1 signaling pathway;Ras signaling pathway;VEGF signaling pathway;Axon guidance;GnRH signaling pathway;Chemokine signaling pathway;Fc gamma R-mediated phagocytosis;Leukocyte transendothelial migration;T cell receptor signaling pathway;Neurotrophin signaling pathway	ko04810,ko04520,ko04510,ko04530,ko04144,ko04010,ko04015,ko04014,ko04370,ko04360,ko04912,ko04062,ko04666,ko04670,ko04660,ko04722	KOG0393	Ras-related small GTPase, Rho type	sp|Q29HY3|CDC42_DROPS	Cdc42 homolog OS=Drosophila pseudoobscura pseudoobscura OX=46245 GN=Cdc42 PE=3 SV=1
NC_037638.1.1132.6	PBC25182.1	hypothetical protein APICC_01946 [Apis cerana cerana]	GO:0003925;GO:0005525;GO:0007264;GO:0005886	G protein activity;GTP binding;small GTPase mediated signal transduction;plasma membrane	K04393	CDC42	http://www.genome.jp/dbget-bin/www_bget?ko:K04393	Regulation of actin cytoskeleton;Adherens junction;Focal adhesion;Tight junction;Endocytosis;MAPK signaling pathway;Rap1 signaling pathway;Ras signaling pathway;VEGF signaling pathway;Axon guidance;GnRH signaling pathway;Chemokine signaling pathway;Fc gamma R-mediated phagocytosis;Leukocyte transendothelial migration;T cell receptor signaling pathway;Neurotrophin signaling pathway	ko04810,ko04520,ko04510,ko04530,ko04144,ko04010,ko04015,ko04014,ko04370,ko04360,ko04912,ko04062,ko04666,ko04670,ko04660,ko04722	KOG0393	Ras-related small GTPase, Rho type	sp|Q29HY3|CDC42_DROPS	Cdc42 homolog OS=Drosophila pseudoobscura pseudoobscura OX=46245 GN=Cdc42 PE=3 SV=1
NC_037638.1.1132.7	PBC25182.1	hypothetical protein APICC_01946 [Apis cerana cerana]	GO:0003925;GO:0005525;GO:0007264;GO:0005886	G protein activity;GTP binding;small GTPase mediated signal transduction;plasma membrane	K04393	CDC42	http://www.genome.jp/dbget-bin/www_bget?ko:K04393	Regulation of actin cytoskeleton;Adherens junction;Focal adhesion;Tight junction;Endocytosis;MAPK signaling pathway;Rap1 signaling pathway;Ras signaling pathway;VEGF signaling pathway;Axon guidance;GnRH signaling pathway;Chemokine signaling pathway;Fc gamma R-mediated phagocytosis;Leukocyte transendothelial migration;T cell receptor signaling pathway;Neurotrophin signaling pathway	ko04810,ko04520,ko04510,ko04530,ko04144,ko04010,ko04015,ko04014,ko04370,ko04360,ko04912,ko04062,ko04666,ko04670,ko04660,ko04722	KOG0393	Ras-related small GTPase, Rho type	sp|Q29HY3|CDC42_DROPS	Cdc42 homolog OS=Drosophila pseudoobscura pseudoobscura OX=46245 GN=Cdc42 PE=3 SV=1
NC_037638.1.1132.8	PBC25182.1	hypothetical protein APICC_01946 [Apis cerana cerana]	GO:0003925;GO:0005525;GO:0007264;GO:0005886	G protein activity;GTP binding;small GTPase mediated signal transduction;plasma membrane	K04393	CDC42	http://www.genome.jp/dbget-bin/www_bget?ko:K04393	Regulation of actin cytoskeleton;Adherens junction;Focal adhesion;Tight junction;Endocytosis;MAPK signaling pathway;Rap1 signaling pathway;Ras signaling pathway;VEGF signaling pathway;Axon guidance;GnRH signaling pathway;Chemokine signaling pathway;Fc gamma R-mediated phagocytosis;Leukocyte transendothelial migration;T cell receptor signaling pathway;Neurotrophin signaling pathway	ko04810,ko04520,ko04510,ko04530,ko04144,ko04010,ko04015,ko04014,ko04370,ko04360,ko04912,ko04062,ko04666,ko04670,ko04660,ko04722	KOG0393	Ras-related small GTPase, Rho type	sp|Q29HY3|CDC42_DROPS	Cdc42 homolog OS=Drosophila pseudoobscura pseudoobscura OX=46245 GN=Cdc42 PE=3 SV=1
NC_037638.1.1132.9	PBC25182.1	hypothetical protein APICC_01946 [Apis cerana cerana]	GO:0003925;GO:0005525;GO:0007264;GO:0005886	G protein activity;GTP binding;small GTPase mediated signal transduction;plasma membrane	K04393	CDC42	http://www.genome.jp/dbget-bin/www_bget?ko:K04393	Regulation of actin cytoskeleton;Adherens junction;Focal adhesion;Tight junction;Endocytosis;MAPK signaling pathway;Rap1 signaling pathway;Ras signaling pathway;VEGF signaling pathway;Axon guidance;GnRH signaling pathway;Chemokine signaling pathway;Fc gamma R-mediated phagocytosis;Leukocyte transendothelial migration;T cell receptor signaling pathway;Neurotrophin signaling pathway	ko04810,ko04520,ko04510,ko04530,ko04144,ko04010,ko04015,ko04014,ko04370,ko04360,ko04912,ko04062,ko04666,ko04670,ko04660,ko04722	KOG0393	Ras-related small GTPase, Rho type	sp|Q29HY3|CDC42_DROPS	Cdc42 homolog OS=Drosophila pseudoobscura pseudoobscura OX=46245 GN=Cdc42 PE=3 SV=1
NC_037638.1.1132.13	XP_016772943.1	sodium/potassium/calcium exchanger 3 [Apis mellifera]	GO:0015297;GO:0006816;GO:0016021	antiporter activity;calcium ion transport;integral component of membrane	K13752	SLC24A4,NCKX4	http://www.genome.jp/dbget-bin/www_bget?ko:K13752	Olfactory transduction	ko04740	KOG1307	K+-dependent Ca2+/Na+ exchanger NCKX1 and related proteins	sp|Q9HC58|NCKX3_HUMAN	Sodium/potassium/calcium exchanger 3 OS=Homo sapiens OX=9606 GN=SLC24A3 PE=2 SV=4
NC_037638.1.1132.14	XP_016772943.1	sodium/potassium/calcium exchanger 3 [Apis mellifera]	GO:0015297;GO:0006816;GO:0016021	antiporter activity;calcium ion transport;integral component of membrane	K13752	SLC24A4,NCKX4	http://www.genome.jp/dbget-bin/www_bget?ko:K13752	Olfactory transduction	ko04740	-	-	sp|Q9HC58|NCKX3_HUMAN	Sodium/potassium/calcium exchanger 3 OS=Homo sapiens OX=9606 GN=SLC24A3 PE=2 SV=4
NC_037638.1.1133.1	XP_016906262.1	peptidyl-prolyl cis-trans isomerase [Apis cerana]	GO:0003755;GO:0006457	peptidyl-prolyl cis-trans isomerase activity;protein folding	K09565	PPIF	http://www.genome.jp/dbget-bin/www_bget?ko:K09565	Calcium signaling pathway;cGMP-PKG signaling pathway;Neutrophil extracellular trap formation	ko04020,ko04022,ko04613	-	-	sp|P54985|PPIA_BLAGE	Peptidyl-prolyl cis-trans isomerase OS=Blattella germanica OX=6973 GN=CYPA PE=2 SV=1
NC_037638.1.1134.1	-	-	-	-	-	-	-	-	-	-	-	-	-
NC_037638.1.1135.1	-	-	-	-	-	-	-	-	-	-	-	-	-
NC_037638.1.1136.1	-	-	-	-	-	-	-	-	-	-	-	-	-
NC_037638.1.1137.1	-	-	-	-	-	-	-	-	-	-	-	-	-
NC_037638.1.1137.2	XP_016772948.1	sodium/potassium/calcium exchanger 4 isoform X1 [Apis mellifera]	GO:0015297;GO:0006816;GO:0016021	antiporter activity;calcium ion transport;integral component of membrane	K13752	SLC24A4,NCKX4	http://www.genome.jp/dbget-bin/www_bget?ko:K13752	Olfactory transduction	ko04740	-	-	sp|Q9EPQ0|NCKX3_RAT	Sodium/potassium/calcium exchanger 3 (Fragment) OS=Rattus norvegicus OX=10116 GN=Slc24a3 PE=1 SV=1
NC_037638.1.1137.3	XP_016772948.1	sodium/potassium/calcium exchanger 4 isoform X1 [Apis mellifera]	GO:0015297;GO:0006816;GO:0016021	antiporter activity;calcium ion transport;integral component of membrane	K13752	SLC24A4,NCKX4	http://www.genome.jp/dbget-bin/www_bget?ko:K13752	Olfactory transduction	ko04740	-	-	sp|Q9EPQ0|NCKX3_RAT	Sodium/potassium/calcium exchanger 3 (Fragment) OS=Rattus norvegicus OX=10116 GN=Slc24a3 PE=1 SV=1
NC_037638.1.1137.4	XP_006572288.1	sodium/potassium/calcium exchanger 4 isoform X2 [Apis mellifera]	GO:0015297;GO:0006816;GO:0016021	antiporter activity;calcium ion transport;integral component of membrane	K13752	SLC24A4,NCKX4	http://www.genome.jp/dbget-bin/www_bget?ko:K13752	Olfactory transduction	ko04740	-	-	sp|Q8NFF2|NCKX4_HUMAN	Sodium/potassium/calcium exchanger 4 OS=Homo sapiens OX=9606 GN=SLC24A4 PE=2 SV=2
NC_037638.1.1137.5	XP_006572288.1	sodium/potassium/calcium exchanger 4 isoform X2 [Apis mellifera]	GO:0015297;GO:0006816;GO:0016021	antiporter activity;calcium ion transport;integral component of membrane	K13752	SLC24A4,NCKX4	http://www.genome.jp/dbget-bin/www_bget?ko:K13752	Olfactory transduction	ko04740	-	-	sp|Q9EPQ0|NCKX3_RAT	Sodium/potassium/calcium exchanger 3 (Fragment) OS=Rattus norvegicus OX=10116 GN=Slc24a3 PE=1 SV=1
NC_037638.1.1137.10	XP_016772948.1	sodium/potassium/calcium exchanger 4 isoform X1 [Apis mellifera]	GO:0015297;GO:0006816;GO:0016021	antiporter activity;calcium ion transport;integral component of membrane	K13752	SLC24A4,NCKX4	http://www.genome.jp/dbget-bin/www_bget?ko:K13752	Olfactory transduction	ko04740	-	-	sp|Q9EPQ0|NCKX3_RAT	Sodium/potassium/calcium exchanger 3 (Fragment) OS=Rattus norvegicus OX=10116 GN=Slc24a3 PE=1 SV=1
NC_037638.1.1137.6	XP_016772948.1	sodium/potassium/calcium exchanger 4 isoform X1 [Apis mellifera]	GO:0015297;GO:0006816;GO:0016021	antiporter activity;calcium ion transport;integral component of membrane	K13752	SLC24A4,NCKX4	http://www.genome.jp/dbget-bin/www_bget?ko:K13752	Olfactory transduction	ko04740	-	-	sp|Q8CGQ8|NCKX4_MOUSE	Sodium/potassium/calcium exchanger 4 OS=Mus musculus OX=10090 GN=Slc24a4 PE=1 SV=2
NC_037638.1.1137.7	XP_016772948.1	sodium/potassium/calcium exchanger 4 isoform X1 [Apis mellifera]	GO:0015297;GO:0006816;GO:0016021	antiporter activity;calcium ion transport;integral component of membrane	K13752	SLC24A4,NCKX4	http://www.genome.jp/dbget-bin/www_bget?ko:K13752	Olfactory transduction	ko04740	-	-	sp|Q8CGQ8|NCKX4_MOUSE	Sodium/potassium/calcium exchanger 4 OS=Mus musculus OX=10090 GN=Slc24a4 PE=1 SV=2
NC_037638.1.1137.8	XP_016772948.1	sodium/potassium/calcium exchanger 4 isoform X1 [Apis mellifera]	GO:0015297;GO:0006816;GO:0016021	antiporter activity;calcium ion transport;integral component of membrane	K13752	SLC24A4,NCKX4	http://www.genome.jp/dbget-bin/www_bget?ko:K13752	Olfactory transduction	ko04740	-	-	sp|Q9EPQ0|NCKX3_RAT	Sodium/potassium/calcium exchanger 3 (Fragment) OS=Rattus norvegicus OX=10116 GN=Slc24a3 PE=1 SV=1
NC_037638.1.1137.9	XP_006572288.1	sodium/potassium/calcium exchanger 4 isoform X2 [Apis mellifera]	GO:0015297;GO:0006816;GO:0016021	antiporter activity;calcium ion transport;integral component of membrane	K13752	SLC24A4,NCKX4	http://www.genome.jp/dbget-bin/www_bget?ko:K13752	Olfactory transduction	ko04740	-	-	sp|Q8CGQ8|NCKX4_MOUSE	Sodium/potassium/calcium exchanger 4 OS=Mus musculus OX=10090 GN=Slc24a4 PE=1 SV=2
NC_037638.1.1138.1	XP_026297751.1	solute carrier family 35 member B1 isoform X1 [Apis mellifera]	GO:0055085;GO:0016021	transmembrane transport;integral component of membrane	K15275	SLC35B1	http://www.genome.jp/dbget-bin/www_bget?ko:K15275	-	-	-	-	sp|Q8AXS6|S35B1_XENTR	Solute carrier family 35 member B1 OS=Xenopus tropicalis OX=8364 GN=slc35b1 PE=2 SV=2
NC_037638.1.1139.1	-	-	-	-	-	-	-	-	-	-	-	-	-
NC_037638.1.114.1	XP_006558644.1	nucleolar protein 12 [Apis mellifera]	GO:0005730	nucleolus	K14851	RRP17,NOL12	http://www.genome.jp/dbget-bin/www_bget?ko:K14851	-	-	-	-	-	-
NC_037638.1.114.2	-	-	-	-	-	-	-	-	-	-	-	-	-
NC_037638.1.114.3	XP_006558644.1	nucleolar protein 12 [Apis mellifera]	GO:0051539;GO:0140078;GO:0003677;GO:0004519;GO:0046872;GO:0000703;GO:0006285;GO:0005739;GO:0005634	4 iron, 4 sulfur cluster binding;class I DNA-(apurinic or apyrimidinic site) endonuclease activity;DNA binding;endonuclease activity;metal ion binding;oxidized pyrimidine nucleobase lesion DNA N-glycosylase activity;base-excision repair, AP site formation;mitochondrion;nucleus	K14851	RRP17,NOL12	http://www.genome.jp/dbget-bin/www_bget?ko:K14851	-	-	KOG1921	Endonuclease III	sp|A7M7B9|NTH_CHICK	Endonuclease III-like protein 1 OS=Gallus gallus OX=9031 GN=NTHL1 PE=2 SV=1
NC_037638.1.114.4	XP_006558644.1	nucleolar protein 12 [Apis mellifera]	GO:0005730	nucleolus	K14851	RRP17,NOL12	http://www.genome.jp/dbget-bin/www_bget?ko:K14851	-	-	-	-	-	-
NC_037638.1.114.5	XP_006558644.1	nucleolar protein 12 [Apis mellifera]	GO:0005730	nucleolus	K14851	RRP17,NOL12	http://www.genome.jp/dbget-bin/www_bget?ko:K14851	-	-	-	-	-	-
NC_037638.1.114.6	XP_006558644.1	nucleolar protein 12 [Apis mellifera]	GO:0005730	nucleolus	K14851	RRP17,NOL12	http://www.genome.jp/dbget-bin/www_bget?ko:K14851	-	-	-	-	-	-
NC_037638.1.114.7	XP_006558644.1	nucleolar protein 12 [Apis mellifera]	GO:0005730	nucleolus	K14851	RRP17,NOL12	http://www.genome.jp/dbget-bin/www_bget?ko:K14851	-	-	-	-	-	-
NC_037638.1.114.8	XP_006558644.1	nucleolar protein 12 [Apis mellifera]	GO:0005730	nucleolus	K14851	RRP17,NOL12	http://www.genome.jp/dbget-bin/www_bget?ko:K14851	-	-	-	-	-	-
NC_037638.1.114.9	XP_006558644.1	nucleolar protein 12 [Apis mellifera]	GO:0005730	nucleolus	K14851	RRP17,NOL12	http://www.genome.jp/dbget-bin/www_bget?ko:K14851	-	-	-	-	-	-
NC_037638.1.1140.1	-	-	-	-	-	-	-	-	-	-	-	-	-
NC_037638.1.1141.1	XP_392816.2	formylglycine-generating enzyme [Apis mellifera]	-	-	K13444	SUMF1,FGE	http://www.genome.jp/dbget-bin/www_bget?ko:K13444	Lysosome	ko04142	-	-	sp|Q8R0F3|SUMF1_MOUSE	Formylglycine-generating enzyme OS=Mus musculus OX=10090 GN=Sumf1 PE=1 SV=2
NC_037638.1.1142.1	-	-	-	-	-	-	-	-	-	-	-	-	-
NC_037638.1.1143.1	NP_001177849.1	uncharacterized protein LOC411983 [Apis mellifera]	GO:0102965;GO:0080019;GO:0006629;GO:0016021	alcohol-forming fatty acyl-CoA reductase activity;fatty-acyl-CoA reductase (alcohol-forming) activity;lipid metabolic process;integral component of membrane	K13356	FAR	http://www.genome.jp/dbget-bin/www_bget?ko:K13356	Peroxisome;Longevity regulating pathway - worm	ko04146,ko04212	-	-	sp|Q8MS59|WAT_DROME	Fatty acyl-CoA reductase wat OS=Drosophila melanogaster OX=7227 GN=wat PE=1 SV=1
NC_037638.1.1143.2	NP_001177849.1	uncharacterized protein LOC411983 [Apis mellifera]	GO:0102965;GO:0080019;GO:0006629;GO:0016021	alcohol-forming fatty acyl-CoA reductase activity;fatty-acyl-CoA reductase (alcohol-forming) activity;lipid metabolic process;integral component of membrane	K13356	FAR	http://www.genome.jp/dbget-bin/www_bget?ko:K13356	Peroxisome;Longevity regulating pathway - worm	ko04146,ko04212	-	-	sp|Q8MS59|WAT_DROME	Fatty acyl-CoA reductase wat OS=Drosophila melanogaster OX=7227 GN=wat PE=1 SV=1
NC_037638.1.1143.3	NP_001177849.1	uncharacterized protein LOC411983 [Apis mellifera]	GO:0102965;GO:0080019;GO:0006629;GO:0016021	alcohol-forming fatty acyl-CoA reductase activity;fatty-acyl-CoA reductase (alcohol-forming) activity;lipid metabolic process;integral component of membrane	K13356	FAR	http://www.genome.jp/dbget-bin/www_bget?ko:K13356	Peroxisome;Longevity regulating pathway - worm	ko04146,ko04212	-	-	sp|Q8MS59|WAT_DROME	Fatty acyl-CoA reductase wat OS=Drosophila melanogaster OX=7227 GN=wat PE=1 SV=1
NC_037638.1.1143.4	NP_001177849.1	uncharacterized protein LOC411983 [Apis mellifera]	GO:0102965;GO:0080019;GO:0006629;GO:0016021	alcohol-forming fatty acyl-CoA reductase activity;fatty-acyl-CoA reductase (alcohol-forming) activity;lipid metabolic process;integral component of membrane	K13356	FAR	http://www.genome.jp/dbget-bin/www_bget?ko:K13356	Peroxisome;Longevity regulating pathway - worm	ko04146,ko04212	-	-	sp|Q8MS59|WAT_DROME	Fatty acyl-CoA reductase wat OS=Drosophila melanogaster OX=7227 GN=wat PE=1 SV=1
NC_037638.1.1143.5	NP_001177849.1	uncharacterized protein LOC411983 [Apis mellifera]	GO:0102965;GO:0080019;GO:0006629;GO:0016021	alcohol-forming fatty acyl-CoA reductase activity;fatty-acyl-CoA reductase (alcohol-forming) activity;lipid metabolic process;integral component of membrane	K13356	FAR	http://www.genome.jp/dbget-bin/www_bget?ko:K13356	Peroxisome;Longevity regulating pathway - worm	ko04146,ko04212	-	-	sp|Q8MS59|WAT_DROME	Fatty acyl-CoA reductase wat OS=Drosophila melanogaster OX=7227 GN=wat PE=1 SV=1
NC_037638.1.1143.6	NP_001177849.1	uncharacterized protein LOC411983 [Apis mellifera]	GO:0102965;GO:0080019;GO:0006629;GO:0016021	alcohol-forming fatty acyl-CoA reductase activity;fatty-acyl-CoA reductase (alcohol-forming) activity;lipid metabolic process;integral component of membrane	K13356	FAR	http://www.genome.jp/dbget-bin/www_bget?ko:K13356	Peroxisome;Longevity regulating pathway - worm	ko04146,ko04212	-	-	sp|Q8MS59|WAT_DROME	Fatty acyl-CoA reductase wat OS=Drosophila melanogaster OX=7227 GN=wat PE=1 SV=1
NC_037638.1.1143.7	NP_001177849.1	uncharacterized protein LOC411983 [Apis mellifera]	GO:0102965;GO:0080019;GO:0006629;GO:0016021	alcohol-forming fatty acyl-CoA reductase activity;fatty-acyl-CoA reductase (alcohol-forming) activity;lipid metabolic process;integral component of membrane	K13356	FAR	http://www.genome.jp/dbget-bin/www_bget?ko:K13356	Peroxisome;Longevity regulating pathway - worm	ko04146,ko04212	-	-	sp|Q8MS59|WAT_DROME	Fatty acyl-CoA reductase wat OS=Drosophila melanogaster OX=7227 GN=wat PE=1 SV=1
NC_037638.1.1143.10	NP_001177849.1	uncharacterized protein LOC411983 [Apis mellifera]	GO:0102965;GO:0080019;GO:0006629;GO:0016021	alcohol-forming fatty acyl-CoA reductase activity;fatty-acyl-CoA reductase (alcohol-forming) activity;lipid metabolic process;integral component of membrane	K13356	FAR	http://www.genome.jp/dbget-bin/www_bget?ko:K13356	Peroxisome;Longevity regulating pathway - worm	ko04146,ko04212	-	-	sp|Q8MS59|WAT_DROME	Fatty acyl-CoA reductase wat OS=Drosophila melanogaster OX=7227 GN=wat PE=1 SV=1
NC_037638.1.1143.8	NP_001177849.1	uncharacterized protein LOC411983 [Apis mellifera]	GO:0102965;GO:0080019;GO:0006629;GO:0016021	alcohol-forming fatty acyl-CoA reductase activity;fatty-acyl-CoA reductase (alcohol-forming) activity;lipid metabolic process;integral component of membrane	K13356	FAR	http://www.genome.jp/dbget-bin/www_bget?ko:K13356	Peroxisome;Longevity regulating pathway - worm	ko04146,ko04212	-	-	sp|Q8MS59|WAT_DROME	Fatty acyl-CoA reductase wat OS=Drosophila melanogaster OX=7227 GN=wat PE=1 SV=1
NC_037638.1.1143.9	NP_001177849.1	uncharacterized protein LOC411983 [Apis mellifera]	GO:0102965;GO:0080019;GO:0006629;GO:0016021	alcohol-forming fatty acyl-CoA reductase activity;fatty-acyl-CoA reductase (alcohol-forming) activity;lipid metabolic process;integral component of membrane	K13356	FAR	http://www.genome.jp/dbget-bin/www_bget?ko:K13356	Peroxisome;Longevity regulating pathway - worm	ko04146,ko04212	-	-	sp|Q8MS59|WAT_DROME	Fatty acyl-CoA reductase wat OS=Drosophila melanogaster OX=7227 GN=wat PE=1 SV=1
NC_037638.1.1143.11	NP_001177849.1	uncharacterized protein LOC411983 [Apis mellifera]	GO:0102965;GO:0080019;GO:0006629;GO:0016021	alcohol-forming fatty acyl-CoA reductase activity;fatty-acyl-CoA reductase (alcohol-forming) activity;lipid metabolic process;integral component of membrane	K13356	FAR	http://www.genome.jp/dbget-bin/www_bget?ko:K13356	Peroxisome;Longevity regulating pathway - worm	ko04146,ko04212	-	-	sp|Q8MS59|WAT_DROME	Fatty acyl-CoA reductase wat OS=Drosophila melanogaster OX=7227 GN=wat PE=1 SV=1
NC_037638.1.1143.12	NP_001177849.1	uncharacterized protein LOC411983 [Apis mellifera]	GO:0102965;GO:0080019;GO:0006629;GO:0016021	alcohol-forming fatty acyl-CoA reductase activity;fatty-acyl-CoA reductase (alcohol-forming) activity;lipid metabolic process;integral component of membrane	K13356	FAR	http://www.genome.jp/dbget-bin/www_bget?ko:K13356	Peroxisome;Longevity regulating pathway - worm	ko04146,ko04212	-	-	sp|Q8MS59|WAT_DROME	Fatty acyl-CoA reductase wat OS=Drosophila melanogaster OX=7227 GN=wat PE=1 SV=1
NC_037638.1.1143.13	NP_001177849.1	uncharacterized protein LOC411983 [Apis mellifera]	GO:0102965;GO:0080019;GO:0006629;GO:0016021	alcohol-forming fatty acyl-CoA reductase activity;fatty-acyl-CoA reductase (alcohol-forming) activity;lipid metabolic process;integral component of membrane	K13356	FAR	http://www.genome.jp/dbget-bin/www_bget?ko:K13356	Peroxisome;Longevity regulating pathway - worm	ko04146,ko04212	-	-	sp|Q8MS59|WAT_DROME	Fatty acyl-CoA reductase wat OS=Drosophila melanogaster OX=7227 GN=wat PE=1 SV=1
NC_037638.1.1143.14	NP_001177849.1	uncharacterized protein LOC411983 [Apis mellifera]	GO:0102965;GO:0080019;GO:0006629;GO:0016021	alcohol-forming fatty acyl-CoA reductase activity;fatty-acyl-CoA reductase (alcohol-forming) activity;lipid metabolic process;integral component of membrane	K13356	FAR	http://www.genome.jp/dbget-bin/www_bget?ko:K13356	Peroxisome;Longevity regulating pathway - worm	ko04146,ko04212	-	-	sp|Q8MS59|WAT_DROME	Fatty acyl-CoA reductase wat OS=Drosophila melanogaster OX=7227 GN=wat PE=1 SV=1
NC_037638.1.1143.15	NP_001177849.1	uncharacterized protein LOC411983 [Apis mellifera]	GO:0102965;GO:0080019;GO:0006629;GO:0016021	alcohol-forming fatty acyl-CoA reductase activity;fatty-acyl-CoA reductase (alcohol-forming) activity;lipid metabolic process;integral component of membrane	K13356	FAR	http://www.genome.jp/dbget-bin/www_bget?ko:K13356	Peroxisome;Longevity regulating pathway - worm	ko04146,ko04212	-	-	sp|Q8MS59|WAT_DROME	Fatty acyl-CoA reductase wat OS=Drosophila melanogaster OX=7227 GN=wat PE=1 SV=1
NC_037638.1.1143.16	NP_001177849.1	uncharacterized protein LOC411983 [Apis mellifera]	GO:0102965;GO:0080019;GO:0006629;GO:0016021	alcohol-forming fatty acyl-CoA reductase activity;fatty-acyl-CoA reductase (alcohol-forming) activity;lipid metabolic process;integral component of membrane	K13356	FAR	http://www.genome.jp/dbget-bin/www_bget?ko:K13356	Peroxisome;Longevity regulating pathway - worm	ko04146,ko04212	-	-	sp|Q8MS59|WAT_DROME	Fatty acyl-CoA reductase wat OS=Drosophila melanogaster OX=7227 GN=wat PE=1 SV=1
NC_037638.1.1143.17	NP_001177849.1	uncharacterized protein LOC411983 [Apis mellifera]	GO:0102965;GO:0080019;GO:0006629;GO:0016021	alcohol-forming fatty acyl-CoA reductase activity;fatty-acyl-CoA reductase (alcohol-forming) activity;lipid metabolic process;integral component of membrane	K13356	FAR	http://www.genome.jp/dbget-bin/www_bget?ko:K13356	Peroxisome;Longevity regulating pathway - worm	ko04146,ko04212	-	-	sp|Q8MS59|WAT_DROME	Fatty acyl-CoA reductase wat OS=Drosophila melanogaster OX=7227 GN=wat PE=1 SV=1
NC_037638.1.1143.18	NP_001177849.1	uncharacterized protein LOC411983 [Apis mellifera]	GO:0102965;GO:0080019;GO:0006629;GO:0016021	alcohol-forming fatty acyl-CoA reductase activity;fatty-acyl-CoA reductase (alcohol-forming) activity;lipid metabolic process;integral component of membrane	K13356	FAR	http://www.genome.jp/dbget-bin/www_bget?ko:K13356	Peroxisome;Longevity regulating pathway - worm	ko04146,ko04212	-	-	sp|Q8MS59|WAT_DROME	Fatty acyl-CoA reductase wat OS=Drosophila melanogaster OX=7227 GN=wat PE=1 SV=1
NC_037638.1.1144.1	XP_006572286.2	phospholipase D3 isoform X2 [Apis mellifera]	-	-	K16860	PLD3_4	http://www.genome.jp/dbget-bin/www_bget?ko:K16860	Ether lipid metabolism;Glycerophospholipid metabolism	ko00565,ko00564	-	-	-	-
NC_037638.1.1144.2	XP_006572280.2	phospholipase D3 isoform X1 [Apis mellifera]	GO:0003824	catalytic activity	K16860	PLD3_4	http://www.genome.jp/dbget-bin/www_bget?ko:K16860	Ether lipid metabolism;Glycerophospholipid metabolism	ko00565,ko00564	-	-	-	-
NC_037638.1.1144.3	XP_006572286.2	phospholipase D3 isoform X2 [Apis mellifera]	GO:0003824;GO:0016021	catalytic activity;integral component of membrane	K16860	PLD3_4	http://www.genome.jp/dbget-bin/www_bget?ko:K16860	Ether lipid metabolism;Glycerophospholipid metabolism	ko00565,ko00564	-	-	sp|Q6PB03|PLD3_XENLA	5&apos;-3&apos; exonuclease PLD3 OS=Xenopus laevis OX=8355 GN=pld3 PE=2 SV=1
NC_037638.1.1144.4	XP_006572286.2	phospholipase D3 isoform X2 [Apis mellifera]	GO:0003824	catalytic activity	K16860	PLD3_4	http://www.genome.jp/dbget-bin/www_bget?ko:K16860	Ether lipid metabolism;Glycerophospholipid metabolism	ko00565,ko00564	-	-	sp|Q6PB03|PLD3_XENLA	5&apos;-3&apos; exonuclease PLD3 OS=Xenopus laevis OX=8355 GN=pld3 PE=2 SV=1
NC_037638.1.1144.5	XP_006572286.2	phospholipase D3 isoform X2 [Apis mellifera]	GO:0003824;GO:0016021	catalytic activity;integral component of membrane	K16860	PLD3_4	http://www.genome.jp/dbget-bin/www_bget?ko:K16860	Ether lipid metabolism;Glycerophospholipid metabolism	ko00565,ko00564	-	-	sp|Q6PB03|PLD3_XENLA	5&apos;-3&apos; exonuclease PLD3 OS=Xenopus laevis OX=8355 GN=pld3 PE=2 SV=1
NC_037638.1.1144.6	XP_006572286.2	phospholipase D3 isoform X2 [Apis mellifera]	GO:0003824	catalytic activity	K16860	PLD3_4	http://www.genome.jp/dbget-bin/www_bget?ko:K16860	Ether lipid metabolism;Glycerophospholipid metabolism	ko00565,ko00564	-	-	sp|Q6PB03|PLD3_XENLA	5&apos;-3&apos; exonuclease PLD3 OS=Xenopus laevis OX=8355 GN=pld3 PE=2 SV=1
NC_037638.1.1144.7	XP_006572280.2	phospholipase D3 isoform X1 [Apis mellifera]	GO:0003824	catalytic activity	K16860	PLD3_4	http://www.genome.jp/dbget-bin/www_bget?ko:K16860	Ether lipid metabolism;Glycerophospholipid metabolism	ko00565,ko00564	-	-	sp|Q6PB03|PLD3_XENLA	5&apos;-3&apos; exonuclease PLD3 OS=Xenopus laevis OX=8355 GN=pld3 PE=2 SV=1
NC_037638.1.1144.10	XP_006572286.2	phospholipase D3 isoform X2 [Apis mellifera]	GO:0003824;GO:0016021	catalytic activity;integral component of membrane	K16860	PLD3_4	http://www.genome.jp/dbget-bin/www_bget?ko:K16860	Ether lipid metabolism;Glycerophospholipid metabolism	ko00565,ko00564	-	-	sp|Q2KJJ8|PLD3_BOVIN	5&apos;-3&apos; exonuclease PLD3 OS=Bos taurus OX=9913 GN=PLD3 PE=2 SV=1
NC_037638.1.1144.11	XP_006572286.2	phospholipase D3 isoform X2 [Apis mellifera]	GO:0003824	catalytic activity	K16860	PLD3_4	http://www.genome.jp/dbget-bin/www_bget?ko:K16860	Ether lipid metabolism;Glycerophospholipid metabolism	ko00565,ko00564	-	-	sp|Q6PB03|PLD3_XENLA	5&apos;-3&apos; exonuclease PLD3 OS=Xenopus laevis OX=8355 GN=pld3 PE=2 SV=1
NC_037638.1.1144.12	XP_006572280.2	phospholipase D3 isoform X1 [Apis mellifera]	GO:0003824	catalytic activity	K16860	PLD3_4	http://www.genome.jp/dbget-bin/www_bget?ko:K16860	Ether lipid metabolism;Glycerophospholipid metabolism	ko00565,ko00564	-	-	sp|Q6PB03|PLD3_XENLA	5&apos;-3&apos; exonuclease PLD3 OS=Xenopus laevis OX=8355 GN=pld3 PE=2 SV=1
NC_037638.1.1144.13	XP_006572280.2	phospholipase D3 isoform X1 [Apis mellifera]	GO:0003824	catalytic activity	K16860	PLD3_4	http://www.genome.jp/dbget-bin/www_bget?ko:K16860	Ether lipid metabolism;Glycerophospholipid metabolism	ko00565,ko00564	-	-	sp|Q6PB03|PLD3_XENLA	5&apos;-3&apos; exonuclease PLD3 OS=Xenopus laevis OX=8355 GN=pld3 PE=2 SV=1
NC_037638.1.1144.14	XP_006572280.2	phospholipase D3 isoform X1 [Apis mellifera]	GO:0003824	catalytic activity	K16860	PLD3_4	http://www.genome.jp/dbget-bin/www_bget?ko:K16860	Ether lipid metabolism;Glycerophospholipid metabolism	ko00565,ko00564	-	-	sp|Q6PB03|PLD3_XENLA	5&apos;-3&apos; exonuclease PLD3 OS=Xenopus laevis OX=8355 GN=pld3 PE=2 SV=1
NC_037638.1.1144.15	XP_006572280.2	phospholipase D3 isoform X1 [Apis mellifera]	GO:0003824	catalytic activity	K16860	PLD3_4	http://www.genome.jp/dbget-bin/www_bget?ko:K16860	Ether lipid metabolism;Glycerophospholipid metabolism	ko00565,ko00564	-	-	sp|Q2KJJ8|PLD3_BOVIN	5&apos;-3&apos; exonuclease PLD3 OS=Bos taurus OX=9913 GN=PLD3 PE=2 SV=1
NC_037638.1.1144.16	XP_006572280.2	phospholipase D3 isoform X1 [Apis mellifera]	GO:0003824	catalytic activity	K16860	PLD3_4	http://www.genome.jp/dbget-bin/www_bget?ko:K16860	Ether lipid metabolism;Glycerophospholipid metabolism	ko00565,ko00564	-	-	sp|Q6PB03|PLD3_XENLA	5&apos;-3&apos; exonuclease PLD3 OS=Xenopus laevis OX=8355 GN=pld3 PE=2 SV=1
NC_037638.1.1144.17	XP_006572280.2	phospholipase D3 isoform X1 [Apis mellifera]	GO:0003824	catalytic activity	K16860	PLD3_4	http://www.genome.jp/dbget-bin/www_bget?ko:K16860	Ether lipid metabolism;Glycerophospholipid metabolism	ko00565,ko00564	-	-	sp|Q6PB03|PLD3_XENLA	5&apos;-3&apos; exonuclease PLD3 OS=Xenopus laevis OX=8355 GN=pld3 PE=2 SV=1
NC_037638.1.1144.8	XP_006572280.2	phospholipase D3 isoform X1 [Apis mellifera]	GO:0003824	catalytic activity	K16860	PLD3_4	http://www.genome.jp/dbget-bin/www_bget?ko:K16860	Ether lipid metabolism;Glycerophospholipid metabolism	ko00565,ko00564	-	-	sp|Q6PB03|PLD3_XENLA	5&apos;-3&apos; exonuclease PLD3 OS=Xenopus laevis OX=8355 GN=pld3 PE=2 SV=1
NC_037638.1.1144.9	XP_006572280.2	phospholipase D3 isoform X1 [Apis mellifera]	GO:0003824	catalytic activity	K16860	PLD3_4	http://www.genome.jp/dbget-bin/www_bget?ko:K16860	Ether lipid metabolism;Glycerophospholipid metabolism	ko00565,ko00564	-	-	sp|Q2KJJ8|PLD3_BOVIN	5&apos;-3&apos; exonuclease PLD3 OS=Bos taurus OX=9913 GN=PLD3 PE=2 SV=1
NC_037638.1.1145.1	-	-	-	-	-	-	-	-	-	-	-	-	-
NC_037638.1.1146.1	-	-	-	-	-	-	-	-	-	-	-	-	-
NC_037638.1.1147.1	XP_016906269.1	mediator of RNA polymerase II transcription subunit 11 isoform X2 [Apis cerana]	GO:0003712;GO:0006357;GO:0016592	transcription coregulator activity;regulation of transcription by RNA polymerase II;mediator complex	K15131	MED11	http://www.genome.jp/dbget-bin/www_bget?ko:K15131	-	-	-	-	sp|Q9VVS4|MED11_DROME	Mediator of RNA polymerase II transcription subunit 11 OS=Drosophila melanogaster OX=7227 GN=MED11 PE=1 SV=1
NC_037638.1.1147.2	XP_003697991.1	mediator of RNA polymerase II transcription subunit 11 [Apis florea]	GO:0003712;GO:0006357;GO:0016592	transcription coregulator activity;regulation of transcription by RNA polymerase II;mediator complex	K15131	MED11	http://www.genome.jp/dbget-bin/www_bget?ko:K15131	-	-	-	-	sp|Q9VVS4|MED11_DROME	Mediator of RNA polymerase II transcription subunit 11 OS=Drosophila melanogaster OX=7227 GN=MED11 PE=1 SV=1
NC_037638.1.1147.3	XP_016906269.1	mediator of RNA polymerase II transcription subunit 11 isoform X2 [Apis cerana]	GO:0003712;GO:0006357;GO:0016592	transcription coregulator activity;regulation of transcription by RNA polymerase II;mediator complex	K15131	MED11	http://www.genome.jp/dbget-bin/www_bget?ko:K15131	-	-	-	-	sp|Q9VVS4|MED11_DROME	Mediator of RNA polymerase II transcription subunit 11 OS=Drosophila melanogaster OX=7227 GN=MED11 PE=1 SV=1
NC_037638.1.1147.4	XP_003697991.1	mediator of RNA polymerase II transcription subunit 11 [Apis florea]	GO:0003712;GO:0006357;GO:0016592	transcription coregulator activity;regulation of transcription by RNA polymerase II;mediator complex	K15131	MED11	http://www.genome.jp/dbget-bin/www_bget?ko:K15131	-	-	-	-	sp|Q9VVS4|MED11_DROME	Mediator of RNA polymerase II transcription subunit 11 OS=Drosophila melanogaster OX=7227 GN=MED11 PE=1 SV=1
NC_037638.1.1147.5	XP_001121362.1	cytochrome b-c1 complex subunit Rieske, mitochondrial [Apis mellifera]	GO:0051537;GO:0046872;GO:0008121;GO:0016021;GO:0005743;GO:0070469	2 iron, 2 sulfur cluster binding;metal ion binding;ubiquinol-cytochrome-c reductase activity;integral component of membrane;mitochondrial inner membrane;respirasome	K00411	UQCRFS1,RIP1,petA	http://www.genome.jp/dbget-bin/www_bget?ko:K00411	Oxidative phosphorylation;Cardiac muscle contraction;Thermogenesis	ko00190,ko04260,ko04714	KOG1671	Ubiquinol cytochrome c reductase, subunit RIP1	sp|Q69BJ7|UCRI_SAISC	Cytochrome b-c1 complex subunit Rieske, mitochondrial OS=Saimiri sciureus OX=9521 GN=UQCRFS1 PE=3 SV=1
NC_037638.1.1147.6	XP_001121362.1	cytochrome b-c1 complex subunit Rieske, mitochondrial [Apis mellifera]	GO:0051537;GO:0046872;GO:0008121;GO:0016021;GO:0005743;GO:0070469	2 iron, 2 sulfur cluster binding;metal ion binding;ubiquinol-cytochrome-c reductase activity;integral component of membrane;mitochondrial inner membrane;respirasome	K00411	UQCRFS1,RIP1,petA	http://www.genome.jp/dbget-bin/www_bget?ko:K00411	Oxidative phosphorylation;Cardiac muscle contraction;Thermogenesis	ko00190,ko04260,ko04714	KOG1671	Ubiquinol cytochrome c reductase, subunit RIP1	sp|Q69BJ7|UCRI_SAISC	Cytochrome b-c1 complex subunit Rieske, mitochondrial OS=Saimiri sciureus OX=9521 GN=UQCRFS1 PE=3 SV=1
NC_037638.1.1147.7	XP_001121362.1	cytochrome b-c1 complex subunit Rieske, mitochondrial [Apis mellifera]	GO:0051537;GO:0046872;GO:0008121;GO:0016021;GO:0005743;GO:0070469	2 iron, 2 sulfur cluster binding;metal ion binding;ubiquinol-cytochrome-c reductase activity;integral component of membrane;mitochondrial inner membrane;respirasome	K00411	UQCRFS1,RIP1,petA	http://www.genome.jp/dbget-bin/www_bget?ko:K00411	Oxidative phosphorylation;Cardiac muscle contraction;Thermogenesis	ko00190,ko04260,ko04714	KOG1671	Ubiquinol cytochrome c reductase, subunit RIP1	sp|Q69BJ7|UCRI_SAISC	Cytochrome b-c1 complex subunit Rieske, mitochondrial OS=Saimiri sciureus OX=9521 GN=UQCRFS1 PE=3 SV=1
NC_037638.1.1148.1	XP_026300288.1	vanin-like protein 1 [Apis mellifera]	GO:0016811;GO:0006807	hydrolase activity, acting on carbon-nitrogen (but not peptide) bonds, in linear amides;nitrogen compound metabolic process	K01435	BTD	http://www.genome.jp/dbget-bin/www_bget?ko:K01435	Biotin metabolism;Vitamin digestion and absorption	ko00780,ko04977	-	-	-	-
NC_037638.1.1148.2	XP_026300288.1	vanin-like protein 1 [Apis mellifera]	GO:0016811;GO:0006807	hydrolase activity, acting on carbon-nitrogen (but not peptide) bonds, in linear amides;nitrogen compound metabolic process	K01435	BTD	http://www.genome.jp/dbget-bin/www_bget?ko:K01435	Biotin metabolism;Vitamin digestion and absorption	ko00780,ko04977	-	-	sp|Q9NFP1|VNNL1_DROME	Vanin-like protein 1 OS=Drosophila melanogaster OX=7227 GN=vanin-like PE=1 SV=1
NC_037638.1.1148.3	XP_026300288.1	vanin-like protein 1 [Apis mellifera]	GO:0016811;GO:0006807	hydrolase activity, acting on carbon-nitrogen (but not peptide) bonds, in linear amides;nitrogen compound metabolic process	K01435	BTD	http://www.genome.jp/dbget-bin/www_bget?ko:K01435	Biotin metabolism;Vitamin digestion and absorption	ko00780,ko04977	-	-	sp|Q9NFP1|VNNL1_DROME	Vanin-like protein 1 OS=Drosophila melanogaster OX=7227 GN=vanin-like PE=1 SV=1
NC_037638.1.1148.4	XP_026300288.1	vanin-like protein 1 [Apis mellifera]	GO:0016811;GO:0006807	hydrolase activity, acting on carbon-nitrogen (but not peptide) bonds, in linear amides;nitrogen compound metabolic process	K01435	BTD	http://www.genome.jp/dbget-bin/www_bget?ko:K01435	Biotin metabolism;Vitamin digestion and absorption	ko00780,ko04977	-	-	sp|Q9NFP1|VNNL1_DROME	Vanin-like protein 1 OS=Drosophila melanogaster OX=7227 GN=vanin-like PE=1 SV=1
NC_037638.1.1148.5	XP_026300288.1	vanin-like protein 1 [Apis mellifera]	GO:0016811;GO:0006807	hydrolase activity, acting on carbon-nitrogen (but not peptide) bonds, in linear amides;nitrogen compound metabolic process	K01435	BTD	http://www.genome.jp/dbget-bin/www_bget?ko:K01435	Biotin metabolism;Vitamin digestion and absorption	ko00780,ko04977	-	-	sp|Q9NFP1|VNNL1_DROME	Vanin-like protein 1 OS=Drosophila melanogaster OX=7227 GN=vanin-like PE=1 SV=1
NC_037638.1.1148.10	XP_026300288.1	vanin-like protein 1 [Apis mellifera]	GO:0016811;GO:0006807	hydrolase activity, acting on carbon-nitrogen (but not peptide) bonds, in linear amides;nitrogen compound metabolic process	K01435	BTD	http://www.genome.jp/dbget-bin/www_bget?ko:K01435	Biotin metabolism;Vitamin digestion and absorption	ko00780,ko04977	-	-	sp|Q9NFP1|VNNL1_DROME	Vanin-like protein 1 OS=Drosophila melanogaster OX=7227 GN=vanin-like PE=1 SV=1
NC_037638.1.1148.11	XP_026300288.1	vanin-like protein 1 [Apis mellifera]	GO:0016811;GO:0006807	hydrolase activity, acting on carbon-nitrogen (but not peptide) bonds, in linear amides;nitrogen compound metabolic process	K01435	BTD	http://www.genome.jp/dbget-bin/www_bget?ko:K01435	Biotin metabolism;Vitamin digestion and absorption	ko00780,ko04977	-	-	sp|Q9NFP1|VNNL1_DROME	Vanin-like protein 1 OS=Drosophila melanogaster OX=7227 GN=vanin-like PE=1 SV=1
NC_037638.1.1148.12	XP_026300288.1	vanin-like protein 1 [Apis mellifera]	GO:0016811;GO:0006807	hydrolase activity, acting on carbon-nitrogen (but not peptide) bonds, in linear amides;nitrogen compound metabolic process	K01435	BTD	http://www.genome.jp/dbget-bin/www_bget?ko:K01435	Biotin metabolism;Vitamin digestion and absorption	ko00780,ko04977	-	-	sp|Q9NFP1|VNNL1_DROME	Vanin-like protein 1 OS=Drosophila melanogaster OX=7227 GN=vanin-like PE=1 SV=1
NC_037638.1.1148.6	XP_026300288.1	vanin-like protein 1 [Apis mellifera]	GO:0016811;GO:0006807	hydrolase activity, acting on carbon-nitrogen (but not peptide) bonds, in linear amides;nitrogen compound metabolic process	K01435	BTD	http://www.genome.jp/dbget-bin/www_bget?ko:K01435	Biotin metabolism;Vitamin digestion and absorption	ko00780,ko04977	-	-	sp|Q9NFP1|VNNL1_DROME	Vanin-like protein 1 OS=Drosophila melanogaster OX=7227 GN=vanin-like PE=1 SV=1
NC_037638.1.1148.7	XP_026300288.1	vanin-like protein 1 [Apis mellifera]	GO:0016811;GO:0006807	hydrolase activity, acting on carbon-nitrogen (but not peptide) bonds, in linear amides;nitrogen compound metabolic process	K01435	BTD	http://www.genome.jp/dbget-bin/www_bget?ko:K01435	Biotin metabolism;Vitamin digestion and absorption	ko00780,ko04977	-	-	sp|Q9NFP1|VNNL1_DROME	Vanin-like protein 1 OS=Drosophila melanogaster OX=7227 GN=vanin-like PE=1 SV=1
NC_037638.1.1148.8	XP_026300288.1	vanin-like protein 1 [Apis mellifera]	GO:0016811;GO:0006807	hydrolase activity, acting on carbon-nitrogen (but not peptide) bonds, in linear amides;nitrogen compound metabolic process	K01435	BTD	http://www.genome.jp/dbget-bin/www_bget?ko:K01435	Biotin metabolism;Vitamin digestion and absorption	ko00780,ko04977	-	-	sp|Q9NFP1|VNNL1_DROME	Vanin-like protein 1 OS=Drosophila melanogaster OX=7227 GN=vanin-like PE=1 SV=1
NC_037638.1.1148.9	XP_026300288.1	vanin-like protein 1 [Apis mellifera]	GO:0016811;GO:0006807	hydrolase activity, acting on carbon-nitrogen (but not peptide) bonds, in linear amides;nitrogen compound metabolic process	K01435	BTD	http://www.genome.jp/dbget-bin/www_bget?ko:K01435	Biotin metabolism;Vitamin digestion and absorption	ko00780,ko04977	-	-	sp|Q9NFP1|VNNL1_DROME	Vanin-like protein 1 OS=Drosophila melanogaster OX=7227 GN=vanin-like PE=1 SV=1
NC_037638.1.1148.13	XP_026300288.1	vanin-like protein 1 [Apis mellifera]	GO:0016811;GO:0006807	hydrolase activity, acting on carbon-nitrogen (but not peptide) bonds, in linear amides;nitrogen compound metabolic process	K01435	BTD	http://www.genome.jp/dbget-bin/www_bget?ko:K01435	Biotin metabolism;Vitamin digestion and absorption	ko00780,ko04977	-	-	sp|Q9NFP1|VNNL1_DROME	Vanin-like protein 1 OS=Drosophila melanogaster OX=7227 GN=vanin-like PE=1 SV=1
NC_037638.1.1148.14	XP_026300288.1	vanin-like protein 1 [Apis mellifera]	GO:0016811;GO:0006807	hydrolase activity, acting on carbon-nitrogen (but not peptide) bonds, in linear amides;nitrogen compound metabolic process	K01435	BTD	http://www.genome.jp/dbget-bin/www_bget?ko:K01435	Biotin metabolism;Vitamin digestion and absorption	ko00780,ko04977	-	-	sp|Q9NFP1|VNNL1_DROME	Vanin-like protein 1 OS=Drosophila melanogaster OX=7227 GN=vanin-like PE=1 SV=1
NC_037638.1.1148.15	XP_026300288.1	vanin-like protein 1 [Apis mellifera]	GO:0016811;GO:0006807	hydrolase activity, acting on carbon-nitrogen (but not peptide) bonds, in linear amides;nitrogen compound metabolic process	K01435	BTD	http://www.genome.jp/dbget-bin/www_bget?ko:K01435	Biotin metabolism;Vitamin digestion and absorption	ko00780,ko04977	-	-	sp|Q9NFP1|VNNL1_DROME	Vanin-like protein 1 OS=Drosophila melanogaster OX=7227 GN=vanin-like PE=1 SV=1
NC_037638.1.1148.16	XP_026300288.1	vanin-like protein 1 [Apis mellifera]	GO:0016811;GO:0006807	hydrolase activity, acting on carbon-nitrogen (but not peptide) bonds, in linear amides;nitrogen compound metabolic process	K01435	BTD	http://www.genome.jp/dbget-bin/www_bget?ko:K01435	Biotin metabolism;Vitamin digestion and absorption	ko00780,ko04977	-	-	sp|Q9NFP1|VNNL1_DROME	Vanin-like protein 1 OS=Drosophila melanogaster OX=7227 GN=vanin-like PE=1 SV=1
NC_037638.1.1148.17	XP_026300288.1	vanin-like protein 1 [Apis mellifera]	GO:0016811;GO:0006807	hydrolase activity, acting on carbon-nitrogen (but not peptide) bonds, in linear amides;nitrogen compound metabolic process	K01435	BTD	http://www.genome.jp/dbget-bin/www_bget?ko:K01435	Biotin metabolism;Vitamin digestion and absorption	ko00780,ko04977	-	-	sp|Q9NFP1|VNNL1_DROME	Vanin-like protein 1 OS=Drosophila melanogaster OX=7227 GN=vanin-like PE=1 SV=1
NC_037638.1.1148.18	XP_026300288.1	vanin-like protein 1 [Apis mellifera]	GO:0016811;GO:0006807	hydrolase activity, acting on carbon-nitrogen (but not peptide) bonds, in linear amides;nitrogen compound metabolic process	K01435	BTD	http://www.genome.jp/dbget-bin/www_bget?ko:K01435	Biotin metabolism;Vitamin digestion and absorption	ko00780,ko04977	-	-	sp|Q9NFP1|VNNL1_DROME	Vanin-like protein 1 OS=Drosophila melanogaster OX=7227 GN=vanin-like PE=1 SV=1
NC_037638.1.1149.1	XP_035723148.1	histone-lysine N-methyltransferase SETMAR-like [Vespa mandarinia]	GO:0008168;GO:0032259	methyltransferase activity;methylation	K11433	SETMAR	http://www.genome.jp/dbget-bin/www_bget?ko:K11433	Lysine degradation	ko00310	-	-	-	-
NC_037638.1.1149.2	XP_006570705.1	homeobox protein 2-like [Apis mellifera]	GO:0102965;GO:0080019;GO:0006629	alcohol-forming fatty acyl-CoA reductase activity;fatty-acyl-CoA reductase (alcohol-forming) activity;lipid metabolic process	K14242	NFKBIZ	http://www.genome.jp/dbget-bin/www_bget?ko:K14242	-	-	-	-	-	-
NC_037638.1.1149.3	XP_028520708.1	uncharacterized protein LOC107994050 [Apis cerana]	GO:0005858	axonemal dynein complex	K17580	CASC1	http://www.genome.jp/dbget-bin/www_bget?ko:K17580	-	-	-	-	-	-
NC_037638.1.1149.4	XP_006570705.1	homeobox protein 2-like [Apis mellifera]	-	-	K14242	NFKBIZ	http://www.genome.jp/dbget-bin/www_bget?ko:K14242	-	-	-	-	-	-
NC_037638.1.1149.5	XP_016771977.1	axonemal 84 kDa protein isoform X8 [Apis mellifera]	-	-	K17580	CASC1	http://www.genome.jp/dbget-bin/www_bget?ko:K17580	-	-	-	-	-	-
NC_037638.1.1149.6	XP_006570705.1	homeobox protein 2-like [Apis mellifera]	-	-	K14242	NFKBIZ	http://www.genome.jp/dbget-bin/www_bget?ko:K14242	-	-	-	-	-	-
NC_037638.1.1149.10	XP_016771986.2	uncharacterized protein LOC724636 isoform X1 [Apis mellifera]	GO:0003677;GO:0046983;GO:0007517;GO:0006355;GO:0005634	DNA binding;protein dimerization activity;muscle organ development;regulation of transcription, DNA-templated;nucleus	K18484	MYF5	http://www.genome.jp/dbget-bin/www_bget?ko:K18484	Signaling pathways regulating pluripotency of stem cells	ko04550	-	-	sp|P22816|MYOD_DROME	Myogenic-determination protein OS=Drosophila melanogaster OX=7227 GN=nau PE=2 SV=3
NC_037638.1.1149.11	XP_016771986.2	uncharacterized protein LOC724636 isoform X1 [Apis mellifera]	GO:0003677;GO:0046983;GO:0007517;GO:0006355;GO:0005634	DNA binding;protein dimerization activity;muscle organ development;regulation of transcription, DNA-templated;nucleus	K18484	MYF5	http://www.genome.jp/dbget-bin/www_bget?ko:K18484	Signaling pathways regulating pluripotency of stem cells	ko04550	-	-	sp|P22816|MYOD_DROME	Myogenic-determination protein OS=Drosophila melanogaster OX=7227 GN=nau PE=2 SV=3
NC_037638.1.1149.12	XP_016771992.2	uncharacterized protein LOC724636 isoform X2 [Apis mellifera]	GO:0003677;GO:0046983;GO:0007517;GO:0006355;GO:0005634	DNA binding;protein dimerization activity;muscle organ development;regulation of transcription, DNA-templated;nucleus	K18484	MYF5	http://www.genome.jp/dbget-bin/www_bget?ko:K18484	Signaling pathways regulating pluripotency of stem cells	ko04550	-	-	sp|P22816|MYOD_DROME	Myogenic-determination protein OS=Drosophila melanogaster OX=7227 GN=nau PE=2 SV=3
NC_037638.1.1149.13	XP_016771986.2	uncharacterized protein LOC724636 isoform X1 [Apis mellifera]	GO:0003677;GO:0046983;GO:0007517;GO:0006355;GO:0005634	DNA binding;protein dimerization activity;muscle organ development;regulation of transcription, DNA-templated;nucleus	K18484	MYF5	http://www.genome.jp/dbget-bin/www_bget?ko:K18484	Signaling pathways regulating pluripotency of stem cells	ko04550	-	-	sp|P22816|MYOD_DROME	Myogenic-determination protein OS=Drosophila melanogaster OX=7227 GN=nau PE=2 SV=3
NC_037638.1.1149.7	XP_028520708.1	uncharacterized protein LOC107994050 [Apis cerana]	GO:0005858	axonemal dynein complex	K17580	CASC1	http://www.genome.jp/dbget-bin/www_bget?ko:K17580	-	-	-	-	-	-
NC_037638.1.1149.8	XP_026300349.1	uncharacterized protein LOC724636 isoform X4 [Apis mellifera]	GO:0003677;GO:0046983;GO:0007517;GO:0006355;GO:0005634	DNA binding;protein dimerization activity;muscle organ development;regulation of transcription, DNA-templated;nucleus	K18484	MYF5	http://www.genome.jp/dbget-bin/www_bget?ko:K18484	Signaling pathways regulating pluripotency of stem cells	ko04550	-	-	sp|P22816|MYOD_DROME	Myogenic-determination protein OS=Drosophila melanogaster OX=7227 GN=nau PE=2 SV=3
NC_037638.1.1149.9	XP_016771986.2	uncharacterized protein LOC724636 isoform X1 [Apis mellifera]	GO:0003677;GO:0046983;GO:0007517;GO:0006355;GO:0005634	DNA binding;protein dimerization activity;muscle organ development;regulation of transcription, DNA-templated;nucleus	K18484	MYF5	http://www.genome.jp/dbget-bin/www_bget?ko:K18484	Signaling pathways regulating pluripotency of stem cells	ko04550	-	-	sp|P22816|MYOD_DROME	Myogenic-determination protein OS=Drosophila melanogaster OX=7227 GN=nau PE=2 SV=3
NC_037638.1.1149.14	XP_028520708.1	uncharacterized protein LOC107994050 [Apis cerana]	GO:0005858	axonemal dynein complex	K17580	CASC1	http://www.genome.jp/dbget-bin/www_bget?ko:K17580	-	-	-	-	-	-
NC_037638.1.1149.15	XP_028520708.1	uncharacterized protein LOC107994050 [Apis cerana]	GO:0005858	axonemal dynein complex	K17580	CASC1	http://www.genome.jp/dbget-bin/www_bget?ko:K17580	-	-	-	-	-	-
NC_037638.1.1149.16	XP_016771992.2	uncharacterized protein LOC724636 isoform X2 [Apis mellifera]	GO:0003677;GO:0046983;GO:0007517;GO:0006355;GO:0005634	DNA binding;protein dimerization activity;muscle organ development;regulation of transcription, DNA-templated;nucleus	K18484	MYF5	http://www.genome.jp/dbget-bin/www_bget?ko:K18484	Signaling pathways regulating pluripotency of stem cells	ko04550	-	-	sp|P22816|MYOD_DROME	Myogenic-determination protein OS=Drosophila melanogaster OX=7227 GN=nau PE=2 SV=3
NC_037638.1.1149.17	XP_026300348.1	myoblast determination protein 1 homolog isoform X3 [Apis mellifera]	GO:0003677;GO:0046983;GO:0007517;GO:0006355;GO:0005634	DNA binding;protein dimerization activity;muscle organ development;regulation of transcription, DNA-templated;nucleus	K18484	MYF5	http://www.genome.jp/dbget-bin/www_bget?ko:K18484	Signaling pathways regulating pluripotency of stem cells	ko04550	-	-	sp|P22816|MYOD_DROME	Myogenic-determination protein OS=Drosophila melanogaster OX=7227 GN=nau PE=2 SV=3
NC_037638.1.1149.18	XP_016771992.2	uncharacterized protein LOC724636 isoform X2 [Apis mellifera]	GO:0003677;GO:0046983;GO:0007517;GO:0006355;GO:0005634	DNA binding;protein dimerization activity;muscle organ development;regulation of transcription, DNA-templated;nucleus	K18484	MYF5	http://www.genome.jp/dbget-bin/www_bget?ko:K18484	Signaling pathways regulating pluripotency of stem cells	ko04550	-	-	sp|P22816|MYOD_DROME	Myogenic-determination protein OS=Drosophila melanogaster OX=7227 GN=nau PE=2 SV=3
NC_037638.1.1149.19	XP_016771992.2	uncharacterized protein LOC724636 isoform X2 [Apis mellifera]	GO:0003677;GO:0046983;GO:0007517;GO:0006355;GO:0005634	DNA binding;protein dimerization activity;muscle organ development;regulation of transcription, DNA-templated;nucleus	K18484	MYF5	http://www.genome.jp/dbget-bin/www_bget?ko:K18484	Signaling pathways regulating pluripotency of stem cells	ko04550	-	-	sp|P22816|MYOD_DROME	Myogenic-determination protein OS=Drosophila melanogaster OX=7227 GN=nau PE=2 SV=3
NC_037638.1.1149.20	XP_016771992.2	uncharacterized protein LOC724636 isoform X2 [Apis mellifera]	GO:0003677;GO:0046983;GO:0007517;GO:0006355;GO:0005634	DNA binding;protein dimerization activity;muscle organ development;regulation of transcription, DNA-templated;nucleus	K18484	MYF5	http://www.genome.jp/dbget-bin/www_bget?ko:K18484	Signaling pathways regulating pluripotency of stem cells	ko04550	-	-	sp|P22816|MYOD_DROME	Myogenic-determination protein OS=Drosophila melanogaster OX=7227 GN=nau PE=2 SV=3
NC_037638.1.1149.21	XP_016771986.2	uncharacterized protein LOC724636 isoform X1 [Apis mellifera]	GO:0003677;GO:0046983;GO:0007517;GO:0006355;GO:0005634	DNA binding;protein dimerization activity;muscle organ development;regulation of transcription, DNA-templated;nucleus	K18484	MYF5	http://www.genome.jp/dbget-bin/www_bget?ko:K18484	Signaling pathways regulating pluripotency of stem cells	ko04550	-	-	sp|P22816|MYOD_DROME	Myogenic-determination protein OS=Drosophila melanogaster OX=7227 GN=nau PE=2 SV=3
NC_037638.1.1149.22	XP_016771992.2	uncharacterized protein LOC724636 isoform X2 [Apis mellifera]	GO:0003677;GO:0046983;GO:0007517;GO:0006355;GO:0005634	DNA binding;protein dimerization activity;muscle organ development;regulation of transcription, DNA-templated;nucleus	K18484	MYF5	http://www.genome.jp/dbget-bin/www_bget?ko:K18484	Signaling pathways regulating pluripotency of stem cells	ko04550	-	-	sp|P22816|MYOD_DROME	Myogenic-determination protein OS=Drosophila melanogaster OX=7227 GN=nau PE=2 SV=3
NC_037638.1.1149.23	XP_016771986.2	uncharacterized protein LOC724636 isoform X1 [Apis mellifera]	GO:0003677;GO:0046983;GO:0007517;GO:0006355;GO:0005634	DNA binding;protein dimerization activity;muscle organ development;regulation of transcription, DNA-templated;nucleus	K18484	MYF5	http://www.genome.jp/dbget-bin/www_bget?ko:K18484	Signaling pathways regulating pluripotency of stem cells	ko04550	-	-	sp|P22816|MYOD_DROME	Myogenic-determination protein OS=Drosophila melanogaster OX=7227 GN=nau PE=2 SV=3
NC_037638.1.1149.24	XP_016771986.2	uncharacterized protein LOC724636 isoform X1 [Apis mellifera]	GO:0003677;GO:0046983;GO:0007517;GO:0006355;GO:0005634	DNA binding;protein dimerization activity;muscle organ development;regulation of transcription, DNA-templated;nucleus	K18484	MYF5	http://www.genome.jp/dbget-bin/www_bget?ko:K18484	Signaling pathways regulating pluripotency of stem cells	ko04550	-	-	sp|P22816|MYOD_DROME	Myogenic-determination protein OS=Drosophila melanogaster OX=7227 GN=nau PE=2 SV=3
NC_037638.1.1149.25	XP_016771992.2	uncharacterized protein LOC724636 isoform X2 [Apis mellifera]	GO:0003677;GO:0046983;GO:0007517;GO:0006355;GO:0005634	DNA binding;protein dimerization activity;muscle organ development;regulation of transcription, DNA-templated;nucleus	K18484	MYF5	http://www.genome.jp/dbget-bin/www_bget?ko:K18484	Signaling pathways regulating pluripotency of stem cells	ko04550	-	-	sp|P22816|MYOD_DROME	Myogenic-determination protein OS=Drosophila melanogaster OX=7227 GN=nau PE=2 SV=3
NC_037638.1.1149.26	XP_016771986.2	uncharacterized protein LOC724636 isoform X1 [Apis mellifera]	GO:0003677;GO:0046983;GO:0007517;GO:0006355;GO:0005634	DNA binding;protein dimerization activity;muscle organ development;regulation of transcription, DNA-templated;nucleus	K18484	MYF5	http://www.genome.jp/dbget-bin/www_bget?ko:K18484	Signaling pathways regulating pluripotency of stem cells	ko04550	-	-	sp|P22816|MYOD_DROME	Myogenic-determination protein OS=Drosophila melanogaster OX=7227 GN=nau PE=2 SV=3
NC_037638.1.1149.27	XP_016771992.2	uncharacterized protein LOC724636 isoform X2 [Apis mellifera]	GO:0003677;GO:0046983;GO:0007517;GO:0006355;GO:0005634	DNA binding;protein dimerization activity;muscle organ development;regulation of transcription, DNA-templated;nucleus	K18484	MYF5	http://www.genome.jp/dbget-bin/www_bget?ko:K18484	Signaling pathways regulating pluripotency of stem cells	ko04550	-	-	sp|P22816|MYOD_DROME	Myogenic-determination protein OS=Drosophila melanogaster OX=7227 GN=nau PE=2 SV=3
NC_037638.1.1149.28	XP_016771986.2	uncharacterized protein LOC724636 isoform X1 [Apis mellifera]	GO:0003677;GO:0046983;GO:0007517;GO:0006355;GO:0005634	DNA binding;protein dimerization activity;muscle organ development;regulation of transcription, DNA-templated;nucleus	K18484	MYF5	http://www.genome.jp/dbget-bin/www_bget?ko:K18484	Signaling pathways regulating pluripotency of stem cells	ko04550	-	-	sp|P22816|MYOD_DROME	Myogenic-determination protein OS=Drosophila melanogaster OX=7227 GN=nau PE=2 SV=3
NC_037638.1.1149.29	XP_016771992.2	uncharacterized protein LOC724636 isoform X2 [Apis mellifera]	GO:0003677;GO:0046983;GO:0007517;GO:0006355;GO:0005634	DNA binding;protein dimerization activity;muscle organ development;regulation of transcription, DNA-templated;nucleus	K18484	MYF5	http://www.genome.jp/dbget-bin/www_bget?ko:K18484	Signaling pathways regulating pluripotency of stem cells	ko04550	-	-	sp|P22816|MYOD_DROME	Myogenic-determination protein OS=Drosophila melanogaster OX=7227 GN=nau PE=2 SV=3
NC_037638.1.1149.30	XP_016771961.1	axonemal 84 kDa protein isoform X4 [Apis mellifera]	-	-	K17580	CASC1	http://www.genome.jp/dbget-bin/www_bget?ko:K17580	-	-	-	-	sp|Q8T880|DNAI7_CIOIN	Dynein axonemal intermediate chain 7 homolog OS=Ciona intestinalis OX=7719 GN=AXP83.9 PE=2 SV=1
NC_037638.1.1149.31	XP_016771977.1	axonemal 84 kDa protein isoform X8 [Apis mellifera]	-	-	K17580	CASC1	http://www.genome.jp/dbget-bin/www_bget?ko:K17580	-	-	-	-	sp|Q8T880|DNAI7_CIOIN	Dynein axonemal intermediate chain 7 homolog OS=Ciona intestinalis OX=7719 GN=AXP83.9 PE=2 SV=1
NC_037638.1.1149.32	XP_016771951.1	protein CASC1 isoform X1 [Apis mellifera]	GO:0005858	axonemal dynein complex	K17580	CASC1	http://www.genome.jp/dbget-bin/www_bget?ko:K17580	-	-	-	-	sp|Q8T880|DNAI7_CIOIN	Dynein axonemal intermediate chain 7 homolog OS=Ciona intestinalis OX=7719 GN=AXP83.9 PE=2 SV=1
NC_037638.1.1149.33	XP_016771951.1	protein CASC1 isoform X1 [Apis mellifera]	GO:0005858	axonemal dynein complex	K17580	CASC1	http://www.genome.jp/dbget-bin/www_bget?ko:K17580	-	-	-	-	sp|Q8T880|DNAI7_CIOIN	Dynein axonemal intermediate chain 7 homolog OS=Ciona intestinalis OX=7719 GN=AXP83.9 PE=2 SV=1
NC_037638.1.1149.34	XP_016771977.1	axonemal 84 kDa protein isoform X8 [Apis mellifera]	-	-	K17580	CASC1	http://www.genome.jp/dbget-bin/www_bget?ko:K17580	-	-	-	-	sp|Q8T880|DNAI7_CIOIN	Dynein axonemal intermediate chain 7 homolog OS=Ciona intestinalis OX=7719 GN=AXP83.9 PE=2 SV=1
NC_037638.1.1149.35	XP_016771977.1	axonemal 84 kDa protein isoform X8 [Apis mellifera]	GO:0005858	axonemal dynein complex	K17580	CASC1	http://www.genome.jp/dbget-bin/www_bget?ko:K17580	-	-	-	-	-	-
NC_037638.1.1149.36	XP_016771951.1	protein CASC1 isoform X1 [Apis mellifera]	GO:0005858	axonemal dynein complex	K17580	CASC1	http://www.genome.jp/dbget-bin/www_bget?ko:K17580	-	-	-	-	sp|Q8T880|DNAI7_CIOIN	Dynein axonemal intermediate chain 7 homolog OS=Ciona intestinalis OX=7719 GN=AXP83.9 PE=2 SV=1
NC_037638.1.1149.37	XP_026300259.1	axonemal 84 kDa protein isoform X6 [Apis mellifera]	GO:0005858	axonemal dynein complex	K17580	CASC1	http://www.genome.jp/dbget-bin/www_bget?ko:K17580	-	-	-	-	sp|Q8T880|DNAI7_CIOIN	Dynein axonemal intermediate chain 7 homolog OS=Ciona intestinalis OX=7719 GN=AXP83.9 PE=2 SV=1
NC_037638.1.1149.38	XP_016771951.1	protein CASC1 isoform X1 [Apis mellifera]	GO:0005858	axonemal dynein complex	K17580	CASC1	http://www.genome.jp/dbget-bin/www_bget?ko:K17580	-	-	-	-	sp|Q8T880|DNAI7_CIOIN	Dynein axonemal intermediate chain 7 homolog OS=Ciona intestinalis OX=7719 GN=AXP83.9 PE=2 SV=1
NC_037638.1.1149.39	PBC25491.1	Cancer susceptibility candidate protein [Apis cerana cerana]	GO:0005858	axonemal dynein complex	K17580	CASC1	http://www.genome.jp/dbget-bin/www_bget?ko:K17580	-	-	-	-	sp|Q4R796|DNAI7_MACFA	Dynein axonemal intermediate chain 7 OS=Macaca fascicularis OX=9541 GN=DNAI7 PE=2 SV=1
NC_037638.1.1149.40	XP_016771956.1	protein CASC1 isoform X2 [Apis mellifera]	GO:0005858	axonemal dynein complex	K17580	CASC1	http://www.genome.jp/dbget-bin/www_bget?ko:K17580	-	-	-	-	sp|Q8T880|DNAI7_CIOIN	Dynein axonemal intermediate chain 7 homolog OS=Ciona intestinalis OX=7719 GN=AXP83.9 PE=2 SV=1
NC_037638.1.1149.41	XP_016771973.1	axonemal 84 kDa protein isoform X7 [Apis mellifera]	GO:0005858	axonemal dynein complex	K17580	CASC1	http://www.genome.jp/dbget-bin/www_bget?ko:K17580	-	-	-	-	sp|A6H8T2|DNAI7_DANRE	Dynein axonemal intermediate chain 7 OS=Danio rerio OX=7955 GN=dnai7 PE=2 SV=2
NC_037638.1.1149.42	PBC25491.1	Cancer susceptibility candidate protein [Apis cerana cerana]	GO:0005858	axonemal dynein complex	K17580	CASC1	http://www.genome.jp/dbget-bin/www_bget?ko:K17580	-	-	-	-	sp|A6H8T2|DNAI7_DANRE	Dynein axonemal intermediate chain 7 OS=Danio rerio OX=7955 GN=dnai7 PE=2 SV=2
NC_037638.1.1149.43	PBC25491.1	Cancer susceptibility candidate protein [Apis cerana cerana]	GO:0005858	axonemal dynein complex	K17580	CASC1	http://www.genome.jp/dbget-bin/www_bget?ko:K17580	-	-	-	-	sp|A6H8T2|DNAI7_DANRE	Dynein axonemal intermediate chain 7 OS=Danio rerio OX=7955 GN=dnai7 PE=2 SV=2
NC_037638.1.1149.44	XP_016771951.1	protein CASC1 isoform X1 [Apis mellifera]	GO:0005858	axonemal dynein complex	K17580	CASC1	http://www.genome.jp/dbget-bin/www_bget?ko:K17580	-	-	-	-	sp|P22816|MYOD_DROME	Myogenic-determination protein OS=Drosophila melanogaster OX=7227 GN=nau PE=2 SV=3
NC_037638.1.1149.45	PBC25491.1	Cancer susceptibility candidate protein [Apis cerana cerana]	GO:0005858	axonemal dynein complex	K17580	CASC1	http://www.genome.jp/dbget-bin/www_bget?ko:K17580	-	-	-	-	sp|A6H8T2|DNAI7_DANRE	Dynein axonemal intermediate chain 7 OS=Danio rerio OX=7955 GN=dnai7 PE=2 SV=2
NC_037638.1.1149.46	PBC25491.1	Cancer susceptibility candidate protein [Apis cerana cerana]	GO:0005858	axonemal dynein complex	K17580	CASC1	http://www.genome.jp/dbget-bin/www_bget?ko:K17580	-	-	-	-	sp|Q8T880|DNAI7_CIOIN	Dynein axonemal intermediate chain 7 homolog OS=Ciona intestinalis OX=7719 GN=AXP83.9 PE=2 SV=1
NC_037638.1.1149.47	PBC25491.1	Cancer susceptibility candidate protein [Apis cerana cerana]	GO:0005858	axonemal dynein complex	K17580	CASC1	http://www.genome.jp/dbget-bin/www_bget?ko:K17580	-	-	-	-	sp|A6H8T2|DNAI7_DANRE	Dynein axonemal intermediate chain 7 OS=Danio rerio OX=7955 GN=dnai7 PE=2 SV=2
NC_037638.1.1149.48	XP_016771956.1	protein CASC1 isoform X2 [Apis mellifera]	GO:0005858	axonemal dynein complex	K17580	CASC1	http://www.genome.jp/dbget-bin/www_bget?ko:K17580	-	-	-	-	sp|A6H8T2|DNAI7_DANRE	Dynein axonemal intermediate chain 7 OS=Danio rerio OX=7955 GN=dnai7 PE=2 SV=2
NC_037638.1.1149.49	PBC25491.1	Cancer susceptibility candidate protein [Apis cerana cerana]	GO:0005858	axonemal dynein complex	K17580	CASC1	http://www.genome.jp/dbget-bin/www_bget?ko:K17580	-	-	-	-	sp|A6H8T2|DNAI7_DANRE	Dynein axonemal intermediate chain 7 OS=Danio rerio OX=7955 GN=dnai7 PE=2 SV=2
NC_037638.1.1149.50	PBC25491.1	Cancer susceptibility candidate protein [Apis cerana cerana]	GO:0005858	axonemal dynein complex	K17580	CASC1	http://www.genome.jp/dbget-bin/www_bget?ko:K17580	-	-	-	-	sp|A6H8T2|DNAI7_DANRE	Dynein axonemal intermediate chain 7 OS=Danio rerio OX=7955 GN=dnai7 PE=2 SV=2
NC_037638.1.1149.51	XP_016771973.1	axonemal 84 kDa protein isoform X7 [Apis mellifera]	GO:0005858	axonemal dynein complex	K17580	CASC1	http://www.genome.jp/dbget-bin/www_bget?ko:K17580	-	-	-	-	sp|A6H8T2|DNAI7_DANRE	Dynein axonemal intermediate chain 7 OS=Danio rerio OX=7955 GN=dnai7 PE=2 SV=2
NC_037638.1.115.1	XP_012350155.1	TATA-binding protein-associated factor 172 isoform X2 [Apis florea]	GO:0005524;GO:0070615;GO:0005634	ATP binding;ATP-dependent chromatin remodeler activity;nucleus	K15192	BTAF1,MOT1	http://www.genome.jp/dbget-bin/www_bget?ko:K15192	-	-	KOG0392	SNF2 family DNA-dependent ATPase domain-containing protein	sp|O14981|BTAF1_HUMAN	TATA-binding protein-associated factor 172 OS=Homo sapiens OX=9606 GN=BTAF1 PE=1 SV=2
NC_037638.1.115.2	XP_006558646.1	TATA-binding protein-associated factor 172 isoform X1 [Apis mellifera]	GO:0005524;GO:0070615;GO:0005634	ATP binding;ATP-dependent chromatin remodeler activity;nucleus	K15192	BTAF1,MOT1	http://www.genome.jp/dbget-bin/www_bget?ko:K15192	-	-	KOG0392	SNF2 family DNA-dependent ATPase domain-containing protein	sp|O14981|BTAF1_HUMAN	TATA-binding protein-associated factor 172 OS=Homo sapiens OX=9606 GN=BTAF1 PE=1 SV=2
NC_037638.1.115.3	XP_006558646.1	TATA-binding protein-associated factor 172 isoform X1 [Apis mellifera]	GO:0005524;GO:0070615;GO:0005634	ATP binding;ATP-dependent chromatin remodeler activity;nucleus	K15192	BTAF1,MOT1	http://www.genome.jp/dbget-bin/www_bget?ko:K15192	-	-	KOG0392	SNF2 family DNA-dependent ATPase domain-containing protein	sp|O14981|BTAF1_HUMAN	TATA-binding protein-associated factor 172 OS=Homo sapiens OX=9606 GN=BTAF1 PE=1 SV=2
NC_037638.1.115.4	XP_006558646.1	TATA-binding protein-associated factor 172 isoform X1 [Apis mellifera]	GO:0005524;GO:0070615;GO:0005634	ATP binding;ATP-dependent chromatin remodeler activity;nucleus	K15192	BTAF1,MOT1	http://www.genome.jp/dbget-bin/www_bget?ko:K15192	-	-	KOG0392	SNF2 family DNA-dependent ATPase domain-containing protein	sp|O14981|BTAF1_HUMAN	TATA-binding protein-associated factor 172 OS=Homo sapiens OX=9606 GN=BTAF1 PE=1 SV=2
NC_037638.1.115.5	XP_006558646.1	TATA-binding protein-associated factor 172 isoform X1 [Apis mellifera]	GO:0005524;GO:0070615;GO:0005634	ATP binding;ATP-dependent chromatin remodeler activity;nucleus	K15192	BTAF1,MOT1	http://www.genome.jp/dbget-bin/www_bget?ko:K15192	-	-	KOG0392	SNF2 family DNA-dependent ATPase domain-containing protein	sp|O14981|BTAF1_HUMAN	TATA-binding protein-associated factor 172 OS=Homo sapiens OX=9606 GN=BTAF1 PE=1 SV=2
NC_037638.1.115.6	XP_006558646.1	TATA-binding protein-associated factor 172 isoform X1 [Apis mellifera]	GO:0005524;GO:0070615;GO:0005634	ATP binding;ATP-dependent chromatin remodeler activity;nucleus	K15192	BTAF1,MOT1	http://www.genome.jp/dbget-bin/www_bget?ko:K15192	-	-	KOG0392	SNF2 family DNA-dependent ATPase domain-containing protein	sp|O14981|BTAF1_HUMAN	TATA-binding protein-associated factor 172 OS=Homo sapiens OX=9606 GN=BTAF1 PE=1 SV=2
NC_037638.1.115.7	XP_006558646.1	TATA-binding protein-associated factor 172 isoform X1 [Apis mellifera]	GO:0005524;GO:0070615;GO:0005634	ATP binding;ATP-dependent chromatin remodeler activity;nucleus	K15192	BTAF1,MOT1	http://www.genome.jp/dbget-bin/www_bget?ko:K15192	-	-	KOG0392	SNF2 family DNA-dependent ATPase domain-containing protein	sp|O14981|BTAF1_HUMAN	TATA-binding protein-associated factor 172 OS=Homo sapiens OX=9606 GN=BTAF1 PE=1 SV=2
NC_037638.1.115.8	XP_006558646.1	TATA-binding protein-associated factor 172 isoform X1 [Apis mellifera]	GO:0005524;GO:0070615;GO:0005634	ATP binding;ATP-dependent chromatin remodeler activity;nucleus	K15192	BTAF1,MOT1	http://www.genome.jp/dbget-bin/www_bget?ko:K15192	-	-	KOG0392	SNF2 family DNA-dependent ATPase domain-containing protein	sp|O14981|BTAF1_HUMAN	TATA-binding protein-associated factor 172 OS=Homo sapiens OX=9606 GN=BTAF1 PE=1 SV=2
NC_037638.1.115.9	XP_006558647.1	TATA-binding protein-associated factor 172 isoform X2 [Apis mellifera]	GO:0005524;GO:0070615;GO:0005634	ATP binding;ATP-dependent chromatin remodeler activity;nucleus	K15192	BTAF1,MOT1	http://www.genome.jp/dbget-bin/www_bget?ko:K15192	-	-	KOG0392	SNF2 family DNA-dependent ATPase domain-containing protein	sp|O14981|BTAF1_HUMAN	TATA-binding protein-associated factor 172 OS=Homo sapiens OX=9606 GN=BTAF1 PE=1 SV=2
NC_037638.1.115.10	XP_006558646.1	TATA-binding protein-associated factor 172 isoform X1 [Apis mellifera]	GO:0005524;GO:0070615;GO:0005634	ATP binding;ATP-dependent chromatin remodeler activity;nucleus	K15192	BTAF1,MOT1	http://www.genome.jp/dbget-bin/www_bget?ko:K15192	-	-	KOG0392	SNF2 family DNA-dependent ATPase domain-containing protein	sp|O14981|BTAF1_HUMAN	TATA-binding protein-associated factor 172 OS=Homo sapiens OX=9606 GN=BTAF1 PE=1 SV=2
NC_037638.1.115.11	XP_006558646.1	TATA-binding protein-associated factor 172 isoform X1 [Apis mellifera]	GO:0005524;GO:0070615;GO:0005634	ATP binding;ATP-dependent chromatin remodeler activity;nucleus	K15192	BTAF1,MOT1	http://www.genome.jp/dbget-bin/www_bget?ko:K15192	-	-	KOG0392	SNF2 family DNA-dependent ATPase domain-containing protein	sp|O14981|BTAF1_HUMAN	TATA-binding protein-associated factor 172 OS=Homo sapiens OX=9606 GN=BTAF1 PE=1 SV=2
NC_037638.1.115.12	XP_006558647.1	TATA-binding protein-associated factor 172 isoform X2 [Apis mellifera]	GO:0005524;GO:0070615;GO:0005634	ATP binding;ATP-dependent chromatin remodeler activity;nucleus	K15192	BTAF1,MOT1	http://www.genome.jp/dbget-bin/www_bget?ko:K15192	-	-	KOG0392	SNF2 family DNA-dependent ATPase domain-containing protein	sp|O14981|BTAF1_HUMAN	TATA-binding protein-associated factor 172 OS=Homo sapiens OX=9606 GN=BTAF1 PE=1 SV=2
NC_037638.1.1150.1	-	-	-	-	-	-	-	-	-	-	-	-	-
NC_037638.1.1151.1	-	-	-	-	-	-	-	-	-	-	-	-	-
NC_037638.1.1151.2	-	-	-	-	-	-	-	-	-	-	-	-	-
NC_037638.1.1152.1	-	-	-	-	-	-	-	-	-	-	-	-	-
NC_037638.1.1153.1	XP_012348035.1	rhophilin-2 isoform X4 [Apis florea]	GO:0007165	signal transduction	-	-	-	-	-	-	-	sp|Q8IUC4|RHPN2_HUMAN	Rhophilin-2 OS=Homo sapiens OX=9606 GN=RHPN2 PE=1 SV=1
NC_037638.1.1153.2	XP_003251594.2	protein tilB homolog [Apis mellifera]	-	-	K19753	LRRC6,DNAAF11	http://www.genome.jp/dbget-bin/www_bget?ko:K19753	-	-	-	-	sp|Q86X45|DAA11_HUMAN	Dynein axonemal assembly factor 11 OS=Homo sapiens OX=9606 GN=DNAAF11 PE=1 SV=3
NC_037638.1.1153.3	XP_003251594.2	protein tilB homolog [Apis mellifera]	-	-	K19753	LRRC6,DNAAF11	http://www.genome.jp/dbget-bin/www_bget?ko:K19753	-	-	-	-	sp|O88978|DAA11_MOUSE	Dynein axonemal assembly factor 11 OS=Mus musculus OX=10090 GN=Dnaaf11 PE=1 SV=1
NC_037638.1.1154.1	XP_016920659.1	rhophilin-2 [Apis cerana]	GO:0003779;GO:0031267;GO:0030041;GO:0007165	actin binding;small GTPase binding;actin filament polymerization;signal transduction	-	-	-	-	-	-	-	-	-
NC_037638.1.1155.1	XP_006570685.1	methylmalonic aciduria and homocystinuria type D homolog, mitochondrial isoform X2 [Apis mellifera]	GO:0009235	cobalamin metabolic process	-	-	-	-	-	-	-	sp|Q99LS1|MMAD_MOUSE	Cobalamin trafficking protein CblD OS=Mus musculus OX=10090 GN=Mmadhc PE=1 SV=1
NC_037638.1.1155.2	XP_031775329.1	methylmalonic aciduria and homocystinuria type D homolog, mitochondrial isoform X2 [Apis florea]	GO:0009235	cobalamin metabolic process	-	-	-	-	-	-	-	sp|Q6AYQ6|MMAD_RAT	Cobalamin trafficking protein CblD OS=Rattus norvegicus OX=10116 GN=Mmadhc PE=2 SV=1
NC_037638.1.1155.3	XP_031775329.1	methylmalonic aciduria and homocystinuria type D homolog, mitochondrial isoform X2 [Apis florea]	GO:0009235	cobalamin metabolic process	-	-	-	-	-	-	-	sp|Q6AYQ6|MMAD_RAT	Cobalamin trafficking protein CblD OS=Rattus norvegicus OX=10116 GN=Mmadhc PE=2 SV=1
NC_037638.1.1155.4	XP_006570685.1	methylmalonic aciduria and homocystinuria type D homolog, mitochondrial isoform X2 [Apis mellifera]	GO:0009235	cobalamin metabolic process	-	-	-	-	-	-	-	sp|Q6AYQ6|MMAD_RAT	Cobalamin trafficking protein CblD OS=Rattus norvegicus OX=10116 GN=Mmadhc PE=2 SV=1
NC_037638.1.1155.5	XP_006570683.1	methylmalonic aciduria and homocystinuria type D homolog, mitochondrial isoform X1 [Apis mellifera]	-	-	-	-	-	-	-	-	-	sp|Q6AYQ6|MMAD_RAT	Cobalamin trafficking protein CblD OS=Rattus norvegicus OX=10116 GN=Mmadhc PE=2 SV=1
NC_037638.1.1155.6	XP_031775328.1	methylmalonic aciduria and homocystinuria type D homolog, mitochondrial isoform X1 [Apis florea]	-	-	-	-	-	-	-	-	-	sp|Q6AYQ6|MMAD_RAT	Cobalamin trafficking protein CblD OS=Rattus norvegicus OX=10116 GN=Mmadhc PE=2 SV=1
NC_037638.1.1155.7	XP_006570685.1	methylmalonic aciduria and homocystinuria type D homolog, mitochondrial isoform X2 [Apis mellifera]	GO:0009235	cobalamin metabolic process	-	-	-	-	-	-	-	sp|Q6AYQ6|MMAD_RAT	Cobalamin trafficking protein CblD OS=Rattus norvegicus OX=10116 GN=Mmadhc PE=2 SV=1
NC_037638.1.1155.10	XP_016920662.1	methylmalonic aciduria and homocystinuria type D homolog, mitochondrial isoform X2 [Apis cerana]	GO:0009235	cobalamin metabolic process	-	-	-	-	-	-	-	sp|Q6AYQ6|MMAD_RAT	Cobalamin trafficking protein CblD OS=Rattus norvegicus OX=10116 GN=Mmadhc PE=2 SV=1
NC_037638.1.1155.8	XP_624095.3	clavesin-2 [Apis mellifera]	GO:0009235	cobalamin metabolic process	-	-	-	-	-	-	-	sp|E1C1U1|RLBP1_CHICK	Retinaldehyde-binding protein 1 OS=Gallus gallus OX=9031 GN=RLBP1 PE=1 SV=1
NC_037638.1.1155.9	XP_031775329.1	methylmalonic aciduria and homocystinuria type D homolog, mitochondrial isoform X2 [Apis florea]	GO:0009235	cobalamin metabolic process	-	-	-	-	-	-	-	sp|Q6AYQ6|MMAD_RAT	Cobalamin trafficking protein CblD OS=Rattus norvegicus OX=10116 GN=Mmadhc PE=2 SV=1
NC_037638.1.1156.1	-	-	-	-	-	-	-	-	-	-	-	-	-
NC_037638.1.1156.2	-	-	-	-	-	-	-	-	-	-	-	-	-
NC_037638.1.1156.3	-	-	-	-	-	-	-	-	-	-	-	-	-
NC_037638.1.1156.4	XP_006570644.1	facilitated trehalose transporter Tret1 isoform X6 [Apis mellifera]	GO:0022857;GO:0008643;GO:0016021;GO:0015574;GO:0015771;GO:0005886	transmembrane transporter activity;carbohydrate transport;integral component of membrane;trehalose transmembrane transporter activity;trehalose transport;plasma membrane	K14258	TRET1	http://www.genome.jp/dbget-bin/www_bget?ko:K14258	-	-	-	-	sp|A9ZSY2|TRET1_APILI	Facilitated trehalose transporter Tret1 OS=Apis mellifera ligustica OX=7469 GN=Tret1 PE=1 SV=1
NC_037638.1.1156.5	XP_031775330.1	uncharacterized protein LOC116413859 [Apis florea]	-	-	K14258	TRET1	http://www.genome.jp/dbget-bin/www_bget?ko:K14258	-	-	-	-	sp|A9ZSY2|TRET1_APILI	Facilitated trehalose transporter Tret1 OS=Apis mellifera ligustica OX=7469 GN=Tret1 PE=1 SV=1
NC_037638.1.1156.6	XP_031775330.1	uncharacterized protein LOC116413859 [Apis florea]	-	-	K14258	TRET1	http://www.genome.jp/dbget-bin/www_bget?ko:K14258	-	-	-	-	-	-
NC_037638.1.1156.7	-	-	-	-	-	-	-	-	-	-	-	-	-
NC_037638.1.1156.10	XP_031775330.1	uncharacterized protein LOC116413859 [Apis florea]	-	-	K14258	TRET1	http://www.genome.jp/dbget-bin/www_bget?ko:K14258	-	-	-	-	sp|A9ZSY2|TRET1_APILI	Facilitated trehalose transporter Tret1 OS=Apis mellifera ligustica OX=7469 GN=Tret1 PE=1 SV=1
NC_037638.1.1156.11	XP_031775330.1	uncharacterized protein LOC116413859 [Apis florea]	-	-	K14258	TRET1	http://www.genome.jp/dbget-bin/www_bget?ko:K14258	-	-	-	-	sp|A9ZSY2|TRET1_APILI	Facilitated trehalose transporter Tret1 OS=Apis mellifera ligustica OX=7469 GN=Tret1 PE=1 SV=1
NC_037638.1.1156.12	-	-	-	-	-	-	-	-	-	-	-	-	-
NC_037638.1.1156.8	XP_006570643.1	facilitated trehalose transporter Tret1 isoform X5 [Apis mellifera]	GO:0015574;GO:0015771;GO:0016021;GO:0005886	trehalose transmembrane transporter activity;trehalose transport;integral component of membrane;plasma membrane	K14258	TRET1	http://www.genome.jp/dbget-bin/www_bget?ko:K14258	-	-	-	-	sp|A9ZSY2|TRET1_APILI	Facilitated trehalose transporter Tret1 OS=Apis mellifera ligustica OX=7469 GN=Tret1 PE=1 SV=1
NC_037638.1.1156.9	PBC33460.1	facilitated trehalose transporter Tret1 [Apis cerana cerana]	GO:0022857;GO:0008643;GO:0016021	transmembrane transporter activity;carbohydrate transport;integral component of membrane	K14258	TRET1	http://www.genome.jp/dbget-bin/www_bget?ko:K14258	-	-	-	-	sp|A9ZSY2|TRET1_APILI	Facilitated trehalose transporter Tret1 OS=Apis mellifera ligustica OX=7469 GN=Tret1 PE=1 SV=1
NC_037638.1.1156.13	XP_006570644.1	facilitated trehalose transporter Tret1 isoform X6 [Apis mellifera]	GO:0015574;GO:0015771;GO:0016021;GO:0005886	trehalose transmembrane transporter activity;trehalose transport;integral component of membrane;plasma membrane	K14258	TRET1	http://www.genome.jp/dbget-bin/www_bget?ko:K14258	-	-	-	-	sp|A9ZSY2|TRET1_APILI	Facilitated trehalose transporter Tret1 OS=Apis mellifera ligustica OX=7469 GN=Tret1 PE=1 SV=1
NC_037638.1.1156.14	XP_006570639.1	facilitated trehalose transporter Tret1 isoform X1 [Apis mellifera]	GO:0022857;GO:0008643;GO:0016021	transmembrane transporter activity;carbohydrate transport;integral component of membrane	K14258	TRET1	http://www.genome.jp/dbget-bin/www_bget?ko:K14258	-	-	-	-	sp|A9ZSY2|TRET1_APILI	Facilitated trehalose transporter Tret1 OS=Apis mellifera ligustica OX=7469 GN=Tret1 PE=1 SV=1
NC_037638.1.1156.15	XP_006570640.1	facilitated trehalose transporter Tret1 isoform X2 [Apis mellifera]	GO:0022857;GO:0008643;GO:0016021	transmembrane transporter activity;carbohydrate transport;integral component of membrane	K14258	TRET1	http://www.genome.jp/dbget-bin/www_bget?ko:K14258	-	-	-	-	sp|A9ZSY2|TRET1_APILI	Facilitated trehalose transporter Tret1 OS=Apis mellifera ligustica OX=7469 GN=Tret1 PE=1 SV=1
NC_037638.1.1156.16	XP_006570643.1	facilitated trehalose transporter Tret1 isoform X5 [Apis mellifera]	GO:0022857;GO:0008643;GO:0016021;GO:0015574;GO:0015771;GO:0005886	transmembrane transporter activity;carbohydrate transport;integral component of membrane;trehalose transmembrane transporter activity;trehalose transport;plasma membrane	K14258	TRET1	http://www.genome.jp/dbget-bin/www_bget?ko:K14258	-	-	-	-	sp|A9ZSY2|TRET1_APILI	Facilitated trehalose transporter Tret1 OS=Apis mellifera ligustica OX=7469 GN=Tret1 PE=1 SV=1
NC_037638.1.1156.17	XP_006570639.1	facilitated trehalose transporter Tret1 isoform X1 [Apis mellifera]	GO:0022857;GO:0008643;GO:0016021	transmembrane transporter activity;carbohydrate transport;integral component of membrane	K14258	TRET1	http://www.genome.jp/dbget-bin/www_bget?ko:K14258	-	-	-	-	sp|A9ZSY2|TRET1_APILI	Facilitated trehalose transporter Tret1 OS=Apis mellifera ligustica OX=7469 GN=Tret1 PE=1 SV=1
NC_037638.1.1156.18	XP_006570643.1	facilitated trehalose transporter Tret1 isoform X5 [Apis mellifera]	GO:0015574;GO:0015771;GO:0016021;GO:0005886;GO:0022857;GO:0008643	trehalose transmembrane transporter activity;trehalose transport;integral component of membrane;plasma membrane;transmembrane transporter activity;carbohydrate transport	K14258	TRET1	http://www.genome.jp/dbget-bin/www_bget?ko:K14258	-	-	-	-	sp|A9ZSY2|TRET1_APILI	Facilitated trehalose transporter Tret1 OS=Apis mellifera ligustica OX=7469 GN=Tret1 PE=1 SV=1
NC_037638.1.1156.19	XP_006570643.1	facilitated trehalose transporter Tret1 isoform X5 [Apis mellifera]	GO:0022857;GO:0008643;GO:0016021;GO:0015574;GO:0015771;GO:0005886	transmembrane transporter activity;carbohydrate transport;integral component of membrane;trehalose transmembrane transporter activity;trehalose transport;plasma membrane	K14258	TRET1	http://www.genome.jp/dbget-bin/www_bget?ko:K14258	-	-	-	-	sp|A9ZSY2|TRET1_APILI	Facilitated trehalose transporter Tret1 OS=Apis mellifera ligustica OX=7469 GN=Tret1 PE=1 SV=1
NC_037638.1.1156.20	XP_006570641.1	facilitated trehalose transporter Tret1 isoform X3 [Apis mellifera]	GO:0022857;GO:0008643;GO:0016021	transmembrane transporter activity;carbohydrate transport;integral component of membrane	K14258	TRET1	http://www.genome.jp/dbget-bin/www_bget?ko:K14258	-	-	-	-	sp|A9ZSY2|TRET1_APILI	Facilitated trehalose transporter Tret1 OS=Apis mellifera ligustica OX=7469 GN=Tret1 PE=1 SV=1
NC_037638.1.1156.21	NP_001107211.1	facilitated trehalose transporter Tret1 [Apis mellifera]	GO:0015574;GO:0015771;GO:0016021;GO:0005886;GO:0022857;GO:0008643	trehalose transmembrane transporter activity;trehalose transport;integral component of membrane;plasma membrane;transmembrane transporter activity;carbohydrate transport	K14258	TRET1	http://www.genome.jp/dbget-bin/www_bget?ko:K14258	-	-	-	-	sp|A9ZSY2|TRET1_APILI	Facilitated trehalose transporter Tret1 OS=Apis mellifera ligustica OX=7469 GN=Tret1 PE=1 SV=1
NC_037638.1.1156.22	XP_006570639.1	facilitated trehalose transporter Tret1 isoform X1 [Apis mellifera]	GO:0022857;GO:0008643;GO:0016021;GO:0015574;GO:0015771;GO:0005886	transmembrane transporter activity;carbohydrate transport;integral component of membrane;trehalose transmembrane transporter activity;trehalose transport;plasma membrane	K14258	TRET1	http://www.genome.jp/dbget-bin/www_bget?ko:K14258	-	-	-	-	sp|A9ZSY2|TRET1_APILI	Facilitated trehalose transporter Tret1 OS=Apis mellifera ligustica OX=7469 GN=Tret1 PE=1 SV=1
NC_037638.1.1156.23	XP_006570639.1	facilitated trehalose transporter Tret1 isoform X1 [Apis mellifera]	GO:0022857;GO:0008643;GO:0016021	transmembrane transporter activity;carbohydrate transport;integral component of membrane	K14258	TRET1	http://www.genome.jp/dbget-bin/www_bget?ko:K14258	-	-	-	-	sp|A9ZSY2|TRET1_APILI	Facilitated trehalose transporter Tret1 OS=Apis mellifera ligustica OX=7469 GN=Tret1 PE=1 SV=1
NC_037638.1.1156.24	XP_006570639.1	facilitated trehalose transporter Tret1 isoform X1 [Apis mellifera]	GO:0022857;GO:0008643;GO:0016021	transmembrane transporter activity;carbohydrate transport;integral component of membrane	K14258	TRET1	http://www.genome.jp/dbget-bin/www_bget?ko:K14258	-	-	-	-	sp|A9ZSY2|TRET1_APILI	Facilitated trehalose transporter Tret1 OS=Apis mellifera ligustica OX=7469 GN=Tret1 PE=1 SV=1
NC_037638.1.1156.25	XP_006570644.1	facilitated trehalose transporter Tret1 isoform X6 [Apis mellifera]	GO:0022857;GO:0008643;GO:0016021;GO:0015574;GO:0015771;GO:0005886	transmembrane transporter activity;carbohydrate transport;integral component of membrane;trehalose transmembrane transporter activity;trehalose transport;plasma membrane	K14258	TRET1	http://www.genome.jp/dbget-bin/www_bget?ko:K14258	-	-	-	-	sp|A9ZSY2|TRET1_APILI	Facilitated trehalose transporter Tret1 OS=Apis mellifera ligustica OX=7469 GN=Tret1 PE=1 SV=1
NC_037638.1.1156.26	XP_006570639.1	facilitated trehalose transporter Tret1 isoform X1 [Apis mellifera]	GO:0022857;GO:0008643;GO:0016021;GO:0015574;GO:0015771;GO:0005886	transmembrane transporter activity;carbohydrate transport;integral component of membrane;trehalose transmembrane transporter activity;trehalose transport;plasma membrane	K14258	TRET1	http://www.genome.jp/dbget-bin/www_bget?ko:K14258	-	-	-	-	sp|A9ZSY2|TRET1_APILI	Facilitated trehalose transporter Tret1 OS=Apis mellifera ligustica OX=7469 GN=Tret1 PE=1 SV=1
NC_037638.1.1156.27	XP_006570639.1	facilitated trehalose transporter Tret1 isoform X1 [Apis mellifera]	GO:0022857;GO:0008643;GO:0016021	transmembrane transporter activity;carbohydrate transport;integral component of membrane	K14258	TRET1	http://www.genome.jp/dbget-bin/www_bget?ko:K14258	-	-	-	-	sp|A9ZSY2|TRET1_APILI	Facilitated trehalose transporter Tret1 OS=Apis mellifera ligustica OX=7469 GN=Tret1 PE=1 SV=1
NC_037638.1.1156.28	XP_006570640.1	facilitated trehalose transporter Tret1 isoform X2 [Apis mellifera]	GO:0022857;GO:0008643;GO:0016021	transmembrane transporter activity;carbohydrate transport;integral component of membrane	K14258	TRET1	http://www.genome.jp/dbget-bin/www_bget?ko:K14258	-	-	-	-	sp|A9ZSY2|TRET1_APILI	Facilitated trehalose transporter Tret1 OS=Apis mellifera ligustica OX=7469 GN=Tret1 PE=1 SV=1
NC_037638.1.1156.29	XP_026297586.1	facilitated trehalose transporter Tret1 isoform X7 [Apis mellifera]	GO:0022857;GO:0008643;GO:0016021	transmembrane transporter activity;carbohydrate transport;integral component of membrane	K14258	TRET1	http://www.genome.jp/dbget-bin/www_bget?ko:K14258	-	-	-	-	sp|A9ZSY2|TRET1_APILI	Facilitated trehalose transporter Tret1 OS=Apis mellifera ligustica OX=7469 GN=Tret1 PE=1 SV=1
NC_037638.1.1156.30	XP_006570639.1	facilitated trehalose transporter Tret1 isoform X1 [Apis mellifera]	GO:0022857;GO:0008643;GO:0016021	transmembrane transporter activity;carbohydrate transport;integral component of membrane	K14258	TRET1	http://www.genome.jp/dbget-bin/www_bget?ko:K14258	-	-	-	-	sp|A9ZSY2|TRET1_APILI	Facilitated trehalose transporter Tret1 OS=Apis mellifera ligustica OX=7469 GN=Tret1 PE=1 SV=1
NC_037638.1.1156.31	XP_006570644.1	facilitated trehalose transporter Tret1 isoform X6 [Apis mellifera]	GO:0015574;GO:0015771;GO:0016021;GO:0005886;GO:0022857;GO:0008643	trehalose transmembrane transporter activity;trehalose transport;integral component of membrane;plasma membrane;transmembrane transporter activity;carbohydrate transport	K14258	TRET1	http://www.genome.jp/dbget-bin/www_bget?ko:K14258	-	-	-	-	sp|A9ZSY2|TRET1_APILI	Facilitated trehalose transporter Tret1 OS=Apis mellifera ligustica OX=7469 GN=Tret1 PE=1 SV=1
NC_037638.1.1156.32	XP_006570639.1	facilitated trehalose transporter Tret1 isoform X1 [Apis mellifera]	GO:0022857;GO:0008643;GO:0016021;GO:0015574;GO:0015771;GO:0005886	transmembrane transporter activity;carbohydrate transport;integral component of membrane;trehalose transmembrane transporter activity;trehalose transport;plasma membrane	K14258	TRET1	http://www.genome.jp/dbget-bin/www_bget?ko:K14258	-	-	-	-	sp|A9ZSY2|TRET1_APILI	Facilitated trehalose transporter Tret1 OS=Apis mellifera ligustica OX=7469 GN=Tret1 PE=1 SV=1
NC_037638.1.1156.33	XP_006570643.1	facilitated trehalose transporter Tret1 isoform X5 [Apis mellifera]	GO:0022857;GO:0008643;GO:0016021;GO:0015574;GO:0015771;GO:0005886	transmembrane transporter activity;carbohydrate transport;integral component of membrane;trehalose transmembrane transporter activity;trehalose transport;plasma membrane	K14258	TRET1	http://www.genome.jp/dbget-bin/www_bget?ko:K14258	-	-	-	-	sp|A9ZSY2|TRET1_APILI	Facilitated trehalose transporter Tret1 OS=Apis mellifera ligustica OX=7469 GN=Tret1 PE=1 SV=1
NC_037638.1.1156.34	XP_006570644.1	facilitated trehalose transporter Tret1 isoform X6 [Apis mellifera]	GO:0022857;GO:0008643;GO:0016021;GO:0015574;GO:0015771;GO:0005886	transmembrane transporter activity;carbohydrate transport;integral component of membrane;trehalose transmembrane transporter activity;trehalose transport;plasma membrane	K14258	TRET1	http://www.genome.jp/dbget-bin/www_bget?ko:K14258	-	-	-	-	sp|A9ZSY2|TRET1_APILI	Facilitated trehalose transporter Tret1 OS=Apis mellifera ligustica OX=7469 GN=Tret1 PE=1 SV=1
NC_037638.1.1156.35	XP_006570639.1	facilitated trehalose transporter Tret1 isoform X1 [Apis mellifera]	GO:0022857;GO:0008643;GO:0016021	transmembrane transporter activity;carbohydrate transport;integral component of membrane	K14258	TRET1	http://www.genome.jp/dbget-bin/www_bget?ko:K14258	-	-	-	-	sp|A9ZSY2|TRET1_APILI	Facilitated trehalose transporter Tret1 OS=Apis mellifera ligustica OX=7469 GN=Tret1 PE=1 SV=1
NC_037638.1.1157.1	-	-	-	-	-	-	-	-	-	-	-	-	-
NC_037638.1.1158.1	-	-	-	-	-	-	-	-	-	-	-	-	-
NC_037638.1.1158.2	XP_026300632.1	serine/threonine-protein kinase PAK mbt [Apis mellifera]	-	-	K05736	PAK5,PAK7	http://www.genome.jp/dbget-bin/www_bget?ko:K05736	Regulation of actin cytoskeleton;Focal adhesion;ErbB signaling pathway;Ras signaling pathway;Axon guidance;T cell receptor signaling pathway	ko04810,ko04510,ko04012,ko04014,ko04360,ko04660	-	-	sp|Q9VXE5|PAKM_DROME	Serine/threonine-protein kinase PAK mbt OS=Drosophila melanogaster OX=7227 GN=mbt PE=1 SV=2
NC_037638.1.1158.3	XP_026300632.1	serine/threonine-protein kinase PAK mbt [Apis mellifera]	GO:0005524;GO:0106310;GO:0106311	ATP binding;protein serine kinase activity;protein serine/threonine kinase activity	K05736	PAK5,PAK7	http://www.genome.jp/dbget-bin/www_bget?ko:K05736	Regulation of actin cytoskeleton;Focal adhesion;ErbB signaling pathway;Ras signaling pathway;Axon guidance;T cell receptor signaling pathway	ko04810,ko04510,ko04012,ko04014,ko04360,ko04660	KOG0578	p21-activated serine/threonine protein kinase	sp|Q9VXE5|PAKM_DROME	Serine/threonine-protein kinase PAK mbt OS=Drosophila melanogaster OX=7227 GN=mbt PE=1 SV=2
NC_037638.1.1158.4	XP_026300632.1	serine/threonine-protein kinase PAK mbt [Apis mellifera]	GO:0005524;GO:0106310;GO:0106311	ATP binding;protein serine kinase activity;protein serine/threonine kinase activity	K05736	PAK5,PAK7	http://www.genome.jp/dbget-bin/www_bget?ko:K05736	Regulation of actin cytoskeleton;Focal adhesion;ErbB signaling pathway;Ras signaling pathway;Axon guidance;T cell receptor signaling pathway	ko04810,ko04510,ko04012,ko04014,ko04360,ko04660	KOG0578	p21-activated serine/threonine protein kinase	sp|Q9VXE5|PAKM_DROME	Serine/threonine-protein kinase PAK mbt OS=Drosophila melanogaster OX=7227 GN=mbt PE=1 SV=2
NC_037638.1.1158.5	XP_026300632.1	serine/threonine-protein kinase PAK mbt [Apis mellifera]	GO:0005524;GO:0106310;GO:0106311	ATP binding;protein serine kinase activity;protein serine/threonine kinase activity	K05736	PAK5,PAK7	http://www.genome.jp/dbget-bin/www_bget?ko:K05736	Regulation of actin cytoskeleton;Focal adhesion;ErbB signaling pathway;Ras signaling pathway;Axon guidance;T cell receptor signaling pathway	ko04810,ko04510,ko04012,ko04014,ko04360,ko04660	-	-	sp|Q9VXE5|PAKM_DROME	Serine/threonine-protein kinase PAK mbt OS=Drosophila melanogaster OX=7227 GN=mbt PE=1 SV=2
NC_037638.1.1158.6	XP_026300632.1	serine/threonine-protein kinase PAK mbt [Apis mellifera]	GO:0005524;GO:0106310;GO:0106311	ATP binding;protein serine kinase activity;protein serine/threonine kinase activity	K05736	PAK5,PAK7	http://www.genome.jp/dbget-bin/www_bget?ko:K05736	Regulation of actin cytoskeleton;Focal adhesion;ErbB signaling pathway;Ras signaling pathway;Axon guidance;T cell receptor signaling pathway	ko04810,ko04510,ko04012,ko04014,ko04360,ko04660	KOG0578	p21-activated serine/threonine protein kinase	sp|Q9VXE5|PAKM_DROME	Serine/threonine-protein kinase PAK mbt OS=Drosophila melanogaster OX=7227 GN=mbt PE=1 SV=2
NC_037638.1.1158.7	XP_026300632.1	serine/threonine-protein kinase PAK mbt [Apis mellifera]	GO:0005524;GO:0106310;GO:0106311	ATP binding;protein serine kinase activity;protein serine/threonine kinase activity	K05736	PAK5,PAK7	http://www.genome.jp/dbget-bin/www_bget?ko:K05736	Regulation of actin cytoskeleton;Focal adhesion;ErbB signaling pathway;Ras signaling pathway;Axon guidance;T cell receptor signaling pathway	ko04810,ko04510,ko04012,ko04014,ko04360,ko04660	KOG0578	p21-activated serine/threonine protein kinase	sp|Q9VXE5|PAKM_DROME	Serine/threonine-protein kinase PAK mbt OS=Drosophila melanogaster OX=7227 GN=mbt PE=1 SV=2
NC_037638.1.1158.8	XP_026300632.1	serine/threonine-protein kinase PAK mbt [Apis mellifera]	-	-	K05736	PAK5,PAK7	http://www.genome.jp/dbget-bin/www_bget?ko:K05736	Regulation of actin cytoskeleton;Focal adhesion;ErbB signaling pathway;Ras signaling pathway;Axon guidance;T cell receptor signaling pathway	ko04810,ko04510,ko04012,ko04014,ko04360,ko04660	-	-	sp|Q9VXE5|PAKM_DROME	Serine/threonine-protein kinase PAK mbt OS=Drosophila melanogaster OX=7227 GN=mbt PE=1 SV=2
NC_037638.1.1159.1	-	-	-	-	-	-	-	-	-	-	-	-	-
NC_037638.1.116.1	XP_393421.1	putative ATP synthase subunit f, mitochondrial [Apis mellifera]	GO:0006754;GO:0006811;GO:0016021;GO:0005739;GO:0045263	ATP biosynthetic process;ion transport;integral component of membrane;mitochondrion;proton-transporting ATP synthase complex, coupling factor F(o)	K02130	ATPeF0F,ATP5J2	http://www.genome.jp/dbget-bin/www_bget?ko:K02130	Oxidative phosphorylation;Thermogenesis	ko00190,ko04714	-	-	sp|Q9W141|ATPK_DROME	Putative ATP synthase subunit f, mitochondrial OS=Drosophila melanogaster OX=7227 GN=ATPsynF PE=3 SV=1
NC_037638.1.116.2	XP_393421.1	putative ATP synthase subunit f, mitochondrial [Apis mellifera]	GO:0006754;GO:0006811;GO:0016021;GO:0005739;GO:0045263	ATP biosynthetic process;ion transport;integral component of membrane;mitochondrion;proton-transporting ATP synthase complex, coupling factor F(o)	K02130	ATPeF0F,ATP5J2	http://www.genome.jp/dbget-bin/www_bget?ko:K02130	Oxidative phosphorylation;Thermogenesis	ko00190,ko04714	-	-	sp|Q9W141|ATPK_DROME	Putative ATP synthase subunit f, mitochondrial OS=Drosophila melanogaster OX=7227 GN=ATPsynF PE=3 SV=1
NC_037638.1.116.3	XP_393421.1	putative ATP synthase subunit f, mitochondrial [Apis mellifera]	GO:0006754;GO:0006811;GO:0016021;GO:0005739;GO:0045263	ATP biosynthetic process;ion transport;integral component of membrane;mitochondrion;proton-transporting ATP synthase complex, coupling factor F(o)	K02130	ATPeF0F,ATP5J2	http://www.genome.jp/dbget-bin/www_bget?ko:K02130	Oxidative phosphorylation;Thermogenesis	ko00190,ko04714	-	-	sp|Q9W141|ATPK_DROME	Putative ATP synthase subunit f, mitochondrial OS=Drosophila melanogaster OX=7227 GN=ATPsynF PE=3 SV=1
NC_037638.1.116.4	XP_393421.1	putative ATP synthase subunit f, mitochondrial [Apis mellifera]	GO:0006754;GO:0006811;GO:0016021;GO:0005739;GO:0045263	ATP biosynthetic process;ion transport;integral component of membrane;mitochondrion;proton-transporting ATP synthase complex, coupling factor F(o)	K02130	ATPeF0F,ATP5J2	http://www.genome.jp/dbget-bin/www_bget?ko:K02130	Oxidative phosphorylation;Thermogenesis	ko00190,ko04714	-	-	sp|Q9W141|ATPK_DROME	Putative ATP synthase subunit f, mitochondrial OS=Drosophila melanogaster OX=7227 GN=ATPsynF PE=3 SV=1
NC_037638.1.1160.1	XP_003251593.1	cytochrome b-c1 complex subunit 9 [Apis mellifera]	GO:0006122;GO:0016021;GO:0005750	mitochondrial electron transport, ubiquinol to cytochrome c;integral component of membrane;mitochondrial respiratory chain complex III	K00419	QCR9,UCRC	http://www.genome.jp/dbget-bin/www_bget?ko:K00419	Oxidative phosphorylation;Cardiac muscle contraction;Thermogenesis	ko00190,ko04260,ko04714	-	-	sp|Q9XY35|QCR9_DROME	Cytochrome b-c1 complex subunit 9 OS=Drosophila melanogaster OX=7227 GN=ox PE=3 SV=1
NC_037638.1.1160.2	XP_026299933.1	Fanconi anemia group M protein [Apis mellifera]	GO:0006122;GO:0016021;GO:0005750	mitochondrial electron transport, ubiquinol to cytochrome c;integral component of membrane;mitochondrial respiratory chain complex III	K00419	QCR9,UCRC	http://www.genome.jp/dbget-bin/www_bget?ko:K00419	Oxidative phosphorylation;Cardiac muscle contraction;Thermogenesis	ko00190,ko04260,ko04714	-	-	sp|Q9XY35|QCR9_DROME	Cytochrome b-c1 complex subunit 9 OS=Drosophila melanogaster OX=7227 GN=ox PE=3 SV=1
NC_037638.1.1160.3	XP_031775316.1	cytochrome b-c1 complex subunit 9 [Apis florea]	GO:0006122;GO:0016021;GO:0005750	mitochondrial electron transport, ubiquinol to cytochrome c;integral component of membrane;mitochondrial respiratory chain complex III	K00419	QCR9,UCRC	http://www.genome.jp/dbget-bin/www_bget?ko:K00419	Oxidative phosphorylation;Cardiac muscle contraction;Thermogenesis	ko00190,ko04260,ko04714	-	-	sp|Q9XY35|QCR9_DROME	Cytochrome b-c1 complex subunit 9 OS=Drosophila melanogaster OX=7227 GN=ox PE=3 SV=1
NC_037638.1.1161.1	XP_006570673.1	group XV phospholipase A2 isoform X2 [Apis mellifera]	GO:0008374;GO:0006629	O-acyltransferase activity;lipid metabolic process	K06129	LYPLA3	http://www.genome.jp/dbget-bin/www_bget?ko:K06129	Lysosome;Glycerophospholipid metabolism	ko04142,ko00564	-	-	-	-
NC_037638.1.1161.2	XP_624472.3	group XV phospholipase A2 isoform X1 [Apis mellifera]	GO:0008374;GO:0006629	O-acyltransferase activity;lipid metabolic process	K06129	LYPLA3	http://www.genome.jp/dbget-bin/www_bget?ko:K06129	Lysosome;Glycerophospholipid metabolism	ko04142,ko00564	KOG2369	Lecithin:cholesterol acyltransferase (LCAT)/Acyl-ceramide synthase	sp|Q6XPZ3|PAG15_CANLF	Phospholipase A2 group XV OS=Canis lupus familiaris OX=9615 GN=PLA2G15 PE=1 SV=1
NC_037638.1.1161.3	XP_006622550.1	group XV phospholipase A2-like isoform X1 [Apis dorsata]	GO:0008374;GO:0006629	O-acyltransferase activity;lipid metabolic process	K06129	LYPLA3	http://www.genome.jp/dbget-bin/www_bget?ko:K06129	Lysosome;Glycerophospholipid metabolism	ko04142,ko00564	KOG2369	Lecithin:cholesterol acyltransferase (LCAT)/Acyl-ceramide synthase	sp|Q8NCC3|PAG15_HUMAN	Phospholipase A2 group XV OS=Homo sapiens OX=9606 GN=PLA2G15 PE=1 SV=2
NC_037638.1.1161.4	XP_624472.3	group XV phospholipase A2 isoform X1 [Apis mellifera]	GO:0008374;GO:0006629	O-acyltransferase activity;lipid metabolic process	K06129	LYPLA3	http://www.genome.jp/dbget-bin/www_bget?ko:K06129	Lysosome;Glycerophospholipid metabolism	ko04142,ko00564	KOG2369	Lecithin:cholesterol acyltransferase (LCAT)/Acyl-ceramide synthase	sp|Q6XPZ3|PAG15_CANLF	Phospholipase A2 group XV OS=Canis lupus familiaris OX=9615 GN=PLA2G15 PE=1 SV=1
NC_037638.1.1161.5	XP_624472.3	group XV phospholipase A2 isoform X1 [Apis mellifera]	GO:0008374;GO:0006629	O-acyltransferase activity;lipid metabolic process	K06129	LYPLA3	http://www.genome.jp/dbget-bin/www_bget?ko:K06129	Lysosome;Glycerophospholipid metabolism	ko04142,ko00564	KOG2369	Lecithin:cholesterol acyltransferase (LCAT)/Acyl-ceramide synthase	sp|Q6XPZ3|PAG15_CANLF	Phospholipase A2 group XV OS=Canis lupus familiaris OX=9615 GN=PLA2G15 PE=1 SV=1
NC_037638.1.1161.6	XP_624472.3	group XV phospholipase A2 isoform X1 [Apis mellifera]	GO:0008374;GO:0006629	O-acyltransferase activity;lipid metabolic process	K06129	LYPLA3	http://www.genome.jp/dbget-bin/www_bget?ko:K06129	Lysosome;Glycerophospholipid metabolism	ko04142,ko00564	KOG2369	Lecithin:cholesterol acyltransferase (LCAT)/Acyl-ceramide synthase	sp|Q6XPZ3|PAG15_CANLF	Phospholipase A2 group XV OS=Canis lupus familiaris OX=9615 GN=PLA2G15 PE=1 SV=1
NC_037638.1.1161.7	XP_006570673.1	group XV phospholipase A2 isoform X2 [Apis mellifera]	GO:0008374;GO:0006629	O-acyltransferase activity;lipid metabolic process	K06129	LYPLA3	http://www.genome.jp/dbget-bin/www_bget?ko:K06129	Lysosome;Glycerophospholipid metabolism	ko04142,ko00564	KOG2369	Lecithin:cholesterol acyltransferase (LCAT)/Acyl-ceramide synthase	sp|Q6XPZ3|PAG15_CANLF	Phospholipase A2 group XV OS=Canis lupus familiaris OX=9615 GN=PLA2G15 PE=1 SV=1
NC_037638.1.1161.8	XP_624472.3	group XV phospholipase A2 isoform X1 [Apis mellifera]	GO:0008374;GO:0006629	O-acyltransferase activity;lipid metabolic process	K06129	LYPLA3	http://www.genome.jp/dbget-bin/www_bget?ko:K06129	Lysosome;Glycerophospholipid metabolism	ko04142,ko00564	KOG2369	Lecithin:cholesterol acyltransferase (LCAT)/Acyl-ceramide synthase	sp|Q6XPZ3|PAG15_CANLF	Phospholipase A2 group XV OS=Canis lupus familiaris OX=9615 GN=PLA2G15 PE=1 SV=1
NC_037638.1.1161.9	XP_006570673.1	group XV phospholipase A2 isoform X2 [Apis mellifera]	GO:0008374;GO:0006629	O-acyltransferase activity;lipid metabolic process	K06129	LYPLA3	http://www.genome.jp/dbget-bin/www_bget?ko:K06129	Lysosome;Glycerophospholipid metabolism	ko04142,ko00564	KOG2369	Lecithin:cholesterol acyltransferase (LCAT)/Acyl-ceramide synthase	sp|Q6XPZ3|PAG15_CANLF	Phospholipase A2 group XV OS=Canis lupus familiaris OX=9615 GN=PLA2G15 PE=1 SV=1
NC_037638.1.1161.10	XP_624472.3	group XV phospholipase A2 isoform X1 [Apis mellifera]	GO:0008374;GO:0006629	O-acyltransferase activity;lipid metabolic process	K06129	LYPLA3	http://www.genome.jp/dbget-bin/www_bget?ko:K06129	Lysosome;Glycerophospholipid metabolism	ko04142,ko00564	KOG2369	Lecithin:cholesterol acyltransferase (LCAT)/Acyl-ceramide synthase	sp|Q6XPZ3|PAG15_CANLF	Phospholipase A2 group XV OS=Canis lupus familiaris OX=9615 GN=PLA2G15 PE=1 SV=1
NC_037638.1.1161.11	XP_624472.3	group XV phospholipase A2 isoform X1 [Apis mellifera]	GO:0008374;GO:0006629	O-acyltransferase activity;lipid metabolic process	K06129	LYPLA3	http://www.genome.jp/dbget-bin/www_bget?ko:K06129	Lysosome;Glycerophospholipid metabolism	ko04142,ko00564	KOG2369	Lecithin:cholesterol acyltransferase (LCAT)/Acyl-ceramide synthase	sp|Q6XPZ3|PAG15_CANLF	Phospholipase A2 group XV OS=Canis lupus familiaris OX=9615 GN=PLA2G15 PE=1 SV=1
NC_037638.1.1161.12	XP_006570673.1	group XV phospholipase A2 isoform X2 [Apis mellifera]	GO:0008374;GO:0006629	O-acyltransferase activity;lipid metabolic process	K06129	LYPLA3	http://www.genome.jp/dbget-bin/www_bget?ko:K06129	Lysosome;Glycerophospholipid metabolism	ko04142,ko00564	KOG2369	Lecithin:cholesterol acyltransferase (LCAT)/Acyl-ceramide synthase	sp|Q6XPZ3|PAG15_CANLF	Phospholipase A2 group XV OS=Canis lupus familiaris OX=9615 GN=PLA2G15 PE=1 SV=1
NC_037638.1.1161.13	XP_006570673.1	group XV phospholipase A2 isoform X2 [Apis mellifera]	GO:0008374;GO:0006629	O-acyltransferase activity;lipid metabolic process	K06129	LYPLA3	http://www.genome.jp/dbget-bin/www_bget?ko:K06129	Lysosome;Glycerophospholipid metabolism	ko04142,ko00564	KOG2369	Lecithin:cholesterol acyltransferase (LCAT)/Acyl-ceramide synthase	sp|Q6XPZ3|PAG15_CANLF	Phospholipase A2 group XV OS=Canis lupus familiaris OX=9615 GN=PLA2G15 PE=1 SV=1
NC_037638.1.1161.14	XP_006570673.1	group XV phospholipase A2 isoform X2 [Apis mellifera]	GO:0008374;GO:0006629	O-acyltransferase activity;lipid metabolic process	K06129	LYPLA3	http://www.genome.jp/dbget-bin/www_bget?ko:K06129	Lysosome;Glycerophospholipid metabolism	ko04142,ko00564	KOG2369	Lecithin:cholesterol acyltransferase (LCAT)/Acyl-ceramide synthase	sp|Q6XPZ3|PAG15_CANLF	Phospholipase A2 group XV OS=Canis lupus familiaris OX=9615 GN=PLA2G15 PE=1 SV=1
NC_037638.1.1162.1	XP_001121977.2	pyroglutamyl-peptidase 1 [Apis mellifera]	GO:0008234;GO:0016920;GO:0005829	cysteine-type peptidase activity;pyroglutamyl-peptidase activity;cytosol	K01304	pcp	http://www.genome.jp/dbget-bin/www_bget?ko:K01304	-	-	-	-	sp|Q9NXJ5|PGPI_HUMAN	Pyroglutamyl-peptidase 1 OS=Homo sapiens OX=9606 GN=PGPEP1 PE=1 SV=1
NC_037638.1.1162.2	XP_001121977.2	pyroglutamyl-peptidase 1 [Apis mellifera]	GO:0008234;GO:0016920;GO:0005829	cysteine-type peptidase activity;pyroglutamyl-peptidase activity;cytosol	K01304	pcp	http://www.genome.jp/dbget-bin/www_bget?ko:K01304	-	-	-	-	sp|Q9NXJ5|PGPI_HUMAN	Pyroglutamyl-peptidase 1 OS=Homo sapiens OX=9606 GN=PGPEP1 PE=1 SV=1
NC_037638.1.1162.3	XP_001121977.2	pyroglutamyl-peptidase 1 [Apis mellifera]	GO:0008234	cysteine-type peptidase activity	K01304	pcp	http://www.genome.jp/dbget-bin/www_bget?ko:K01304	-	-	-	-	sp|Q8R3P6|INT14_MOUSE	Integrator complex subunit 14 OS=Mus musculus OX=10090 GN=Ints14 PE=1 SV=1
NC_037638.1.1162.4	XP_012348240.1	integrator complex subunit 14 [Apis florea]	-	-	-	-	-	-	-	-	-	sp|Q8R3P6|INT14_MOUSE	Integrator complex subunit 14 OS=Mus musculus OX=10090 GN=Ints14 PE=1 SV=1
NC_037638.1.1162.5	XP_012348240.1	integrator complex subunit 14 [Apis florea]	-	-	-	-	-	-	-	-	-	sp|Q8R3P6|INT14_MOUSE	Integrator complex subunit 14 OS=Mus musculus OX=10090 GN=Ints14 PE=1 SV=1
NC_037638.1.1162.6	XP_001121977.2	pyroglutamyl-peptidase 1 [Apis mellifera]	GO:0016920;GO:0005829	pyroglutamyl-peptidase activity;cytosol	K01304	pcp	http://www.genome.jp/dbget-bin/www_bget?ko:K01304	-	-	-	-	sp|Q8R3P6|INT14_MOUSE	Integrator complex subunit 14 OS=Mus musculus OX=10090 GN=Ints14 PE=1 SV=1
NC_037638.1.1163.1	ABV01936.1	suppressor of cytokine signaling 5 [Apis mellifera]	GO:0035556;GO:0009968;GO:0040008	intracellular signal transduction;negative regulation of signal transduction;regulation of growth	K04698	SOCS5	http://www.genome.jp/dbget-bin/www_bget?ko:K04698	JAK-STAT signaling pathway;Prolactin signaling pathway	ko04630,ko04917	-	-	sp|Q29RN6|SOCS5_BOVIN	Suppressor of cytokine signaling 5 OS=Bos taurus OX=9913 GN=SOCS5 PE=2 SV=1
NC_037638.1.1163.2	-	-	-	-	-	-	-	-	-	-	-	-	-
NC_037638.1.1163.3	XP_012227408.1	PREDICTED: serine palmitoyltransferase small subunit B [Linepithema humile]	GO:0016021	integral component of membrane	-	-	-	-	-	-	-	-	-
NC_037638.1.1163.4	XP_001120572.3	bis(5&apos;-nucleosyl)-tetraphosphatase [asymmetrical] [Apis mellifera]	GO:0008796;GO:0000166	bis(5'-nucleosyl)-tetraphosphatase activity;nucleotide binding	K01518	NUDT2	http://www.genome.jp/dbget-bin/www_bget?ko:K01518	Purine metabolism;Pyrimidine metabolism	ko00230,ko00240	-	-	sp|P50583|AP4A_HUMAN	Bis(5&apos;-nucleosyl)-tetraphosphatase [asymmetrical] OS=Homo sapiens OX=9606 GN=NUDT2 PE=1 SV=3
NC_037638.1.1163.5	XP_001120572.3	bis(5&apos;-nucleosyl)-tetraphosphatase [asymmetrical] [Apis mellifera]	GO:0008796;GO:0000166	bis(5'-nucleosyl)-tetraphosphatase activity;nucleotide binding	K01518	NUDT2	http://www.genome.jp/dbget-bin/www_bget?ko:K01518	Purine metabolism;Pyrimidine metabolism	ko00230,ko00240	-	-	sp|P50583|AP4A_HUMAN	Bis(5&apos;-nucleosyl)-tetraphosphatase [asymmetrical] OS=Homo sapiens OX=9606 GN=NUDT2 PE=1 SV=3
NC_037638.1.1163.6	XP_016921554.1	bis(5&apos;-nucleosyl)-tetraphosphatase [asymmetrical] [Apis cerana]	GO:0008796;GO:0000166	bis(5'-nucleosyl)-tetraphosphatase activity;nucleotide binding	K01518	NUDT2	http://www.genome.jp/dbget-bin/www_bget?ko:K01518	Purine metabolism;Pyrimidine metabolism	ko00230,ko00240	-	-	sp|P50583|AP4A_HUMAN	Bis(5&apos;-nucleosyl)-tetraphosphatase [asymmetrical] OS=Homo sapiens OX=9606 GN=NUDT2 PE=1 SV=3
NC_037638.1.1164.1	-	-	-	-	-	-	-	-	-	-	-	-	-
NC_037638.1.1165.1	XP_006570655.1	serine/threonine-protein kinase MARK2 isoform X9 [Apis mellifera]	-	-	K08798	MARK	http://www.genome.jp/dbget-bin/www_bget?ko:K08798	-	-	-	-	-	-
NC_037638.1.1165.2	-	-	-	-	-	-	-	-	-	-	-	-	-
NC_037638.1.1165.3	-	-	-	-	-	-	-	-	-	-	-	-	-
NC_037638.1.1165.4	XP_012348083.1	uncharacterized protein LOC100871990 isoform X1 [Apis florea]	-	-	K23518	MACROD,ymdB	http://www.genome.jp/dbget-bin/www_bget?ko:K23518	-	-	-	-	-	-
NC_037638.1.1165.10	XP_017754131.1	PREDICTED: lysosome-associated membrane glycoprotein 5 isoform X1 [Eufriesea mexicana]	-	-	-	-	-	-	-	-	-	-	-
NC_037638.1.1165.11	XP_017754131.1	PREDICTED: lysosome-associated membrane glycoprotein 5 isoform X1 [Eufriesea mexicana]	-	-	-	-	-	-	-	-	-	-	-
NC_037638.1.1165.12	XP_028525368.1	uncharacterized protein LOC108003530 isoform X1 [Apis cerana]	-	-	K23518	MACROD,ymdB	http://www.genome.jp/dbget-bin/www_bget?ko:K23518	-	-	-	-	-	-
NC_037638.1.1165.5	XP_006570655.1	serine/threonine-protein kinase MARK2 isoform X9 [Apis mellifera]	-	-	K08798	MARK	http://www.genome.jp/dbget-bin/www_bget?ko:K08798	-	-	-	-	-	-
NC_037638.1.1165.6	-	-	-	-	-	-	-	-	-	-	-	-	-
NC_037638.1.1165.7	-	-	-	-	-	-	-	-	-	-	-	-	-
NC_037638.1.1165.8	-	-	-	-	-	-	-	-	-	-	-	-	-
NC_037638.1.1165.9	-	-	-	-	-	-	-	-	-	-	-	-	-
NC_037638.1.1165.13	XP_011699446.1	PREDICTED: serine/threonine-protein kinase MARK2-like [Wasmannia auropunctata]	GO:0005524;GO:0106310;GO:0106311	ATP binding;protein serine kinase activity;protein serine/threonine kinase activity	K08798	MARK	http://www.genome.jp/dbget-bin/www_bget?ko:K08798	-	-	KOG0586	Serine/threonine protein kinase	sp|A8WYE4|PAR1_CAEBR	Serine/threonine-protein kinase par-1 OS=Caenorhabditis briggsae OX=6238 GN=par-1 PE=3 SV=1
NC_037638.1.1165.14	XP_016918075.1	serine/threonine-protein kinase MARK2-like isoform X1 [Apis cerana]	GO:0005524;GO:0106310;GO:0106311	ATP binding;protein serine kinase activity;protein serine/threonine kinase activity	K08798	MARK	http://www.genome.jp/dbget-bin/www_bget?ko:K08798	-	-	-	-	-	-
NC_037638.1.1165.15	-	-	-	-	-	-	-	-	-	-	-	-	-
NC_037638.1.1165.16	-	-	-	-	-	-	-	-	-	-	-	-	-
NC_037638.1.1165.17	-	-	-	-	-	-	-	-	-	-	-	-	-
NC_037638.1.1165.18	-	-	-	-	-	-	-	-	-	-	-	-	-
NC_037638.1.1165.19	XP_017754131.1	PREDICTED: lysosome-associated membrane glycoprotein 5 isoform X1 [Eufriesea mexicana]	GO:0005524;GO:0004672	ATP binding;protein kinase activity	-	-	-	-	-	-	-	-	-
NC_037638.1.1165.20	PBC33448.1	Serine/threonine-protein kinase MARK2 [Apis cerana cerana]	GO:0005524;GO:0004672	ATP binding;protein kinase activity	-	-	-	-	-	-	-	-	-
NC_037638.1.1165.21	XP_017754131.1	PREDICTED: lysosome-associated membrane glycoprotein 5 isoform X1 [Eufriesea mexicana]	GO:0005524;GO:0004672	ATP binding;protein kinase activity	-	-	-	-	-	-	-	-	-
NC_037638.1.1165.22	-	-	-	-	-	-	-	-	-	-	-	-	-
NC_037638.1.1165.23	PBC33448.1	Serine/threonine-protein kinase MARK2 [Apis cerana cerana]	GO:0005524;GO:0004672	ATP binding;protein kinase activity	-	-	-	-	-	-	-	-	-
NC_037638.1.1165.24	-	-	-	-	-	-	-	-	-	-	-	-	-
NC_037638.1.1165.25	XP_623181.2	uncharacterized protein LOC408589 isoform X1 [Apis mellifera]	-	-	K23518	MACROD,ymdB	http://www.genome.jp/dbget-bin/www_bget?ko:K23518	-	-	-	-	-	-
NC_037638.1.1165.26	XP_623181.2	uncharacterized protein LOC408589 isoform X1 [Apis mellifera]	-	-	K23518	MACROD,ymdB	http://www.genome.jp/dbget-bin/www_bget?ko:K23518	-	-	-	-	-	-
NC_037638.1.1165.27	XP_016918075.1	serine/threonine-protein kinase MARK2-like isoform X1 [Apis cerana]	GO:0005524;GO:0106310;GO:0106311	ATP binding;protein serine kinase activity;protein serine/threonine kinase activity	K08798	MARK	http://www.genome.jp/dbget-bin/www_bget?ko:K08798	-	-	-	-	-	-
NC_037638.1.1165.28	-	-	-	-	-	-	-	-	-	-	-	-	-
NC_037638.1.1165.29	-	-	-	-	-	-	-	-	-	-	-	-	-
NC_037638.1.1165.30	-	-	-	-	-	-	-	-	-	-	-	-	-
NC_037638.1.1165.31	XP_006570646.1	uncharacterized protein LOC408589 isoform X2 [Apis mellifera]	-	-	K23518	MACROD,ymdB	http://www.genome.jp/dbget-bin/www_bget?ko:K23518	-	-	KOG2633	Hismacro and SEC14 domain-containing proteins	sp|Q6PAV8|MACD2_XENLA	ADP-ribose glycohydrolase MACROD2 OS=Xenopus laevis OX=8355 GN=macrod2 PE=2 SV=1
NC_037638.1.1165.32	XP_028525368.1	uncharacterized protein LOC108003530 isoform X1 [Apis cerana]	-	-	K23518	MACROD,ymdB	http://www.genome.jp/dbget-bin/www_bget?ko:K23518	-	-	KOG2633	Hismacro and SEC14 domain-containing proteins	sp|Q6PAV8|MACD2_XENLA	ADP-ribose glycohydrolase MACROD2 OS=Xenopus laevis OX=8355 GN=macrod2 PE=2 SV=1
NC_037638.1.1165.33	XP_623181.2	uncharacterized protein LOC408589 isoform X1 [Apis mellifera]	-	-	K23518	MACROD,ymdB	http://www.genome.jp/dbget-bin/www_bget?ko:K23518	-	-	KOG2633	Hismacro and SEC14 domain-containing proteins	sp|Q6PAV8|MACD2_XENLA	ADP-ribose glycohydrolase MACROD2 OS=Xenopus laevis OX=8355 GN=macrod2 PE=2 SV=1
NC_037638.1.1165.34	XP_028525368.1	uncharacterized protein LOC108003530 isoform X1 [Apis cerana]	-	-	K23518	MACROD,ymdB	http://www.genome.jp/dbget-bin/www_bget?ko:K23518	-	-	KOG2633	Hismacro and SEC14 domain-containing proteins	sp|Q6PAV8|MACD2_XENLA	ADP-ribose glycohydrolase MACROD2 OS=Xenopus laevis OX=8355 GN=macrod2 PE=2 SV=1
NC_037638.1.1165.35	XP_031775373.1	serine/threonine-protein kinase MARK2 isoform X12 [Apis florea]	GO:0005524;GO:0004672	ATP binding;protein kinase activity	K08798	MARK	http://www.genome.jp/dbget-bin/www_bget?ko:K08798	-	-	-	-	sp|O08679|MARK2_RAT	Serine/threonine-protein kinase MARK2 OS=Rattus norvegicus OX=10116 GN=Mark2 PE=1 SV=1
NC_037638.1.1165.36	-	-	-	-	-	-	-	-	-	-	-	-	-
NC_037638.1.1165.37	XP_028525368.1	uncharacterized protein LOC108003530 isoform X1 [Apis cerana]	-	-	K23518	MACROD,ymdB	http://www.genome.jp/dbget-bin/www_bget?ko:K23518	-	-	KOG2633	Hismacro and SEC14 domain-containing proteins	sp|Q6PAV8|MACD2_XENLA	ADP-ribose glycohydrolase MACROD2 OS=Xenopus laevis OX=8355 GN=macrod2 PE=2 SV=1
NC_037638.1.1165.38	XP_623181.2	uncharacterized protein LOC408589 isoform X1 [Apis mellifera]	-	-	K23518	MACROD,ymdB	http://www.genome.jp/dbget-bin/www_bget?ko:K23518	-	-	KOG2633	Hismacro and SEC14 domain-containing proteins	sp|Q6PAV8|MACD2_XENLA	ADP-ribose glycohydrolase MACROD2 OS=Xenopus laevis OX=8355 GN=macrod2 PE=2 SV=1
NC_037638.1.1165.39	XP_006570646.1	uncharacterized protein LOC408589 isoform X2 [Apis mellifera]	-	-	K23518	MACROD,ymdB	http://www.genome.jp/dbget-bin/www_bget?ko:K23518	-	-	KOG2633	Hismacro and SEC14 domain-containing proteins	sp|Q6PAV8|MACD2_XENLA	ADP-ribose glycohydrolase MACROD2 OS=Xenopus laevis OX=8355 GN=macrod2 PE=2 SV=1
NC_037638.1.1165.40	XP_623181.2	uncharacterized protein LOC408589 isoform X1 [Apis mellifera]	-	-	K23518	MACROD,ymdB	http://www.genome.jp/dbget-bin/www_bget?ko:K23518	-	-	KOG2633	Hismacro and SEC14 domain-containing proteins	sp|Q6PAV8|MACD2_XENLA	ADP-ribose glycohydrolase MACROD2 OS=Xenopus laevis OX=8355 GN=macrod2 PE=2 SV=1
NC_037638.1.1165.41	XP_623181.2	uncharacterized protein LOC408589 isoform X1 [Apis mellifera]	-	-	K23518	MACROD,ymdB	http://www.genome.jp/dbget-bin/www_bget?ko:K23518	-	-	KOG2633	Hismacro and SEC14 domain-containing proteins	sp|Q6PAV8|MACD2_XENLA	ADP-ribose glycohydrolase MACROD2 OS=Xenopus laevis OX=8355 GN=macrod2 PE=2 SV=1
NC_037638.1.1165.42	XP_623181.2	uncharacterized protein LOC408589 isoform X1 [Apis mellifera]	-	-	K23518	MACROD,ymdB	http://www.genome.jp/dbget-bin/www_bget?ko:K23518	-	-	KOG2633	Hismacro and SEC14 domain-containing proteins	sp|Q6PAV8|MACD2_XENLA	ADP-ribose glycohydrolase MACROD2 OS=Xenopus laevis OX=8355 GN=macrod2 PE=2 SV=1
NC_037638.1.1165.43	XP_623181.2	uncharacterized protein LOC408589 isoform X1 [Apis mellifera]	-	-	K23518	MACROD,ymdB	http://www.genome.jp/dbget-bin/www_bget?ko:K23518	-	-	KOG2633	Hismacro and SEC14 domain-containing proteins	sp|Q6PAV8|MACD2_XENLA	ADP-ribose glycohydrolase MACROD2 OS=Xenopus laevis OX=8355 GN=macrod2 PE=2 SV=1
NC_037638.1.1165.44	XP_623181.2	uncharacterized protein LOC408589 isoform X1 [Apis mellifera]	-	-	K23518	MACROD,ymdB	http://www.genome.jp/dbget-bin/www_bget?ko:K23518	-	-	KOG2633	Hismacro and SEC14 domain-containing proteins	sp|Q6PAV8|MACD2_XENLA	ADP-ribose glycohydrolase MACROD2 OS=Xenopus laevis OX=8355 GN=macrod2 PE=2 SV=1
NC_037638.1.1165.45	XP_012348073.1	serine/threonine-protein kinase MARK2 isoform X9 [Apis florea]	GO:0005524;GO:0106310;GO:0106311	ATP binding;protein serine kinase activity;protein serine/threonine kinase activity	K08798	MARK	http://www.genome.jp/dbget-bin/www_bget?ko:K08798	-	-	-	-	sp|Q03141|MARK3_MOUSE	MAP/microtubule affinity-regulating kinase 3 OS=Mus musculus OX=10090 GN=Mark3 PE=1 SV=2
NC_037638.1.1165.46	XP_623181.2	uncharacterized protein LOC408589 isoform X1 [Apis mellifera]	-	-	K23518	MACROD,ymdB	http://www.genome.jp/dbget-bin/www_bget?ko:K23518	-	-	KOG2633	Hismacro and SEC14 domain-containing proteins	sp|Q6PAV8|MACD2_XENLA	ADP-ribose glycohydrolase MACROD2 OS=Xenopus laevis OX=8355 GN=macrod2 PE=2 SV=1
NC_037638.1.1165.47	XP_623181.2	uncharacterized protein LOC408589 isoform X1 [Apis mellifera]	-	-	K23518	MACROD,ymdB	http://www.genome.jp/dbget-bin/www_bget?ko:K23518	-	-	KOG2633	Hismacro and SEC14 domain-containing proteins	sp|Q6PAV8|MACD2_XENLA	ADP-ribose glycohydrolase MACROD2 OS=Xenopus laevis OX=8355 GN=macrod2 PE=2 SV=1
NC_037638.1.1165.48	XP_623181.2	uncharacterized protein LOC408589 isoform X1 [Apis mellifera]	-	-	K23518	MACROD,ymdB	http://www.genome.jp/dbget-bin/www_bget?ko:K23518	-	-	KOG2633	Hismacro and SEC14 domain-containing proteins	sp|Q6PAV8|MACD2_XENLA	ADP-ribose glycohydrolase MACROD2 OS=Xenopus laevis OX=8355 GN=macrod2 PE=2 SV=1
NC_037638.1.1165.49	XP_028525368.1	uncharacterized protein LOC108003530 isoform X1 [Apis cerana]	-	-	K23518	MACROD,ymdB	http://www.genome.jp/dbget-bin/www_bget?ko:K23518	-	-	KOG2633	Hismacro and SEC14 domain-containing proteins	sp|Q6PAV8|MACD2_XENLA	ADP-ribose glycohydrolase MACROD2 OS=Xenopus laevis OX=8355 GN=macrod2 PE=2 SV=1
NC_037638.1.1165.50	XP_623181.2	uncharacterized protein LOC408589 isoform X1 [Apis mellifera]	-	-	K23518	MACROD,ymdB	http://www.genome.jp/dbget-bin/www_bget?ko:K23518	-	-	KOG2633	Hismacro and SEC14 domain-containing proteins	sp|Q6PAV8|MACD2_XENLA	ADP-ribose glycohydrolase MACROD2 OS=Xenopus laevis OX=8355 GN=macrod2 PE=2 SV=1
NC_037638.1.1165.51	XP_623181.2	uncharacterized protein LOC408589 isoform X1 [Apis mellifera]	-	-	K23518	MACROD,ymdB	http://www.genome.jp/dbget-bin/www_bget?ko:K23518	-	-	KOG2633	Hismacro and SEC14 domain-containing proteins	sp|Q6PAV8|MACD2_XENLA	ADP-ribose glycohydrolase MACROD2 OS=Xenopus laevis OX=8355 GN=macrod2 PE=2 SV=1
NC_037638.1.1165.52	XP_623181.2	uncharacterized protein LOC408589 isoform X1 [Apis mellifera]	-	-	K23518	MACROD,ymdB	http://www.genome.jp/dbget-bin/www_bget?ko:K23518	-	-	KOG2633	Hismacro and SEC14 domain-containing proteins	sp|Q6PAV8|MACD2_XENLA	ADP-ribose glycohydrolase MACROD2 OS=Xenopus laevis OX=8355 GN=macrod2 PE=2 SV=1
NC_037638.1.1165.53	XP_031775373.1	serine/threonine-protein kinase MARK2 isoform X12 [Apis florea]	-	-	K08798	MARK	http://www.genome.jp/dbget-bin/www_bget?ko:K08798	-	-	-	-	sp|O08679|MARK2_RAT	Serine/threonine-protein kinase MARK2 OS=Rattus norvegicus OX=10116 GN=Mark2 PE=1 SV=1
NC_037638.1.1165.54	XP_012348073.1	serine/threonine-protein kinase MARK2 isoform X9 [Apis florea]	GO:0005524;GO:0106310;GO:0106311	ATP binding;protein serine kinase activity;protein serine/threonine kinase activity	K08798	MARK	http://www.genome.jp/dbget-bin/www_bget?ko:K08798	-	-	-	-	sp|Q03141|MARK3_MOUSE	MAP/microtubule affinity-regulating kinase 3 OS=Mus musculus OX=10090 GN=Mark3 PE=1 SV=2
NC_037638.1.1165.55	XP_031369547.1	serine/threonine-protein kinase MARK2-like isoform X12 [Apis dorsata]	-	-	K08798	MARK	http://www.genome.jp/dbget-bin/www_bget?ko:K08798	-	-	-	-	sp|O08679|MARK2_RAT	Serine/threonine-protein kinase MARK2 OS=Rattus norvegicus OX=10116 GN=Mark2 PE=1 SV=1
NC_037638.1.1165.56	XP_031775365.1	serine/threonine-protein kinase MARK2 isoform X4 [Apis florea]	-	-	K08798	MARK	http://www.genome.jp/dbget-bin/www_bget?ko:K08798	-	-	-	-	sp|Q05512|MARK2_MOUSE	Serine/threonine-protein kinase MARK2 OS=Mus musculus OX=10090 GN=Mark2 PE=1 SV=3
NC_037638.1.1165.57	XP_012348073.1	serine/threonine-protein kinase MARK2 isoform X9 [Apis florea]	GO:0005524;GO:0106310;GO:0106311	ATP binding;protein serine kinase activity;protein serine/threonine kinase activity	K08798	MARK	http://www.genome.jp/dbget-bin/www_bget?ko:K08798	-	-	-	-	sp|O08679|MARK2_RAT	Serine/threonine-protein kinase MARK2 OS=Rattus norvegicus OX=10116 GN=Mark2 PE=1 SV=1
NC_037638.1.1165.58	XP_012348073.1	serine/threonine-protein kinase MARK2 isoform X9 [Apis florea]	GO:0005524;GO:0106310;GO:0106311	ATP binding;protein serine kinase activity;protein serine/threonine kinase activity	K08798	MARK	http://www.genome.jp/dbget-bin/www_bget?ko:K08798	-	-	-	-	sp|Q03141|MARK3_MOUSE	MAP/microtubule affinity-regulating kinase 3 OS=Mus musculus OX=10090 GN=Mark3 PE=1 SV=2
NC_037638.1.1165.59	XP_031369547.1	serine/threonine-protein kinase MARK2-like isoform X12 [Apis dorsata]	GO:0005524;GO:0106310;GO:0106311	ATP binding;protein serine kinase activity;protein serine/threonine kinase activity	K08798	MARK	http://www.genome.jp/dbget-bin/www_bget?ko:K08798	-	-	-	-	sp|Q03141|MARK3_MOUSE	MAP/microtubule affinity-regulating kinase 3 OS=Mus musculus OX=10090 GN=Mark3 PE=1 SV=2
NC_037638.1.1165.60	XP_012348073.1	serine/threonine-protein kinase MARK2 isoform X9 [Apis florea]	GO:0005524;GO:0106310;GO:0106311	ATP binding;protein serine kinase activity;protein serine/threonine kinase activity	K08798	MARK	http://www.genome.jp/dbget-bin/www_bget?ko:K08798	-	-	-	-	sp|O08679|MARK2_RAT	Serine/threonine-protein kinase MARK2 OS=Rattus norvegicus OX=10116 GN=Mark2 PE=1 SV=1
NC_037638.1.1165.61	XP_012348073.1	serine/threonine-protein kinase MARK2 isoform X9 [Apis florea]	GO:0005524;GO:0106310;GO:0106311	ATP binding;protein serine kinase activity;protein serine/threonine kinase activity	K08798	MARK	http://www.genome.jp/dbget-bin/www_bget?ko:K08798	-	-	-	-	sp|Q03141|MARK3_MOUSE	MAP/microtubule affinity-regulating kinase 3 OS=Mus musculus OX=10090 GN=Mark3 PE=1 SV=2
NC_037638.1.1165.62	XP_006622526.2	serine/threonine-protein kinase MARK2-like isoform X5 [Apis dorsata]	-	-	K08798	MARK	http://www.genome.jp/dbget-bin/www_bget?ko:K08798	-	-	-	-	sp|Q05512|MARK2_MOUSE	Serine/threonine-protein kinase MARK2 OS=Mus musculus OX=10090 GN=Mark2 PE=1 SV=3
NC_037638.1.1165.63	XP_028525403.1	serine/threonine-protein kinase MARK2 [Apis cerana]	-	-	K08798	MARK	http://www.genome.jp/dbget-bin/www_bget?ko:K08798	-	-	-	-	sp|P27448|MARK3_HUMAN	MAP/microtubule affinity-regulating kinase 3 OS=Homo sapiens OX=9606 GN=MARK3 PE=1 SV=5
NC_037638.1.1165.64	XP_012348080.1	serine/threonine-protein kinase MARK2 isoform X13 [Apis florea]	-	-	K08798	MARK	http://www.genome.jp/dbget-bin/www_bget?ko:K08798	-	-	-	-	sp|Q05512|MARK2_MOUSE	Serine/threonine-protein kinase MARK2 OS=Mus musculus OX=10090 GN=Mark2 PE=1 SV=3
NC_037638.1.1165.65	XP_031369546.1	serine/threonine-protein kinase MARK2-like isoform X11 [Apis dorsata]	GO:0005524;GO:0106310;GO:0106311	ATP binding;protein serine kinase activity;protein serine/threonine kinase activity	K08798	MARK	http://www.genome.jp/dbget-bin/www_bget?ko:K08798	-	-	-	-	sp|Q03141|MARK3_MOUSE	MAP/microtubule affinity-regulating kinase 3 OS=Mus musculus OX=10090 GN=Mark3 PE=1 SV=2
NC_037638.1.1165.66	XP_012348073.1	serine/threonine-protein kinase MARK2 isoform X9 [Apis florea]	GO:0005524;GO:0106310;GO:0106311	ATP binding;protein serine kinase activity;protein serine/threonine kinase activity	K08798	MARK	http://www.genome.jp/dbget-bin/www_bget?ko:K08798	-	-	-	-	sp|Q03141|MARK3_MOUSE	MAP/microtubule affinity-regulating kinase 3 OS=Mus musculus OX=10090 GN=Mark3 PE=1 SV=2
NC_037638.1.1165.67	XP_012348073.1	serine/threonine-protein kinase MARK2 isoform X9 [Apis florea]	GO:0005524;GO:0106310;GO:0106311	ATP binding;protein serine kinase activity;protein serine/threonine kinase activity	K08798	MARK	http://www.genome.jp/dbget-bin/www_bget?ko:K08798	-	-	-	-	sp|Q03141|MARK3_MOUSE	MAP/microtubule affinity-regulating kinase 3 OS=Mus musculus OX=10090 GN=Mark3 PE=1 SV=2
NC_037638.1.1165.68	XP_031369544.1	serine/threonine-protein kinase MARK2-like isoform X9 [Apis dorsata]	GO:0005524;GO:0106310;GO:0106311	ATP binding;protein serine kinase activity;protein serine/threonine kinase activity	K08798	MARK	http://www.genome.jp/dbget-bin/www_bget?ko:K08798	-	-	-	-	sp|O08679|MARK2_RAT	Serine/threonine-protein kinase MARK2 OS=Rattus norvegicus OX=10116 GN=Mark2 PE=1 SV=1
NC_037638.1.1165.69	XP_031775372.1	serine/threonine-protein kinase MARK2 isoform X11 [Apis florea]	-	-	K08798	MARK	http://www.genome.jp/dbget-bin/www_bget?ko:K08798	-	-	-	-	sp|O08679|MARK2_RAT	Serine/threonine-protein kinase MARK2 OS=Rattus norvegicus OX=10116 GN=Mark2 PE=1 SV=1
NC_037638.1.1165.70	XP_012348073.1	serine/threonine-protein kinase MARK2 isoform X9 [Apis florea]	GO:0005524;GO:0106310;GO:0106311	ATP binding;protein serine kinase activity;protein serine/threonine kinase activity	K08798	MARK	http://www.genome.jp/dbget-bin/www_bget?ko:K08798	-	-	-	-	sp|Q03141|MARK3_MOUSE	MAP/microtubule affinity-regulating kinase 3 OS=Mus musculus OX=10090 GN=Mark3 PE=1 SV=2
NC_037638.1.1165.71	XP_028525403.1	serine/threonine-protein kinase MARK2 [Apis cerana]	-	-	K08798	MARK	http://www.genome.jp/dbget-bin/www_bget?ko:K08798	-	-	-	-	sp|O08679|MARK2_RAT	Serine/threonine-protein kinase MARK2 OS=Rattus norvegicus OX=10116 GN=Mark2 PE=1 SV=1
NC_037638.1.1165.72	XP_031775372.1	serine/threonine-protein kinase MARK2 isoform X11 [Apis florea]	-	-	K08798	MARK	http://www.genome.jp/dbget-bin/www_bget?ko:K08798	-	-	-	-	sp|O08679|MARK2_RAT	Serine/threonine-protein kinase MARK2 OS=Rattus norvegicus OX=10116 GN=Mark2 PE=1 SV=1
NC_037638.1.1165.73	XP_012348073.1	serine/threonine-protein kinase MARK2 isoform X9 [Apis florea]	GO:0005524;GO:0106310;GO:0106311	ATP binding;protein serine kinase activity;protein serine/threonine kinase activity	K08798	MARK	http://www.genome.jp/dbget-bin/www_bget?ko:K08798	-	-	-	-	sp|P27448|MARK3_HUMAN	MAP/microtubule affinity-regulating kinase 3 OS=Homo sapiens OX=9606 GN=MARK3 PE=1 SV=5
NC_037638.1.1165.74	XP_006570653.1	serine/threonine-protein kinase MARK2 isoform X7 [Apis mellifera]	-	-	K08798	MARK	http://www.genome.jp/dbget-bin/www_bget?ko:K08798	-	-	-	-	sp|P27448|MARK3_HUMAN	MAP/microtubule affinity-regulating kinase 3 OS=Homo sapiens OX=9606 GN=MARK3 PE=1 SV=5
NC_037638.1.1165.75	XP_031775373.1	serine/threonine-protein kinase MARK2 isoform X12 [Apis florea]	-	-	K08798	MARK	http://www.genome.jp/dbget-bin/www_bget?ko:K08798	-	-	-	-	sp|O08679|MARK2_RAT	Serine/threonine-protein kinase MARK2 OS=Rattus norvegicus OX=10116 GN=Mark2 PE=1 SV=1
NC_037638.1.1165.76	XP_006570652.1	serine/threonine-protein kinase MARK2 isoform X6 [Apis mellifera]	-	-	K08798	MARK	http://www.genome.jp/dbget-bin/www_bget?ko:K08798	-	-	-	-	sp|P27448|MARK3_HUMAN	MAP/microtubule affinity-regulating kinase 3 OS=Homo sapiens OX=9606 GN=MARK3 PE=1 SV=5
NC_037638.1.1165.77	XP_012348073.1	serine/threonine-protein kinase MARK2 isoform X9 [Apis florea]	GO:0005524;GO:0106310;GO:0106311	ATP binding;protein serine kinase activity;protein serine/threonine kinase activity	K08798	MARK	http://www.genome.jp/dbget-bin/www_bget?ko:K08798	-	-	-	-	sp|P27448|MARK3_HUMAN	MAP/microtubule affinity-regulating kinase 3 OS=Homo sapiens OX=9606 GN=MARK3 PE=1 SV=5
NC_037638.1.1165.78	XP_012348073.1	serine/threonine-protein kinase MARK2 isoform X9 [Apis florea]	GO:0005524;GO:0106310;GO:0106311	ATP binding;protein serine kinase activity;protein serine/threonine kinase activity	K08798	MARK	http://www.genome.jp/dbget-bin/www_bget?ko:K08798	-	-	-	-	sp|P27448|MARK3_HUMAN	MAP/microtubule affinity-regulating kinase 3 OS=Homo sapiens OX=9606 GN=MARK3 PE=1 SV=5
NC_037638.1.1165.79	XP_012348073.1	serine/threonine-protein kinase MARK2 isoform X9 [Apis florea]	GO:0005524;GO:0106310;GO:0106311	ATP binding;protein serine kinase activity;protein serine/threonine kinase activity	K08798	MARK	http://www.genome.jp/dbget-bin/www_bget?ko:K08798	-	-	-	-	sp|P27448|MARK3_HUMAN	MAP/microtubule affinity-regulating kinase 3 OS=Homo sapiens OX=9606 GN=MARK3 PE=1 SV=5
NC_037638.1.1165.80	XP_012348073.1	serine/threonine-protein kinase MARK2 isoform X9 [Apis florea]	GO:0005524;GO:0106310;GO:0106311	ATP binding;protein serine kinase activity;protein serine/threonine kinase activity	K08798	MARK	http://www.genome.jp/dbget-bin/www_bget?ko:K08798	-	-	-	-	sp|P27448|MARK3_HUMAN	MAP/microtubule affinity-regulating kinase 3 OS=Homo sapiens OX=9606 GN=MARK3 PE=1 SV=5
NC_037638.1.1165.81	XP_012348073.1	serine/threonine-protein kinase MARK2 isoform X9 [Apis florea]	GO:0005524;GO:0106310;GO:0106311	ATP binding;protein serine kinase activity;protein serine/threonine kinase activity	K08798	MARK	http://www.genome.jp/dbget-bin/www_bget?ko:K08798	-	-	-	-	sp|P27448|MARK3_HUMAN	MAP/microtubule affinity-regulating kinase 3 OS=Homo sapiens OX=9606 GN=MARK3 PE=1 SV=5
NC_037638.1.1165.82	XP_012348073.1	serine/threonine-protein kinase MARK2 isoform X9 [Apis florea]	GO:0005524;GO:0106310;GO:0106311	ATP binding;protein serine kinase activity;protein serine/threonine kinase activity	K08798	MARK	http://www.genome.jp/dbget-bin/www_bget?ko:K08798	-	-	-	-	sp|P27448|MARK3_HUMAN	MAP/microtubule affinity-regulating kinase 3 OS=Homo sapiens OX=9606 GN=MARK3 PE=1 SV=5
NC_037638.1.1165.83	XP_012348073.1	serine/threonine-protein kinase MARK2 isoform X9 [Apis florea]	GO:0005524;GO:0106310;GO:0106311	ATP binding;protein serine kinase activity;protein serine/threonine kinase activity	K08798	MARK	http://www.genome.jp/dbget-bin/www_bget?ko:K08798	-	-	-	-	sp|P27448|MARK3_HUMAN	MAP/microtubule affinity-regulating kinase 3 OS=Homo sapiens OX=9606 GN=MARK3 PE=1 SV=5
NC_037638.1.1165.84	XP_012348073.1	serine/threonine-protein kinase MARK2 isoform X9 [Apis florea]	GO:0005524;GO:0106310;GO:0106311	ATP binding;protein serine kinase activity;protein serine/threonine kinase activity	K08798	MARK	http://www.genome.jp/dbget-bin/www_bget?ko:K08798	-	-	-	-	sp|Q05512|MARK2_MOUSE	Serine/threonine-protein kinase MARK2 OS=Mus musculus OX=10090 GN=Mark2 PE=1 SV=3
NC_037638.1.1165.85	XP_012348073.1	serine/threonine-protein kinase MARK2 isoform X9 [Apis florea]	GO:0005524;GO:0106310;GO:0106311	ATP binding;protein serine kinase activity;protein serine/threonine kinase activity	K08798	MARK	http://www.genome.jp/dbget-bin/www_bget?ko:K08798	-	-	-	-	sp|O08679|MARK2_RAT	Serine/threonine-protein kinase MARK2 OS=Rattus norvegicus OX=10116 GN=Mark2 PE=1 SV=1
NC_037638.1.1165.86	XP_012348073.1	serine/threonine-protein kinase MARK2 isoform X9 [Apis florea]	GO:0005524;GO:0106310;GO:0106311	ATP binding;protein serine kinase activity;protein serine/threonine kinase activity	K08798	MARK	http://www.genome.jp/dbget-bin/www_bget?ko:K08798	-	-	-	-	sp|Q03141|MARK3_MOUSE	MAP/microtubule affinity-regulating kinase 3 OS=Mus musculus OX=10090 GN=Mark3 PE=1 SV=2
NC_037638.1.1165.87	XP_031775372.1	serine/threonine-protein kinase MARK2 isoform X11 [Apis florea]	-	-	K08798	MARK	http://www.genome.jp/dbget-bin/www_bget?ko:K08798	-	-	-	-	sp|O08679|MARK2_RAT	Serine/threonine-protein kinase MARK2 OS=Rattus norvegicus OX=10116 GN=Mark2 PE=1 SV=1
NC_037638.1.1165.88	XP_031775373.1	serine/threonine-protein kinase MARK2 isoform X12 [Apis florea]	-	-	K08798	MARK	http://www.genome.jp/dbget-bin/www_bget?ko:K08798	-	-	-	-	sp|O08679|MARK2_RAT	Serine/threonine-protein kinase MARK2 OS=Rattus norvegicus OX=10116 GN=Mark2 PE=1 SV=1
NC_037638.1.1165.89	XP_031775372.1	serine/threonine-protein kinase MARK2 isoform X11 [Apis florea]	-	-	K08798	MARK	http://www.genome.jp/dbget-bin/www_bget?ko:K08798	-	-	-	-	sp|O08679|MARK2_RAT	Serine/threonine-protein kinase MARK2 OS=Rattus norvegicus OX=10116 GN=Mark2 PE=1 SV=1
NC_037638.1.1165.90	XP_012348073.1	serine/threonine-protein kinase MARK2 isoform X9 [Apis florea]	GO:0005524;GO:0106310;GO:0106311	ATP binding;protein serine kinase activity;protein serine/threonine kinase activity	K08798	MARK	http://www.genome.jp/dbget-bin/www_bget?ko:K08798	-	-	-	-	sp|Q03141|MARK3_MOUSE	MAP/microtubule affinity-regulating kinase 3 OS=Mus musculus OX=10090 GN=Mark3 PE=1 SV=2
NC_037638.1.1165.91	XP_012348073.1	serine/threonine-protein kinase MARK2 isoform X9 [Apis florea]	GO:0005524;GO:0106310;GO:0106311	ATP binding;protein serine kinase activity;protein serine/threonine kinase activity	K08798	MARK	http://www.genome.jp/dbget-bin/www_bget?ko:K08798	-	-	-	-	sp|O08679|MARK2_RAT	Serine/threonine-protein kinase MARK2 OS=Rattus norvegicus OX=10116 GN=Mark2 PE=1 SV=1
NC_037638.1.1165.92	XP_012348073.1	serine/threonine-protein kinase MARK2 isoform X9 [Apis florea]	GO:0005524;GO:0106310;GO:0106311	ATP binding;protein serine kinase activity;protein serine/threonine kinase activity	K08798	MARK	http://www.genome.jp/dbget-bin/www_bget?ko:K08798	-	-	-	-	sp|O08679|MARK2_RAT	Serine/threonine-protein kinase MARK2 OS=Rattus norvegicus OX=10116 GN=Mark2 PE=1 SV=1
NC_037638.1.1165.93	XP_012348073.1	serine/threonine-protein kinase MARK2 isoform X9 [Apis florea]	GO:0005524;GO:0106310;GO:0106311	ATP binding;protein serine kinase activity;protein serine/threonine kinase activity	K08798	MARK	http://www.genome.jp/dbget-bin/www_bget?ko:K08798	-	-	-	-	sp|O08679|MARK2_RAT	Serine/threonine-protein kinase MARK2 OS=Rattus norvegicus OX=10116 GN=Mark2 PE=1 SV=1
NC_037638.1.1165.94	XP_012348073.1	serine/threonine-protein kinase MARK2 isoform X9 [Apis florea]	GO:0005524;GO:0106310;GO:0106311	ATP binding;protein serine kinase activity;protein serine/threonine kinase activity	K08798	MARK	http://www.genome.jp/dbget-bin/www_bget?ko:K08798	-	-	-	-	sp|O08679|MARK2_RAT	Serine/threonine-protein kinase MARK2 OS=Rattus norvegicus OX=10116 GN=Mark2 PE=1 SV=1
NC_037638.1.1165.95	XP_012348073.1	serine/threonine-protein kinase MARK2 isoform X9 [Apis florea]	GO:0005524;GO:0106310;GO:0106311	ATP binding;protein serine kinase activity;protein serine/threonine kinase activity	K08798	MARK	http://www.genome.jp/dbget-bin/www_bget?ko:K08798	-	-	-	-	sp|Q03141|MARK3_MOUSE	MAP/microtubule affinity-regulating kinase 3 OS=Mus musculus OX=10090 GN=Mark3 PE=1 SV=2
NC_037638.1.1165.96	XP_012348073.1	serine/threonine-protein kinase MARK2 isoform X9 [Apis florea]	GO:0005524;GO:0106310;GO:0106311	ATP binding;protein serine kinase activity;protein serine/threonine kinase activity	K08798	MARK	http://www.genome.jp/dbget-bin/www_bget?ko:K08798	-	-	-	-	sp|O08679|MARK2_RAT	Serine/threonine-protein kinase MARK2 OS=Rattus norvegicus OX=10116 GN=Mark2 PE=1 SV=1
NC_037638.1.1165.97	XP_012348073.1	serine/threonine-protein kinase MARK2 isoform X9 [Apis florea]	GO:0005524;GO:0106310;GO:0106311	ATP binding;protein serine kinase activity;protein serine/threonine kinase activity	K08798	MARK	http://www.genome.jp/dbget-bin/www_bget?ko:K08798	-	-	-	-	sp|O08679|MARK2_RAT	Serine/threonine-protein kinase MARK2 OS=Rattus norvegicus OX=10116 GN=Mark2 PE=1 SV=1
NC_037638.1.1165.98	XP_012348073.1	serine/threonine-protein kinase MARK2 isoform X9 [Apis florea]	GO:0005524;GO:0106310;GO:0106311	ATP binding;protein serine kinase activity;protein serine/threonine kinase activity	K08798	MARK	http://www.genome.jp/dbget-bin/www_bget?ko:K08798	-	-	-	-	sp|O08679|MARK2_RAT	Serine/threonine-protein kinase MARK2 OS=Rattus norvegicus OX=10116 GN=Mark2 PE=1 SV=1
NC_037638.1.1165.99	XP_012348073.1	serine/threonine-protein kinase MARK2 isoform X9 [Apis florea]	GO:0005524;GO:0106310;GO:0106311	ATP binding;protein serine kinase activity;protein serine/threonine kinase activity	K08798	MARK	http://www.genome.jp/dbget-bin/www_bget?ko:K08798	-	-	-	-	sp|O08679|MARK2_RAT	Serine/threonine-protein kinase MARK2 OS=Rattus norvegicus OX=10116 GN=Mark2 PE=1 SV=1
NC_037638.1.1165.100	XP_012348073.1	serine/threonine-protein kinase MARK2 isoform X9 [Apis florea]	GO:0005524;GO:0106310;GO:0106311	ATP binding;protein serine kinase activity;protein serine/threonine kinase activity	K08798	MARK	http://www.genome.jp/dbget-bin/www_bget?ko:K08798	-	-	-	-	sp|P27448|MARK3_HUMAN	MAP/microtubule affinity-regulating kinase 3 OS=Homo sapiens OX=9606 GN=MARK3 PE=1 SV=5
NC_037638.1.1165.101	XP_006570653.1	serine/threonine-protein kinase MARK2 isoform X7 [Apis mellifera]	-	-	K08798	MARK	http://www.genome.jp/dbget-bin/www_bget?ko:K08798	-	-	-	-	sp|P27448|MARK3_HUMAN	MAP/microtubule affinity-regulating kinase 3 OS=Homo sapiens OX=9606 GN=MARK3 PE=1 SV=5
NC_037638.1.1165.102	XP_031775369.1	serine/threonine-protein kinase MARK2 isoform X8 [Apis florea]	-	-	K08798	MARK	http://www.genome.jp/dbget-bin/www_bget?ko:K08798	-	-	-	-	sp|P27448|MARK3_HUMAN	MAP/microtubule affinity-regulating kinase 3 OS=Homo sapiens OX=9606 GN=MARK3 PE=1 SV=5
NC_037638.1.1165.103	XP_012348073.1	serine/threonine-protein kinase MARK2 isoform X9 [Apis florea]	GO:0005524;GO:0106310;GO:0106311	ATP binding;protein serine kinase activity;protein serine/threonine kinase activity	K08798	MARK	http://www.genome.jp/dbget-bin/www_bget?ko:K08798	-	-	-	-	sp|P27448|MARK3_HUMAN	MAP/microtubule affinity-regulating kinase 3 OS=Homo sapiens OX=9606 GN=MARK3 PE=1 SV=5
NC_037638.1.1165.104	XP_031775368.1	serine/threonine-protein kinase MARK2 isoform X7 [Apis florea]	-	-	K08798	MARK	http://www.genome.jp/dbget-bin/www_bget?ko:K08798	-	-	-	-	sp|P27448|MARK3_HUMAN	MAP/microtubule affinity-regulating kinase 3 OS=Homo sapiens OX=9606 GN=MARK3 PE=1 SV=5
NC_037638.1.1165.105	XP_012348073.1	serine/threonine-protein kinase MARK2 isoform X9 [Apis florea]	GO:0005524;GO:0106310;GO:0106311	ATP binding;protein serine kinase activity;protein serine/threonine kinase activity	K08798	MARK	http://www.genome.jp/dbget-bin/www_bget?ko:K08798	-	-	-	-	sp|P27448|MARK3_HUMAN	MAP/microtubule affinity-regulating kinase 3 OS=Homo sapiens OX=9606 GN=MARK3 PE=1 SV=5
NC_037638.1.1165.106	XP_006570652.1	serine/threonine-protein kinase MARK2 isoform X6 [Apis mellifera]	-	-	K08798	MARK	http://www.genome.jp/dbget-bin/www_bget?ko:K08798	-	-	-	-	sp|P27448|MARK3_HUMAN	MAP/microtubule affinity-regulating kinase 3 OS=Homo sapiens OX=9606 GN=MARK3 PE=1 SV=5
NC_037638.1.1165.107	XP_012348080.1	serine/threonine-protein kinase MARK2 isoform X13 [Apis florea]	GO:0005524;GO:0106310;GO:0106311	ATP binding;protein serine kinase activity;protein serine/threonine kinase activity	K08798	MARK	http://www.genome.jp/dbget-bin/www_bget?ko:K08798	-	-	-	-	sp|Q05512|MARK2_MOUSE	Serine/threonine-protein kinase MARK2 OS=Mus musculus OX=10090 GN=Mark2 PE=1 SV=3
NC_037638.1.1165.108	XP_031775373.1	serine/threonine-protein kinase MARK2 isoform X12 [Apis florea]	-	-	K08798	MARK	http://www.genome.jp/dbget-bin/www_bget?ko:K08798	-	-	-	-	sp|O08679|MARK2_RAT	Serine/threonine-protein kinase MARK2 OS=Rattus norvegicus OX=10116 GN=Mark2 PE=1 SV=1
NC_037638.1.1165.109	XP_012348073.1	serine/threonine-protein kinase MARK2 isoform X9 [Apis florea]	GO:0005524;GO:0106310;GO:0106311	ATP binding;protein serine kinase activity;protein serine/threonine kinase activity	K08798	MARK	http://www.genome.jp/dbget-bin/www_bget?ko:K08798	-	-	-	-	sp|Q05512|MARK2_MOUSE	Serine/threonine-protein kinase MARK2 OS=Mus musculus OX=10090 GN=Mark2 PE=1 SV=3
NC_037638.1.1165.110	XP_012348073.1	serine/threonine-protein kinase MARK2 isoform X9 [Apis florea]	GO:0005524;GO:0106310;GO:0106311	ATP binding;protein serine kinase activity;protein serine/threonine kinase activity	K08798	MARK	http://www.genome.jp/dbget-bin/www_bget?ko:K08798	-	-	-	-	sp|Q05512|MARK2_MOUSE	Serine/threonine-protein kinase MARK2 OS=Mus musculus OX=10090 GN=Mark2 PE=1 SV=3
NC_037638.1.1165.111	XP_012348073.1	serine/threonine-protein kinase MARK2 isoform X9 [Apis florea]	GO:0005524;GO:0106310;GO:0106311	ATP binding;protein serine kinase activity;protein serine/threonine kinase activity	K08798	MARK	http://www.genome.jp/dbget-bin/www_bget?ko:K08798	-	-	-	-	sp|Q05512|MARK2_MOUSE	Serine/threonine-protein kinase MARK2 OS=Mus musculus OX=10090 GN=Mark2 PE=1 SV=3
NC_037638.1.1165.112	XP_006570652.1	serine/threonine-protein kinase MARK2 isoform X6 [Apis mellifera]	-	-	K08798	MARK	http://www.genome.jp/dbget-bin/www_bget?ko:K08798	-	-	-	-	sp|P27448|MARK3_HUMAN	MAP/microtubule affinity-regulating kinase 3 OS=Homo sapiens OX=9606 GN=MARK3 PE=1 SV=5
NC_037638.1.1165.113	XP_006570652.1	serine/threonine-protein kinase MARK2 isoform X6 [Apis mellifera]	-	-	K08798	MARK	http://www.genome.jp/dbget-bin/www_bget?ko:K08798	-	-	-	-	sp|P27448|MARK3_HUMAN	MAP/microtubule affinity-regulating kinase 3 OS=Homo sapiens OX=9606 GN=MARK3 PE=1 SV=5
NC_037638.1.1165.114	XP_031775372.1	serine/threonine-protein kinase MARK2 isoform X11 [Apis florea]	-	-	K08798	MARK	http://www.genome.jp/dbget-bin/www_bget?ko:K08798	-	-	-	-	sp|O08679|MARK2_RAT	Serine/threonine-protein kinase MARK2 OS=Rattus norvegicus OX=10116 GN=Mark2 PE=1 SV=1
NC_037638.1.1165.115	XP_031775373.1	serine/threonine-protein kinase MARK2 isoform X12 [Apis florea]	-	-	K08798	MARK	http://www.genome.jp/dbget-bin/www_bget?ko:K08798	-	-	-	-	sp|O08679|MARK2_RAT	Serine/threonine-protein kinase MARK2 OS=Rattus norvegicus OX=10116 GN=Mark2 PE=1 SV=1
NC_037638.1.1165.116	XP_012348073.1	serine/threonine-protein kinase MARK2 isoform X9 [Apis florea]	GO:0005524;GO:0106310;GO:0106311	ATP binding;protein serine kinase activity;protein serine/threonine kinase activity	K08798	MARK	http://www.genome.jp/dbget-bin/www_bget?ko:K08798	-	-	-	-	sp|Q05512|MARK2_MOUSE	Serine/threonine-protein kinase MARK2 OS=Mus musculus OX=10090 GN=Mark2 PE=1 SV=3
NC_037638.1.1165.117	XP_006570652.1	serine/threonine-protein kinase MARK2 isoform X6 [Apis mellifera]	-	-	K08798	MARK	http://www.genome.jp/dbget-bin/www_bget?ko:K08798	-	-	-	-	sp|P27448|MARK3_HUMAN	MAP/microtubule affinity-regulating kinase 3 OS=Homo sapiens OX=9606 GN=MARK3 PE=1 SV=5
NC_037638.1.1165.118	XP_031775368.1	serine/threonine-protein kinase MARK2 isoform X7 [Apis florea]	-	-	K08798	MARK	http://www.genome.jp/dbget-bin/www_bget?ko:K08798	-	-	-	-	sp|P27448|MARK3_HUMAN	MAP/microtubule affinity-regulating kinase 3 OS=Homo sapiens OX=9606 GN=MARK3 PE=1 SV=5
NC_037638.1.1165.119	XP_012348073.1	serine/threonine-protein kinase MARK2 isoform X9 [Apis florea]	GO:0005524;GO:0106310;GO:0106311	ATP binding;protein serine kinase activity;protein serine/threonine kinase activity	K08798	MARK	http://www.genome.jp/dbget-bin/www_bget?ko:K08798	-	-	-	-	sp|P27448|MARK3_HUMAN	MAP/microtubule affinity-regulating kinase 3 OS=Homo sapiens OX=9606 GN=MARK3 PE=1 SV=5
NC_037638.1.1165.120	XP_012348073.1	serine/threonine-protein kinase MARK2 isoform X9 [Apis florea]	GO:0005524;GO:0106310;GO:0106311	ATP binding;protein serine kinase activity;protein serine/threonine kinase activity	K08798	MARK	http://www.genome.jp/dbget-bin/www_bget?ko:K08798	-	-	-	-	sp|P27448|MARK3_HUMAN	MAP/microtubule affinity-regulating kinase 3 OS=Homo sapiens OX=9606 GN=MARK3 PE=1 SV=5
NC_037638.1.1165.121	XP_012348073.1	serine/threonine-protein kinase MARK2 isoform X9 [Apis florea]	GO:0005524;GO:0106310;GO:0106311	ATP binding;protein serine kinase activity;protein serine/threonine kinase activity	K08798	MARK	http://www.genome.jp/dbget-bin/www_bget?ko:K08798	-	-	-	-	sp|P27448|MARK3_HUMAN	MAP/microtubule affinity-regulating kinase 3 OS=Homo sapiens OX=9606 GN=MARK3 PE=1 SV=5
NC_037638.1.1165.122	XP_012348073.1	serine/threonine-protein kinase MARK2 isoform X9 [Apis florea]	GO:0005524;GO:0106310;GO:0106311	ATP binding;protein serine kinase activity;protein serine/threonine kinase activity	K08798	MARK	http://www.genome.jp/dbget-bin/www_bget?ko:K08798	-	-	-	-	sp|P27448|MARK3_HUMAN	MAP/microtubule affinity-regulating kinase 3 OS=Homo sapiens OX=9606 GN=MARK3 PE=1 SV=5
NC_037638.1.1165.123	XP_031775369.1	serine/threonine-protein kinase MARK2 isoform X8 [Apis florea]	-	-	K08798	MARK	http://www.genome.jp/dbget-bin/www_bget?ko:K08798	-	-	-	-	sp|P27448|MARK3_HUMAN	MAP/microtubule affinity-regulating kinase 3 OS=Homo sapiens OX=9606 GN=MARK3 PE=1 SV=5
NC_037638.1.1165.124	XP_031775368.1	serine/threonine-protein kinase MARK2 isoform X7 [Apis florea]	-	-	K08798	MARK	http://www.genome.jp/dbget-bin/www_bget?ko:K08798	-	-	-	-	sp|P27448|MARK3_HUMAN	MAP/microtubule affinity-regulating kinase 3 OS=Homo sapiens OX=9606 GN=MARK3 PE=1 SV=5
NC_037638.1.1165.125	XP_012348073.1	serine/threonine-protein kinase MARK2 isoform X9 [Apis florea]	GO:0005524;GO:0106310;GO:0106311	ATP binding;protein serine kinase activity;protein serine/threonine kinase activity	K08798	MARK	http://www.genome.jp/dbget-bin/www_bget?ko:K08798	-	-	-	-	sp|Q05512|MARK2_MOUSE	Serine/threonine-protein kinase MARK2 OS=Mus musculus OX=10090 GN=Mark2 PE=1 SV=3
NC_037638.1.1165.126	XP_012348073.1	serine/threonine-protein kinase MARK2 isoform X9 [Apis florea]	GO:0005524;GO:0106310;GO:0106311	ATP binding;protein serine kinase activity;protein serine/threonine kinase activity	K08798	MARK	http://www.genome.jp/dbget-bin/www_bget?ko:K08798	-	-	-	-	sp|P27448|MARK3_HUMAN	MAP/microtubule affinity-regulating kinase 3 OS=Homo sapiens OX=9606 GN=MARK3 PE=1 SV=5
NC_037638.1.1165.127	XP_012348073.1	serine/threonine-protein kinase MARK2 isoform X9 [Apis florea]	GO:0005524;GO:0106310;GO:0106311	ATP binding;protein serine kinase activity;protein serine/threonine kinase activity	K08798	MARK	http://www.genome.jp/dbget-bin/www_bget?ko:K08798	-	-	-	-	sp|P27448|MARK3_HUMAN	MAP/microtubule affinity-regulating kinase 3 OS=Homo sapiens OX=9606 GN=MARK3 PE=1 SV=5
NC_037638.1.1165.128	XP_031775365.1	serine/threonine-protein kinase MARK2 isoform X4 [Apis florea]	GO:0005524;GO:0106310;GO:0106311	ATP binding;protein serine kinase activity;protein serine/threonine kinase activity	K08798	MARK	http://www.genome.jp/dbget-bin/www_bget?ko:K08798	-	-	-	-	sp|Q05512|MARK2_MOUSE	Serine/threonine-protein kinase MARK2 OS=Mus musculus OX=10090 GN=Mark2 PE=1 SV=3
NC_037638.1.1165.129	XP_006570652.1	serine/threonine-protein kinase MARK2 isoform X6 [Apis mellifera]	-	-	K08798	MARK	http://www.genome.jp/dbget-bin/www_bget?ko:K08798	-	-	-	-	sp|P27448|MARK3_HUMAN	MAP/microtubule affinity-regulating kinase 3 OS=Homo sapiens OX=9606 GN=MARK3 PE=1 SV=5
NC_037638.1.1165.130	XP_006570652.1	serine/threonine-protein kinase MARK2 isoform X6 [Apis mellifera]	-	-	K08798	MARK	http://www.genome.jp/dbget-bin/www_bget?ko:K08798	-	-	-	-	sp|P27448|MARK3_HUMAN	MAP/microtubule affinity-regulating kinase 3 OS=Homo sapiens OX=9606 GN=MARK3 PE=1 SV=5
NC_037638.1.1165.131	XP_012348073.1	serine/threonine-protein kinase MARK2 isoform X9 [Apis florea]	GO:0005524;GO:0106310;GO:0106311	ATP binding;protein serine kinase activity;protein serine/threonine kinase activity	K08798	MARK	http://www.genome.jp/dbget-bin/www_bget?ko:K08798	-	-	-	-	sp|Q05512|MARK2_MOUSE	Serine/threonine-protein kinase MARK2 OS=Mus musculus OX=10090 GN=Mark2 PE=1 SV=3
NC_037638.1.1165.132	XP_031775365.1	serine/threonine-protein kinase MARK2 isoform X4 [Apis florea]	GO:0005524;GO:0106310;GO:0106311	ATP binding;protein serine kinase activity;protein serine/threonine kinase activity	K08798	MARK	http://www.genome.jp/dbget-bin/www_bget?ko:K08798	-	-	-	-	sp|Q05512|MARK2_MOUSE	Serine/threonine-protein kinase MARK2 OS=Mus musculus OX=10090 GN=Mark2 PE=1 SV=3
NC_037638.1.1165.133	XP_028525403.1	serine/threonine-protein kinase MARK2 [Apis cerana]	-	-	K08798	MARK	http://www.genome.jp/dbget-bin/www_bget?ko:K08798	-	-	-	-	sp|P27448|MARK3_HUMAN	MAP/microtubule affinity-regulating kinase 3 OS=Homo sapiens OX=9606 GN=MARK3 PE=1 SV=5
NC_037638.1.1165.134	XP_031775367.1	serine/threonine-protein kinase MARK2 isoform X6 [Apis florea]	-	-	K08798	MARK	http://www.genome.jp/dbget-bin/www_bget?ko:K08798	-	-	-	-	sp|P27448|MARK3_HUMAN	MAP/microtubule affinity-regulating kinase 3 OS=Homo sapiens OX=9606 GN=MARK3 PE=1 SV=5
NC_037638.1.1165.135	XP_012348073.1	serine/threonine-protein kinase MARK2 isoform X9 [Apis florea]	GO:0005524;GO:0106310;GO:0106311	ATP binding;protein serine kinase activity;protein serine/threonine kinase activity	K08798	MARK	http://www.genome.jp/dbget-bin/www_bget?ko:K08798	-	-	-	-	sp|Q05512|MARK2_MOUSE	Serine/threonine-protein kinase MARK2 OS=Mus musculus OX=10090 GN=Mark2 PE=1 SV=3
NC_037638.1.1165.136	XP_012348073.1	serine/threonine-protein kinase MARK2 isoform X9 [Apis florea]	GO:0005524;GO:0106310;GO:0106311	ATP binding;protein serine kinase activity;protein serine/threonine kinase activity	K08798	MARK	http://www.genome.jp/dbget-bin/www_bget?ko:K08798	-	-	-	-	sp|Q05512|MARK2_MOUSE	Serine/threonine-protein kinase MARK2 OS=Mus musculus OX=10090 GN=Mark2 PE=1 SV=3
NC_037638.1.1165.137	XP_012348073.1	serine/threonine-protein kinase MARK2 isoform X9 [Apis florea]	GO:0005524;GO:0106310;GO:0106311	ATP binding;protein serine kinase activity;protein serine/threonine kinase activity	K08798	MARK	http://www.genome.jp/dbget-bin/www_bget?ko:K08798	-	-	-	-	sp|Q05512|MARK2_MOUSE	Serine/threonine-protein kinase MARK2 OS=Mus musculus OX=10090 GN=Mark2 PE=1 SV=3
NC_037638.1.1165.138	XP_006570652.1	serine/threonine-protein kinase MARK2 isoform X6 [Apis mellifera]	-	-	K08798	MARK	http://www.genome.jp/dbget-bin/www_bget?ko:K08798	-	-	-	-	sp|P27448|MARK3_HUMAN	MAP/microtubule affinity-regulating kinase 3 OS=Homo sapiens OX=9606 GN=MARK3 PE=1 SV=5
NC_037638.1.1165.139	XP_006570652.1	serine/threonine-protein kinase MARK2 isoform X6 [Apis mellifera]	-	-	K08798	MARK	http://www.genome.jp/dbget-bin/www_bget?ko:K08798	-	-	-	-	sp|P27448|MARK3_HUMAN	MAP/microtubule affinity-regulating kinase 3 OS=Homo sapiens OX=9606 GN=MARK3 PE=1 SV=5
NC_037638.1.1165.140	XP_006570652.1	serine/threonine-protein kinase MARK2 isoform X6 [Apis mellifera]	-	-	K08798	MARK	http://www.genome.jp/dbget-bin/www_bget?ko:K08798	-	-	-	-	sp|P27448|MARK3_HUMAN	MAP/microtubule affinity-regulating kinase 3 OS=Homo sapiens OX=9606 GN=MARK3 PE=1 SV=5
NC_037638.1.1165.141	XP_006570659.1	serine/threonine-protein kinase MARK2 isoform X10 [Apis mellifera]	GO:0005524;GO:0106310;GO:0106311	ATP binding;protein serine kinase activity;protein serine/threonine kinase activity	K08798	MARK	http://www.genome.jp/dbget-bin/www_bget?ko:K08798	-	-	-	-	sp|Q05512|MARK2_MOUSE	Serine/threonine-protein kinase MARK2 OS=Mus musculus OX=10090 GN=Mark2 PE=1 SV=3
NC_037638.1.1165.142	XP_031775365.1	serine/threonine-protein kinase MARK2 isoform X4 [Apis florea]	GO:0005524;GO:0106310;GO:0106311	ATP binding;protein serine kinase activity;protein serine/threonine kinase activity	K08798	MARK	http://www.genome.jp/dbget-bin/www_bget?ko:K08798	-	-	-	-	sp|Q05512|MARK2_MOUSE	Serine/threonine-protein kinase MARK2 OS=Mus musculus OX=10090 GN=Mark2 PE=1 SV=3
NC_037638.1.1166.1	-	-	-	-	-	-	-	-	-	-	-	-	-
NC_037638.1.1167.1	-	-	-	-	-	-	-	-	-	-	-	-	-
NC_037638.1.1167.2	-	-	-	-	-	-	-	-	-	-	-	-	-
NC_037638.1.1167.3	-	-	-	-	-	-	-	-	-	-	-	-	-
NC_037638.1.1167.4	-	-	-	-	-	-	-	-	-	-	-	-	-
NC_037638.1.1167.5	-	-	-	-	-	-	-	-	-	-	-	-	-
NC_037638.1.1167.6	-	-	-	-	-	-	-	-	-	-	-	-	-
NC_037638.1.1167.7	-	-	-	-	-	-	-	-	-	-	-	-	-
NC_037638.1.1167.8	PBC33444.1	Cysteine-rich motor neuron [Apis cerana cerana]	GO:0004857;GO:0004867;GO:0016021;GO:0005520;GO:0005576	enzyme inhibitor activity;serine-type endopeptidase inhibitor activity;integral component of membrane;insulin-like growth factor binding;extracellular region	K24518	CRIM1	http://www.genome.jp/dbget-bin/www_bget?ko:K24518	-	-	-	-	-	-
NC_037638.1.1167.10	XP_006622917.1	insulin-like growth factor-binding protein 7 [Apis dorsata]	GO:0004857;GO:0005520;GO:0004867;GO:0005576;GO:0016021	enzyme inhibitor activity;insulin-like growth factor binding;serine-type endopeptidase inhibitor activity;extracellular region;integral component of membrane	K24518	CRIM1	http://www.genome.jp/dbget-bin/www_bget?ko:K24518	-	-	-	-	sp|Q9JLL0|CRIM1_MOUSE	Cysteine-rich motor neuron 1 protein OS=Mus musculus OX=10090 GN=Crim1 PE=2 SV=2
NC_037638.1.1167.9	-	-	-	-	-	-	-	-	-	-	-	-	-
NC_037638.1.1167.11	XP_001120512.5	cysteine-rich motor neuron 1 protein [Apis mellifera]	GO:0004857;GO:0004867;GO:0016021;GO:0005520;GO:0005576	enzyme inhibitor activity;serine-type endopeptidase inhibitor activity;integral component of membrane;insulin-like growth factor binding;extracellular region	K24518	CRIM1	http://www.genome.jp/dbget-bin/www_bget?ko:K24518	-	-	-	-	-	-
NC_037638.1.1167.12	XP_001120512.5	cysteine-rich motor neuron 1 protein [Apis mellifera]	GO:0004857;GO:0005520;GO:0004867;GO:0005576;GO:0016021	enzyme inhibitor activity;insulin-like growth factor binding;serine-type endopeptidase inhibitor activity;extracellular region;integral component of membrane	K24518	CRIM1	http://www.genome.jp/dbget-bin/www_bget?ko:K24518	-	-	-	-	sp|Q9JLL0|CRIM1_MOUSE	Cysteine-rich motor neuron 1 protein OS=Mus musculus OX=10090 GN=Crim1 PE=2 SV=2
NC_037638.1.1167.13	XP_001120512.5	cysteine-rich motor neuron 1 protein [Apis mellifera]	GO:0004857;GO:0004867;GO:0016021;GO:0005520;GO:0005576	enzyme inhibitor activity;serine-type endopeptidase inhibitor activity;integral component of membrane;insulin-like growth factor binding;extracellular region	K24518	CRIM1	http://www.genome.jp/dbget-bin/www_bget?ko:K24518	-	-	-	-	sp|Q7T3Q2|CRIM1_DANRE	Cysteine-rich motor neuron 1 protein OS=Danio rerio OX=7955 GN=crim1 PE=2 SV=1
NC_037638.1.1167.14	XP_001120512.5	cysteine-rich motor neuron 1 protein [Apis mellifera]	GO:0004857;GO:0004867;GO:0016021;GO:0005520;GO:0005576	enzyme inhibitor activity;serine-type endopeptidase inhibitor activity;integral component of membrane;insulin-like growth factor binding;extracellular region	K24518	CRIM1	http://www.genome.jp/dbget-bin/www_bget?ko:K24518	-	-	-	-	sp|Q7T3Q2|CRIM1_DANRE	Cysteine-rich motor neuron 1 protein OS=Danio rerio OX=7955 GN=crim1 PE=2 SV=1
NC_037638.1.1167.15	XP_001120512.5	cysteine-rich motor neuron 1 protein [Apis mellifera]	GO:0004857;GO:0004867;GO:0016021;GO:0005520;GO:0005576	enzyme inhibitor activity;serine-type endopeptidase inhibitor activity;integral component of membrane;insulin-like growth factor binding;extracellular region	K24518	CRIM1	http://www.genome.jp/dbget-bin/www_bget?ko:K24518	-	-	-	-	sp|Q7T3Q2|CRIM1_DANRE	Cysteine-rich motor neuron 1 protein OS=Danio rerio OX=7955 GN=crim1 PE=2 SV=1
NC_037638.1.1167.16	XP_001120512.5	cysteine-rich motor neuron 1 protein [Apis mellifera]	GO:0004857;GO:0005520;GO:0004867;GO:0005576;GO:0016021	enzyme inhibitor activity;insulin-like growth factor binding;serine-type endopeptidase inhibitor activity;extracellular region;integral component of membrane	K24518	CRIM1	http://www.genome.jp/dbget-bin/www_bget?ko:K24518	-	-	-	-	sp|Q9NZV1|CRIM1_HUMAN	Cysteine-rich motor neuron 1 protein OS=Homo sapiens OX=9606 GN=CRIM1 PE=1 SV=1
NC_037638.1.1168.1	-	-	-	-	-	-	-	-	-	-	-	-	-
NC_037638.1.1169.1	XP_035723148.1	histone-lysine N-methyltransferase SETMAR-like [Vespa mandarinia]	GO:0008168;GO:0032259;GO:0003677;GO:0015074;GO:0006313	methyltransferase activity;methylation;DNA binding;DNA integration;transposition, DNA-mediated	K11433	SETMAR	http://www.genome.jp/dbget-bin/www_bget?ko:K11433	Lysine degradation	ko00310	-	-	-	-
NC_037638.1.117.1	XP_028520124.1	divergent protein kinase domain 1C isoform X1 [Apis cerana]	-	-	-	-	-	-	-	-	-	-	-
NC_037638.1.117.2	KOC64490.1	Protein FAM69C [Habropoda laboriosa]	GO:0016021	integral component of membrane	-	-	-	-	-	-	-	-	-
NC_037638.1.117.3	XP_016767674.1	protein FAM69C isoform X2 [Apis mellifera]	GO:0016021	integral component of membrane	-	-	-	-	-	-	-	sp|Q0P6D2|DIK1C_HUMAN	Divergent protein kinase domain 1C OS=Homo sapiens OX=9606 GN=DIPK1C PE=2 SV=3
NC_037638.1.117.4	XP_393422.3	protein FAM69C isoform X1 [Apis mellifera]	GO:0016301;GO:0016021	kinase activity;integral component of membrane	-	-	-	-	-	-	-	sp|Q0P6D2|DIK1C_HUMAN	Divergent protein kinase domain 1C OS=Homo sapiens OX=9606 GN=DIPK1C PE=2 SV=3
NC_037638.1.117.5	XP_393422.3	protein FAM69C isoform X1 [Apis mellifera]	GO:0016021;GO:0016301	integral component of membrane;kinase activity	-	-	-	-	-	-	-	sp|Q0P6D2|DIK1C_HUMAN	Divergent protein kinase domain 1C OS=Homo sapiens OX=9606 GN=DIPK1C PE=2 SV=3
NC_037638.1.117.6	XP_393422.3	protein FAM69C isoform X1 [Apis mellifera]	GO:0016021	integral component of membrane	-	-	-	-	-	-	-	sp|Q0P6D2|DIK1C_HUMAN	Divergent protein kinase domain 1C OS=Homo sapiens OX=9606 GN=DIPK1C PE=2 SV=3
NC_037638.1.117.7	XP_016767674.1	protein FAM69C isoform X2 [Apis mellifera]	GO:0016301;GO:0016021	kinase activity;integral component of membrane	-	-	-	-	-	-	-	sp|Q0P6D2|DIK1C_HUMAN	Divergent protein kinase domain 1C OS=Homo sapiens OX=9606 GN=DIPK1C PE=2 SV=3
NC_037638.1.117.8	XP_016767674.1	protein FAM69C isoform X2 [Apis mellifera]	GO:0016301;GO:0016021	kinase activity;integral component of membrane	-	-	-	-	-	-	-	sp|Q0P6D2|DIK1C_HUMAN	Divergent protein kinase domain 1C OS=Homo sapiens OX=9606 GN=DIPK1C PE=2 SV=3
NC_037638.1.117.9	KOC64490.1	Protein FAM69C [Habropoda laboriosa]	GO:0016021	integral component of membrane	-	-	-	-	-	-	-	sp|Q8BQT2|DIK1C_MOUSE	Divergent protein kinase domain 1C OS=Mus musculus OX=10090 GN=Dipk1c PE=2 SV=2
NC_037638.1.1170.1	-	-	-	-	-	-	-	-	-	-	-	-	-
NC_037638.1.1171.1	-	-	-	-	-	-	-	-	-	-	-	-	-
NC_037638.1.1172.1	-	-	-	-	-	-	-	-	-	-	-	-	-
NC_037638.1.1173.1	-	-	-	-	-	-	-	-	-	-	-	-	-
NC_037638.1.1174.1	-	-	-	-	-	-	-	-	-	-	-	-	-
NC_037638.1.1175.1	-	-	-	-	-	-	-	-	-	-	-	-	-
NC_037638.1.1176.1	-	-	-	-	-	-	-	-	-	-	-	-	-
NC_037638.1.1177.1	-	-	-	-	-	-	-	-	-	-	-	-	-
NC_037638.1.1178.1	-	-	-	-	-	-	-	-	-	-	-	-	-
NC_037638.1.1179.1	-	-	-	-	-	-	-	-	-	-	-	-	-
NC_037638.1.118.1	-	-	-	-	-	-	-	-	-	-	-	-	-
NC_037638.1.1180.1	-	-	-	-	-	-	-	-	-	-	-	-	-
NC_037638.1.1181.1	-	-	-	-	-	-	-	-	-	-	-	-	-
NC_037638.1.1182.1	-	-	-	-	-	-	-	-	-	-	-	-	-
NC_037638.1.1183.1	-	-	-	-	-	-	-	-	-	-	-	-	-
NC_037638.1.1184.1	-	-	-	-	-	-	-	-	-	-	-	-	-
NC_037638.1.1186.1	-	-	-	-	-	-	-	-	-	-	-	-	-
NC_037638.1.1187.1	-	-	-	-	-	-	-	-	-	-	-	-	-
NC_037638.1.1188.1	-	-	-	-	-	-	-	-	-	-	-	-	-
NC_037638.1.1189.1	-	-	-	-	-	-	-	-	-	-	-	-	-
NC_037638.1.119.1	-	-	-	-	-	-	-	-	-	-	-	-	-
NC_037638.1.1190.1	-	-	-	-	-	-	-	-	-	-	-	-	-
NC_037638.1.1191.1	-	-	-	-	-	-	-	-	-	-	-	-	-
NC_037638.1.1193.1	-	-	-	-	-	-	-	-	-	-	-	-	-
NC_037638.1.1194.1	-	-	-	-	-	-	-	-	-	-	-	-	-
NC_037638.1.1195.1	-	-	-	-	-	-	-	-	-	-	-	-	-
NC_037638.1.1196.1	-	-	-	-	-	-	-	-	-	-	-	-	-
NC_037638.1.1197.1	-	-	-	-	-	-	-	-	-	-	-	-	-
NC_037638.1.1198.1	-	-	-	-	-	-	-	-	-	-	-	-	-
NC_037638.1.1199.1	-	-	-	-	-	-	-	-	-	-	-	-	-
NC_037638.1.12.1	XP_006557451.1	protein arginine N-methyltransferase 5 [Apis mellifera]	GO:0016274;GO:0019464;GO:0005960	protein-arginine N-methyltransferase activity;glycine decarboxylation via glycine cleavage system;glycine cleavage complex	K02516	PRMT5,HSL7	http://www.genome.jp/dbget-bin/www_bget?ko:K02516	-	-	KOG0822	Protein kinase inhibitor	sp|Q6NUA1|ANM5_XENLA	Protein arginine N-methyltransferase 5 OS=Xenopus laevis OX=8355 GN=prmt5 PE=1 SV=1
NC_037638.1.12.2	XP_006557451.1	protein arginine N-methyltransferase 5 [Apis mellifera]	GO:0016274;GO:0019464;GO:0005960	protein-arginine N-methyltransferase activity;glycine decarboxylation via glycine cleavage system;glycine cleavage complex	K02516	PRMT5,HSL7	http://www.genome.jp/dbget-bin/www_bget?ko:K02516	-	-	KOG0822	Protein kinase inhibitor	sp|O14744|ANM5_HUMAN	Protein arginine N-methyltransferase 5 OS=Homo sapiens OX=9606 GN=PRMT5 PE=1 SV=4
NC_037638.1.12.3	XP_006557451.1	protein arginine N-methyltransferase 5 [Apis mellifera]	GO:0016274;GO:0019464;GO:0005960	protein-arginine N-methyltransferase activity;glycine decarboxylation via glycine cleavage system;glycine cleavage complex	K02516	PRMT5,HSL7	http://www.genome.jp/dbget-bin/www_bget?ko:K02516	-	-	KOG0822	Protein kinase inhibitor	sp|O14744|ANM5_HUMAN	Protein arginine N-methyltransferase 5 OS=Homo sapiens OX=9606 GN=PRMT5 PE=1 SV=4
NC_037638.1.12.4	XP_006557451.1	protein arginine N-methyltransferase 5 [Apis mellifera]	GO:0016274;GO:0019464;GO:0005960	protein-arginine N-methyltransferase activity;glycine decarboxylation via glycine cleavage system;glycine cleavage complex	K02516	PRMT5,HSL7	http://www.genome.jp/dbget-bin/www_bget?ko:K02516	-	-	KOG0822	Protein kinase inhibitor	sp|Q6NUA1|ANM5_XENLA	Protein arginine N-methyltransferase 5 OS=Xenopus laevis OX=8355 GN=prmt5 PE=1 SV=1
NC_037638.1.12.5	XP_006557451.1	protein arginine N-methyltransferase 5 [Apis mellifera]	GO:0016274;GO:0019464;GO:0005960	protein-arginine N-methyltransferase activity;glycine decarboxylation via glycine cleavage system;glycine cleavage complex	K02516	PRMT5,HSL7	http://www.genome.jp/dbget-bin/www_bget?ko:K02516	-	-	KOG0822	Protein kinase inhibitor	sp|Q6NUA1|ANM5_XENLA	Protein arginine N-methyltransferase 5 OS=Xenopus laevis OX=8355 GN=prmt5 PE=1 SV=1
NC_037638.1.12.6	XP_006557451.1	protein arginine N-methyltransferase 5 [Apis mellifera]	GO:0016274;GO:0019464;GO:0005960	protein-arginine N-methyltransferase activity;glycine decarboxylation via glycine cleavage system;glycine cleavage complex	K02516	PRMT5,HSL7	http://www.genome.jp/dbget-bin/www_bget?ko:K02516	-	-	KOG0822	Protein kinase inhibitor	sp|O14744|ANM5_HUMAN	Protein arginine N-methyltransferase 5 OS=Homo sapiens OX=9606 GN=PRMT5 PE=1 SV=4
NC_037638.1.12.7	XP_006557451.1	protein arginine N-methyltransferase 5 [Apis mellifera]	GO:0016274;GO:0019464;GO:0005960	protein-arginine N-methyltransferase activity;glycine decarboxylation via glycine cleavage system;glycine cleavage complex	K02516	PRMT5,HSL7	http://www.genome.jp/dbget-bin/www_bget?ko:K02516	-	-	KOG0822	Protein kinase inhibitor	sp|Q6NUA1|ANM5_XENLA	Protein arginine N-methyltransferase 5 OS=Xenopus laevis OX=8355 GN=prmt5 PE=1 SV=1
NC_037638.1.12.8	XP_006557451.1	protein arginine N-methyltransferase 5 [Apis mellifera]	GO:0016274;GO:0019464;GO:0005960	protein-arginine N-methyltransferase activity;glycine decarboxylation via glycine cleavage system;glycine cleavage complex	K02516	PRMT5,HSL7	http://www.genome.jp/dbget-bin/www_bget?ko:K02516	-	-	KOG0822	Protein kinase inhibitor	sp|Q6NUA1|ANM5_XENLA	Protein arginine N-methyltransferase 5 OS=Xenopus laevis OX=8355 GN=prmt5 PE=1 SV=1
NC_037638.1.12.9	XP_006557451.1	protein arginine N-methyltransferase 5 [Apis mellifera]	GO:0016274;GO:0019464;GO:0005960	protein-arginine N-methyltransferase activity;glycine decarboxylation via glycine cleavage system;glycine cleavage complex	K02516	PRMT5,HSL7	http://www.genome.jp/dbget-bin/www_bget?ko:K02516	-	-	KOG0822	Protein kinase inhibitor	sp|O14744|ANM5_HUMAN	Protein arginine N-methyltransferase 5 OS=Homo sapiens OX=9606 GN=PRMT5 PE=1 SV=4
NC_037638.1.12.10	XP_006557451.1	protein arginine N-methyltransferase 5 [Apis mellifera]	GO:0016274;GO:0019464;GO:0005960	protein-arginine N-methyltransferase activity;glycine decarboxylation via glycine cleavage system;glycine cleavage complex	K02516	PRMT5,HSL7	http://www.genome.jp/dbget-bin/www_bget?ko:K02516	-	-	KOG0822	Protein kinase inhibitor	sp|Q6NUA1|ANM5_XENLA	Protein arginine N-methyltransferase 5 OS=Xenopus laevis OX=8355 GN=prmt5 PE=1 SV=1
NC_037638.1.12.11	XP_006557451.1	protein arginine N-methyltransferase 5 [Apis mellifera]	GO:0016274;GO:0019464;GO:0005960	protein-arginine N-methyltransferase activity;glycine decarboxylation via glycine cleavage system;glycine cleavage complex	K02516	PRMT5,HSL7	http://www.genome.jp/dbget-bin/www_bget?ko:K02516	-	-	KOG0822	Protein kinase inhibitor	sp|Q6NUA1|ANM5_XENLA	Protein arginine N-methyltransferase 5 OS=Xenopus laevis OX=8355 GN=prmt5 PE=1 SV=1
NC_037638.1.12.12	XP_006557451.1	protein arginine N-methyltransferase 5 [Apis mellifera]	GO:0016274;GO:0019464;GO:0005960	protein-arginine N-methyltransferase activity;glycine decarboxylation via glycine cleavage system;glycine cleavage complex	K02516	PRMT5,HSL7	http://www.genome.jp/dbget-bin/www_bget?ko:K02516	-	-	KOG0822	Protein kinase inhibitor	sp|O14744|ANM5_HUMAN	Protein arginine N-methyltransferase 5 OS=Homo sapiens OX=9606 GN=PRMT5 PE=1 SV=4
NC_037638.1.12.13	XP_006557451.1	protein arginine N-methyltransferase 5 [Apis mellifera]	GO:0016274;GO:0019464;GO:0005960	protein-arginine N-methyltransferase activity;glycine decarboxylation via glycine cleavage system;glycine cleavage complex	K02516	PRMT5,HSL7	http://www.genome.jp/dbget-bin/www_bget?ko:K02516	-	-	KOG0822	Protein kinase inhibitor	sp|O14744|ANM5_HUMAN	Protein arginine N-methyltransferase 5 OS=Homo sapiens OX=9606 GN=PRMT5 PE=1 SV=4
NC_037638.1.12.14	XP_006557451.1	protein arginine N-methyltransferase 5 [Apis mellifera]	GO:0016274;GO:0019464;GO:0005960	protein-arginine N-methyltransferase activity;glycine decarboxylation via glycine cleavage system;glycine cleavage complex	K02516	PRMT5,HSL7	http://www.genome.jp/dbget-bin/www_bget?ko:K02516	-	-	KOG0822	Protein kinase inhibitor	sp|O14744|ANM5_HUMAN	Protein arginine N-methyltransferase 5 OS=Homo sapiens OX=9606 GN=PRMT5 PE=1 SV=4
NC_037638.1.12.15	XP_006557451.1	protein arginine N-methyltransferase 5 [Apis mellifera]	GO:0016274;GO:0019464;GO:0005960	protein-arginine N-methyltransferase activity;glycine decarboxylation via glycine cleavage system;glycine cleavage complex	K02516	PRMT5,HSL7	http://www.genome.jp/dbget-bin/www_bget?ko:K02516	-	-	KOG0822	Protein kinase inhibitor	sp|O14744|ANM5_HUMAN	Protein arginine N-methyltransferase 5 OS=Homo sapiens OX=9606 GN=PRMT5 PE=1 SV=4
NC_037638.1.12.16	XP_006557451.1	protein arginine N-methyltransferase 5 [Apis mellifera]	GO:0016274;GO:0019464;GO:0005960	protein-arginine N-methyltransferase activity;glycine decarboxylation via glycine cleavage system;glycine cleavage complex	K02516	PRMT5,HSL7	http://www.genome.jp/dbget-bin/www_bget?ko:K02516	-	-	KOG0822	Protein kinase inhibitor	sp|O14744|ANM5_HUMAN	Protein arginine N-methyltransferase 5 OS=Homo sapiens OX=9606 GN=PRMT5 PE=1 SV=4
NC_037638.1.120.1	-	-	-	-	-	-	-	-	-	-	-	-	-
NC_037638.1.1200.1	-	-	-	-	-	-	-	-	-	-	-	-	-
NC_037638.1.1201.1	-	-	-	-	-	-	-	-	-	-	-	-	-
NC_037638.1.1202.1	-	-	-	-	-	-	-	-	-	-	-	-	-
NC_037638.1.1203.1	XP_020298018.1	histone-lysine N-methyltransferase SETMAR-like [Pseudomyrmex gracilis]	GO:0008168;GO:0032259	methyltransferase activity;methylation	K11433	SETMAR	http://www.genome.jp/dbget-bin/www_bget?ko:K11433	Lysine degradation	ko00310	-	-	-	-
NC_037638.1.1204.1	-	-	-	-	-	-	-	-	-	-	-	-	-
NC_037638.1.1205.1	-	-	-	-	-	-	-	-	-	-	-	-	-
NC_037638.1.1206.1	-	-	-	-	-	-	-	-	-	-	-	-	-
NC_037638.1.1207.1	XP_006570767.2	mesoderm induction early response protein 1 isoform X6 [Apis mellifera]	GO:0042826;GO:0006355;GO:0005634;GO:0017053	histone deacetylase binding;regulation of transcription, DNA-templated;nucleus;transcription repressor complex	-	-	-	-	-	-	-	sp|Q7T105|MIER1_XENLA	Mesoderm induction early response protein 1 OS=Xenopus laevis OX=8355 GN=mier1 PE=2 SV=1
NC_037638.1.1207.2	XP_006570767.2	mesoderm induction early response protein 1 isoform X6 [Apis mellifera]	GO:0042826;GO:0006355;GO:0005634;GO:0017053	histone deacetylase binding;regulation of transcription, DNA-templated;nucleus;transcription repressor complex	-	-	-	-	-	-	-	sp|Q7T105|MIER1_XENLA	Mesoderm induction early response protein 1 OS=Xenopus laevis OX=8355 GN=mier1 PE=2 SV=1
NC_037638.1.1207.3	XP_006570767.2	mesoderm induction early response protein 1 isoform X6 [Apis mellifera]	-	-	-	-	-	-	-	KOG4329	DNA-binding protein	sp|Q7T105|MIER1_XENLA	Mesoderm induction early response protein 1 OS=Xenopus laevis OX=8355 GN=mier1 PE=2 SV=1
NC_037638.1.1207.4	XP_012348144.1	mesoderm induction early response protein 1 isoform X5 [Apis florea]	-	-	-	-	-	-	-	-	-	sp|Q3UHF3|MIER3_MOUSE	Mesoderm induction early response protein 3 OS=Mus musculus OX=10090 GN=Mier3 PE=1 SV=2
NC_037638.1.1207.5	XP_006570767.2	mesoderm induction early response protein 1 isoform X6 [Apis mellifera]	GO:0042826;GO:0006355;GO:0005634;GO:0017053	histone deacetylase binding;regulation of transcription, DNA-templated;nucleus;transcription repressor complex	-	-	-	-	-	-	-	sp|Q7T105|MIER1_XENLA	Mesoderm induction early response protein 1 OS=Xenopus laevis OX=8355 GN=mier1 PE=2 SV=1
NC_037638.1.1207.6	XP_006570767.2	mesoderm induction early response protein 1 isoform X6 [Apis mellifera]	GO:0042826;GO:0006355;GO:0005634;GO:0017053	histone deacetylase binding;regulation of transcription, DNA-templated;nucleus;transcription repressor complex	-	-	-	-	-	-	-	sp|Q7T105|MIER1_XENLA	Mesoderm induction early response protein 1 OS=Xenopus laevis OX=8355 GN=mier1 PE=2 SV=1
NC_037638.1.1207.10	XP_006570767.2	mesoderm induction early response protein 1 isoform X6 [Apis mellifera]	GO:0042826;GO:0006355;GO:0005634;GO:0017053	histone deacetylase binding;regulation of transcription, DNA-templated;nucleus;transcription repressor complex	-	-	-	-	-	-	-	sp|Q7T105|MIER1_XENLA	Mesoderm induction early response protein 1 OS=Xenopus laevis OX=8355 GN=mier1 PE=2 SV=1
NC_037638.1.1207.11	XP_006570763.2	mesoderm induction early response protein 1 isoform X3 [Apis mellifera]	GO:0042826;GO:0006355;GO:0005634;GO:0017053	histone deacetylase binding;regulation of transcription, DNA-templated;nucleus;transcription repressor complex	-	-	-	-	-	-	-	sp|Q8N108|MIER1_HUMAN	Mesoderm induction early response protein 1 OS=Homo sapiens OX=9606 GN=MIER1 PE=1 SV=2
NC_037638.1.1207.12	XP_006570767.2	mesoderm induction early response protein 1 isoform X6 [Apis mellifera]	-	-	-	-	-	-	-	KOG4329	DNA-binding protein	sp|Q7T105|MIER1_XENLA	Mesoderm induction early response protein 1 OS=Xenopus laevis OX=8355 GN=mier1 PE=2 SV=1
NC_037638.1.1207.7	XP_006570762.2	mesoderm induction early response protein 1 isoform X2 [Apis mellifera]	GO:0042826;GO:0006355;GO:0005634;GO:0017053	histone deacetylase binding;regulation of transcription, DNA-templated;nucleus;transcription repressor complex	-	-	-	-	-	-	-	sp|Q8N108|MIER1_HUMAN	Mesoderm induction early response protein 1 OS=Homo sapiens OX=9606 GN=MIER1 PE=1 SV=2
NC_037638.1.1207.8	XP_006570762.2	mesoderm induction early response protein 1 isoform X2 [Apis mellifera]	GO:0042826;GO:0006355;GO:0005634;GO:0017053	histone deacetylase binding;regulation of transcription, DNA-templated;nucleus;transcription repressor complex	-	-	-	-	-	-	-	sp|Q7T105|MIER1_XENLA	Mesoderm induction early response protein 1 OS=Xenopus laevis OX=8355 GN=mier1 PE=2 SV=1
NC_037638.1.1207.9	XP_006570767.2	mesoderm induction early response protein 1 isoform X6 [Apis mellifera]	GO:0042826;GO:0006355;GO:0005634;GO:0017053	histone deacetylase binding;regulation of transcription, DNA-templated;nucleus;transcription repressor complex	-	-	-	-	-	-	-	sp|Q7T105|MIER1_XENLA	Mesoderm induction early response protein 1 OS=Xenopus laevis OX=8355 GN=mier1 PE=2 SV=1
NC_037638.1.1207.13	XP_006570767.2	mesoderm induction early response protein 1 isoform X6 [Apis mellifera]	-	-	-	-	-	-	-	KOG4329	DNA-binding protein	sp|Q7T105|MIER1_XENLA	Mesoderm induction early response protein 1 OS=Xenopus laevis OX=8355 GN=mier1 PE=2 SV=1
NC_037638.1.1207.14	XP_006570767.2	mesoderm induction early response protein 1 isoform X6 [Apis mellifera]	GO:0042826;GO:0006355;GO:0005634;GO:0017053	histone deacetylase binding;regulation of transcription, DNA-templated;nucleus;transcription repressor complex	-	-	-	-	-	KOG4329	DNA-binding protein	sp|Q7T105|MIER1_XENLA	Mesoderm induction early response protein 1 OS=Xenopus laevis OX=8355 GN=mier1 PE=2 SV=1
NC_037638.1.1207.15	XP_006570762.2	mesoderm induction early response protein 1 isoform X2 [Apis mellifera]	GO:0042826;GO:0006355;GO:0005634;GO:0017053	histone deacetylase binding;regulation of transcription, DNA-templated;nucleus;transcription repressor complex	-	-	-	-	-	-	-	sp|Q7T105|MIER1_XENLA	Mesoderm induction early response protein 1 OS=Xenopus laevis OX=8355 GN=mier1 PE=2 SV=1
NC_037638.1.1207.16	XP_006570767.2	mesoderm induction early response protein 1 isoform X6 [Apis mellifera]	-	-	-	-	-	-	-	KOG4329	DNA-binding protein	sp|Q7T105|MIER1_XENLA	Mesoderm induction early response protein 1 OS=Xenopus laevis OX=8355 GN=mier1 PE=2 SV=1
NC_037638.1.1207.17	XP_006570761.2	mesoderm induction early response protein 1 isoform X1 [Apis mellifera]	-	-	-	-	-	-	-	KOG4329	DNA-binding protein	sp|Q7T105|MIER1_XENLA	Mesoderm induction early response protein 1 OS=Xenopus laevis OX=8355 GN=mier1 PE=2 SV=1
NC_037638.1.1207.18	XP_006570762.2	mesoderm induction early response protein 1 isoform X2 [Apis mellifera]	GO:0042826;GO:0006355;GO:0005634;GO:0017053	histone deacetylase binding;regulation of transcription, DNA-templated;nucleus;transcription repressor complex	-	-	-	-	-	-	-	sp|Q7T105|MIER1_XENLA	Mesoderm induction early response protein 1 OS=Xenopus laevis OX=8355 GN=mier1 PE=2 SV=1
NC_037638.1.1207.19	XP_006570767.2	mesoderm induction early response protein 1 isoform X6 [Apis mellifera]	GO:0042826;GO:0006355;GO:0005634;GO:0017053	histone deacetylase binding;regulation of transcription, DNA-templated;nucleus;transcription repressor complex	-	-	-	-	-	-	-	sp|Q7T105|MIER1_XENLA	Mesoderm induction early response protein 1 OS=Xenopus laevis OX=8355 GN=mier1 PE=2 SV=1
NC_037638.1.1207.20	XP_006570767.2	mesoderm induction early response protein 1 isoform X6 [Apis mellifera]	GO:0042826;GO:0006355;GO:0005634;GO:0017053	histone deacetylase binding;regulation of transcription, DNA-templated;nucleus;transcription repressor complex	-	-	-	-	-	-	-	sp|Q7T105|MIER1_XENLA	Mesoderm induction early response protein 1 OS=Xenopus laevis OX=8355 GN=mier1 PE=2 SV=1
NC_037638.1.1207.21	XP_006570767.2	mesoderm induction early response protein 1 isoform X6 [Apis mellifera]	-	-	-	-	-	-	-	KOG4329	DNA-binding protein	sp|Q7T105|MIER1_XENLA	Mesoderm induction early response protein 1 OS=Xenopus laevis OX=8355 GN=mier1 PE=2 SV=1
NC_037638.1.1207.22	XP_006570762.2	mesoderm induction early response protein 1 isoform X2 [Apis mellifera]	GO:0042826;GO:0006355;GO:0005634;GO:0017053	histone deacetylase binding;regulation of transcription, DNA-templated;nucleus;transcription repressor complex	-	-	-	-	-	-	-	sp|Q7T105|MIER1_XENLA	Mesoderm induction early response protein 1 OS=Xenopus laevis OX=8355 GN=mier1 PE=2 SV=1
NC_037638.1.1207.23	XP_006622922.1	mesoderm induction early response protein 1 isoform X4 [Apis dorsata]	-	-	-	-	-	-	-	KOG4329	DNA-binding protein	sp|Q7T105|MIER1_XENLA	Mesoderm induction early response protein 1 OS=Xenopus laevis OX=8355 GN=mier1 PE=2 SV=1
NC_037638.1.1208.1	XP_394948.6	carnitine O-palmitoyltransferase 2, mitochondrial [Apis mellifera]	GO:0016746	acyltransferase activity	K08766	CPT2	http://www.genome.jp/dbget-bin/www_bget?ko:K08766	Fatty acid degradation;PPAR signaling pathway;Thermogenesis	ko00071,ko03320,ko04714	KOG0233	Vacuolar H+-ATPase V0 sector, subunit c''	sp|Q91V37|VATO_MOUSE	V-type proton ATPase 21 kDa proteolipid subunit OS=Mus musculus OX=10090 GN=Atp6v0b PE=1 SV=1
NC_037638.1.1208.2	XP_006622928.1	V-type proton ATPase 21 kDa proteolipid subunit-like [Apis dorsata]	GO:0015078;GO:0016021;GO:0033179	proton transmembrane transporter activity;integral component of membrane;proton-transporting V-type ATPase, V0 domain	K03661	ATPeV0B,ATP6F	http://www.genome.jp/dbget-bin/www_bget?ko:K03661	Lysosome;Phagosome;Oxidative phosphorylation;Synaptic vesicle cycle	ko04142,ko04145,ko00190,ko04721	KOG0233	Vacuolar H+-ATPase V0 sector, subunit c''	sp|Q2TA24|VATO_BOVIN	V-type proton ATPase 21 kDa proteolipid subunit OS=Bos taurus OX=9913 GN=ATP6V0B PE=1 SV=1
NC_037638.1.1208.3	XP_006622928.1	V-type proton ATPase 21 kDa proteolipid subunit-like [Apis dorsata]	GO:0015078;GO:0016021;GO:0033179	proton transmembrane transporter activity;integral component of membrane;proton-transporting V-type ATPase, V0 domain	K03661	ATPeV0B,ATP6F	http://www.genome.jp/dbget-bin/www_bget?ko:K03661	Lysosome;Phagosome;Oxidative phosphorylation;Synaptic vesicle cycle	ko04142,ko04145,ko00190,ko04721	KOG0233	Vacuolar H+-ATPase V0 sector, subunit c''	sp|Q91V37|VATO_MOUSE	V-type proton ATPase 21 kDa proteolipid subunit OS=Mus musculus OX=10090 GN=Atp6v0b PE=1 SV=1
NC_037638.1.1208.4	XP_006622928.1	V-type proton ATPase 21 kDa proteolipid subunit-like [Apis dorsata]	GO:0015078;GO:0016021;GO:0033179	proton transmembrane transporter activity;integral component of membrane;proton-transporting V-type ATPase, V0 domain	K03661	ATPeV0B,ATP6F	http://www.genome.jp/dbget-bin/www_bget?ko:K03661	Lysosome;Phagosome;Oxidative phosphorylation;Synaptic vesicle cycle	ko04142,ko04145,ko00190,ko04721	KOG0233	Vacuolar H+-ATPase V0 sector, subunit c''	sp|Q2TA24|VATO_BOVIN	V-type proton ATPase 21 kDa proteolipid subunit OS=Bos taurus OX=9913 GN=ATP6V0B PE=1 SV=1
NC_037638.1.1208.5	XP_006622928.1	V-type proton ATPase 21 kDa proteolipid subunit-like [Apis dorsata]	GO:0015078;GO:0016021;GO:0033179	proton transmembrane transporter activity;integral component of membrane;proton-transporting V-type ATPase, V0 domain	K03661	ATPeV0B,ATP6F	http://www.genome.jp/dbget-bin/www_bget?ko:K03661	Lysosome;Phagosome;Oxidative phosphorylation;Synaptic vesicle cycle	ko04142,ko04145,ko00190,ko04721	KOG0233	Vacuolar H+-ATPase V0 sector, subunit c''	sp|Q2TA24|VATO_BOVIN	V-type proton ATPase 21 kDa proteolipid subunit OS=Bos taurus OX=9913 GN=ATP6V0B PE=1 SV=1
NC_037638.1.1208.6	XP_006622928.1	V-type proton ATPase 21 kDa proteolipid subunit-like [Apis dorsata]	GO:0015078;GO:0016021;GO:0033179	proton transmembrane transporter activity;integral component of membrane;proton-transporting V-type ATPase, V0 domain	K03661	ATPeV0B,ATP6F	http://www.genome.jp/dbget-bin/www_bget?ko:K03661	Lysosome;Phagosome;Oxidative phosphorylation;Synaptic vesicle cycle	ko04142,ko04145,ko00190,ko04721	KOG0233	Vacuolar H+-ATPase V0 sector, subunit c''	sp|Q2TA24|VATO_BOVIN	V-type proton ATPase 21 kDa proteolipid subunit OS=Bos taurus OX=9913 GN=ATP6V0B PE=1 SV=1
NC_037638.1.1208.7	XP_006622928.1	V-type proton ATPase 21 kDa proteolipid subunit-like [Apis dorsata]	GO:0015078;GO:0016021;GO:0033179	proton transmembrane transporter activity;integral component of membrane;proton-transporting V-type ATPase, V0 domain	K03661	ATPeV0B,ATP6F	http://www.genome.jp/dbget-bin/www_bget?ko:K03661	Lysosome;Phagosome;Oxidative phosphorylation;Synaptic vesicle cycle	ko04142,ko04145,ko00190,ko04721	KOG0233	Vacuolar H+-ATPase V0 sector, subunit c''	sp|Q2TA24|VATO_BOVIN	V-type proton ATPase 21 kDa proteolipid subunit OS=Bos taurus OX=9913 GN=ATP6V0B PE=1 SV=1
NC_037638.1.1209.1	XP_006570768.1	dynamin-1-like protein [Apis mellifera]	GO:0005525;GO:0003924;GO:0008289;GO:0000266;GO:0016559;GO:0048511;GO:0005905;GO:0005829;GO:0005794;GO:0005741;GO:0005777;GO:0030672	GTP binding;GTPase activity;lipid binding;mitochondrial fission;peroxisome fission;rhythmic process;clathrin-coated pit;cytosol;Golgi apparatus;mitochondrial outer membrane;peroxisome;synaptic vesicle membrane	K17065	DNM1L	http://www.genome.jp/dbget-bin/www_bget?ko:K17065	Apoptosis - fly;Necroptosis;TNF signaling pathway;NOD-like receptor signaling pathway	ko04214,ko04217,ko04668,ko04621	KOG0446	Vacuolar sorting protein VPS1, dynamin, and related proteins	sp|O00429|DNM1L_HUMAN	Dynamin-1-like protein OS=Homo sapiens OX=9606 GN=DNM1L PE=1 SV=2
NC_037638.1.1209.2	XP_006570768.1	dynamin-1-like protein [Apis mellifera]	GO:0005525;GO:0003924;GO:0008289;GO:0000266;GO:0016559;GO:0048511;GO:0005905;GO:0005829;GO:0005794;GO:0005741;GO:0005777;GO:0030672	GTP binding;GTPase activity;lipid binding;mitochondrial fission;peroxisome fission;rhythmic process;clathrin-coated pit;cytosol;Golgi apparatus;mitochondrial outer membrane;peroxisome;synaptic vesicle membrane	K17065	DNM1L	http://www.genome.jp/dbget-bin/www_bget?ko:K17065	Apoptosis - fly;Necroptosis;TNF signaling pathway;NOD-like receptor signaling pathway	ko04214,ko04217,ko04668,ko04621	KOG0446	Vacuolar sorting protein VPS1, dynamin, and related proteins	sp|O00429|DNM1L_HUMAN	Dynamin-1-like protein OS=Homo sapiens OX=9606 GN=DNM1L PE=1 SV=2
NC_037638.1.1209.3	XP_006570768.1	dynamin-1-like protein [Apis mellifera]	GO:0005525;GO:0003924;GO:0008289;GO:0000266;GO:0016559;GO:0048511;GO:0005905;GO:0005829;GO:0005794;GO:0005741;GO:0005777;GO:0030672	GTP binding;GTPase activity;lipid binding;mitochondrial fission;peroxisome fission;rhythmic process;clathrin-coated pit;cytosol;Golgi apparatus;mitochondrial outer membrane;peroxisome;synaptic vesicle membrane	K17065	DNM1L	http://www.genome.jp/dbget-bin/www_bget?ko:K17065	Apoptosis - fly;Necroptosis;TNF signaling pathway;NOD-like receptor signaling pathway	ko04214,ko04217,ko04668,ko04621	KOG0446	Vacuolar sorting protein VPS1, dynamin, and related proteins	sp|Q8K1M6|DNM1L_MOUSE	Dynamin-1-like protein OS=Mus musculus OX=10090 GN=Dnm1l PE=1 SV=2
NC_037638.1.1209.4	XP_006570768.1	dynamin-1-like protein [Apis mellifera]	GO:0005525;GO:0003924;GO:0008289;GO:0000266;GO:0016559;GO:0048511;GO:0005905;GO:0005829;GO:0005794;GO:0005741;GO:0005777;GO:0030672	GTP binding;GTPase activity;lipid binding;mitochondrial fission;peroxisome fission;rhythmic process;clathrin-coated pit;cytosol;Golgi apparatus;mitochondrial outer membrane;peroxisome;synaptic vesicle membrane	K17065	DNM1L	http://www.genome.jp/dbget-bin/www_bget?ko:K17065	Apoptosis - fly;Necroptosis;TNF signaling pathway;NOD-like receptor signaling pathway	ko04214,ko04217,ko04668,ko04621	KOG0446	Vacuolar sorting protein VPS1, dynamin, and related proteins	sp|Q7SXN5|DNM1L_DANRE	Dynamin-1-like protein OS=Danio rerio OX=7955 GN=dnm1l PE=2 SV=1
NC_037638.1.1209.5	XP_006570768.1	dynamin-1-like protein [Apis mellifera]	GO:0005525;GO:0003924;GO:0008289;GO:0000266;GO:0016559;GO:0048511;GO:0005905;GO:0005829;GO:0005794;GO:0005741;GO:0005777;GO:0030672	GTP binding;GTPase activity;lipid binding;mitochondrial fission;peroxisome fission;rhythmic process;clathrin-coated pit;cytosol;Golgi apparatus;mitochondrial outer membrane;peroxisome;synaptic vesicle membrane	K17065	DNM1L	http://www.genome.jp/dbget-bin/www_bget?ko:K17065	Apoptosis - fly;Necroptosis;TNF signaling pathway;NOD-like receptor signaling pathway	ko04214,ko04217,ko04668,ko04621	KOG0446	Vacuolar sorting protein VPS1, dynamin, and related proteins	sp|Q8K1M6|DNM1L_MOUSE	Dynamin-1-like protein OS=Mus musculus OX=10090 GN=Dnm1l PE=1 SV=2
NC_037638.1.1209.6	XP_006570768.1	dynamin-1-like protein [Apis mellifera]	GO:0005525;GO:0003924;GO:0008289;GO:0000266;GO:0016559;GO:0048511;GO:0005905;GO:0005829;GO:0005794;GO:0005741;GO:0005777;GO:0030672	GTP binding;GTPase activity;lipid binding;mitochondrial fission;peroxisome fission;rhythmic process;clathrin-coated pit;cytosol;Golgi apparatus;mitochondrial outer membrane;peroxisome;synaptic vesicle membrane	K17065	DNM1L	http://www.genome.jp/dbget-bin/www_bget?ko:K17065	Apoptosis - fly;Necroptosis;TNF signaling pathway;NOD-like receptor signaling pathway	ko04214,ko04217,ko04668,ko04621	KOG0446	Vacuolar sorting protein VPS1, dynamin, and related proteins	sp|O00429|DNM1L_HUMAN	Dynamin-1-like protein OS=Homo sapiens OX=9606 GN=DNM1L PE=1 SV=2
NC_037638.1.1209.7	XP_006570768.1	dynamin-1-like protein [Apis mellifera]	GO:0005525;GO:0003924;GO:0008289;GO:0000266;GO:0016559;GO:0048511;GO:0005905;GO:0005829;GO:0005794;GO:0005741;GO:0005777;GO:0030672	GTP binding;GTPase activity;lipid binding;mitochondrial fission;peroxisome fission;rhythmic process;clathrin-coated pit;cytosol;Golgi apparatus;mitochondrial outer membrane;peroxisome;synaptic vesicle membrane	K17065	DNM1L	http://www.genome.jp/dbget-bin/www_bget?ko:K17065	Apoptosis - fly;Necroptosis;TNF signaling pathway;NOD-like receptor signaling pathway	ko04214,ko04217,ko04668,ko04621	KOG0446	Vacuolar sorting protein VPS1, dynamin, and related proteins	sp|Q8K1M6|DNM1L_MOUSE	Dynamin-1-like protein OS=Mus musculus OX=10090 GN=Dnm1l PE=1 SV=2
NC_037638.1.1209.8	XP_016921511.1	dynamin-1-like protein isoform X2 [Apis cerana]	GO:0005525;GO:0003924;GO:0008289;GO:0000266;GO:0016559;GO:0048511;GO:0005905;GO:0005829;GO:0005794;GO:0005741;GO:0005777;GO:0030672	GTP binding;GTPase activity;lipid binding;mitochondrial fission;peroxisome fission;rhythmic process;clathrin-coated pit;cytosol;Golgi apparatus;mitochondrial outer membrane;peroxisome;synaptic vesicle membrane	K17065	DNM1L	http://www.genome.jp/dbget-bin/www_bget?ko:K17065	Apoptosis - fly;Necroptosis;TNF signaling pathway;NOD-like receptor signaling pathway	ko04214,ko04217,ko04668,ko04621	KOG0446	Vacuolar sorting protein VPS1, dynamin, and related proteins	sp|O00429|DNM1L_HUMAN	Dynamin-1-like protein OS=Homo sapiens OX=9606 GN=DNM1L PE=1 SV=2
NC_037638.1.1209.9	XP_006570768.1	dynamin-1-like protein [Apis mellifera]	GO:0005525;GO:0003924;GO:0008289;GO:0000266;GO:0016559;GO:0048511;GO:0005905;GO:0005829;GO:0005794;GO:0005741;GO:0005777;GO:0030672	GTP binding;GTPase activity;lipid binding;mitochondrial fission;peroxisome fission;rhythmic process;clathrin-coated pit;cytosol;Golgi apparatus;mitochondrial outer membrane;peroxisome;synaptic vesicle membrane	K17065	DNM1L	http://www.genome.jp/dbget-bin/www_bget?ko:K17065	Apoptosis - fly;Necroptosis;TNF signaling pathway;NOD-like receptor signaling pathway	ko04214,ko04217,ko04668,ko04621	-	-	sp|Q8K1M6|DNM1L_MOUSE	Dynamin-1-like protein OS=Mus musculus OX=10090 GN=Dnm1l PE=1 SV=2
NC_037638.1.121.1	-	-	-	-	-	-	-	-	-	-	-	-	-
NC_037638.1.121.2	-	-	-	-	-	-	-	-	-	-	-	-	-
NC_037638.1.1210.1	XP_006570776.2	uncharacterized protein LOC412081 isoform X4 [Apis mellifera]	GO:0005737	cytoplasm	K09849	TRAF5	http://www.genome.jp/dbget-bin/www_bget?ko:K09849	Necroptosis;NF-kappa B signaling pathway;TNF signaling pathway;IL-17 signaling pathway;NOD-like receptor signaling pathway	ko04217,ko04064,ko04668,ko04657,ko04621	-	-	sp|Q12933|TRAF2_HUMAN	TNF receptor-associated factor 2 OS=Homo sapiens OX=9606 GN=TRAF2 PE=1 SV=2
NC_037638.1.1210.2	XP_006570776.2	uncharacterized protein LOC412081 isoform X4 [Apis mellifera]	GO:0005737;GO:0015293;GO:0016021	cytoplasm;symporter activity;integral component of membrane	K09849	TRAF5	http://www.genome.jp/dbget-bin/www_bget?ko:K09849	Necroptosis;NF-kappa B signaling pathway;TNF signaling pathway;IL-17 signaling pathway;NOD-like receptor signaling pathway	ko04217,ko04064,ko04668,ko04657,ko04621	-	-	-	-
NC_037638.1.1210.3	XP_006570772.2	uncharacterized protein LOC412081 isoform X2 [Apis mellifera]	-	-	K05336	SLC6AN	http://www.genome.jp/dbget-bin/www_bget?ko:K05336	-	-	-	-	-	-
NC_037638.1.1210.4	XP_006570776.2	uncharacterized protein LOC412081 isoform X4 [Apis mellifera]	GO:0015293;GO:0016021	symporter activity;integral component of membrane	K05336	SLC6AN	http://www.genome.jp/dbget-bin/www_bget?ko:K05336	-	-	-	-	sp|Q0E961|BDGED_DROME	Sodium-dependent transporter bedraggled OS=Drosophila melanogaster OX=7227 GN=bdg PE=2 SV=1
NC_037638.1.1210.5	XP_006570772.2	uncharacterized protein LOC412081 isoform X2 [Apis mellifera]	-	-	K05336	SLC6AN	http://www.genome.jp/dbget-bin/www_bget?ko:K05336	-	-	-	-	-	-
NC_037638.1.1210.6	XP_006570773.2	uncharacterized protein LOC412081 isoform X3 [Apis mellifera]	GO:0015293;GO:0016021	symporter activity;integral component of membrane	K05336	SLC6AN	http://www.genome.jp/dbget-bin/www_bget?ko:K05336	-	-	-	-	sp|Q0E961|BDGED_DROME	Sodium-dependent transporter bedraggled OS=Drosophila melanogaster OX=7227 GN=bdg PE=2 SV=1
NC_037638.1.1210.7	XP_026302057.1	uncharacterized protein LOC412081 isoform X1 [Apis mellifera]	GO:0015293;GO:0016021	symporter activity;integral component of membrane	K05336	SLC6AN	http://www.genome.jp/dbget-bin/www_bget?ko:K05336	-	-	-	-	sp|Q0E961|BDGED_DROME	Sodium-dependent transporter bedraggled OS=Drosophila melanogaster OX=7227 GN=bdg PE=2 SV=1
NC_037638.1.1210.8	XP_006570772.2	uncharacterized protein LOC412081 isoform X2 [Apis mellifera]	GO:0015293;GO:0016021	symporter activity;integral component of membrane	K05336	SLC6AN	http://www.genome.jp/dbget-bin/www_bget?ko:K05336	-	-	-	-	sp|Q0E961|BDGED_DROME	Sodium-dependent transporter bedraggled OS=Drosophila melanogaster OX=7227 GN=bdg PE=2 SV=1
NC_037638.1.1210.9	XP_006570772.2	uncharacterized protein LOC412081 isoform X2 [Apis mellifera]	-	-	K05336	SLC6AN	http://www.genome.jp/dbget-bin/www_bget?ko:K05336	-	-	-	-	sp|Q0E961|BDGED_DROME	Sodium-dependent transporter bedraggled OS=Drosophila melanogaster OX=7227 GN=bdg PE=2 SV=1
NC_037638.1.1211.1	XP_026302058.1	acetyl-CoA acetyltransferase, mitochondrial [Apis mellifera]	GO:0016747	acyltransferase activity, transferring groups other than amino-acyl groups	K00626	ACAT,atoB	http://www.genome.jp/dbget-bin/www_bget?ko:K00626	Lysine degradation;Tryptophan metabolism;Valine, leucine and isoleucine degradation;Butanoate metabolism;Glyoxylate and dicarboxylate metabolism;Pyruvate metabolism;Fatty acid degradation;Terpenoid backbone biosynthesis;Fat digestion and absorption	ko00310,ko00380,ko00280,ko00650,ko00630,ko00620,ko00071,ko00900,ko04975	KOG1390	Acetyl-CoA acetyltransferase	sp|Q5BKN8|THIL_XENTR	Acetyl-CoA acetyltransferase, mitochondrial OS=Xenopus tropicalis OX=8364 GN=acat1 PE=2 SV=1
NC_037638.1.1211.2	XP_026302058.1	acetyl-CoA acetyltransferase, mitochondrial [Apis mellifera]	GO:0016747	acyltransferase activity, transferring groups other than amino-acyl groups	K00626	ACAT,atoB	http://www.genome.jp/dbget-bin/www_bget?ko:K00626	Lysine degradation;Tryptophan metabolism;Valine, leucine and isoleucine degradation;Butanoate metabolism;Glyoxylate and dicarboxylate metabolism;Pyruvate metabolism;Fatty acid degradation;Terpenoid backbone biosynthesis;Fat digestion and absorption	ko00310,ko00380,ko00280,ko00650,ko00630,ko00620,ko00071,ko00900,ko04975	KOG1390	Acetyl-CoA acetyltransferase	sp|Q5BKN8|THIL_XENTR	Acetyl-CoA acetyltransferase, mitochondrial OS=Xenopus tropicalis OX=8364 GN=acat1 PE=2 SV=1
NC_037638.1.1212.1	XP_031369751.1	acetyl-CoA acetyltransferase, mitochondrial-like [Apis dorsata]	GO:0016747	acyltransferase activity, transferring groups other than amino-acyl groups	K00626	ACAT,atoB	http://www.genome.jp/dbget-bin/www_bget?ko:K00626	Lysine degradation;Tryptophan metabolism;Valine, leucine and isoleucine degradation;Butanoate metabolism;Glyoxylate and dicarboxylate metabolism;Pyruvate metabolism;Fatty acid degradation;Terpenoid backbone biosynthesis;Fat digestion and absorption	ko00310,ko00380,ko00280,ko00650,ko00630,ko00620,ko00071,ko00900,ko04975	-	-	sp|Q9CWB7|YD286_MOUSE	Glutaredoxin-like protein C5orf63 homolog OS=Mus musculus OX=10090 PE=1 SV=1
NC_037638.1.1213.1	-	-	-	-	-	-	-	-	-	-	-	-	-
NC_037638.1.1214.1	-	-	-	-	-	-	-	-	-	-	-	-	-
NC_037638.1.1214.2	XP_016770474.1	dual specificity protein phosphatase CDC14AB isoform X2 [Apis mellifera]	GO:0004725;GO:0008138	protein tyrosine phosphatase activity;protein tyrosine/serine/threonine phosphatase activity	K06639	CDC14	http://www.genome.jp/dbget-bin/www_bget?ko:K06639	Cell cycle	ko04110	-	-	sp|A0A0R4IVA4|CC14A_DANRE	Dual specificity protein phosphatase CDC14AB OS=Danio rerio OX=7955 GN=cdc14ab PE=3 SV=1
NC_037638.1.1214.3	XP_016770474.1	dual specificity protein phosphatase CDC14AB isoform X2 [Apis mellifera]	GO:0004725;GO:0008138	protein tyrosine phosphatase activity;protein tyrosine/serine/threonine phosphatase activity	K06639	CDC14	http://www.genome.jp/dbget-bin/www_bget?ko:K06639	Cell cycle	ko04110	-	-	sp|A0A0R4IVA4|CC14A_DANRE	Dual specificity protein phosphatase CDC14AB OS=Danio rerio OX=7955 GN=cdc14ab PE=3 SV=1
NC_037638.1.1214.4	XP_006570778.1	dual specificity protein phosphatase CDC14C isoform X1 [Apis mellifera]	GO:0004725;GO:0008138	protein tyrosine phosphatase activity;protein tyrosine/serine/threonine phosphatase activity	K06639	CDC14	http://www.genome.jp/dbget-bin/www_bget?ko:K06639	Cell cycle	ko04110	-	-	sp|A0A0R4IVA4|CC14A_DANRE	Dual specificity protein phosphatase CDC14AB OS=Danio rerio OX=7955 GN=cdc14ab PE=3 SV=1
NC_037638.1.1214.5	XP_006570778.1	dual specificity protein phosphatase CDC14C isoform X1 [Apis mellifera]	GO:0004725;GO:0008138	protein tyrosine phosphatase activity;protein tyrosine/serine/threonine phosphatase activity	K06639	CDC14	http://www.genome.jp/dbget-bin/www_bget?ko:K06639	Cell cycle	ko04110	-	-	sp|A0A0R4IVA4|CC14A_DANRE	Dual specificity protein phosphatase CDC14AB OS=Danio rerio OX=7955 GN=cdc14ab PE=3 SV=1
NC_037638.1.1215.1	XP_001120930.3	F-box only protein 6 [Apis mellifera]	-	-	K10100	FBXO6	http://www.genome.jp/dbget-bin/www_bget?ko:K10100	Protein processing in endoplasmic reticulum	ko04141	-	-	sp|Q923V4|FBX6_RAT	F-box only protein 6 OS=Rattus norvegicus OX=10116 GN=Fbxo6 PE=1 SV=1
NC_037638.1.1215.2	XP_001120930.3	F-box only protein 6 [Apis mellifera]	-	-	K10100	FBXO6	http://www.genome.jp/dbget-bin/www_bget?ko:K10100	Protein processing in endoplasmic reticulum	ko04141	-	-	sp|Q923V4|FBX6_RAT	F-box only protein 6 OS=Rattus norvegicus OX=10116 GN=Fbxo6 PE=1 SV=1
NC_037638.1.1215.3	XP_001120930.3	F-box only protein 6 [Apis mellifera]	-	-	K10100	FBXO6	http://www.genome.jp/dbget-bin/www_bget?ko:K10100	Protein processing in endoplasmic reticulum	ko04141	-	-	sp|Q80UW2|FBX2_MOUSE	F-box only protein 2 OS=Mus musculus OX=10090 GN=Fbxo2 PE=1 SV=1
NC_037638.1.1216.1	-	-	-	-	-	-	-	-	-	-	-	-	-
NC_037638.1.1216.2	XP_006622958.1	60S ribosomal protein L18a [Apis dorsata]	GO:0003735;GO:0006412;GO:0005840	structural constituent of ribosome;translation;ribosome	K02882	RP-L18Ae,RPL18A	http://www.genome.jp/dbget-bin/www_bget?ko:K02882	Ribosome	ko03010	KOG0829	60S ribosomal protein L18A	sp|Q8WQI7|RL18A_SPOFR	60S ribosomal protein L18a OS=Spodoptera frugiperda OX=7108 GN=RpL18A PE=2 SV=1
NC_037638.1.1216.3	XP_006622958.1	60S ribosomal protein L18a [Apis dorsata]	GO:0003735;GO:0006412;GO:0005840	structural constituent of ribosome;translation;ribosome	K02882	RP-L18Ae,RPL18A	http://www.genome.jp/dbget-bin/www_bget?ko:K02882	Ribosome	ko03010	KOG0829	60S ribosomal protein L18A	sp|Q8WQI7|RL18A_SPOFR	60S ribosomal protein L18a OS=Spodoptera frugiperda OX=7108 GN=RpL18A PE=2 SV=1
NC_037638.1.1216.4	XP_006622958.1	60S ribosomal protein L18a [Apis dorsata]	GO:0003735;GO:0006412;GO:0005840	structural constituent of ribosome;translation;ribosome	K02882	RP-L18Ae,RPL18A	http://www.genome.jp/dbget-bin/www_bget?ko:K02882	Ribosome	ko03010	KOG0829	60S ribosomal protein L18A	sp|Q8WQI7|RL18A_SPOFR	60S ribosomal protein L18a OS=Spodoptera frugiperda OX=7108 GN=RpL18A PE=2 SV=1
NC_037638.1.1216.5	XP_006622958.1	60S ribosomal protein L18a [Apis dorsata]	GO:0003735;GO:0006412;GO:0005840	structural constituent of ribosome;translation;ribosome	K02882	RP-L18Ae,RPL18A	http://www.genome.jp/dbget-bin/www_bget?ko:K02882	Ribosome	ko03010	-	-	sp|Q8WQI7|RL18A_SPOFR	60S ribosomal protein L18a OS=Spodoptera frugiperda OX=7108 GN=RpL18A PE=2 SV=1
NC_037638.1.1217.1	XP_624475.1	5-aminolevulinate synthase, erythroid-specific, mitochondrial [Apis mellifera]	GO:0003870;GO:0030170;GO:0003735;GO:0033014;GO:0006412;GO:0005840;GO:0006782;GO:0005759	5-aminolevulinate synthase activity;pyridoxal phosphate binding;structural constituent of ribosome;tetrapyrrole biosynthetic process;translation;ribosome;protoporphyrinogen IX biosynthetic process;mitochondrial matrix	K00643	E2.3.1.37,ALAS	http://www.genome.jp/dbget-bin/www_bget?ko:K00643	Glycine, serine and threonine metabolism;Porphyrin and chlorophyll metabolism	ko00260,ko00860	KOG1360	5-aminolevulinate synthase	sp|P43090|HEM0_OPSTA	5-aminolevulinate synthase, erythroid-specific, mitochondrial OS=Opsanus tau OX=8068 GN=alas2 PE=2 SV=1
NC_037638.1.1217.2	XP_624475.1	5-aminolevulinate synthase, erythroid-specific, mitochondrial [Apis mellifera]	GO:0003870;GO:0030170;GO:0003735;GO:0033014;GO:0006412;GO:0005840;GO:0006782;GO:0005759	5-aminolevulinate synthase activity;pyridoxal phosphate binding;structural constituent of ribosome;tetrapyrrole biosynthetic process;translation;ribosome;protoporphyrinogen IX biosynthetic process;mitochondrial matrix	K00643	E2.3.1.37,ALAS	http://www.genome.jp/dbget-bin/www_bget?ko:K00643	Glycine, serine and threonine metabolism;Porphyrin and chlorophyll metabolism	ko00260,ko00860	KOG1360	5-aminolevulinate synthase	sp|P43090|HEM0_OPSTA	5-aminolevulinate synthase, erythroid-specific, mitochondrial OS=Opsanus tau OX=8068 GN=alas2 PE=2 SV=1
NC_037638.1.1217.3	XP_624475.1	5-aminolevulinate synthase, erythroid-specific, mitochondrial [Apis mellifera]	GO:0003870;GO:0030170;GO:0003735;GO:0033014;GO:0006412;GO:0005840;GO:0006782;GO:0005759	5-aminolevulinate synthase activity;pyridoxal phosphate binding;structural constituent of ribosome;tetrapyrrole biosynthetic process;translation;ribosome;protoporphyrinogen IX biosynthetic process;mitochondrial matrix	K00643	E2.3.1.37,ALAS	http://www.genome.jp/dbget-bin/www_bget?ko:K00643	Glycine, serine and threonine metabolism;Porphyrin and chlorophyll metabolism	ko00260,ko00860	KOG1360	5-aminolevulinate synthase	sp|Q9YHT4|HEM0_DANRE	5-aminolevulinate synthase, erythroid-specific, mitochondrial OS=Danio rerio OX=7955 GN=alas2 PE=2 SV=1
NC_037638.1.1218.1	-	-	-	-	-	-	-	-	-	-	-	-	-
NC_037638.1.1219.1	-	-	-	-	-	-	-	-	-	-	-	-	-
NC_037638.1.1219.2	-	-	-	-	-	-	-	-	-	-	-	-	-
NC_037638.1.1219.3	-	-	-	-	-	-	-	-	-	-	-	-	-
NC_037638.1.1219.4	XP_012348167.1	ras-like GTP-binding protein Rho1 isoform X2 [Apis florea]	GO:0005525;GO:0003924;GO:0007264	GTP binding;GTPase activity;small GTPase mediated signal transduction	K04513	RHOA	http://www.genome.jp/dbget-bin/www_bget?ko:K04513	Regulation of actin cytoskeleton;Adherens junction;Focal adhesion;Tight junction;Endocytosis;Phospholipase D signaling pathway;Rap1 signaling pathway;Ras signaling pathway;Sphingolipid signaling pathway;TGF-beta signaling pathway;Wnt signaling pathway;cAMP signaling pathway;cGMP-PKG signaling pathway;mTOR signaling pathway;Vascular smooth muscle contraction;Axon guidance;Axon regeneration;Pancrea…	ko04810,ko04520,ko04510,ko04530,ko04144,ko04072,ko04015,ko04014,ko04071,ko04350,ko04310,ko04024,ko04022,ko04150,ko04270,ko04360,ko04361,ko04972,ko04921,ko04928,ko04625,ko04062,ko04670,ko04621,ko04611,ko04660,ko04722	KOG0393	Ras-related small GTPase, Rho type	sp|P48148|RHO1_DROME	Ras-like GTP-binding protein Rho1 OS=Drosophila melanogaster OX=7227 GN=Rho1 PE=1 SV=1
NC_037638.1.1219.5	XP_012348167.1	ras-like GTP-binding protein Rho1 isoform X2 [Apis florea]	GO:0005525;GO:0003924;GO:0007264	GTP binding;GTPase activity;small GTPase mediated signal transduction	K04513	RHOA	http://www.genome.jp/dbget-bin/www_bget?ko:K04513	Regulation of actin cytoskeleton;Adherens junction;Focal adhesion;Tight junction;Endocytosis;Phospholipase D signaling pathway;Rap1 signaling pathway;Ras signaling pathway;Sphingolipid signaling pathway;TGF-beta signaling pathway;Wnt signaling pathway;cAMP signaling pathway;cGMP-PKG signaling pathway;mTOR signaling pathway;Vascular smooth muscle contraction;Axon guidance;Axon regeneration;Pancrea…	ko04810,ko04520,ko04510,ko04530,ko04144,ko04072,ko04015,ko04014,ko04071,ko04350,ko04310,ko04024,ko04022,ko04150,ko04270,ko04360,ko04361,ko04972,ko04921,ko04928,ko04625,ko04062,ko04670,ko04621,ko04611,ko04660,ko04722	KOG0393	Ras-related small GTPase, Rho type	sp|P48148|RHO1_DROME	Ras-like GTP-binding protein Rho1 OS=Drosophila melanogaster OX=7227 GN=Rho1 PE=1 SV=1
NC_037638.1.1219.10	XP_006622965.1	ras-like GTP-binding protein Rho1 isoform X4 [Apis dorsata]	GO:0005525;GO:0003924;GO:0007264	GTP binding;GTPase activity;small GTPase mediated signal transduction	K04513	RHOA	http://www.genome.jp/dbget-bin/www_bget?ko:K04513	Regulation of actin cytoskeleton;Adherens junction;Focal adhesion;Tight junction;Endocytosis;Phospholipase D signaling pathway;Rap1 signaling pathway;Ras signaling pathway;Sphingolipid signaling pathway;TGF-beta signaling pathway;Wnt signaling pathway;cAMP signaling pathway;cGMP-PKG signaling pathway;mTOR signaling pathway;Vascular smooth muscle contraction;Axon guidance;Axon regeneration;Pancrea…	ko04810,ko04520,ko04510,ko04530,ko04144,ko04072,ko04015,ko04014,ko04071,ko04350,ko04310,ko04024,ko04022,ko04150,ko04270,ko04360,ko04361,ko04972,ko04921,ko04928,ko04625,ko04062,ko04670,ko04621,ko04611,ko04660,ko04722	KOG0393	Ras-related small GTPase, Rho type	sp|P48148|RHO1_DROME	Ras-like GTP-binding protein Rho1 OS=Drosophila melanogaster OX=7227 GN=Rho1 PE=1 SV=1
NC_037638.1.1219.11	XP_031839505.1	ras-like GTP-binding protein Rho1 isoform X1 [Nomia melanderi]	GO:0005525;GO:0003924;GO:0007264	GTP binding;GTPase activity;small GTPase mediated signal transduction	K04513	RHOA	http://www.genome.jp/dbget-bin/www_bget?ko:K04513	Regulation of actin cytoskeleton;Adherens junction;Focal adhesion;Tight junction;Endocytosis;Phospholipase D signaling pathway;Rap1 signaling pathway;Ras signaling pathway;Sphingolipid signaling pathway;TGF-beta signaling pathway;Wnt signaling pathway;cAMP signaling pathway;cGMP-PKG signaling pathway;mTOR signaling pathway;Vascular smooth muscle contraction;Axon guidance;Axon regeneration;Pancrea…	ko04810,ko04520,ko04510,ko04530,ko04144,ko04072,ko04015,ko04014,ko04071,ko04350,ko04310,ko04024,ko04022,ko04150,ko04270,ko04360,ko04361,ko04972,ko04921,ko04928,ko04625,ko04062,ko04670,ko04621,ko04611,ko04660,ko04722	KOG0393	Ras-related small GTPase, Rho type	sp|P48148|RHO1_DROME	Ras-like GTP-binding protein Rho1 OS=Drosophila melanogaster OX=7227 GN=Rho1 PE=1 SV=1
NC_037638.1.1219.12	XP_031839505.1	ras-like GTP-binding protein Rho1 isoform X1 [Nomia melanderi]	GO:0005525;GO:0003924;GO:0007264	GTP binding;GTPase activity;small GTPase mediated signal transduction	K04513	RHOA	http://www.genome.jp/dbget-bin/www_bget?ko:K04513	Regulation of actin cytoskeleton;Adherens junction;Focal adhesion;Tight junction;Endocytosis;Phospholipase D signaling pathway;Rap1 signaling pathway;Ras signaling pathway;Sphingolipid signaling pathway;TGF-beta signaling pathway;Wnt signaling pathway;cAMP signaling pathway;cGMP-PKG signaling pathway;mTOR signaling pathway;Vascular smooth muscle contraction;Axon guidance;Axon regeneration;Pancrea…	ko04810,ko04520,ko04510,ko04530,ko04144,ko04072,ko04015,ko04014,ko04071,ko04350,ko04310,ko04024,ko04022,ko04150,ko04270,ko04360,ko04361,ko04972,ko04921,ko04928,ko04625,ko04062,ko04670,ko04621,ko04611,ko04660,ko04722	-	-	sp|P48148|RHO1_DROME	Ras-like GTP-binding protein Rho1 OS=Drosophila melanogaster OX=7227 GN=Rho1 PE=1 SV=1
NC_037638.1.1219.13	KZC12815.1	Ras-like GTP-binding protein Rho1, partial [Dufourea novaeangliae]	GO:0005525;GO:0003924;GO:0007264	GTP binding;GTPase activity;small GTPase mediated signal transduction	K04513	RHOA	http://www.genome.jp/dbget-bin/www_bget?ko:K04513	Regulation of actin cytoskeleton;Adherens junction;Focal adhesion;Tight junction;Endocytosis;Phospholipase D signaling pathway;Rap1 signaling pathway;Ras signaling pathway;Sphingolipid signaling pathway;TGF-beta signaling pathway;Wnt signaling pathway;cAMP signaling pathway;cGMP-PKG signaling pathway;mTOR signaling pathway;Vascular smooth muscle contraction;Axon guidance;Axon regeneration;Pancrea…	ko04810,ko04520,ko04510,ko04530,ko04144,ko04072,ko04015,ko04014,ko04071,ko04350,ko04310,ko04024,ko04022,ko04150,ko04270,ko04360,ko04361,ko04972,ko04921,ko04928,ko04625,ko04062,ko04670,ko04621,ko04611,ko04660,ko04722	KOG0393	Ras-related small GTPase, Rho type	sp|P61585|RHOA_BOVIN	Transforming protein RhoA OS=Bos taurus OX=9913 GN=RHOA PE=1 SV=1
NC_037638.1.1219.6	XP_031839505.1	ras-like GTP-binding protein Rho1 isoform X1 [Nomia melanderi]	GO:0005525;GO:0003924;GO:0007264	GTP binding;GTPase activity;small GTPase mediated signal transduction	K04513	RHOA	http://www.genome.jp/dbget-bin/www_bget?ko:K04513	Regulation of actin cytoskeleton;Adherens junction;Focal adhesion;Tight junction;Endocytosis;Phospholipase D signaling pathway;Rap1 signaling pathway;Ras signaling pathway;Sphingolipid signaling pathway;TGF-beta signaling pathway;Wnt signaling pathway;cAMP signaling pathway;cGMP-PKG signaling pathway;mTOR signaling pathway;Vascular smooth muscle contraction;Axon guidance;Axon regeneration;Pancrea…	ko04810,ko04520,ko04510,ko04530,ko04144,ko04072,ko04015,ko04014,ko04071,ko04350,ko04310,ko04024,ko04022,ko04150,ko04270,ko04360,ko04361,ko04972,ko04921,ko04928,ko04625,ko04062,ko04670,ko04621,ko04611,ko04660,ko04722	KOG0393	Ras-related small GTPase, Rho type	sp|P48148|RHO1_DROME	Ras-like GTP-binding protein Rho1 OS=Drosophila melanogaster OX=7227 GN=Rho1 PE=1 SV=1
NC_037638.1.1219.7	XP_012348167.1	ras-like GTP-binding protein Rho1 isoform X2 [Apis florea]	GO:0005525;GO:0003924;GO:0007264	GTP binding;GTPase activity;small GTPase mediated signal transduction	K04513	RHOA	http://www.genome.jp/dbget-bin/www_bget?ko:K04513	Regulation of actin cytoskeleton;Adherens junction;Focal adhesion;Tight junction;Endocytosis;Phospholipase D signaling pathway;Rap1 signaling pathway;Ras signaling pathway;Sphingolipid signaling pathway;TGF-beta signaling pathway;Wnt signaling pathway;cAMP signaling pathway;cGMP-PKG signaling pathway;mTOR signaling pathway;Vascular smooth muscle contraction;Axon guidance;Axon regeneration;Pancrea…	ko04810,ko04520,ko04510,ko04530,ko04144,ko04072,ko04015,ko04014,ko04071,ko04350,ko04310,ko04024,ko04022,ko04150,ko04270,ko04360,ko04361,ko04972,ko04921,ko04928,ko04625,ko04062,ko04670,ko04621,ko04611,ko04660,ko04722	KOG0393	Ras-related small GTPase, Rho type	sp|P48148|RHO1_DROME	Ras-like GTP-binding protein Rho1 OS=Drosophila melanogaster OX=7227 GN=Rho1 PE=1 SV=1
NC_037638.1.1219.8	XP_031839505.1	ras-like GTP-binding protein Rho1 isoform X1 [Nomia melanderi]	GO:0005525;GO:0003924;GO:0007264	GTP binding;GTPase activity;small GTPase mediated signal transduction	K04513	RHOA	http://www.genome.jp/dbget-bin/www_bget?ko:K04513	Regulation of actin cytoskeleton;Adherens junction;Focal adhesion;Tight junction;Endocytosis;Phospholipase D signaling pathway;Rap1 signaling pathway;Ras signaling pathway;Sphingolipid signaling pathway;TGF-beta signaling pathway;Wnt signaling pathway;cAMP signaling pathway;cGMP-PKG signaling pathway;mTOR signaling pathway;Vascular smooth muscle contraction;Axon guidance;Axon regeneration;Pancrea…	ko04810,ko04520,ko04510,ko04530,ko04144,ko04072,ko04015,ko04014,ko04071,ko04350,ko04310,ko04024,ko04022,ko04150,ko04270,ko04360,ko04361,ko04972,ko04921,ko04928,ko04625,ko04062,ko04670,ko04621,ko04611,ko04660,ko04722	KOG0393	Ras-related small GTPase, Rho type	sp|P48148|RHO1_DROME	Ras-like GTP-binding protein Rho1 OS=Drosophila melanogaster OX=7227 GN=Rho1 PE=1 SV=1
NC_037638.1.1219.9	XP_012348167.1	ras-like GTP-binding protein Rho1 isoform X2 [Apis florea]	GO:0005525;GO:0003924;GO:0007264	GTP binding;GTPase activity;small GTPase mediated signal transduction	K04513	RHOA	http://www.genome.jp/dbget-bin/www_bget?ko:K04513	Regulation of actin cytoskeleton;Adherens junction;Focal adhesion;Tight junction;Endocytosis;Phospholipase D signaling pathway;Rap1 signaling pathway;Ras signaling pathway;Sphingolipid signaling pathway;TGF-beta signaling pathway;Wnt signaling pathway;cAMP signaling pathway;cGMP-PKG signaling pathway;mTOR signaling pathway;Vascular smooth muscle contraction;Axon guidance;Axon regeneration;Pancrea…	ko04810,ko04520,ko04510,ko04530,ko04144,ko04072,ko04015,ko04014,ko04071,ko04350,ko04310,ko04024,ko04022,ko04150,ko04270,ko04360,ko04361,ko04972,ko04921,ko04928,ko04625,ko04062,ko04670,ko04621,ko04611,ko04660,ko04722	KOG0393	Ras-related small GTPase, Rho type	sp|P48148|RHO1_DROME	Ras-like GTP-binding protein Rho1 OS=Drosophila melanogaster OX=7227 GN=Rho1 PE=1 SV=1
NC_037638.1.1219.14	XP_031839505.1	ras-like GTP-binding protein Rho1 isoform X1 [Nomia melanderi]	GO:0005525;GO:0003924;GO:0007264	GTP binding;GTPase activity;small GTPase mediated signal transduction	K04513	RHOA	http://www.genome.jp/dbget-bin/www_bget?ko:K04513	Regulation of actin cytoskeleton;Adherens junction;Focal adhesion;Tight junction;Endocytosis;Phospholipase D signaling pathway;Rap1 signaling pathway;Ras signaling pathway;Sphingolipid signaling pathway;TGF-beta signaling pathway;Wnt signaling pathway;cAMP signaling pathway;cGMP-PKG signaling pathway;mTOR signaling pathway;Vascular smooth muscle contraction;Axon guidance;Axon regeneration;Pancrea…	ko04810,ko04520,ko04510,ko04530,ko04144,ko04072,ko04015,ko04014,ko04071,ko04350,ko04310,ko04024,ko04022,ko04150,ko04270,ko04360,ko04361,ko04972,ko04921,ko04928,ko04625,ko04062,ko04670,ko04621,ko04611,ko04660,ko04722	KOG0393	Ras-related small GTPase, Rho type	sp|P48148|RHO1_DROME	Ras-like GTP-binding protein Rho1 OS=Drosophila melanogaster OX=7227 GN=Rho1 PE=1 SV=1
NC_037638.1.1219.15	XP_015435327.1	PREDICTED: ras-like GTP-binding protein Rho1 isoform X3 [Dufourea novaeangliae]	GO:0005525;GO:0003924;GO:0007264	GTP binding;GTPase activity;small GTPase mediated signal transduction	K04513	RHOA	http://www.genome.jp/dbget-bin/www_bget?ko:K04513	Regulation of actin cytoskeleton;Adherens junction;Focal adhesion;Tight junction;Endocytosis;Phospholipase D signaling pathway;Rap1 signaling pathway;Ras signaling pathway;Sphingolipid signaling pathway;TGF-beta signaling pathway;Wnt signaling pathway;cAMP signaling pathway;cGMP-PKG signaling pathway;mTOR signaling pathway;Vascular smooth muscle contraction;Axon guidance;Axon regeneration;Pancrea…	ko04810,ko04520,ko04510,ko04530,ko04144,ko04072,ko04015,ko04014,ko04071,ko04350,ko04310,ko04024,ko04022,ko04150,ko04270,ko04360,ko04361,ko04972,ko04921,ko04928,ko04625,ko04062,ko04670,ko04621,ko04611,ko04660,ko04722	KOG0393	Ras-related small GTPase, Rho type	sp|P48148|RHO1_DROME	Ras-like GTP-binding protein Rho1 OS=Drosophila melanogaster OX=7227 GN=Rho1 PE=1 SV=1
NC_037638.1.1219.16	XP_012151557.1	PREDICTED: ras-like GTP-binding protein Rho1 isoform X1 [Megachile rotundata]	GO:0005525;GO:0003924;GO:0007264	GTP binding;GTPase activity;small GTPase mediated signal transduction	K04513	RHOA	http://www.genome.jp/dbget-bin/www_bget?ko:K04513	Regulation of actin cytoskeleton;Adherens junction;Focal adhesion;Tight junction;Endocytosis;Phospholipase D signaling pathway;Rap1 signaling pathway;Ras signaling pathway;Sphingolipid signaling pathway;TGF-beta signaling pathway;Wnt signaling pathway;cAMP signaling pathway;cGMP-PKG signaling pathway;mTOR signaling pathway;Vascular smooth muscle contraction;Axon guidance;Axon regeneration;Pancrea…	ko04810,ko04520,ko04510,ko04530,ko04144,ko04072,ko04015,ko04014,ko04071,ko04350,ko04310,ko04024,ko04022,ko04150,ko04270,ko04360,ko04361,ko04972,ko04921,ko04928,ko04625,ko04062,ko04670,ko04621,ko04611,ko04660,ko04722	KOG0393	Ras-related small GTPase, Rho type	sp|P48148|RHO1_DROME	Ras-like GTP-binding protein Rho1 OS=Drosophila melanogaster OX=7227 GN=Rho1 PE=1 SV=1
NC_037638.1.1219.17	XP_012348167.1	ras-like GTP-binding protein Rho1 isoform X2 [Apis florea]	GO:0005525;GO:0003924;GO:0007264	GTP binding;GTPase activity;small GTPase mediated signal transduction	K04513	RHOA	http://www.genome.jp/dbget-bin/www_bget?ko:K04513	Regulation of actin cytoskeleton;Adherens junction;Focal adhesion;Tight junction;Endocytosis;Phospholipase D signaling pathway;Rap1 signaling pathway;Ras signaling pathway;Sphingolipid signaling pathway;TGF-beta signaling pathway;Wnt signaling pathway;cAMP signaling pathway;cGMP-PKG signaling pathway;mTOR signaling pathway;Vascular smooth muscle contraction;Axon guidance;Axon regeneration;Pancrea…	ko04810,ko04520,ko04510,ko04530,ko04144,ko04072,ko04015,ko04014,ko04071,ko04350,ko04310,ko04024,ko04022,ko04150,ko04270,ko04360,ko04361,ko04972,ko04921,ko04928,ko04625,ko04062,ko04670,ko04621,ko04611,ko04660,ko04722	KOG0393	Ras-related small GTPase, Rho type	sp|P48148|RHO1_DROME	Ras-like GTP-binding protein Rho1 OS=Drosophila melanogaster OX=7227 GN=Rho1 PE=1 SV=1
NC_037638.1.1219.18	XP_031839505.1	ras-like GTP-binding protein Rho1 isoform X1 [Nomia melanderi]	GO:0005525;GO:0003924;GO:0007264	GTP binding;GTPase activity;small GTPase mediated signal transduction	K04513	RHOA	http://www.genome.jp/dbget-bin/www_bget?ko:K04513	Regulation of actin cytoskeleton;Adherens junction;Focal adhesion;Tight junction;Endocytosis;Phospholipase D signaling pathway;Rap1 signaling pathway;Ras signaling pathway;Sphingolipid signaling pathway;TGF-beta signaling pathway;Wnt signaling pathway;cAMP signaling pathway;cGMP-PKG signaling pathway;mTOR signaling pathway;Vascular smooth muscle contraction;Axon guidance;Axon regeneration;Pancrea…	ko04810,ko04520,ko04510,ko04530,ko04144,ko04072,ko04015,ko04014,ko04071,ko04350,ko04310,ko04024,ko04022,ko04150,ko04270,ko04360,ko04361,ko04972,ko04921,ko04928,ko04625,ko04062,ko04670,ko04621,ko04611,ko04660,ko04722	KOG0393	Ras-related small GTPase, Rho type	sp|P48148|RHO1_DROME	Ras-like GTP-binding protein Rho1 OS=Drosophila melanogaster OX=7227 GN=Rho1 PE=1 SV=1
NC_037638.1.1219.19	XP_031839505.1	ras-like GTP-binding protein Rho1 isoform X1 [Nomia melanderi]	GO:0005525;GO:0003924;GO:0007264	GTP binding;GTPase activity;small GTPase mediated signal transduction	K04513	RHOA	http://www.genome.jp/dbget-bin/www_bget?ko:K04513	Regulation of actin cytoskeleton;Adherens junction;Focal adhesion;Tight junction;Endocytosis;Phospholipase D signaling pathway;Rap1 signaling pathway;Ras signaling pathway;Sphingolipid signaling pathway;TGF-beta signaling pathway;Wnt signaling pathway;cAMP signaling pathway;cGMP-PKG signaling pathway;mTOR signaling pathway;Vascular smooth muscle contraction;Axon guidance;Axon regeneration;Pancrea…	ko04810,ko04520,ko04510,ko04530,ko04144,ko04072,ko04015,ko04014,ko04071,ko04350,ko04310,ko04024,ko04022,ko04150,ko04270,ko04360,ko04361,ko04972,ko04921,ko04928,ko04625,ko04062,ko04670,ko04621,ko04611,ko04660,ko04722	KOG0393	Ras-related small GTPase, Rho type	sp|P48148|RHO1_DROME	Ras-like GTP-binding protein Rho1 OS=Drosophila melanogaster OX=7227 GN=Rho1 PE=1 SV=1
NC_037638.1.1219.20	XP_012151557.1	PREDICTED: ras-like GTP-binding protein Rho1 isoform X1 [Megachile rotundata]	GO:0005525;GO:0003924;GO:0007264	GTP binding;GTPase activity;small GTPase mediated signal transduction	K04513	RHOA	http://www.genome.jp/dbget-bin/www_bget?ko:K04513	Regulation of actin cytoskeleton;Adherens junction;Focal adhesion;Tight junction;Endocytosis;Phospholipase D signaling pathway;Rap1 signaling pathway;Ras signaling pathway;Sphingolipid signaling pathway;TGF-beta signaling pathway;Wnt signaling pathway;cAMP signaling pathway;cGMP-PKG signaling pathway;mTOR signaling pathway;Vascular smooth muscle contraction;Axon guidance;Axon regeneration;Pancrea…	ko04810,ko04520,ko04510,ko04530,ko04144,ko04072,ko04015,ko04014,ko04071,ko04350,ko04310,ko04024,ko04022,ko04150,ko04270,ko04360,ko04361,ko04972,ko04921,ko04928,ko04625,ko04062,ko04670,ko04621,ko04611,ko04660,ko04722	KOG0393	Ras-related small GTPase, Rho type	sp|P48148|RHO1_DROME	Ras-like GTP-binding protein Rho1 OS=Drosophila melanogaster OX=7227 GN=Rho1 PE=1 SV=1
NC_037638.1.1219.21	KZC12815.1	Ras-like GTP-binding protein Rho1, partial [Dufourea novaeangliae]	GO:0005525;GO:0003924;GO:0007264	GTP binding;GTPase activity;small GTPase mediated signal transduction	K04513	RHOA	http://www.genome.jp/dbget-bin/www_bget?ko:K04513	Regulation of actin cytoskeleton;Adherens junction;Focal adhesion;Tight junction;Endocytosis;Phospholipase D signaling pathway;Rap1 signaling pathway;Ras signaling pathway;Sphingolipid signaling pathway;TGF-beta signaling pathway;Wnt signaling pathway;cAMP signaling pathway;cGMP-PKG signaling pathway;mTOR signaling pathway;Vascular smooth muscle contraction;Axon guidance;Axon regeneration;Pancrea…	ko04810,ko04520,ko04510,ko04530,ko04144,ko04072,ko04015,ko04014,ko04071,ko04350,ko04310,ko04024,ko04022,ko04150,ko04270,ko04360,ko04361,ko04972,ko04921,ko04928,ko04625,ko04062,ko04670,ko04621,ko04611,ko04660,ko04722	KOG0393	Ras-related small GTPase, Rho type	sp|P48148|RHO1_DROME	Ras-like GTP-binding protein Rho1 OS=Drosophila melanogaster OX=7227 GN=Rho1 PE=1 SV=1
NC_037638.1.1219.22	KZC12815.1	Ras-like GTP-binding protein Rho1, partial [Dufourea novaeangliae]	GO:0005525;GO:0003924;GO:0007264	GTP binding;GTPase activity;small GTPase mediated signal transduction	K04513	RHOA	http://www.genome.jp/dbget-bin/www_bget?ko:K04513	Regulation of actin cytoskeleton;Adherens junction;Focal adhesion;Tight junction;Endocytosis;Phospholipase D signaling pathway;Rap1 signaling pathway;Ras signaling pathway;Sphingolipid signaling pathway;TGF-beta signaling pathway;Wnt signaling pathway;cAMP signaling pathway;cGMP-PKG signaling pathway;mTOR signaling pathway;Vascular smooth muscle contraction;Axon guidance;Axon regeneration;Pancrea…	ko04810,ko04520,ko04510,ko04530,ko04144,ko04072,ko04015,ko04014,ko04071,ko04350,ko04310,ko04024,ko04022,ko04150,ko04270,ko04360,ko04361,ko04972,ko04921,ko04928,ko04625,ko04062,ko04670,ko04621,ko04611,ko04660,ko04722	KOG0393	Ras-related small GTPase, Rho type	sp|P48148|RHO1_DROME	Ras-like GTP-binding protein Rho1 OS=Drosophila melanogaster OX=7227 GN=Rho1 PE=1 SV=1
NC_037638.1.1219.23	XP_017799043.1	PREDICTED: ras-like GTP-binding protein Rho1 isoform X2 [Habropoda laboriosa]	GO:0005525;GO:0003924;GO:0007264	GTP binding;GTPase activity;small GTPase mediated signal transduction	K04513	RHOA	http://www.genome.jp/dbget-bin/www_bget?ko:K04513	Regulation of actin cytoskeleton;Adherens junction;Focal adhesion;Tight junction;Endocytosis;Phospholipase D signaling pathway;Rap1 signaling pathway;Ras signaling pathway;Sphingolipid signaling pathway;TGF-beta signaling pathway;Wnt signaling pathway;cAMP signaling pathway;cGMP-PKG signaling pathway;mTOR signaling pathway;Vascular smooth muscle contraction;Axon guidance;Axon regeneration;Pancrea…	ko04810,ko04520,ko04510,ko04530,ko04144,ko04072,ko04015,ko04014,ko04071,ko04350,ko04310,ko04024,ko04022,ko04150,ko04270,ko04360,ko04361,ko04972,ko04921,ko04928,ko04625,ko04062,ko04670,ko04621,ko04611,ko04660,ko04722	KOG0393	Ras-related small GTPase, Rho type	sp|P48148|RHO1_DROME	Ras-like GTP-binding protein Rho1 OS=Drosophila melanogaster OX=7227 GN=Rho1 PE=1 SV=1
NC_037638.1.1219.24	XP_012151557.1	PREDICTED: ras-like GTP-binding protein Rho1 isoform X1 [Megachile rotundata]	GO:0005525;GO:0003924;GO:0007264	GTP binding;GTPase activity;small GTPase mediated signal transduction	K04513	RHOA	http://www.genome.jp/dbget-bin/www_bget?ko:K04513	Regulation of actin cytoskeleton;Adherens junction;Focal adhesion;Tight junction;Endocytosis;Phospholipase D signaling pathway;Rap1 signaling pathway;Ras signaling pathway;Sphingolipid signaling pathway;TGF-beta signaling pathway;Wnt signaling pathway;cAMP signaling pathway;cGMP-PKG signaling pathway;mTOR signaling pathway;Vascular smooth muscle contraction;Axon guidance;Axon regeneration;Pancrea…	ko04810,ko04520,ko04510,ko04530,ko04144,ko04072,ko04015,ko04014,ko04071,ko04350,ko04310,ko04024,ko04022,ko04150,ko04270,ko04360,ko04361,ko04972,ko04921,ko04928,ko04625,ko04062,ko04670,ko04621,ko04611,ko04660,ko04722	KOG0393	Ras-related small GTPase, Rho type	sp|P48148|RHO1_DROME	Ras-like GTP-binding protein Rho1 OS=Drosophila melanogaster OX=7227 GN=Rho1 PE=1 SV=1
NC_037638.1.1219.25	XP_031839505.1	ras-like GTP-binding protein Rho1 isoform X1 [Nomia melanderi]	GO:0005525;GO:0003924;GO:0007264	GTP binding;GTPase activity;small GTPase mediated signal transduction	K04513	RHOA	http://www.genome.jp/dbget-bin/www_bget?ko:K04513	Regulation of actin cytoskeleton;Adherens junction;Focal adhesion;Tight junction;Endocytosis;Phospholipase D signaling pathway;Rap1 signaling pathway;Ras signaling pathway;Sphingolipid signaling pathway;TGF-beta signaling pathway;Wnt signaling pathway;cAMP signaling pathway;cGMP-PKG signaling pathway;mTOR signaling pathway;Vascular smooth muscle contraction;Axon guidance;Axon regeneration;Pancrea…	ko04810,ko04520,ko04510,ko04530,ko04144,ko04072,ko04015,ko04014,ko04071,ko04350,ko04310,ko04024,ko04022,ko04150,ko04270,ko04360,ko04361,ko04972,ko04921,ko04928,ko04625,ko04062,ko04670,ko04621,ko04611,ko04660,ko04722	KOG0393	Ras-related small GTPase, Rho type	sp|P48148|RHO1_DROME	Ras-like GTP-binding protein Rho1 OS=Drosophila melanogaster OX=7227 GN=Rho1 PE=1 SV=1
NC_037638.1.1219.26	XP_012151557.1	PREDICTED: ras-like GTP-binding protein Rho1 isoform X1 [Megachile rotundata]	GO:0005525;GO:0003924;GO:0007264	GTP binding;GTPase activity;small GTPase mediated signal transduction	K04513	RHOA	http://www.genome.jp/dbget-bin/www_bget?ko:K04513	Regulation of actin cytoskeleton;Adherens junction;Focal adhesion;Tight junction;Endocytosis;Phospholipase D signaling pathway;Rap1 signaling pathway;Ras signaling pathway;Sphingolipid signaling pathway;TGF-beta signaling pathway;Wnt signaling pathway;cAMP signaling pathway;cGMP-PKG signaling pathway;mTOR signaling pathway;Vascular smooth muscle contraction;Axon guidance;Axon regeneration;Pancrea…	ko04810,ko04520,ko04510,ko04530,ko04144,ko04072,ko04015,ko04014,ko04071,ko04350,ko04310,ko04024,ko04022,ko04150,ko04270,ko04360,ko04361,ko04972,ko04921,ko04928,ko04625,ko04062,ko04670,ko04621,ko04611,ko04660,ko04722	KOG0393	Ras-related small GTPase, Rho type	sp|P48148|RHO1_DROME	Ras-like GTP-binding protein Rho1 OS=Drosophila melanogaster OX=7227 GN=Rho1 PE=1 SV=1
NC_037638.1.1219.27	XP_012151557.1	PREDICTED: ras-like GTP-binding protein Rho1 isoform X1 [Megachile rotundata]	GO:0005525;GO:0003924;GO:0007264	GTP binding;GTPase activity;small GTPase mediated signal transduction	K04513	RHOA	http://www.genome.jp/dbget-bin/www_bget?ko:K04513	Regulation of actin cytoskeleton;Adherens junction;Focal adhesion;Tight junction;Endocytosis;Phospholipase D signaling pathway;Rap1 signaling pathway;Ras signaling pathway;Sphingolipid signaling pathway;TGF-beta signaling pathway;Wnt signaling pathway;cAMP signaling pathway;cGMP-PKG signaling pathway;mTOR signaling pathway;Vascular smooth muscle contraction;Axon guidance;Axon regeneration;Pancrea…	ko04810,ko04520,ko04510,ko04530,ko04144,ko04072,ko04015,ko04014,ko04071,ko04350,ko04310,ko04024,ko04022,ko04150,ko04270,ko04360,ko04361,ko04972,ko04921,ko04928,ko04625,ko04062,ko04670,ko04621,ko04611,ko04660,ko04722	KOG0393	Ras-related small GTPase, Rho type	sp|P48148|RHO1_DROME	Ras-like GTP-binding protein Rho1 OS=Drosophila melanogaster OX=7227 GN=Rho1 PE=1 SV=1
NC_037638.1.1219.28	XP_015435327.1	PREDICTED: ras-like GTP-binding protein Rho1 isoform X3 [Dufourea novaeangliae]	GO:0005525;GO:0003924;GO:0007264	GTP binding;GTPase activity;small GTPase mediated signal transduction	K04513	RHOA	http://www.genome.jp/dbget-bin/www_bget?ko:K04513	Regulation of actin cytoskeleton;Adherens junction;Focal adhesion;Tight junction;Endocytosis;Phospholipase D signaling pathway;Rap1 signaling pathway;Ras signaling pathway;Sphingolipid signaling pathway;TGF-beta signaling pathway;Wnt signaling pathway;cAMP signaling pathway;cGMP-PKG signaling pathway;mTOR signaling pathway;Vascular smooth muscle contraction;Axon guidance;Axon regeneration;Pancrea…	ko04810,ko04520,ko04510,ko04530,ko04144,ko04072,ko04015,ko04014,ko04071,ko04350,ko04310,ko04024,ko04022,ko04150,ko04270,ko04360,ko04361,ko04972,ko04921,ko04928,ko04625,ko04062,ko04670,ko04621,ko04611,ko04660,ko04722	-	-	sp|P48148|RHO1_DROME	Ras-like GTP-binding protein Rho1 OS=Drosophila melanogaster OX=7227 GN=Rho1 PE=1 SV=1
NC_037638.1.122.1	-	-	-	-	-	-	-	-	-	-	-	-	-
NC_037638.1.122.2	-	-	-	-	-	-	-	-	-	-	-	-	-
NC_037638.1.122.3	-	-	-	-	-	-	-	-	-	-	-	-	-
NC_037638.1.122.4	-	-	-	-	-	-	-	-	-	-	-	-	-
NC_037638.1.122.5	-	-	-	-	-	-	-	-	-	-	-	-	-
NC_037638.1.122.6	-	-	-	-	-	-	-	-	-	-	-	-	-
NC_037638.1.122.10	XP_006558648.1	heparan sulfate 2-O-sulfotransferase pipe isoform X2 [Apis mellifera]	GO:0008146;GO:0000139;GO:0016021	sulfotransferase activity;Golgi membrane;integral component of membrane	-	-	-	-	-	-	-	sp|Q86BJ3|PIPE_DROME	Heparan sulfate 2-O-sulfotransferase pipe OS=Drosophila melanogaster OX=7227 GN=pip PE=1 SV=1
NC_037638.1.122.11	-	-	-	-	-	-	-	-	-	-	-	-	-
NC_037638.1.122.12	XP_017757087.1	PREDICTED: heparan sulfate 2-O-sulfotransferase pipe-like [Eufriesea mexicana]	-	-	-	-	-	-	-	-	-	sp|Q86BJ3|PIPE_DROME	Heparan sulfate 2-O-sulfotransferase pipe OS=Drosophila melanogaster OX=7227 GN=pip PE=1 SV=1
NC_037638.1.122.13	-	-	-	-	-	-	-	-	-	-	-	-	-
NC_037638.1.122.7	XP_028520108.1	heparan sulfate 2-O-sulfotransferase pipe isoform X4 [Apis cerana]	GO:0008146;GO:0000139;GO:0016021	sulfotransferase activity;Golgi membrane;integral component of membrane	-	-	-	-	-	-	-	sp|Q86BJ3|PIPE_DROME	Heparan sulfate 2-O-sulfotransferase pipe OS=Drosophila melanogaster OX=7227 GN=pip PE=1 SV=1
NC_037638.1.122.8	XP_395133.3	heparan sulfate 2-O-sulfotransferase pipe isoform X1 [Apis mellifera]	GO:0008146;GO:0000139;GO:0016021	sulfotransferase activity;Golgi membrane;integral component of membrane	-	-	-	-	-	-	-	sp|Q86BJ3|PIPE_DROME	Heparan sulfate 2-O-sulfotransferase pipe OS=Drosophila melanogaster OX=7227 GN=pip PE=1 SV=1
NC_037638.1.122.9	-	-	-	-	-	-	-	-	-	-	-	-	-
NC_037638.1.122.14	-	-	-	-	-	-	-	-	-	-	-	-	-
NC_037638.1.122.15	-	-	-	-	-	-	-	-	-	-	-	-	-
NC_037638.1.122.16	XP_006558648.1	heparan sulfate 2-O-sulfotransferase pipe isoform X2 [Apis mellifera]	GO:0008146;GO:0000139;GO:0016021	sulfotransferase activity;Golgi membrane;integral component of membrane	-	-	-	-	-	-	-	sp|Q86BJ3|PIPE_DROME	Heparan sulfate 2-O-sulfotransferase pipe OS=Drosophila melanogaster OX=7227 GN=pip PE=1 SV=1
NC_037638.1.122.17	XP_012350075.1	heparan sulfate 2-O-sulfotransferase pipe isoform X3 [Apis florea]	-	-	-	-	-	-	-	-	-	sp|Q86BJ3|PIPE_DROME	Heparan sulfate 2-O-sulfotransferase pipe OS=Drosophila melanogaster OX=7227 GN=pip PE=1 SV=1
NC_037638.1.122.18	XP_006558648.1	heparan sulfate 2-O-sulfotransferase pipe isoform X2 [Apis mellifera]	GO:0008146;GO:0000139;GO:0016021	sulfotransferase activity;Golgi membrane;integral component of membrane	-	-	-	-	-	-	-	sp|Q86BJ3|PIPE_DROME	Heparan sulfate 2-O-sulfotransferase pipe OS=Drosophila melanogaster OX=7227 GN=pip PE=1 SV=1
NC_037638.1.122.19	-	-	-	-	-	-	-	-	-	-	-	-	-
NC_037638.1.122.20	-	-	-	-	-	-	-	-	-	-	-	-	-
NC_037638.1.122.21	XP_028520108.1	heparan sulfate 2-O-sulfotransferase pipe isoform X4 [Apis cerana]	-	-	-	-	-	-	-	-	-	sp|Q86BJ3|PIPE_DROME	Heparan sulfate 2-O-sulfotransferase pipe OS=Drosophila melanogaster OX=7227 GN=pip PE=1 SV=1
NC_037638.1.122.22	XP_006558648.1	heparan sulfate 2-O-sulfotransferase pipe isoform X2 [Apis mellifera]	GO:0008146;GO:0000139;GO:0016021	sulfotransferase activity;Golgi membrane;integral component of membrane	-	-	-	-	-	-	-	sp|Q86BJ3|PIPE_DROME	Heparan sulfate 2-O-sulfotransferase pipe OS=Drosophila melanogaster OX=7227 GN=pip PE=1 SV=1
NC_037638.1.122.23	XP_395133.3	heparan sulfate 2-O-sulfotransferase pipe isoform X1 [Apis mellifera]	GO:0008146;GO:0000139;GO:0016021	sulfotransferase activity;Golgi membrane;integral component of membrane	-	-	-	-	-	-	-	sp|Q86BJ3|PIPE_DROME	Heparan sulfate 2-O-sulfotransferase pipe OS=Drosophila melanogaster OX=7227 GN=pip PE=1 SV=1
NC_037638.1.122.24	XP_028520108.1	heparan sulfate 2-O-sulfotransferase pipe isoform X4 [Apis cerana]	-	-	-	-	-	-	-	-	-	sp|Q86BJ3|PIPE_DROME	Heparan sulfate 2-O-sulfotransferase pipe OS=Drosophila melanogaster OX=7227 GN=pip PE=1 SV=1
NC_037638.1.122.25	XP_028520108.1	heparan sulfate 2-O-sulfotransferase pipe isoform X4 [Apis cerana]	-	-	-	-	-	-	-	-	-	sp|Q86BJ3|PIPE_DROME	Heparan sulfate 2-O-sulfotransferase pipe OS=Drosophila melanogaster OX=7227 GN=pip PE=1 SV=1
NC_037638.1.122.26	XP_395133.3	heparan sulfate 2-O-sulfotransferase pipe isoform X1 [Apis mellifera]	GO:0008146;GO:0000139;GO:0016021	sulfotransferase activity;Golgi membrane;integral component of membrane	-	-	-	-	-	-	-	sp|Q86BJ3|PIPE_DROME	Heparan sulfate 2-O-sulfotransferase pipe OS=Drosophila melanogaster OX=7227 GN=pip PE=1 SV=1
NC_037638.1.122.27	XP_395133.3	heparan sulfate 2-O-sulfotransferase pipe isoform X1 [Apis mellifera]	GO:0008146;GO:0000139;GO:0016021	sulfotransferase activity;Golgi membrane;integral component of membrane	-	-	-	-	-	-	-	sp|Q86BJ3|PIPE_DROME	Heparan sulfate 2-O-sulfotransferase pipe OS=Drosophila melanogaster OX=7227 GN=pip PE=1 SV=1
NC_037638.1.122.28	XP_006558649.1	heparan sulfate 2-O-sulfotransferase pipe isoform X3 [Apis mellifera]	-	-	-	-	-	-	-	-	-	sp|Q86BJ3|PIPE_DROME	Heparan sulfate 2-O-sulfotransferase pipe OS=Drosophila melanogaster OX=7227 GN=pip PE=1 SV=1
NC_037638.1.122.29	XP_006558648.1	heparan sulfate 2-O-sulfotransferase pipe isoform X2 [Apis mellifera]	GO:0008146;GO:0000139;GO:0016021	sulfotransferase activity;Golgi membrane;integral component of membrane	-	-	-	-	-	-	-	sp|Q86BJ3|PIPE_DROME	Heparan sulfate 2-O-sulfotransferase pipe OS=Drosophila melanogaster OX=7227 GN=pip PE=1 SV=1
NC_037638.1.122.30	XP_006613280.1	heparan sulfate 2-O-sulfotransferase pipe isoform X2 [Apis dorsata]	-	-	-	-	-	-	-	-	-	sp|Q86BJ3|PIPE_DROME	Heparan sulfate 2-O-sulfotransferase pipe OS=Drosophila melanogaster OX=7227 GN=pip PE=1 SV=1
NC_037638.1.1220.1	-	-	-	-	-	-	-	-	-	-	-	-	-
NC_037638.1.1220.2	XP_016766860.1	small glutamine-rich tetratricopeptide repeat-containing protein alpha isoform X1 [Apis mellifera]	-	-	K16365	SGTA	http://www.genome.jp/dbget-bin/www_bget?ko:K16365	-	-	KOG0553	TPR repeat-containing protein	sp|Q96EQ0|SGTB_HUMAN	Small glutamine-rich tetratricopeptide repeat-containing protein beta OS=Homo sapiens OX=9606 GN=SGTB PE=1 SV=1
NC_037638.1.1220.3	XP_016766860.1	small glutamine-rich tetratricopeptide repeat-containing protein alpha isoform X1 [Apis mellifera]	-	-	K16365	SGTA	http://www.genome.jp/dbget-bin/www_bget?ko:K16365	-	-	KOG0553	TPR repeat-containing protein	sp|Q96EQ0|SGTB_HUMAN	Small glutamine-rich tetratricopeptide repeat-containing protein beta OS=Homo sapiens OX=9606 GN=SGTB PE=1 SV=1
NC_037638.1.1220.4	XP_006570789.1	small glutamine-rich tetratricopeptide repeat-containing protein alpha isoform X2 [Apis mellifera]	-	-	K16365	SGTA	http://www.genome.jp/dbget-bin/www_bget?ko:K16365	-	-	KOG0553	TPR repeat-containing protein	sp|Q96EQ0|SGTB_HUMAN	Small glutamine-rich tetratricopeptide repeat-containing protein beta OS=Homo sapiens OX=9606 GN=SGTB PE=1 SV=1
NC_037638.1.1220.5	XP_016766860.1	small glutamine-rich tetratricopeptide repeat-containing protein alpha isoform X1 [Apis mellifera]	-	-	K16365	SGTA	http://www.genome.jp/dbget-bin/www_bget?ko:K16365	-	-	KOG0553	TPR repeat-containing protein	sp|Q96EQ0|SGTB_HUMAN	Small glutamine-rich tetratricopeptide repeat-containing protein beta OS=Homo sapiens OX=9606 GN=SGTB PE=1 SV=1
NC_037638.1.1220.6	XP_015607455.1	small glutamine-rich tetratricopeptide repeat-containing protein alpha [Cephus cinctus]	-	-	K16365	SGTA	http://www.genome.jp/dbget-bin/www_bget?ko:K16365	-	-	KOG0553	TPR repeat-containing protein	sp|Q96EQ0|SGTB_HUMAN	Small glutamine-rich tetratricopeptide repeat-containing protein beta OS=Homo sapiens OX=9606 GN=SGTB PE=1 SV=1
NC_037638.1.1220.7	XP_016766860.1	small glutamine-rich tetratricopeptide repeat-containing protein alpha isoform X1 [Apis mellifera]	-	-	K16365	SGTA	http://www.genome.jp/dbget-bin/www_bget?ko:K16365	-	-	KOG0553	TPR repeat-containing protein	sp|Q96EQ0|SGTB_HUMAN	Small glutamine-rich tetratricopeptide repeat-containing protein beta OS=Homo sapiens OX=9606 GN=SGTB PE=1 SV=1
NC_037638.1.1220.8	XP_016766860.1	small glutamine-rich tetratricopeptide repeat-containing protein alpha isoform X1 [Apis mellifera]	-	-	K16365	SGTA	http://www.genome.jp/dbget-bin/www_bget?ko:K16365	-	-	KOG0553	TPR repeat-containing protein	sp|Q96EQ0|SGTB_HUMAN	Small glutamine-rich tetratricopeptide repeat-containing protein beta OS=Homo sapiens OX=9606 GN=SGTB PE=1 SV=1
NC_037638.1.1220.9	XP_016766860.1	small glutamine-rich tetratricopeptide repeat-containing protein alpha isoform X1 [Apis mellifera]	-	-	K16365	SGTA	http://www.genome.jp/dbget-bin/www_bget?ko:K16365	-	-	KOG0553	TPR repeat-containing protein	sp|Q96EQ0|SGTB_HUMAN	Small glutamine-rich tetratricopeptide repeat-containing protein beta OS=Homo sapiens OX=9606 GN=SGTB PE=1 SV=1
NC_037638.1.1220.10	XP_006570789.1	small glutamine-rich tetratricopeptide repeat-containing protein alpha isoform X2 [Apis mellifera]	-	-	K16365	SGTA	http://www.genome.jp/dbget-bin/www_bget?ko:K16365	-	-	KOG0553	TPR repeat-containing protein	sp|Q54VG4|SGT_DICDI	Small glutamine-rich tetratricopeptide repeat-containing protein OS=Dictyostelium discoideum OX=44689 GN=sgt PE=1 SV=1
NC_037638.1.1221.1	XP_026296525.1	uncharacterized protein LOC100577521 [Apis mellifera]	GO:0016021	integral component of membrane	K20227	FS1M3	http://www.genome.jp/dbget-bin/www_bget?ko:K20227	MAPK signaling pathway - fly	ko04013	-	-	-	-
NC_037638.1.1221.2	XP_026296525.1	uncharacterized protein LOC100577521 [Apis mellifera]	GO:0016021	integral component of membrane	K20227	FS1M3	http://www.genome.jp/dbget-bin/www_bget?ko:K20227	MAPK signaling pathway - fly	ko04013	-	-	-	-
NC_037638.1.1222.1	XP_012348237.1	LOW QUALITY PROTEIN: synaptojanin-1 [Apis florea]	GO:0003676;GO:0004439;GO:0046856;GO:0048488;GO:0098793	nucleic acid binding;phosphatidylinositol-4,5-bisphosphate 5-phosphatase activity;phosphatidylinositol dephosphorylation;synaptic vesicle endocytosis;presynapse	K20279	SYNJ	http://www.genome.jp/dbget-bin/www_bget?ko:K20279	Phosphatidylinositol signaling system;Inositol phosphate metabolism	ko04070,ko00562	KOG0566	Inositol-1,4,5-triphosphate 5-phosphatase (synaptojanin), INP51/INP52/INP53 family	sp|O43426|SYNJ1_HUMAN	Synaptojanin-1 OS=Homo sapiens OX=9606 GN=SYNJ1 PE=1 SV=2
NC_037638.1.1222.2	XP_012348237.1	LOW QUALITY PROTEIN: synaptojanin-1 [Apis florea]	GO:0003676;GO:0004439;GO:0046856;GO:0048488;GO:0098793	nucleic acid binding;phosphatidylinositol-4,5-bisphosphate 5-phosphatase activity;phosphatidylinositol dephosphorylation;synaptic vesicle endocytosis;presynapse	K20279	SYNJ	http://www.genome.jp/dbget-bin/www_bget?ko:K20279	Phosphatidylinositol signaling system;Inositol phosphate metabolism	ko04070,ko00562	KOG0566	Inositol-1,4,5-triphosphate 5-phosphatase (synaptojanin), INP51/INP52/INP53 family	sp|O18964|SYNJ1_BOVIN	Synaptojanin-1 (Fragment) OS=Bos taurus OX=9913 GN=SYNJ1 PE=1 SV=2
NC_037638.1.1222.3	XP_395173.2	synaptojanin-1 [Apis mellifera]	GO:0003676;GO:0004439;GO:0046856;GO:0048488;GO:0098793	nucleic acid binding;phosphatidylinositol-4,5-bisphosphate 5-phosphatase activity;phosphatidylinositol dephosphorylation;synaptic vesicle endocytosis;presynapse	K20279	SYNJ	http://www.genome.jp/dbget-bin/www_bget?ko:K20279	Phosphatidylinositol signaling system;Inositol phosphate metabolism	ko04070,ko00562	KOG0566	Inositol-1,4,5-triphosphate 5-phosphatase (synaptojanin), INP51/INP52/INP53 family	sp|O43426|SYNJ1_HUMAN	Synaptojanin-1 OS=Homo sapiens OX=9606 GN=SYNJ1 PE=1 SV=2
NC_037638.1.1222.4	XP_395173.2	synaptojanin-1 [Apis mellifera]	GO:0003676;GO:0004439;GO:0046856;GO:0048488;GO:0098793	nucleic acid binding;phosphatidylinositol-4,5-bisphosphate 5-phosphatase activity;phosphatidylinositol dephosphorylation;synaptic vesicle endocytosis;presynapse	K20279	SYNJ	http://www.genome.jp/dbget-bin/www_bget?ko:K20279	Phosphatidylinositol signaling system;Inositol phosphate metabolism	ko04070,ko00562	KOG0566	Inositol-1,4,5-triphosphate 5-phosphatase (synaptojanin), INP51/INP52/INP53 family	sp|O18964|SYNJ1_BOVIN	Synaptojanin-1 (Fragment) OS=Bos taurus OX=9913 GN=SYNJ1 PE=1 SV=2
NC_037638.1.1222.5	XP_395173.2	synaptojanin-1 [Apis mellifera]	GO:0003676;GO:0004439;GO:0046856;GO:0048488;GO:0098793	nucleic acid binding;phosphatidylinositol-4,5-bisphosphate 5-phosphatase activity;phosphatidylinositol dephosphorylation;synaptic vesicle endocytosis;presynapse	K20279	SYNJ	http://www.genome.jp/dbget-bin/www_bget?ko:K20279	Phosphatidylinositol signaling system;Inositol phosphate metabolism	ko04070,ko00562	KOG0566	Inositol-1,4,5-triphosphate 5-phosphatase (synaptojanin), INP51/INP52/INP53 family	sp|O43426|SYNJ1_HUMAN	Synaptojanin-1 OS=Homo sapiens OX=9606 GN=SYNJ1 PE=1 SV=2
NC_037638.1.1222.6	XP_395173.2	synaptojanin-1 [Apis mellifera]	GO:0003676;GO:0004439;GO:0046856;GO:0048488;GO:0098793	nucleic acid binding;phosphatidylinositol-4,5-bisphosphate 5-phosphatase activity;phosphatidylinositol dephosphorylation;synaptic vesicle endocytosis;presynapse	K20279	SYNJ	http://www.genome.jp/dbget-bin/www_bget?ko:K20279	Phosphatidylinositol signaling system;Inositol phosphate metabolism	ko04070,ko00562	-	-	sp|Q62910|SYNJ1_RAT	Synaptojanin-1 OS=Rattus norvegicus OX=10116 GN=Synj1 PE=1 SV=3
NC_037638.1.1223.1	XP_012245099.1	potential E3 ubiquitin-protein ligase ariadne-2 [Bombus impatiens]	GO:0046872;GO:0004842	metal ion binding;ubiquitin-protein transferase activity	K11969	ARIH2	http://www.genome.jp/dbget-bin/www_bget?ko:K11969	-	-	-	-	sp|O76924|ARI2_DROME	Potential E3 ubiquitin-protein ligase ariadne-2 OS=Drosophila melanogaster OX=7227 GN=ari-2 PE=1 SV=1
NC_037638.1.1223.2	XP_624643.2	potential E3 ubiquitin-protein ligase ariadne-2 [Apis mellifera]	GO:0046872;GO:0004842	metal ion binding;ubiquitin-protein transferase activity	K11969	ARIH2	http://www.genome.jp/dbget-bin/www_bget?ko:K11969	-	-	KOG1812	Predicted E3 ubiquitin ligase	sp|O76924|ARI2_DROME	Potential E3 ubiquitin-protein ligase ariadne-2 OS=Drosophila melanogaster OX=7227 GN=ari-2 PE=1 SV=1
NC_037638.1.1223.3	XP_624643.2	potential E3 ubiquitin-protein ligase ariadne-2 [Apis mellifera]	GO:0046872;GO:0004842	metal ion binding;ubiquitin-protein transferase activity	K11969	ARIH2	http://www.genome.jp/dbget-bin/www_bget?ko:K11969	-	-	KOG1812	Predicted E3 ubiquitin ligase	sp|O76924|ARI2_DROME	Potential E3 ubiquitin-protein ligase ariadne-2 OS=Drosophila melanogaster OX=7227 GN=ari-2 PE=1 SV=1
NC_037638.1.1223.4	XP_624643.2	potential E3 ubiquitin-protein ligase ariadne-2 [Apis mellifera]	GO:0046872;GO:0004842	metal ion binding;ubiquitin-protein transferase activity	K11969	ARIH2	http://www.genome.jp/dbget-bin/www_bget?ko:K11969	-	-	KOG1812	Predicted E3 ubiquitin ligase	sp|O76924|ARI2_DROME	Potential E3 ubiquitin-protein ligase ariadne-2 OS=Drosophila melanogaster OX=7227 GN=ari-2 PE=1 SV=1
NC_037638.1.1223.5	XP_624643.2	potential E3 ubiquitin-protein ligase ariadne-2 [Apis mellifera]	GO:0046872;GO:0004842	metal ion binding;ubiquitin-protein transferase activity	K11969	ARIH2	http://www.genome.jp/dbget-bin/www_bget?ko:K11969	-	-	KOG1812	Predicted E3 ubiquitin ligase	sp|O76924|ARI2_DROME	Potential E3 ubiquitin-protein ligase ariadne-2 OS=Drosophila melanogaster OX=7227 GN=ari-2 PE=1 SV=1
NC_037638.1.1223.6	XP_624643.2	potential E3 ubiquitin-protein ligase ariadne-2 [Apis mellifera]	GO:0046872;GO:0004842	metal ion binding;ubiquitin-protein transferase activity	K11969	ARIH2	http://www.genome.jp/dbget-bin/www_bget?ko:K11969	-	-	-	-	sp|O76924|ARI2_DROME	Potential E3 ubiquitin-protein ligase ariadne-2 OS=Drosophila melanogaster OX=7227 GN=ari-2 PE=1 SV=1
NC_037638.1.1224.1	-	-	-	-	-	-	-	-	-	-	-	-	-
NC_037638.1.1225.1	-	-	-	-	-	-	-	-	-	-	-	-	-
NC_037638.1.1225.2	OAD59088.1	hypothetical protein WN48_09398 [Eufriesea mexicana]	GO:0008017;GO:0046600;GO:0005814;GO:0005737;GO:0005634	microtubule binding;negative regulation of centriole replication;centriole;cytoplasm;nucleus	-	-	-	-	-	-	-	-	-
NC_037638.1.1225.3	-	-	-	-	-	-	-	-	-	-	-	-	-
NC_037638.1.1225.4	-	-	-	-	-	-	-	-	-	-	-	-	-
NC_037638.1.1225.5	XP_006570795.1	mucin-5AC isoform X2 [Apis mellifera]	-	-	-	-	-	-	-	-	-	-	-
NC_037638.1.1225.6	XP_016921391.1	uncharacterized protein LOC108003568 [Apis cerana]	-	-	-	-	-	-	-	-	-	-	-
NC_037638.1.1225.7	XP_017754165.1	PREDICTED: titin-like isoform X7 [Eufriesea mexicana]	-	-	-	-	-	-	-	-	-	-	-
NC_037638.1.1225.10	XP_012348181.1	proteoglycan 4 isoform X7 [Apis florea]	-	-	-	-	-	-	-	-	-	-	-
NC_037638.1.1225.8	XP_012348181.1	proteoglycan 4 isoform X7 [Apis florea]	-	-	-	-	-	-	-	-	-	-	-
NC_037638.1.1225.9	XP_031775360.1	pollen-specific leucine-rich repeat extensin-like protein 2 isoform X6 [Apis florea]	-	-	-	-	-	-	-	-	-	-	-
NC_037638.1.1225.11	XP_031775360.1	pollen-specific leucine-rich repeat extensin-like protein 2 isoform X6 [Apis florea]	-	-	-	-	-	-	-	-	-	-	-
NC_037638.1.1225.12	XP_012348181.1	proteoglycan 4 isoform X7 [Apis florea]	-	-	-	-	-	-	-	-	-	-	-
NC_037638.1.1225.13	XP_016766788.1	proteoglycan 4 isoform X12 [Apis mellifera]	-	-	-	-	-	-	-	-	-	-	-
NC_037638.1.1225.14	XP_012348181.1	proteoglycan 4 isoform X7 [Apis florea]	GO:0008017;GO:0046600;GO:0005814;GO:0005737;GO:0005634	microtubule binding;negative regulation of centriole replication;centriole;cytoplasm;nucleus	-	-	-	-	-	-	-	-	-
NC_037638.1.1225.15	XP_016766791.1	neurofilament heavy polypeptide isoform X14 [Apis mellifera]	-	-	-	-	-	-	-	-	-	-	-
NC_037638.1.1225.16	XP_026296586.1	mucin-5AC isoform X8 [Apis mellifera]	-	-	-	-	-	-	-	-	-	-	-
NC_037638.1.1225.17	XP_016766791.1	neurofilament heavy polypeptide isoform X14 [Apis mellifera]	-	-	-	-	-	-	-	-	-	-	-
NC_037638.1.1225.18	XP_016921391.1	uncharacterized protein LOC108003568 [Apis cerana]	GO:0008017;GO:0046600;GO:0005814;GO:0005737;GO:0005634	microtubule binding;negative regulation of centriole replication;centriole;cytoplasm;nucleus	-	-	-	-	-	-	-	-	-
NC_037638.1.1225.19	XP_026296586.1	mucin-5AC isoform X8 [Apis mellifera]	-	-	-	-	-	-	-	-	-	-	-
NC_037638.1.1225.20	XP_016766791.1	neurofilament heavy polypeptide isoform X14 [Apis mellifera]	GO:0008017;GO:0046600;GO:0005814;GO:0005737;GO:0005634	microtubule binding;negative regulation of centriole replication;centriole;cytoplasm;nucleus	-	-	-	-	-	-	-	-	-
NC_037638.1.1225.21	XP_006570814.1	proteoglycan 4 isoform X13 [Apis mellifera]	-	-	-	-	-	-	-	-	-	-	-
NC_037638.1.1225.22	XP_006570814.1	proteoglycan 4 isoform X13 [Apis mellifera]	-	-	-	-	-	-	-	-	-	-	-
NC_037638.1.1225.23	XP_016766778.1	mucin-5AC isoform X7 [Apis mellifera]	-	-	-	-	-	-	-	-	-	-	-
NC_037638.1.1225.24	XP_006570814.1	proteoglycan 4 isoform X13 [Apis mellifera]	GO:0008017;GO:0046600;GO:0005814;GO:0005737;GO:0005634	microtubule binding;negative regulation of centriole replication;centriole;cytoplasm;nucleus	-	-	-	-	-	-	-	-	-
NC_037638.1.1225.25	XP_006570811.1	protein phosphatase 1 regulatory subunit 12A isoform X10 [Apis mellifera]	-	-	-	-	-	-	-	-	-	-	-
NC_037638.1.1225.26	XP_006570814.1	proteoglycan 4 isoform X13 [Apis mellifera]	-	-	-	-	-	-	-	-	-	-	-
NC_037638.1.1225.27	XP_006570814.1	proteoglycan 4 isoform X13 [Apis mellifera]	-	-	-	-	-	-	-	-	-	-	-
NC_037638.1.1225.28	XP_016766791.1	neurofilament heavy polypeptide isoform X14 [Apis mellifera]	-	-	-	-	-	-	-	-	-	-	-
NC_037638.1.1225.29	XP_006570814.1	proteoglycan 4 isoform X13 [Apis mellifera]	-	-	-	-	-	-	-	-	-	-	-
NC_037638.1.1225.30	XP_026296586.1	mucin-5AC isoform X8 [Apis mellifera]	-	-	-	-	-	-	-	-	-	-	-
NC_037638.1.1225.31	XP_006570814.1	proteoglycan 4 isoform X13 [Apis mellifera]	-	-	-	-	-	-	-	-	-	-	-
NC_037638.1.1225.32	XP_006570800.1	mucin-5AC isoform X6 [Apis mellifera]	-	-	-	-	-	-	-	-	-	-	-
NC_037638.1.1226.1	-	-	-	-	-	-	-	-	-	-	-	-	-
NC_037638.1.1227.1	-	-	-	-	-	-	-	-	-	-	-	-	-
NC_037638.1.1228.1	-	-	-	-	-	-	-	-	-	-	-	-	-
NC_037638.1.123.1	-	-	-	-	-	-	-	-	-	-	-	-	-
NC_037638.1.1230.1	-	-	-	-	-	-	-	-	-	-	-	-	-
NC_037638.1.1231.1	-	-	-	-	-	-	-	-	-	-	-	-	-
NC_037638.1.1232.1	KYN30951.1	hypothetical protein ALC56_14763 [Trachymyrmex septentrionalis]	GO:0005905	clathrin-coated pit	K20042	FCHO	http://www.genome.jp/dbget-bin/www_bget?ko:K20042	-	-	-	-	-	-
NC_037638.1.1233.1	XP_016921587.1	cartilage-associated protein isoform X2 [Apis cerana]	-	-	K08134	P3H1	http://www.genome.jp/dbget-bin/www_bget?ko:K08134	-	-	-	-	-	-
NC_037638.1.1233.2	XP_016921587.1	cartilage-associated protein isoform X2 [Apis cerana]	-	-	K08134	P3H1	http://www.genome.jp/dbget-bin/www_bget?ko:K08134	-	-	-	-	sp|Q6JHU7|P3H2_CHICK	Prolyl 3-hydroxylase 2 OS=Gallus gallus OX=9031 GN=P3H2 PE=2 SV=1
NC_037638.1.1233.3	XP_016921587.1	cartilage-associated protein isoform X2 [Apis cerana]	-	-	K08134	P3H1	http://www.genome.jp/dbget-bin/www_bget?ko:K08134	-	-	-	-	sp|Q6JHU7|P3H2_CHICK	Prolyl 3-hydroxylase 2 OS=Gallus gallus OX=9031 GN=P3H2 PE=2 SV=1
NC_037638.1.1233.4	XP_026299434.1	prolyl 3-hydroxylase 2 isoform X2 [Apis mellifera]	-	-	K08134	P3H1	http://www.genome.jp/dbget-bin/www_bget?ko:K08134	-	-	-	-	sp|Q9CYD3|CRTAP_MOUSE	Cartilage-associated protein OS=Mus musculus OX=10090 GN=Crtap PE=1 SV=3
NC_037638.1.1233.5	XP_016921587.1	cartilage-associated protein isoform X2 [Apis cerana]	-	-	K08134	P3H1	http://www.genome.jp/dbget-bin/www_bget?ko:K08134	-	-	-	-	sp|Q6JHU7|P3H2_CHICK	Prolyl 3-hydroxylase 2 OS=Gallus gallus OX=9031 GN=P3H2 PE=2 SV=1
NC_037638.1.1233.6	XP_016921587.1	cartilage-associated protein isoform X2 [Apis cerana]	-	-	K08134	P3H1	http://www.genome.jp/dbget-bin/www_bget?ko:K08134	-	-	-	-	sp|Q9CYD3|CRTAP_MOUSE	Cartilage-associated protein OS=Mus musculus OX=10090 GN=Crtap PE=1 SV=3
NC_037638.1.1233.7	XP_026299434.1	prolyl 3-hydroxylase 2 isoform X2 [Apis mellifera]	-	-	K08134	P3H1	http://www.genome.jp/dbget-bin/www_bget?ko:K08134	-	-	-	-	sp|Q9CYD3|CRTAP_MOUSE	Cartilage-associated protein OS=Mus musculus OX=10090 GN=Crtap PE=1 SV=3
NC_037638.1.1233.8	XP_026299413.1	prolyl 3-hydroxylase 2 isoform X1 [Apis mellifera]	-	-	K08134	P3H1	http://www.genome.jp/dbget-bin/www_bget?ko:K08134	-	-	-	-	sp|Q6JHU7|P3H2_CHICK	Prolyl 3-hydroxylase 2 OS=Gallus gallus OX=9031 GN=P3H2 PE=2 SV=1
NC_037638.1.1233.9	XP_026299434.1	prolyl 3-hydroxylase 2 isoform X2 [Apis mellifera]	-	-	K08134	P3H1	http://www.genome.jp/dbget-bin/www_bget?ko:K08134	-	-	-	-	sp|Q6JHU7|P3H2_CHICK	Prolyl 3-hydroxylase 2 OS=Gallus gallus OX=9031 GN=P3H2 PE=2 SV=1
NC_037638.1.1233.10	XP_026299434.1	prolyl 3-hydroxylase 2 isoform X2 [Apis mellifera]	-	-	K08134	P3H1	http://www.genome.jp/dbget-bin/www_bget?ko:K08134	-	-	-	-	sp|Q6JHU7|P3H2_CHICK	Prolyl 3-hydroxylase 2 OS=Gallus gallus OX=9031 GN=P3H2 PE=2 SV=1
NC_037638.1.1233.11	XP_026299413.1	prolyl 3-hydroxylase 2 isoform X1 [Apis mellifera]	-	-	K08134	P3H1	http://www.genome.jp/dbget-bin/www_bget?ko:K08134	-	-	-	-	sp|Q6JHU7|P3H2_CHICK	Prolyl 3-hydroxylase 2 OS=Gallus gallus OX=9031 GN=P3H2 PE=2 SV=1
NC_037638.1.1234.1	-	-	-	-	-	-	-	-	-	-	-	-	-
NC_037638.1.1235.1	KAF3430733.1	hypothetical protein E2986_11058 [Frieseomelitta varia]	GO:0005524;GO:0000287;GO:0106310;GO:0106311	ATP binding;magnesium ion binding;protein serine kinase activity;protein serine/threonine kinase activity	K08789	MAST	http://www.genome.jp/dbget-bin/www_bget?ko:K08789	-	-	-	-	-	-
NC_037638.1.1235.2	XP_026301906.1	microtubule-associated serine/threonine-protein kinase 3 isoform X8 [Apis mellifera]	-	-	K08789	MAST	http://www.genome.jp/dbget-bin/www_bget?ko:K08789	-	-	-	-	sp|Q60592|MAST2_MOUSE	Microtubule-associated serine/threonine-protein kinase 2 OS=Mus musculus OX=10090 GN=Mast2 PE=1 SV=1
NC_037638.1.1235.3	XP_026301906.1	microtubule-associated serine/threonine-protein kinase 3 isoform X8 [Apis mellifera]	GO:0005524;GO:0000287;GO:0106310;GO:0106311	ATP binding;magnesium ion binding;protein serine kinase activity;protein serine/threonine kinase activity	K08789	MAST	http://www.genome.jp/dbget-bin/www_bget?ko:K08789	-	-	KOG0606	Microtubule-associated serine/threonine kinase and related proteins	sp|Q6P0Q8|MAST2_HUMAN	Microtubule-associated serine/threonine-protein kinase 2 OS=Homo sapiens OX=9606 GN=MAST2 PE=1 SV=2
NC_037638.1.1235.4	PBC33411.1	Microtubule-associated serine/threonine-protein kinase [Apis cerana cerana]	GO:0005524;GO:0000287;GO:0106310;GO:0106311	ATP binding;magnesium ion binding;protein serine kinase activity;protein serine/threonine kinase activity	K08789	MAST	http://www.genome.jp/dbget-bin/www_bget?ko:K08789	-	-	KOG0606	Microtubule-associated serine/threonine kinase and related proteins	sp|Q6P0Q8|MAST2_HUMAN	Microtubule-associated serine/threonine-protein kinase 2 OS=Homo sapiens OX=9606 GN=MAST2 PE=1 SV=2
NC_037638.1.1235.5	XP_031775287.1	microtubule-associated serine/threonine-protein kinase 3 isoform X4 [Apis florea]	GO:0005524;GO:0000287;GO:0106310;GO:0106311	ATP binding;magnesium ion binding;protein serine kinase activity;protein serine/threonine kinase activity	K08789	MAST	http://www.genome.jp/dbget-bin/www_bget?ko:K08789	-	-	KOG0606	Microtubule-associated serine/threonine kinase and related proteins	sp|Q6P0Q8|MAST2_HUMAN	Microtubule-associated serine/threonine-protein kinase 2 OS=Homo sapiens OX=9606 GN=MAST2 PE=1 SV=2
NC_037638.1.1235.6	PBC33411.1	Microtubule-associated serine/threonine-protein kinase [Apis cerana cerana]	GO:0005524;GO:0000287;GO:0106310;GO:0106311	ATP binding;magnesium ion binding;protein serine kinase activity;protein serine/threonine kinase activity	K08789	MAST	http://www.genome.jp/dbget-bin/www_bget?ko:K08789	-	-	KOG0606	Microtubule-associated serine/threonine kinase and related proteins	sp|Q6P0Q8|MAST2_HUMAN	Microtubule-associated serine/threonine-protein kinase 2 OS=Homo sapiens OX=9606 GN=MAST2 PE=1 SV=2
NC_037638.1.1235.10	XP_031775287.1	microtubule-associated serine/threonine-protein kinase 3 isoform X4 [Apis florea]	GO:0005524;GO:0000287;GO:0106310;GO:0106311	ATP binding;magnesium ion binding;protein serine kinase activity;protein serine/threonine kinase activity	K08789	MAST	http://www.genome.jp/dbget-bin/www_bget?ko:K08789	-	-	KOG0606	Microtubule-associated serine/threonine kinase and related proteins	sp|Q6P0Q8|MAST2_HUMAN	Microtubule-associated serine/threonine-protein kinase 2 OS=Homo sapiens OX=9606 GN=MAST2 PE=1 SV=2
NC_037638.1.1235.7	XP_031775287.1	microtubule-associated serine/threonine-protein kinase 3 isoform X4 [Apis florea]	GO:0005524;GO:0000287;GO:0106310;GO:0106311	ATP binding;magnesium ion binding;protein serine kinase activity;protein serine/threonine kinase activity	K08789	MAST	http://www.genome.jp/dbget-bin/www_bget?ko:K08789	-	-	KOG0606	Microtubule-associated serine/threonine kinase and related proteins	sp|Q6P0Q8|MAST2_HUMAN	Microtubule-associated serine/threonine-protein kinase 2 OS=Homo sapiens OX=9606 GN=MAST2 PE=1 SV=2
NC_037638.1.1235.8	XP_026301904.1	microtubule-associated serine/threonine-protein kinase 3 isoform X6 [Apis mellifera]	GO:0005524;GO:0000287;GO:0106310;GO:0106311	ATP binding;magnesium ion binding;protein serine kinase activity;protein serine/threonine kinase activity	K08789	MAST	http://www.genome.jp/dbget-bin/www_bget?ko:K08789	-	-	KOG0606	Microtubule-associated serine/threonine kinase and related proteins	sp|Q6P0Q8|MAST2_HUMAN	Microtubule-associated serine/threonine-protein kinase 2 OS=Homo sapiens OX=9606 GN=MAST2 PE=1 SV=2
NC_037638.1.1235.9	PBC33411.1	Microtubule-associated serine/threonine-protein kinase [Apis cerana cerana]	GO:0005524;GO:0000287;GO:0106310;GO:0106311	ATP binding;magnesium ion binding;protein serine kinase activity;protein serine/threonine kinase activity	K08789	MAST	http://www.genome.jp/dbget-bin/www_bget?ko:K08789	-	-	KOG0606	Microtubule-associated serine/threonine kinase and related proteins	sp|Q6P0Q8|MAST2_HUMAN	Microtubule-associated serine/threonine-protein kinase 2 OS=Homo sapiens OX=9606 GN=MAST2 PE=1 SV=2
NC_037638.1.1235.11	XP_026301906.1	microtubule-associated serine/threonine-protein kinase 3 isoform X8 [Apis mellifera]	-	-	K08789	MAST	http://www.genome.jp/dbget-bin/www_bget?ko:K08789	-	-	KOG0606	Microtubule-associated serine/threonine kinase and related proteins	sp|Q6P0Q8|MAST2_HUMAN	Microtubule-associated serine/threonine-protein kinase 2 OS=Homo sapiens OX=9606 GN=MAST2 PE=1 SV=2
NC_037638.1.1235.12	XP_026301904.1	microtubule-associated serine/threonine-protein kinase 3 isoform X6 [Apis mellifera]	-	-	K08789	MAST	http://www.genome.jp/dbget-bin/www_bget?ko:K08789	-	-	KOG0606	Microtubule-associated serine/threonine kinase and related proteins	sp|Q6P0Q8|MAST2_HUMAN	Microtubule-associated serine/threonine-protein kinase 2 OS=Homo sapiens OX=9606 GN=MAST2 PE=1 SV=2
NC_037638.1.1235.13	XP_026301904.1	microtubule-associated serine/threonine-protein kinase 3 isoform X6 [Apis mellifera]	-	-	K08789	MAST	http://www.genome.jp/dbget-bin/www_bget?ko:K08789	-	-	KOG0606	Microtubule-associated serine/threonine kinase and related proteins	sp|Q6P0Q8|MAST2_HUMAN	Microtubule-associated serine/threonine-protein kinase 2 OS=Homo sapiens OX=9606 GN=MAST2 PE=1 SV=2
NC_037638.1.1235.14	XP_026301904.1	microtubule-associated serine/threonine-protein kinase 3 isoform X6 [Apis mellifera]	-	-	K08789	MAST	http://www.genome.jp/dbget-bin/www_bget?ko:K08789	-	-	KOG0606	Microtubule-associated serine/threonine kinase and related proteins	sp|Q6P0Q8|MAST2_HUMAN	Microtubule-associated serine/threonine-protein kinase 2 OS=Homo sapiens OX=9606 GN=MAST2 PE=1 SV=2
NC_037638.1.1235.15	XP_026301904.1	microtubule-associated serine/threonine-protein kinase 3 isoform X6 [Apis mellifera]	-	-	K08789	MAST	http://www.genome.jp/dbget-bin/www_bget?ko:K08789	-	-	-	-	sp|Q6P0Q8|MAST2_HUMAN	Microtubule-associated serine/threonine-protein kinase 2 OS=Homo sapiens OX=9606 GN=MAST2 PE=1 SV=2
NC_037638.1.1236.1	XP_397092.3	nuclear RNA export factor 1 [Apis mellifera]	GO:0003723;GO:0006406;GO:0005737;GO:0005654	RNA binding;mRNA export from nucleus;cytoplasm;nucleoplasm	K14284	NXF,TAP,MEX67	http://www.genome.jp/dbget-bin/www_bget?ko:K14284	Nucleocytoplasmic transport;Ribosome biogenesis in eukaryotes;mRNA surveillance pathway	ko03013,ko03008,ko03015	-	-	sp|Q9U1H9|NXF1_DROME	Nuclear RNA export factor 1 OS=Drosophila melanogaster OX=7227 GN=sbr PE=1 SV=2
NC_037638.1.1236.2	KAF7416749.1	hypothetical protein [Vespula pensylvanica]	-	-	K14284	NXF,TAP,MEX67	http://www.genome.jp/dbget-bin/www_bget?ko:K14284	Nucleocytoplasmic transport;Ribosome biogenesis in eukaryotes;mRNA surveillance pathway	ko03013,ko03008,ko03015	-	-	sp|Q99JX7|NXF1_MOUSE	Nuclear RNA export factor 1 OS=Mus musculus OX=10090 GN=Nxf1 PE=1 SV=3
NC_037638.1.1236.3	XP_397092.3	nuclear RNA export factor 1 [Apis mellifera]	GO:0003723;GO:0006406;GO:0005737;GO:0005654	RNA binding;mRNA export from nucleus;cytoplasm;nucleoplasm	K14284	NXF,TAP,MEX67	http://www.genome.jp/dbget-bin/www_bget?ko:K14284	Nucleocytoplasmic transport;Ribosome biogenesis in eukaryotes;mRNA surveillance pathway	ko03013,ko03008,ko03015	-	-	sp|Q9U1H9|NXF1_DROME	Nuclear RNA export factor 1 OS=Drosophila melanogaster OX=7227 GN=sbr PE=1 SV=2
NC_037638.1.1236.4	XP_397092.3	nuclear RNA export factor 1 [Apis mellifera]	GO:0003723;GO:0006406;GO:0005737;GO:0005654	RNA binding;mRNA export from nucleus;cytoplasm;nucleoplasm	K14284	NXF,TAP,MEX67	http://www.genome.jp/dbget-bin/www_bget?ko:K14284	Nucleocytoplasmic transport;Ribosome biogenesis in eukaryotes;mRNA surveillance pathway	ko03013,ko03008,ko03015	-	-	sp|Q9U1H9|NXF1_DROME	Nuclear RNA export factor 1 OS=Drosophila melanogaster OX=7227 GN=sbr PE=1 SV=2
NC_037638.1.1236.5	XP_397092.3	nuclear RNA export factor 1 [Apis mellifera]	GO:0003723;GO:0006406;GO:0005737;GO:0005654	RNA binding;mRNA export from nucleus;cytoplasm;nucleoplasm	K14284	NXF,TAP,MEX67	http://www.genome.jp/dbget-bin/www_bget?ko:K14284	Nucleocytoplasmic transport;Ribosome biogenesis in eukaryotes;mRNA surveillance pathway	ko03013,ko03008,ko03015	-	-	sp|Q9U1H9|NXF1_DROME	Nuclear RNA export factor 1 OS=Drosophila melanogaster OX=7227 GN=sbr PE=1 SV=2
NC_037638.1.1237.1	-	-	-	-	-	-	-	-	-	-	-	-	-
NC_037638.1.1238.1	-	-	-	-	-	-	-	-	-	-	-	-	-
NC_037638.1.1239.1	XP_003251612.1	uncharacterized protein C1orf198 homolog [Apis mellifera]	-	-	-	-	-	-	-	-	-	sp|Q4KMC9|CA198_DANRE	Uncharacterized protein C1orf198 homolog OS=Danio rerio OX=7955 GN=wu:fa18f11 PE=2 SV=2
NC_037638.1.1239.2	XP_006570844.1	bromodomain-containing protein DDB_G0280777 isoform X2 [Apis mellifera]	GO:0016021	integral component of membrane	-	-	-	-	-	-	-	-	-
NC_037638.1.1239.3	PBC33401.1	COPII coat assembly protein [Apis cerana cerana]	-	-	-	-	-	-	-	-	-	-	-
NC_037638.1.1239.4	XP_003251612.1	uncharacterized protein C1orf198 homolog [Apis mellifera]	-	-	-	-	-	-	-	-	-	sp|Q4KMC9|CA198_DANRE	Uncharacterized protein C1orf198 homolog OS=Danio rerio OX=7955 GN=wu:fa18f11 PE=2 SV=2
NC_037638.1.1239.5	XP_003251612.1	uncharacterized protein C1orf198 homolog [Apis mellifera]	-	-	-	-	-	-	-	-	-	sp|Q4KMC9|CA198_DANRE	Uncharacterized protein C1orf198 homolog OS=Danio rerio OX=7955 GN=wu:fa18f11 PE=2 SV=2
NC_037638.1.1239.6	XP_006570844.1	bromodomain-containing protein DDB_G0280777 isoform X2 [Apis mellifera]	GO:0016021	integral component of membrane	-	-	-	-	-	-	-	-	-
NC_037638.1.1239.7	PBC33401.1	COPII coat assembly protein [Apis cerana cerana]	GO:0016021	integral component of membrane	-	-	-	-	-	-	-	-	-
NC_037638.1.1239.10	XP_006570844.1	bromodomain-containing protein DDB_G0280777 isoform X2 [Apis mellifera]	GO:0016021	integral component of membrane	-	-	-	-	-	-	-	-	-
NC_037638.1.1239.11	PBC33401.1	COPII coat assembly protein [Apis cerana cerana]	GO:0016021	integral component of membrane	-	-	-	-	-	-	-	-	-
NC_037638.1.1239.8	XP_006618107.1	uncharacterized protein LOC102672116 isoform X2 [Apis dorsata]	-	-	-	-	-	-	-	-	-	-	-
NC_037638.1.1239.9	XP_033353782.1	myb-like protein I isoform X5 [Bombus vosnesenskii]	-	-	-	-	-	-	-	-	-	-	-
NC_037638.1.1239.12	XP_006570844.1	bromodomain-containing protein DDB_G0280777 isoform X2 [Apis mellifera]	GO:0016021	integral component of membrane	-	-	-	-	-	-	-	-	-
NC_037638.1.1239.13	XP_003251612.1	uncharacterized protein C1orf198 homolog [Apis mellifera]	-	-	-	-	-	-	-	-	-	sp|Q4KMC9|CA198_DANRE	Uncharacterized protein C1orf198 homolog OS=Danio rerio OX=7955 GN=wu:fa18f11 PE=2 SV=2
NC_037638.1.1239.14	XP_006618107.1	uncharacterized protein LOC102672116 isoform X2 [Apis dorsata]	-	-	-	-	-	-	-	-	-	-	-
NC_037638.1.1239.15	XP_006570844.1	bromodomain-containing protein DDB_G0280777 isoform X2 [Apis mellifera]	GO:0016021	integral component of membrane	-	-	-	-	-	-	-	-	-
NC_037638.1.1239.16	XP_006570844.1	bromodomain-containing protein DDB_G0280777 isoform X2 [Apis mellifera]	GO:0016021	integral component of membrane	-	-	-	-	-	-	-	-	-
NC_037638.1.1239.17	XP_006570844.1	bromodomain-containing protein DDB_G0280777 isoform X2 [Apis mellifera]	GO:0016021	integral component of membrane	-	-	-	-	-	-	-	-	-
NC_037638.1.1239.18	XP_006570844.1	bromodomain-containing protein DDB_G0280777 isoform X2 [Apis mellifera]	GO:0016021	integral component of membrane	-	-	-	-	-	-	-	-	-
NC_037638.1.1239.19	XP_006570844.1	bromodomain-containing protein DDB_G0280777 isoform X2 [Apis mellifera]	GO:0016021	integral component of membrane	-	-	-	-	-	-	-	-	-
NC_037638.1.1239.20	XP_006570844.1	bromodomain-containing protein DDB_G0280777 isoform X2 [Apis mellifera]	GO:0016021	integral component of membrane	-	-	-	-	-	-	-	-	-
NC_037638.1.1239.21	XP_006570844.1	bromodomain-containing protein DDB_G0280777 isoform X2 [Apis mellifera]	GO:0016021	integral component of membrane	-	-	-	-	-	-	-	-	-
NC_037638.1.1239.22	XP_006570844.1	bromodomain-containing protein DDB_G0280777 isoform X2 [Apis mellifera]	GO:0016021	integral component of membrane	-	-	-	-	-	-	-	-	-
NC_037638.1.1239.23	XP_006570844.1	bromodomain-containing protein DDB_G0280777 isoform X2 [Apis mellifera]	GO:0016021	integral component of membrane	-	-	-	-	-	-	-	-	-
NC_037638.1.1239.24	XP_012348007.1	LOW QUALITY PROTEIN: uncharacterized protein LOC100864855 [Apis florea]	-	-	-	-	-	-	-	-	-	-	-
NC_037638.1.1239.25	XP_012348007.1	LOW QUALITY PROTEIN: uncharacterized protein LOC100864855 [Apis florea]	-	-	-	-	-	-	-	-	-	-	-
NC_037638.1.1239.26	XP_012348007.1	LOW QUALITY PROTEIN: uncharacterized protein LOC100864855 [Apis florea]	-	-	-	-	-	-	-	-	-	-	-
NC_037638.1.1239.27	XP_012348007.1	LOW QUALITY PROTEIN: uncharacterized protein LOC100864855 [Apis florea]	-	-	-	-	-	-	-	-	-	-	-
NC_037638.1.1239.28	XP_012348007.1	LOW QUALITY PROTEIN: uncharacterized protein LOC100864855 [Apis florea]	-	-	-	-	-	-	-	-	-	-	-
NC_037638.1.1239.29	XP_012348007.1	LOW QUALITY PROTEIN: uncharacterized protein LOC100864855 [Apis florea]	-	-	-	-	-	-	-	-	-	-	-
NC_037638.1.1239.30	XP_006570844.1	bromodomain-containing protein DDB_G0280777 isoform X2 [Apis mellifera]	-	-	-	-	-	-	-	-	-	-	-
NC_037638.1.1239.31	XP_012348007.1	LOW QUALITY PROTEIN: uncharacterized protein LOC100864855 [Apis florea]	-	-	-	-	-	-	-	-	-	-	-
NC_037638.1.1239.32	XP_012348007.1	LOW QUALITY PROTEIN: uncharacterized protein LOC100864855 [Apis florea]	-	-	-	-	-	-	-	-	-	-	-
NC_037638.1.1239.33	XP_012348007.1	LOW QUALITY PROTEIN: uncharacterized protein LOC100864855 [Apis florea]	-	-	-	-	-	-	-	-	-	-	-
NC_037638.1.1239.34	XP_012348007.1	LOW QUALITY PROTEIN: uncharacterized protein LOC100864855 [Apis florea]	-	-	-	-	-	-	-	-	-	-	-
NC_037638.1.1239.35	XP_012348007.1	LOW QUALITY PROTEIN: uncharacterized protein LOC100864855 [Apis florea]	-	-	-	-	-	-	-	-	-	-	-
NC_037638.1.1239.36	XP_012348007.1	LOW QUALITY PROTEIN: uncharacterized protein LOC100864855 [Apis florea]	-	-	-	-	-	-	-	-	-	-	-
NC_037638.1.124.1	-	-	-	-	-	-	-	-	-	-	-	-	-
NC_037638.1.1240.1	-	-	-	-	-	-	-	-	-	-	-	-	-
NC_037638.1.1241.1	XP_016921488.1	D-2-hydroxyglutarate dehydrogenase, mitochondrial isoform X1 [Apis cerana]	-	-	K18204	D2HGDH	http://www.genome.jp/dbget-bin/www_bget?ko:K18204	-	-	-	-	-	-
NC_037638.1.1241.2	-	-	-	-	-	-	-	-	-	-	-	-	-
NC_037638.1.1241.3	XP_016921487.1	mediator of RNA polymerase II transcription subunit 15 isoform X2 [Apis cerana]	-	-	K11456	PHC1,EDR1	http://www.genome.jp/dbget-bin/www_bget?ko:K11456	-	-	-	-	-	-
NC_037638.1.1241.4	XP_006570849.2	putative uncharacterized protein DDB_G0271606 isoform X4 [Apis mellifera]	-	-	K11456	PHC1,EDR1	http://www.genome.jp/dbget-bin/www_bget?ko:K11456	-	-	-	-	-	-
NC_037638.1.1241.5	XP_016921487.1	mediator of RNA polymerase II transcription subunit 15 isoform X2 [Apis cerana]	-	-	K11456	PHC1,EDR1	http://www.genome.jp/dbget-bin/www_bget?ko:K11456	-	-	-	-	-	-
NC_037638.1.1241.6	XP_006570849.2	putative uncharacterized protein DDB_G0271606 isoform X4 [Apis mellifera]	-	-	K11456	PHC1,EDR1	http://www.genome.jp/dbget-bin/www_bget?ko:K11456	-	-	-	-	-	-
NC_037638.1.1241.7	XP_006570849.2	putative uncharacterized protein DDB_G0271606 isoform X4 [Apis mellifera]	-	-	K11456	PHC1,EDR1	http://www.genome.jp/dbget-bin/www_bget?ko:K11456	-	-	-	-	-	-
NC_037638.1.1241.8	XP_006570849.2	putative uncharacterized protein DDB_G0271606 isoform X4 [Apis mellifera]	-	-	K11456	PHC1,EDR1	http://www.genome.jp/dbget-bin/www_bget?ko:K11456	-	-	-	-	-	-
NC_037638.1.1241.10	XP_016767154.2	transcription factor SPT20 homolog isoform X3 [Apis mellifera]	-	-	K11456	PHC1,EDR1	http://www.genome.jp/dbget-bin/www_bget?ko:K11456	-	-	-	-	sp|Q8NDX5|PHC3_HUMAN	Polyhomeotic-like protein 3 OS=Homo sapiens OX=9606 GN=PHC3 PE=1 SV=1
NC_037638.1.1241.11	XP_006570849.2	putative uncharacterized protein DDB_G0271606 isoform X4 [Apis mellifera]	-	-	K11456	PHC1,EDR1	http://www.genome.jp/dbget-bin/www_bget?ko:K11456	-	-	-	-	-	-
NC_037638.1.1241.12	XP_016767154.2	transcription factor SPT20 homolog isoform X3 [Apis mellifera]	-	-	K11456	PHC1,EDR1	http://www.genome.jp/dbget-bin/www_bget?ko:K11456	-	-	-	-	-	-
NC_037638.1.1241.13	XP_006570848.2	mediator of RNA polymerase II transcription subunit 15 isoform X2 [Apis mellifera]	-	-	K11456	PHC1,EDR1	http://www.genome.jp/dbget-bin/www_bget?ko:K11456	-	-	-	-	-	-
NC_037638.1.1241.14	XP_006570849.2	putative uncharacterized protein DDB_G0271606 isoform X4 [Apis mellifera]	-	-	K11456	PHC1,EDR1	http://www.genome.jp/dbget-bin/www_bget?ko:K11456	-	-	-	-	-	-
NC_037638.1.1241.15	XP_016767147.2	mediator of RNA polymerase II transcription subunit 15 isoform X1 [Apis mellifera]	-	-	K11456	PHC1,EDR1	http://www.genome.jp/dbget-bin/www_bget?ko:K11456	-	-	-	-	-	-
NC_037638.1.1241.9	XP_006570849.2	putative uncharacterized protein DDB_G0271606 isoform X4 [Apis mellifera]	-	-	K11456	PHC1,EDR1	http://www.genome.jp/dbget-bin/www_bget?ko:K11456	-	-	-	-	sp|Q4V7W5|PHC2_XENLA	Polyhomeotic-like protein 2 OS=Xenopus laevis OX=8355 GN=phc2 PE=2 SV=1
NC_037638.1.1241.16	XP_006570849.2	putative uncharacterized protein DDB_G0271606 isoform X4 [Apis mellifera]	-	-	K11456	PHC1,EDR1	http://www.genome.jp/dbget-bin/www_bget?ko:K11456	-	-	-	-	sp|Q9QWH1|PHC2_MOUSE	Polyhomeotic-like protein 2 OS=Mus musculus OX=10090 GN=Phc2 PE=1 SV=1
NC_037638.1.1241.17	XP_006570849.2	putative uncharacterized protein DDB_G0271606 isoform X4 [Apis mellifera]	-	-	K11456	PHC1,EDR1	http://www.genome.jp/dbget-bin/www_bget?ko:K11456	-	-	-	-	-	-
NC_037638.1.1241.18	XP_016767154.2	transcription factor SPT20 homolog isoform X3 [Apis mellifera]	-	-	K11456	PHC1,EDR1	http://www.genome.jp/dbget-bin/www_bget?ko:K11456	-	-	-	-	sp|Q8QHL5|PHC2_DANRE	Polyhomeotic-like protein 2 OS=Danio rerio OX=7955 GN=phc2 PE=2 SV=1
NC_037638.1.1241.19	XP_006570849.2	putative uncharacterized protein DDB_G0271606 isoform X4 [Apis mellifera]	-	-	K11456	PHC1,EDR1	http://www.genome.jp/dbget-bin/www_bget?ko:K11456	-	-	-	-	sp|Q8QHL5|PHC2_DANRE	Polyhomeotic-like protein 2 OS=Danio rerio OX=7955 GN=phc2 PE=2 SV=1
NC_037638.1.1241.20	XP_006570848.2	mediator of RNA polymerase II transcription subunit 15 isoform X2 [Apis mellifera]	-	-	K11456	PHC1,EDR1	http://www.genome.jp/dbget-bin/www_bget?ko:K11456	-	-	-	-	sp|Q8QHL5|PHC2_DANRE	Polyhomeotic-like protein 2 OS=Danio rerio OX=7955 GN=phc2 PE=2 SV=1
NC_037638.1.1241.21	XP_006570849.2	putative uncharacterized protein DDB_G0271606 isoform X4 [Apis mellifera]	-	-	K11456	PHC1,EDR1	http://www.genome.jp/dbget-bin/www_bget?ko:K11456	-	-	-	-	sp|Q9QWH1|PHC2_MOUSE	Polyhomeotic-like protein 2 OS=Mus musculus OX=10090 GN=Phc2 PE=1 SV=1
NC_037638.1.1241.22	XP_006570849.2	putative uncharacterized protein DDB_G0271606 isoform X4 [Apis mellifera]	-	-	K11456	PHC1,EDR1	http://www.genome.jp/dbget-bin/www_bget?ko:K11456	-	-	-	-	sp|Q9QWH1|PHC2_MOUSE	Polyhomeotic-like protein 2 OS=Mus musculus OX=10090 GN=Phc2 PE=1 SV=1
NC_037638.1.1241.23	XP_006570849.2	putative uncharacterized protein DDB_G0271606 isoform X4 [Apis mellifera]	-	-	K11456	PHC1,EDR1	http://www.genome.jp/dbget-bin/www_bget?ko:K11456	-	-	-	-	sp|Q9QWH1|PHC2_MOUSE	Polyhomeotic-like protein 2 OS=Mus musculus OX=10090 GN=Phc2 PE=1 SV=1
NC_037638.1.1241.24	XP_016767154.2	transcription factor SPT20 homolog isoform X3 [Apis mellifera]	-	-	K11456	PHC1,EDR1	http://www.genome.jp/dbget-bin/www_bget?ko:K11456	-	-	-	-	sp|Q9QWH1|PHC2_MOUSE	Polyhomeotic-like protein 2 OS=Mus musculus OX=10090 GN=Phc2 PE=1 SV=1
NC_037638.1.1241.25	XP_006570849.2	putative uncharacterized protein DDB_G0271606 isoform X4 [Apis mellifera]	-	-	K11456	PHC1,EDR1	http://www.genome.jp/dbget-bin/www_bget?ko:K11456	-	-	-	-	sp|Q9QWH1|PHC2_MOUSE	Polyhomeotic-like protein 2 OS=Mus musculus OX=10090 GN=Phc2 PE=1 SV=1
NC_037638.1.1241.26	XP_016767154.2	transcription factor SPT20 homolog isoform X3 [Apis mellifera]	-	-	K11456	PHC1,EDR1	http://www.genome.jp/dbget-bin/www_bget?ko:K11456	-	-	-	-	sp|Q9QWH1|PHC2_MOUSE	Polyhomeotic-like protein 2 OS=Mus musculus OX=10090 GN=Phc2 PE=1 SV=1
NC_037638.1.1241.27	XP_006570848.2	mediator of RNA polymerase II transcription subunit 15 isoform X2 [Apis mellifera]	-	-	K11456	PHC1,EDR1	http://www.genome.jp/dbget-bin/www_bget?ko:K11456	-	-	-	-	sp|Q9QWH1|PHC2_MOUSE	Polyhomeotic-like protein 2 OS=Mus musculus OX=10090 GN=Phc2 PE=1 SV=1
NC_037638.1.1241.28	XP_006570849.2	putative uncharacterized protein DDB_G0271606 isoform X4 [Apis mellifera]	-	-	K11456	PHC1,EDR1	http://www.genome.jp/dbget-bin/www_bget?ko:K11456	-	-	-	-	sp|Q9QWH1|PHC2_MOUSE	Polyhomeotic-like protein 2 OS=Mus musculus OX=10090 GN=Phc2 PE=1 SV=1
NC_037638.1.1241.29	XP_006570848.2	mediator of RNA polymerase II transcription subunit 15 isoform X2 [Apis mellifera]	-	-	K11456	PHC1,EDR1	http://www.genome.jp/dbget-bin/www_bget?ko:K11456	-	-	-	-	sp|Q9QWH1|PHC2_MOUSE	Polyhomeotic-like protein 2 OS=Mus musculus OX=10090 GN=Phc2 PE=1 SV=1
NC_037638.1.1241.30	XP_006570849.2	putative uncharacterized protein DDB_G0271606 isoform X4 [Apis mellifera]	-	-	K11456	PHC1,EDR1	http://www.genome.jp/dbget-bin/www_bget?ko:K11456	-	-	-	-	sp|Q9QWH1|PHC2_MOUSE	Polyhomeotic-like protein 2 OS=Mus musculus OX=10090 GN=Phc2 PE=1 SV=1
NC_037638.1.1241.31	XP_006570849.2	putative uncharacterized protein DDB_G0271606 isoform X4 [Apis mellifera]	-	-	K11456	PHC1,EDR1	http://www.genome.jp/dbget-bin/www_bget?ko:K11456	-	-	-	-	sp|Q9QWH1|PHC2_MOUSE	Polyhomeotic-like protein 2 OS=Mus musculus OX=10090 GN=Phc2 PE=1 SV=1
NC_037638.1.1241.32	XP_006570848.2	mediator of RNA polymerase II transcription subunit 15 isoform X2 [Apis mellifera]	-	-	K11456	PHC1,EDR1	http://www.genome.jp/dbget-bin/www_bget?ko:K11456	-	-	-	-	sp|Q9QWH1|PHC2_MOUSE	Polyhomeotic-like protein 2 OS=Mus musculus OX=10090 GN=Phc2 PE=1 SV=1
NC_037638.1.1241.33	XP_006570849.2	putative uncharacterized protein DDB_G0271606 isoform X4 [Apis mellifera]	-	-	K11456	PHC1,EDR1	http://www.genome.jp/dbget-bin/www_bget?ko:K11456	-	-	-	-	sp|Q9QWH1|PHC2_MOUSE	Polyhomeotic-like protein 2 OS=Mus musculus OX=10090 GN=Phc2 PE=1 SV=1
NC_037638.1.1241.34	XP_006570849.2	putative uncharacterized protein DDB_G0271606 isoform X4 [Apis mellifera]	-	-	K11456	PHC1,EDR1	http://www.genome.jp/dbget-bin/www_bget?ko:K11456	-	-	-	-	sp|Q9QWH1|PHC2_MOUSE	Polyhomeotic-like protein 2 OS=Mus musculus OX=10090 GN=Phc2 PE=1 SV=1
NC_037638.1.1242.1	XP_395658.5	uncharacterized protein LOC412196 [Apis mellifera]	-	-	-	-	-	-	-	-	-	-	-
NC_037638.1.1242.2	XP_395658.5	uncharacterized protein LOC412196 [Apis mellifera]	-	-	-	-	-	-	-	-	-	-	-
NC_037638.1.1242.3	XP_395658.5	uncharacterized protein LOC412196 [Apis mellifera]	-	-	-	-	-	-	-	-	-	-	-
NC_037638.1.1242.4	XP_395658.5	uncharacterized protein LOC412196 [Apis mellifera]	GO:0008289	lipid binding	-	-	-	-	-	-	-	-	-
NC_037638.1.1242.5	XP_395658.5	uncharacterized protein LOC412196 [Apis mellifera]	GO:0008289	lipid binding	-	-	-	-	-	-	-	-	-
NC_037638.1.1243.1	-	-	-	-	-	-	-	-	-	-	-	-	-
NC_037638.1.1243.2	XP_016767058.2	uncharacterized protein LOC726325 [Apis mellifera]	GO:0005524;GO:0004672;GO:0007094	ATP binding;protein kinase activity;mitotic spindle assembly checkpoint signaling	K02178	BUB1	http://www.genome.jp/dbget-bin/www_bget?ko:K02178	Cell cycle;Oocyte meiosis;Progesterone-mediated oocyte maturation	ko04110,ko04114,ko04914	-	-	-	-
NC_037638.1.1243.3	XP_028521254.1	mitotic checkpoint serine/threonine-protein kinase BUB1 beta-like [Apis cerana]	GO:0005524;GO:0004672;GO:0007094	ATP binding;protein kinase activity;mitotic spindle assembly checkpoint signaling	K02178	BUB1	http://www.genome.jp/dbget-bin/www_bget?ko:K02178	Cell cycle;Oocyte meiosis;Progesterone-mediated oocyte maturation	ko04110,ko04114,ko04914	-	-	-	-
NC_037638.1.1243.4	XP_028521254.1	mitotic checkpoint serine/threonine-protein kinase BUB1 beta-like [Apis cerana]	GO:0016301;GO:0007094;GO:0005524;GO:0004672	kinase activity;mitotic spindle assembly checkpoint signaling;ATP binding;protein kinase activity	K02178	BUB1	http://www.genome.jp/dbget-bin/www_bget?ko:K02178	Cell cycle;Oocyte meiosis;Progesterone-mediated oocyte maturation	ko04110,ko04114,ko04914	KOG1166	Mitotic checkpoint serine/threonine protein kinase	sp|Q9Z1S0|BUB1B_MOUSE	Mitotic checkpoint serine/threonine-protein kinase BUB1 beta OS=Mus musculus OX=10090 GN=Bub1b PE=1 SV=2
NC_037638.1.1243.5	XP_016921350.1	uncharacterized protein LOC108003553 [Apis cerana]	GO:0005524;GO:0004672;GO:0007094	ATP binding;protein kinase activity;mitotic spindle assembly checkpoint signaling	K02178	BUB1	http://www.genome.jp/dbget-bin/www_bget?ko:K02178	Cell cycle;Oocyte meiosis;Progesterone-mediated oocyte maturation	ko04110,ko04114,ko04914	KOG1166	Mitotic checkpoint serine/threonine protein kinase	sp|Q9Z1S0|BUB1B_MOUSE	Mitotic checkpoint serine/threonine-protein kinase BUB1 beta OS=Mus musculus OX=10090 GN=Bub1b PE=1 SV=2
NC_037638.1.1243.6	XP_016767058.2	uncharacterized protein LOC726325 [Apis mellifera]	GO:0005524;GO:0004672;GO:0007094	ATP binding;protein kinase activity;mitotic spindle assembly checkpoint signaling	K02178	BUB1	http://www.genome.jp/dbget-bin/www_bget?ko:K02178	Cell cycle;Oocyte meiosis;Progesterone-mediated oocyte maturation	ko04110,ko04114,ko04914	KOG1166	Mitotic checkpoint serine/threonine protein kinase	sp|Q9Z1S0|BUB1B_MOUSE	Mitotic checkpoint serine/threonine-protein kinase BUB1 beta OS=Mus musculus OX=10090 GN=Bub1b PE=1 SV=2
NC_037638.1.1243.7	XP_016921350.1	uncharacterized protein LOC108003553 [Apis cerana]	GO:0005524;GO:0004672;GO:0007094	ATP binding;protein kinase activity;mitotic spindle assembly checkpoint signaling	K02178	BUB1	http://www.genome.jp/dbget-bin/www_bget?ko:K02178	Cell cycle;Oocyte meiosis;Progesterone-mediated oocyte maturation	ko04110,ko04114,ko04914	KOG1166	Mitotic checkpoint serine/threonine protein kinase	sp|Q9Z1S0|BUB1B_MOUSE	Mitotic checkpoint serine/threonine-protein kinase BUB1 beta OS=Mus musculus OX=10090 GN=Bub1b PE=1 SV=2
NC_037638.1.1243.8	XP_016767058.2	uncharacterized protein LOC726325 [Apis mellifera]	GO:0005524;GO:0004672;GO:0007094	ATP binding;protein kinase activity;mitotic spindle assembly checkpoint signaling	K02178	BUB1	http://www.genome.jp/dbget-bin/www_bget?ko:K02178	Cell cycle;Oocyte meiosis;Progesterone-mediated oocyte maturation	ko04110,ko04114,ko04914	KOG1166	Mitotic checkpoint serine/threonine protein kinase	sp|O08901|BUB1_MOUSE	Mitotic checkpoint serine/threonine-protein kinase BUB1 OS=Mus musculus OX=10090 GN=Bub1 PE=1 SV=1
NC_037638.1.1243.9	XP_016767058.2	uncharacterized protein LOC726325 [Apis mellifera]	GO:0005524;GO:0004672;GO:0007094	ATP binding;protein kinase activity;mitotic spindle assembly checkpoint signaling	K02178	BUB1	http://www.genome.jp/dbget-bin/www_bget?ko:K02178	Cell cycle;Oocyte meiosis;Progesterone-mediated oocyte maturation	ko04110,ko04114,ko04914	KOG1166	Mitotic checkpoint serine/threonine protein kinase	sp|Q9Z1S0|BUB1B_MOUSE	Mitotic checkpoint serine/threonine-protein kinase BUB1 beta OS=Mus musculus OX=10090 GN=Bub1b PE=1 SV=2
NC_037638.1.1243.10	XP_016767058.2	uncharacterized protein LOC726325 [Apis mellifera]	GO:0005524;GO:0004672;GO:0007094	ATP binding;protein kinase activity;mitotic spindle assembly checkpoint signaling	K02178	BUB1	http://www.genome.jp/dbget-bin/www_bget?ko:K02178	Cell cycle;Oocyte meiosis;Progesterone-mediated oocyte maturation	ko04110,ko04114,ko04914	KOG1166	Mitotic checkpoint serine/threonine protein kinase	sp|O08901|BUB1_MOUSE	Mitotic checkpoint serine/threonine-protein kinase BUB1 OS=Mus musculus OX=10090 GN=Bub1 PE=1 SV=1
NC_037638.1.1243.11	XP_016767058.2	uncharacterized protein LOC726325 [Apis mellifera]	GO:0005524;GO:0004672;GO:0007094	ATP binding;protein kinase activity;mitotic spindle assembly checkpoint signaling	K02178	BUB1	http://www.genome.jp/dbget-bin/www_bget?ko:K02178	Cell cycle;Oocyte meiosis;Progesterone-mediated oocyte maturation	ko04110,ko04114,ko04914	KOG1166	Mitotic checkpoint serine/threonine protein kinase	sp|O08901|BUB1_MOUSE	Mitotic checkpoint serine/threonine-protein kinase BUB1 OS=Mus musculus OX=10090 GN=Bub1 PE=1 SV=1
NC_037638.1.1243.12	XP_016767058.2	uncharacterized protein LOC726325 [Apis mellifera]	GO:0005524;GO:0004672;GO:0007094	ATP binding;protein kinase activity;mitotic spindle assembly checkpoint signaling	K02178	BUB1	http://www.genome.jp/dbget-bin/www_bget?ko:K02178	Cell cycle;Oocyte meiosis;Progesterone-mediated oocyte maturation	ko04110,ko04114,ko04914	KOG1166	Mitotic checkpoint serine/threonine protein kinase	sp|O08901|BUB1_MOUSE	Mitotic checkpoint serine/threonine-protein kinase BUB1 OS=Mus musculus OX=10090 GN=Bub1 PE=1 SV=1
NC_037638.1.1243.13	XP_016767058.2	uncharacterized protein LOC726325 [Apis mellifera]	GO:0005524;GO:0004672;GO:0007094	ATP binding;protein kinase activity;mitotic spindle assembly checkpoint signaling	K02178	BUB1	http://www.genome.jp/dbget-bin/www_bget?ko:K02178	Cell cycle;Oocyte meiosis;Progesterone-mediated oocyte maturation	ko04110,ko04114,ko04914	KOG1166	Mitotic checkpoint serine/threonine protein kinase	sp|O08901|BUB1_MOUSE	Mitotic checkpoint serine/threonine-protein kinase BUB1 OS=Mus musculus OX=10090 GN=Bub1 PE=1 SV=1
NC_037638.1.1243.14	XP_016767058.2	uncharacterized protein LOC726325 [Apis mellifera]	GO:0005524;GO:0004672;GO:0007094	ATP binding;protein kinase activity;mitotic spindle assembly checkpoint signaling	K02178	BUB1	http://www.genome.jp/dbget-bin/www_bget?ko:K02178	Cell cycle;Oocyte meiosis;Progesterone-mediated oocyte maturation	ko04110,ko04114,ko04914	KOG1166	Mitotic checkpoint serine/threonine protein kinase	sp|O08901|BUB1_MOUSE	Mitotic checkpoint serine/threonine-protein kinase BUB1 OS=Mus musculus OX=10090 GN=Bub1 PE=1 SV=1
NC_037638.1.1244.1	XP_016921347.1	E3 ubiquitin-protein ligase CBL-B-B [Apis cerana]	-	-	K04707	CBL	http://www.genome.jp/dbget-bin/www_bget?ko:K04707	Endocytosis;ErbB signaling pathway;Ubiquitin mediated proteolysis;Insulin signaling pathway	ko04144,ko04012,ko04120,ko04910	-	-	sp|P23092|CBL_MLVCN	Transforming protein cbl OS=Cas-NS-1 murine leukemia virus OX=11793 GN=V-CBL PE=3 SV=1
NC_037638.1.1244.2	XP_006570851.1	E3 ubiquitin-protein ligase CBL-B isoform X2 [Apis mellifera]	GO:0047690;GO:0005509;GO:0001784;GO:0004842;GO:0023051	aspartyltransferase activity;calcium ion binding;phosphotyrosine residue binding;ubiquitin-protein transferase activity;regulation of signaling	K04707	CBL	http://www.genome.jp/dbget-bin/www_bget?ko:K04707	Endocytosis;ErbB signaling pathway;Ubiquitin mediated proteolysis;Insulin signaling pathway	ko04144,ko04012,ko04120,ko04910	-	-	-	-
NC_037638.1.1244.3	XP_016905782.1	E3 ubiquitin-protein ligase CBL [Apis cerana]	GO:0047690;GO:0005509;GO:0001784;GO:0004842;GO:0023051;GO:0007166;GO:0005737	aspartyltransferase activity;calcium ion binding;phosphotyrosine residue binding;ubiquitin-protein transferase activity;regulation of signaling;cell surface receptor signaling pathway;cytoplasm	K04707	CBL	http://www.genome.jp/dbget-bin/www_bget?ko:K04707	Endocytosis;ErbB signaling pathway;Ubiquitin mediated proteolysis;Insulin signaling pathway	ko04144,ko04012,ko04120,ko04910	-	-	sp|P22681|CBL_HUMAN	E3 ubiquitin-protein ligase CBL OS=Homo sapiens OX=9606 GN=CBL PE=1 SV=2
NC_037638.1.1244.4	KAF3429155.1	hypothetical protein E2986_12035 [Frieseomelitta varia]	GO:0047690;GO:0005509;GO:0001784;GO:0004842;GO:0007166;GO:0023051;GO:0005737	aspartyltransferase activity;calcium ion binding;phosphotyrosine residue binding;ubiquitin-protein transferase activity;cell surface receptor signaling pathway;regulation of signaling;cytoplasm	K04707	CBL	http://www.genome.jp/dbget-bin/www_bget?ko:K04707	Endocytosis;ErbB signaling pathway;Ubiquitin mediated proteolysis;Insulin signaling pathway	ko04144,ko04012,ko04120,ko04910	-	-	sp|P22681|CBL_HUMAN	E3 ubiquitin-protein ligase CBL OS=Homo sapiens OX=9606 GN=CBL PE=1 SV=2
NC_037638.1.1244.5	XP_016767086.1	E3 ubiquitin-protein ligase CBL isoform X4 [Apis mellifera]	GO:0047690;GO:0005509;GO:0001784;GO:0004842;GO:0007166;GO:0023051;GO:0005737	aspartyltransferase activity;calcium ion binding;phosphotyrosine residue binding;ubiquitin-protein transferase activity;cell surface receptor signaling pathway;regulation of signaling;cytoplasm	K04707	CBL	http://www.genome.jp/dbget-bin/www_bget?ko:K04707	Endocytosis;ErbB signaling pathway;Ubiquitin mediated proteolysis;Insulin signaling pathway	ko04144,ko04012,ko04120,ko04910	-	-	sp|P22682|CBL_MOUSE	E3 ubiquitin-protein ligase CBL OS=Mus musculus OX=10090 GN=Cbl PE=1 SV=3
NC_037638.1.1244.6	XP_016905782.1	E3 ubiquitin-protein ligase CBL [Apis cerana]	GO:0047690;GO:0005509;GO:0001784;GO:0004842;GO:0023051;GO:0007166;GO:0005737	aspartyltransferase activity;calcium ion binding;phosphotyrosine residue binding;ubiquitin-protein transferase activity;regulation of signaling;cell surface receptor signaling pathway;cytoplasm	K04707	CBL	http://www.genome.jp/dbget-bin/www_bget?ko:K04707	Endocytosis;ErbB signaling pathway;Ubiquitin mediated proteolysis;Insulin signaling pathway	ko04144,ko04012,ko04120,ko04910	-	-	sp|P22681|CBL_HUMAN	E3 ubiquitin-protein ligase CBL OS=Homo sapiens OX=9606 GN=CBL PE=1 SV=2
NC_037638.1.1244.7	XP_016767090.1	E3 ubiquitin-protein ligase CBL isoform X5 [Apis mellifera]	GO:0047690;GO:0005509;GO:0001784;GO:0004842;GO:0007166;GO:0023051;GO:0005737	aspartyltransferase activity;calcium ion binding;phosphotyrosine residue binding;ubiquitin-protein transferase activity;cell surface receptor signaling pathway;regulation of signaling;cytoplasm	K04707	CBL	http://www.genome.jp/dbget-bin/www_bget?ko:K04707	Endocytosis;ErbB signaling pathway;Ubiquitin mediated proteolysis;Insulin signaling pathway	ko04144,ko04012,ko04120,ko04910	-	-	sp|P23092|CBL_MLVCN	Transforming protein cbl OS=Cas-NS-1 murine leukemia virus OX=11793 GN=V-CBL PE=3 SV=1
NC_037638.1.1244.8	XP_016767086.1	E3 ubiquitin-protein ligase CBL isoform X4 [Apis mellifera]	-	-	K04707	CBL	http://www.genome.jp/dbget-bin/www_bget?ko:K04707	Endocytosis;ErbB signaling pathway;Ubiquitin mediated proteolysis;Insulin signaling pathway	ko04144,ko04012,ko04120,ko04910	-	-	sp|P22682|CBL_MOUSE	E3 ubiquitin-protein ligase CBL OS=Mus musculus OX=10090 GN=Cbl PE=1 SV=3
NC_037638.1.1244.9	XP_016767090.1	E3 ubiquitin-protein ligase CBL isoform X5 [Apis mellifera]	GO:0047690;GO:0005509;GO:0001784;GO:0004842;GO:0007166;GO:0023051;GO:0005737	aspartyltransferase activity;calcium ion binding;phosphotyrosine residue binding;ubiquitin-protein transferase activity;cell surface receptor signaling pathway;regulation of signaling;cytoplasm	K04707	CBL	http://www.genome.jp/dbget-bin/www_bget?ko:K04707	Endocytosis;ErbB signaling pathway;Ubiquitin mediated proteolysis;Insulin signaling pathway	ko04144,ko04012,ko04120,ko04910	-	-	sp|P22682|CBL_MOUSE	E3 ubiquitin-protein ligase CBL OS=Mus musculus OX=10090 GN=Cbl PE=1 SV=3
NC_037638.1.1244.10	PBC33390.1	E3 ubiquitin-protein ligase CBL-B [Apis cerana cerana]	GO:0047690;GO:0005509;GO:0001784;GO:0004842;GO:0023051;GO:0007166;GO:0005737	aspartyltransferase activity;calcium ion binding;phosphotyrosine residue binding;ubiquitin-protein transferase activity;regulation of signaling;cell surface receptor signaling pathway;cytoplasm	K04707	CBL	http://www.genome.jp/dbget-bin/www_bget?ko:K04707	Endocytosis;ErbB signaling pathway;Ubiquitin mediated proteolysis;Insulin signaling pathway	ko04144,ko04012,ko04120,ko04910	-	-	sp|P22681|CBL_HUMAN	E3 ubiquitin-protein ligase CBL OS=Homo sapiens OX=9606 GN=CBL PE=1 SV=2
NC_037638.1.1244.11	PBC33390.1	E3 ubiquitin-protein ligase CBL-B [Apis cerana cerana]	GO:0047690;GO:0005509;GO:0001784;GO:0004842;GO:0023051;GO:0007166;GO:0005737	aspartyltransferase activity;calcium ion binding;phosphotyrosine residue binding;ubiquitin-protein transferase activity;regulation of signaling;cell surface receptor signaling pathway;cytoplasm	K04707	CBL	http://www.genome.jp/dbget-bin/www_bget?ko:K04707	Endocytosis;ErbB signaling pathway;Ubiquitin mediated proteolysis;Insulin signaling pathway	ko04144,ko04012,ko04120,ko04910	-	-	sp|P22681|CBL_HUMAN	E3 ubiquitin-protein ligase CBL OS=Homo sapiens OX=9606 GN=CBL PE=1 SV=2
NC_037638.1.1244.12	KAF3429155.1	hypothetical protein E2986_12035 [Frieseomelitta varia]	GO:0047690;GO:0005509;GO:0001784;GO:0004842;GO:0007166;GO:0023051;GO:0005737	aspartyltransferase activity;calcium ion binding;phosphotyrosine residue binding;ubiquitin-protein transferase activity;cell surface receptor signaling pathway;regulation of signaling;cytoplasm	K04707	CBL	http://www.genome.jp/dbget-bin/www_bget?ko:K04707	Endocytosis;ErbB signaling pathway;Ubiquitin mediated proteolysis;Insulin signaling pathway	ko04144,ko04012,ko04120,ko04910	-	-	sp|P22681|CBL_HUMAN	E3 ubiquitin-protein ligase CBL OS=Homo sapiens OX=9606 GN=CBL PE=1 SV=2
NC_037638.1.1244.13	PBC33388.1	E3 ubiquitin-protein ligase CBL [Apis cerana cerana]	GO:0047690;GO:0005509;GO:0001784;GO:0004842;GO:0007166;GO:0023051;GO:0005737	aspartyltransferase activity;calcium ion binding;phosphotyrosine residue binding;ubiquitin-protein transferase activity;cell surface receptor signaling pathway;regulation of signaling;cytoplasm	K04707	CBL	http://www.genome.jp/dbget-bin/www_bget?ko:K04707	Endocytosis;ErbB signaling pathway;Ubiquitin mediated proteolysis;Insulin signaling pathway	ko04144,ko04012,ko04120,ko04910	-	-	sp|P22681|CBL_HUMAN	E3 ubiquitin-protein ligase CBL OS=Homo sapiens OX=9606 GN=CBL PE=1 SV=2
NC_037638.1.1244.14	KAF3429155.1	hypothetical protein E2986_12035 [Frieseomelitta varia]	GO:0047690;GO:0005509;GO:0001784;GO:0004842;GO:0007166;GO:0023051;GO:0005737	aspartyltransferase activity;calcium ion binding;phosphotyrosine residue binding;ubiquitin-protein transferase activity;cell surface receptor signaling pathway;regulation of signaling;cytoplasm	K04707	CBL	http://www.genome.jp/dbget-bin/www_bget?ko:K04707	Endocytosis;ErbB signaling pathway;Ubiquitin mediated proteolysis;Insulin signaling pathway	ko04144,ko04012,ko04120,ko04910	-	-	sp|P22681|CBL_HUMAN	E3 ubiquitin-protein ligase CBL OS=Homo sapiens OX=9606 GN=CBL PE=1 SV=2
NC_037638.1.1244.15	XP_016767086.1	E3 ubiquitin-protein ligase CBL isoform X4 [Apis mellifera]	-	-	K04707	CBL	http://www.genome.jp/dbget-bin/www_bget?ko:K04707	Endocytosis;ErbB signaling pathway;Ubiquitin mediated proteolysis;Insulin signaling pathway	ko04144,ko04012,ko04120,ko04910	-	-	sp|P22682|CBL_MOUSE	E3 ubiquitin-protein ligase CBL OS=Mus musculus OX=10090 GN=Cbl PE=1 SV=3
NC_037638.1.1244.16	XP_395448.3	E3 ubiquitin-protein ligase CBL-B isoform X1 [Apis mellifera]	GO:0047690;GO:0005509;GO:0001784;GO:0004842;GO:0007166;GO:0023051;GO:0005737	aspartyltransferase activity;calcium ion binding;phosphotyrosine residue binding;ubiquitin-protein transferase activity;cell surface receptor signaling pathway;regulation of signaling;cytoplasm	K04707	CBL	http://www.genome.jp/dbget-bin/www_bget?ko:K04707	Endocytosis;ErbB signaling pathway;Ubiquitin mediated proteolysis;Insulin signaling pathway	ko04144,ko04012,ko04120,ko04910	-	-	sp|Q8K4S7|CBLB_RAT	E3 ubiquitin-protein ligase CBL-B OS=Rattus norvegicus OX=10116 GN=Cblb PE=1 SV=1
NC_037638.1.1244.17	XP_395448.3	E3 ubiquitin-protein ligase CBL-B isoform X1 [Apis mellifera]	GO:0047690;GO:0005509;GO:0001784;GO:0004842;GO:0007166;GO:0023051;GO:0005737	aspartyltransferase activity;calcium ion binding;phosphotyrosine residue binding;ubiquitin-protein transferase activity;cell surface receptor signaling pathway;regulation of signaling;cytoplasm	K04707	CBL	http://www.genome.jp/dbget-bin/www_bget?ko:K04707	Endocytosis;ErbB signaling pathway;Ubiquitin mediated proteolysis;Insulin signaling pathway	ko04144,ko04012,ko04120,ko04910	-	-	sp|Q8K4S7|CBLB_RAT	E3 ubiquitin-protein ligase CBL-B OS=Rattus norvegicus OX=10116 GN=Cblb PE=1 SV=1
NC_037638.1.1244.18	PBC33390.1	E3 ubiquitin-protein ligase CBL-B [Apis cerana cerana]	GO:0047690;GO:0005509;GO:0001784;GO:0004842;GO:0023051;GO:0007166;GO:0005737	aspartyltransferase activity;calcium ion binding;phosphotyrosine residue binding;ubiquitin-protein transferase activity;regulation of signaling;cell surface receptor signaling pathway;cytoplasm	K04707	CBL	http://www.genome.jp/dbget-bin/www_bget?ko:K04707	Endocytosis;ErbB signaling pathway;Ubiquitin mediated proteolysis;Insulin signaling pathway	ko04144,ko04012,ko04120,ko04910	-	-	sp|Q8K4S7|CBLB_RAT	E3 ubiquitin-protein ligase CBL-B OS=Rattus norvegicus OX=10116 GN=Cblb PE=1 SV=1
NC_037638.1.1244.19	XP_006570851.1	E3 ubiquitin-protein ligase CBL-B isoform X2 [Apis mellifera]	GO:0047690;GO:0005509;GO:0001784;GO:0004842;GO:0023051;GO:0007166;GO:0005737	aspartyltransferase activity;calcium ion binding;phosphotyrosine residue binding;ubiquitin-protein transferase activity;regulation of signaling;cell surface receptor signaling pathway;cytoplasm	K04707	CBL	http://www.genome.jp/dbget-bin/www_bget?ko:K04707	Endocytosis;ErbB signaling pathway;Ubiquitin mediated proteolysis;Insulin signaling pathway	ko04144,ko04012,ko04120,ko04910	-	-	sp|Q8K4S7|CBLB_RAT	E3 ubiquitin-protein ligase CBL-B OS=Rattus norvegicus OX=10116 GN=Cblb PE=1 SV=1
NC_037638.1.1244.20	XP_016767090.1	E3 ubiquitin-protein ligase CBL isoform X5 [Apis mellifera]	-	-	K04707	CBL	http://www.genome.jp/dbget-bin/www_bget?ko:K04707	Endocytosis;ErbB signaling pathway;Ubiquitin mediated proteolysis;Insulin signaling pathway	ko04144,ko04012,ko04120,ko04910	-	-	sp|P22681|CBL_HUMAN	E3 ubiquitin-protein ligase CBL OS=Homo sapiens OX=9606 GN=CBL PE=1 SV=2
NC_037638.1.1245.1	XP_026300893.1	glycerol kinase isoform X1 [Apis mellifera]	GO:0005524;GO:0004370;GO:0019563;GO:0006072;GO:0016021	ATP binding;glycerol kinase activity;glycerol catabolic process;glycerol-3-phosphate metabolic process;integral component of membrane	K00864	glpK,GK	http://www.genome.jp/dbget-bin/www_bget?ko:K00864	Glycerolipid metabolism;PPAR signaling pathway	ko00561,ko03320	-	-	-	-
NC_037638.1.1245.2	KMQ94260.1	glycerol kinase 3 [Lasius niger]	GO:0004370;GO:0019563;GO:0005524;GO:0006072;GO:0016021	glycerol kinase activity;glycerol catabolic process;ATP binding;glycerol-3-phosphate metabolic process;integral component of membrane	K00864	glpK,GK	http://www.genome.jp/dbget-bin/www_bget?ko:K00864	Glycerolipid metabolism;PPAR signaling pathway	ko00561,ko03320	-	-	sp|Q14409|GLPK3_HUMAN	Glycerol kinase 3 OS=Homo sapiens OX=9606 GN=GK3P PE=2 SV=2
NC_037638.1.1245.3	XP_012348015.1	glycerol kinase isoform X1 [Apis florea]	GO:0005524;GO:0004370;GO:0019563;GO:0006072	ATP binding;glycerol kinase activity;glycerol catabolic process;glycerol-3-phosphate metabolic process	K00864	glpK,GK	http://www.genome.jp/dbget-bin/www_bget?ko:K00864	Glycerolipid metabolism;PPAR signaling pathway	ko00561,ko03320	-	-	sp|Q63060|GLPK_RAT	Glycerol kinase OS=Rattus norvegicus OX=10116 GN=Gk PE=2 SV=1
NC_037638.1.1245.4	XP_026300893.1	glycerol kinase isoform X1 [Apis mellifera]	GO:0005524;GO:0004370;GO:0019563;GO:0006072;GO:0016021	ATP binding;glycerol kinase activity;glycerol catabolic process;glycerol-3-phosphate metabolic process;integral component of membrane	K00864	glpK,GK	http://www.genome.jp/dbget-bin/www_bget?ko:K00864	Glycerolipid metabolism;PPAR signaling pathway	ko00561,ko03320	-	-	sp|Q14409|GLPK3_HUMAN	Glycerol kinase 3 OS=Homo sapiens OX=9606 GN=GK3P PE=2 SV=2
NC_037638.1.1245.5	XP_026300893.1	glycerol kinase isoform X1 [Apis mellifera]	GO:0005524;GO:0004370;GO:0019563;GO:0006072;GO:0016021	ATP binding;glycerol kinase activity;glycerol catabolic process;glycerol-3-phosphate metabolic process;integral component of membrane	K00864	glpK,GK	http://www.genome.jp/dbget-bin/www_bget?ko:K00864	Glycerolipid metabolism;PPAR signaling pathway	ko00561,ko03320	-	-	sp|Q14409|GLPK3_HUMAN	Glycerol kinase 3 OS=Homo sapiens OX=9606 GN=GK3P PE=2 SV=2
NC_037638.1.1245.6	XP_026300893.1	glycerol kinase isoform X1 [Apis mellifera]	GO:0005524;GO:0004370;GO:0019563;GO:0006072;GO:0016021;GO:0005741	ATP binding;glycerol kinase activity;glycerol catabolic process;glycerol-3-phosphate metabolic process;integral component of membrane;mitochondrial outer membrane	K00864	glpK,GK	http://www.genome.jp/dbget-bin/www_bget?ko:K00864	Glycerolipid metabolism;PPAR signaling pathway	ko00561,ko03320	-	-	sp|Q14409|GLPK3_HUMAN	Glycerol kinase 3 OS=Homo sapiens OX=9606 GN=GK3P PE=2 SV=2
NC_037638.1.1245.7	XP_006570858.1	glycerol kinase 3 isoform X2 [Apis mellifera]	GO:0005524;GO:0004370;GO:0019563;GO:0006072;GO:0016021;GO:0005741	ATP binding;glycerol kinase activity;glycerol catabolic process;glycerol-3-phosphate metabolic process;integral component of membrane;mitochondrial outer membrane	K00864	glpK,GK	http://www.genome.jp/dbget-bin/www_bget?ko:K00864	Glycerolipid metabolism;PPAR signaling pathway	ko00561,ko03320	-	-	sp|Q14409|GLPK3_HUMAN	Glycerol kinase 3 OS=Homo sapiens OX=9606 GN=GK3P PE=2 SV=2
NC_037638.1.1245.10	XP_006570858.1	glycerol kinase 3 isoform X2 [Apis mellifera]	GO:0005524;GO:0004370;GO:0019563;GO:0006072;GO:0016021;GO:0005741	ATP binding;glycerol kinase activity;glycerol catabolic process;glycerol-3-phosphate metabolic process;integral component of membrane;mitochondrial outer membrane	K00864	glpK,GK	http://www.genome.jp/dbget-bin/www_bget?ko:K00864	Glycerolipid metabolism;PPAR signaling pathway	ko00561,ko03320	-	-	sp|Q14409|GLPK3_HUMAN	Glycerol kinase 3 OS=Homo sapiens OX=9606 GN=GK3P PE=2 SV=2
NC_037638.1.1245.11	XP_006570858.1	glycerol kinase 3 isoform X2 [Apis mellifera]	GO:0005524;GO:0004370;GO:0019563;GO:0006072;GO:0016021;GO:0005741	ATP binding;glycerol kinase activity;glycerol catabolic process;glycerol-3-phosphate metabolic process;integral component of membrane;mitochondrial outer membrane	K00864	glpK,GK	http://www.genome.jp/dbget-bin/www_bget?ko:K00864	Glycerolipid metabolism;PPAR signaling pathway	ko00561,ko03320	-	-	sp|Q14409|GLPK3_HUMAN	Glycerol kinase 3 OS=Homo sapiens OX=9606 GN=GK3P PE=2 SV=2
NC_037638.1.1245.12	XP_026300893.1	glycerol kinase isoform X1 [Apis mellifera]	GO:0005524;GO:0004370;GO:0019563;GO:0006072;GO:0016021	ATP binding;glycerol kinase activity;glycerol catabolic process;glycerol-3-phosphate metabolic process;integral component of membrane	K00864	glpK,GK	http://www.genome.jp/dbget-bin/www_bget?ko:K00864	Glycerolipid metabolism;PPAR signaling pathway	ko00561,ko03320	-	-	sp|Q14409|GLPK3_HUMAN	Glycerol kinase 3 OS=Homo sapiens OX=9606 GN=GK3P PE=2 SV=2
NC_037638.1.1245.8	XP_026300893.1	glycerol kinase isoform X1 [Apis mellifera]	GO:0005524;GO:0004370;GO:0019563;GO:0006072;GO:0016021;GO:0005741	ATP binding;glycerol kinase activity;glycerol catabolic process;glycerol-3-phosphate metabolic process;integral component of membrane;mitochondrial outer membrane	K00864	glpK,GK	http://www.genome.jp/dbget-bin/www_bget?ko:K00864	Glycerolipid metabolism;PPAR signaling pathway	ko00561,ko03320	-	-	sp|Q14409|GLPK3_HUMAN	Glycerol kinase 3 OS=Homo sapiens OX=9606 GN=GK3P PE=2 SV=2
NC_037638.1.1245.9	XP_026300893.1	glycerol kinase isoform X1 [Apis mellifera]	GO:0005524;GO:0004370;GO:0019563;GO:0006072;GO:0016021;GO:0005741	ATP binding;glycerol kinase activity;glycerol catabolic process;glycerol-3-phosphate metabolic process;integral component of membrane;mitochondrial outer membrane	K00864	glpK,GK	http://www.genome.jp/dbget-bin/www_bget?ko:K00864	Glycerolipid metabolism;PPAR signaling pathway	ko00561,ko03320	-	-	sp|Q14409|GLPK3_HUMAN	Glycerol kinase 3 OS=Homo sapiens OX=9606 GN=GK3P PE=2 SV=2
NC_037638.1.1245.13	XP_026300893.1	glycerol kinase isoform X1 [Apis mellifera]	GO:0005524;GO:0004370;GO:0019563;GO:0006072;GO:0016021	ATP binding;glycerol kinase activity;glycerol catabolic process;glycerol-3-phosphate metabolic process;integral component of membrane	K00864	glpK,GK	http://www.genome.jp/dbget-bin/www_bget?ko:K00864	Glycerolipid metabolism;PPAR signaling pathway	ko00561,ko03320	-	-	sp|Q14409|GLPK3_HUMAN	Glycerol kinase 3 OS=Homo sapiens OX=9606 GN=GK3P PE=2 SV=2
NC_037638.1.1245.14	XP_006570858.1	glycerol kinase 3 isoform X2 [Apis mellifera]	GO:0005524;GO:0004370;GO:0019563;GO:0006072;GO:0016021;GO:0005741	ATP binding;glycerol kinase activity;glycerol catabolic process;glycerol-3-phosphate metabolic process;integral component of membrane;mitochondrial outer membrane	K00864	glpK,GK	http://www.genome.jp/dbget-bin/www_bget?ko:K00864	Glycerolipid metabolism;PPAR signaling pathway	ko00561,ko03320	-	-	sp|Q14409|GLPK3_HUMAN	Glycerol kinase 3 OS=Homo sapiens OX=9606 GN=GK3P PE=2 SV=2
NC_037638.1.1245.15	XP_026300893.1	glycerol kinase isoform X1 [Apis mellifera]	GO:0005524;GO:0004370;GO:0019563;GO:0006072;GO:0016021	ATP binding;glycerol kinase activity;glycerol catabolic process;glycerol-3-phosphate metabolic process;integral component of membrane	K00864	glpK,GK	http://www.genome.jp/dbget-bin/www_bget?ko:K00864	Glycerolipid metabolism;PPAR signaling pathway	ko00561,ko03320	-	-	sp|Q14409|GLPK3_HUMAN	Glycerol kinase 3 OS=Homo sapiens OX=9606 GN=GK3P PE=2 SV=2
NC_037638.1.1245.16	XP_026300893.1	glycerol kinase isoform X1 [Apis mellifera]	GO:0005524;GO:0004370;GO:0019563;GO:0006072;GO:0016021	ATP binding;glycerol kinase activity;glycerol catabolic process;glycerol-3-phosphate metabolic process;integral component of membrane	K00864	glpK,GK	http://www.genome.jp/dbget-bin/www_bget?ko:K00864	Glycerolipid metabolism;PPAR signaling pathway	ko00561,ko03320	-	-	sp|Q14409|GLPK3_HUMAN	Glycerol kinase 3 OS=Homo sapiens OX=9606 GN=GK3P PE=2 SV=2
NC_037638.1.1245.17	XP_006570858.1	glycerol kinase 3 isoform X2 [Apis mellifera]	GO:0005524;GO:0004370;GO:0019563;GO:0006072;GO:0016021;GO:0005741	ATP binding;glycerol kinase activity;glycerol catabolic process;glycerol-3-phosphate metabolic process;integral component of membrane;mitochondrial outer membrane	K00864	glpK,GK	http://www.genome.jp/dbget-bin/www_bget?ko:K00864	Glycerolipid metabolism;PPAR signaling pathway	ko00561,ko03320	-	-	sp|Q14409|GLPK3_HUMAN	Glycerol kinase 3 OS=Homo sapiens OX=9606 GN=GK3P PE=2 SV=2
NC_037638.1.1245.18	XP_026300893.1	glycerol kinase isoform X1 [Apis mellifera]	GO:0005524;GO:0004370;GO:0019563;GO:0006072;GO:0016021	ATP binding;glycerol kinase activity;glycerol catabolic process;glycerol-3-phosphate metabolic process;integral component of membrane	K00864	glpK,GK	http://www.genome.jp/dbget-bin/www_bget?ko:K00864	Glycerolipid metabolism;PPAR signaling pathway	ko00561,ko03320	-	-	sp|Q14409|GLPK3_HUMAN	Glycerol kinase 3 OS=Homo sapiens OX=9606 GN=GK3P PE=2 SV=2
NC_037638.1.1246.1	XP_006570860.1	transmembrane protein 145 [Apis mellifera]	GO:0007186;GO:0019236;GO:0016021	G protein-coupled receptor signaling pathway;response to pheromone;integral component of membrane	-	-	-	-	-	KOG4290	Predicted membrane protein	sp|Q5U239|TM145_XENLA	Transmembrane protein 145 OS=Xenopus laevis OX=8355 GN=tmem145 PE=2 SV=1
NC_037638.1.1246.2	XP_006570860.1	transmembrane protein 145 [Apis mellifera]	GO:0007186;GO:0019236;GO:0016021	G protein-coupled receptor signaling pathway;response to pheromone;integral component of membrane	-	-	-	-	-	KOG3282	Uncharacterized conserved protein	sp|Q980V1|PTH_SACS2	Peptidyl-tRNA hydrolase OS=Saccharolobus solfataricus (strain ATCC 35092 / DSM 1617 / JCM 11322 / P2) OX=273057 GN=pth PE=1 SV=1
NC_037638.1.1246.3	XP_006570860.1	transmembrane protein 145 [Apis mellifera]	GO:0007186;GO:0019236;GO:0016021	G protein-coupled receptor signaling pathway;response to pheromone;integral component of membrane	-	-	-	-	-	KOG4290	Predicted membrane protein	sp|Q5U239|TM145_XENLA	Transmembrane protein 145 OS=Xenopus laevis OX=8355 GN=tmem145 PE=2 SV=1
NC_037638.1.1246.4	XP_006570860.1	transmembrane protein 145 [Apis mellifera]	GO:0007186;GO:0019236;GO:0016021	G protein-coupled receptor signaling pathway;response to pheromone;integral component of membrane	-	-	-	-	-	KOG4290	Predicted membrane protein	sp|Q5U239|TM145_XENLA	Transmembrane protein 145 OS=Xenopus laevis OX=8355 GN=tmem145 PE=2 SV=1
NC_037638.1.1246.5	XP_006570860.1	transmembrane protein 145 [Apis mellifera]	GO:0007186;GO:0019236;GO:0016021	G protein-coupled receptor signaling pathway;response to pheromone;integral component of membrane	-	-	-	-	-	-	-	sp|Q5U239|TM145_XENLA	Transmembrane protein 145 OS=Xenopus laevis OX=8355 GN=tmem145 PE=2 SV=1
NC_037638.1.1247.1	XP_001120889.1	histone H2B [Apis mellifera]	GO:0003677;GO:0046982;GO:0000786;GO:0005634	DNA binding;protein heterodimerization activity;nucleosome;nucleus	K11252	H2B	http://www.genome.jp/dbget-bin/www_bget?ko:K11252	Neutrophil extracellular trap formation	ko04613	-	-	sp|Q8I1N0|H2B_DROYA	Histone H2B OS=Drosophila yakuba OX=7245 GN=His2B PE=3 SV=3
NC_037638.1.1248.1	KYQ58796.1	Histone H2A, partial [Trachymyrmex zeteki]	GO:0003677;GO:0046982;GO:0000786;GO:0005634;GO:0006325;GO:0006342;GO:0007526;GO:0006334;GO:0005694;GO:0005700;GO:0005704	DNA binding;protein heterodimerization activity;nucleosome;nucleus;chromatin organization;heterochromatin assembly;larval somatic muscle development;nucleosome assembly;chromosome;polytene chromosome;polytene chromosome band	K11251	H2A	http://www.genome.jp/dbget-bin/www_bget?ko:K11251	Necroptosis;Neutrophil extracellular trap formation	ko04217,ko04613	-	-	sp|P84052|H2A_DROER	Histone H2A OS=Drosophila erecta OX=7220 GN=His2A PE=3 SV=2
NC_037638.1.1249.1	XP_011756527.2	histone H3.1t [Macaca nemestrina]	GO:0003677;GO:0046982;GO:0006352;GO:0000786;GO:0005634;GO:0016021	DNA binding;protein heterodimerization activity;DNA-templated transcription, initiation;nucleosome;nucleus;integral component of membrane	K11253	H3	http://www.genome.jp/dbget-bin/www_bget?ko:K11253	Neutrophil extracellular trap formation	ko04613	KOG3467	Histone H4	sp|P84048|H4_ACRAS	Histone H4 OS=Acrolepiopsis assectella OX=57686 GN=His4 PE=3 SV=2
NC_037638.1.125.1	-	-	-	-	-	-	-	-	-	-	-	-	-
NC_037638.1.125.2	-	-	-	-	-	-	-	-	-	-	-	-	-
NC_037638.1.1250.1	PBC33375.1	Golgi pH regulator [Apis cerana cerana]	GO:0016021	integral component of membrane	K22193	GPR89,GPHR	http://www.genome.jp/dbget-bin/www_bget?ko:K22193	-	-	KOG2417	Predicted G-protein coupled receptor	sp|B5X1G3|GPHR_SALSA	Golgi pH regulator OS=Salmo salar OX=8030 GN=gpr89 PE=2 SV=1
NC_037638.1.1251.1	XP_623603.1	neutral alpha-glucosidase AB isoform X2 [Apis mellifera]	GO:0030246;GO:0004553;GO:0005975;GO:0016021	carbohydrate binding;hydrolase activity, hydrolyzing O-glycosyl compounds;carbohydrate metabolic process;integral component of membrane	K05546	GANAB	http://www.genome.jp/dbget-bin/www_bget?ko:K05546	Protein processing in endoplasmic reticulum;N-Glycan biosynthesis	ko04141,ko00510	KOG1066	Glucosidase II catalytic (alpha) subunit and related enzymes, glycosyl hydrolase family 31	sp|Q8BHN3|GANAB_MOUSE	Neutral alpha-glucosidase AB OS=Mus musculus OX=10090 GN=Ganab PE=1 SV=1
NC_037638.1.1251.2	XP_623603.1	neutral alpha-glucosidase AB isoform X2 [Apis mellifera]	GO:0030246;GO:0004553;GO:0005975;GO:0016021	carbohydrate binding;hydrolase activity, hydrolyzing O-glycosyl compounds;carbohydrate metabolic process;integral component of membrane	K05546	GANAB	http://www.genome.jp/dbget-bin/www_bget?ko:K05546	Protein processing in endoplasmic reticulum;N-Glycan biosynthesis	ko04141,ko00510	KOG1066	Glucosidase II catalytic (alpha) subunit and related enzymes, glycosyl hydrolase family 31	sp|Q9FN05|PSL5_ARATH	Probable glucan 1,3-alpha-glucosidase OS=Arabidopsis thaliana OX=3702 GN=PSL5 PE=1 SV=1
NC_037638.1.1251.3	XP_623603.1	neutral alpha-glucosidase AB isoform X2 [Apis mellifera]	GO:0030246;GO:0004553;GO:0005975;GO:0016021	carbohydrate binding;hydrolase activity, hydrolyzing O-glycosyl compounds;carbohydrate metabolic process;integral component of membrane	K05546	GANAB	http://www.genome.jp/dbget-bin/www_bget?ko:K05546	Protein processing in endoplasmic reticulum;N-Glycan biosynthesis	ko04141,ko00510	KOG1066	Glucosidase II catalytic (alpha) subunit and related enzymes, glycosyl hydrolase family 31	sp|P79403|GANAB_PIG	Neutral alpha-glucosidase AB OS=Sus scrofa OX=9823 GN=GANAB PE=1 SV=1
NC_037638.1.1251.4	XP_623603.1	neutral alpha-glucosidase AB isoform X2 [Apis mellifera]	GO:0030246;GO:0004553;GO:0005975;GO:0016021	carbohydrate binding;hydrolase activity, hydrolyzing O-glycosyl compounds;carbohydrate metabolic process;integral component of membrane	K05546	GANAB	http://www.genome.jp/dbget-bin/www_bget?ko:K05546	Protein processing in endoplasmic reticulum;N-Glycan biosynthesis	ko04141,ko00510	KOG1066	Glucosidase II catalytic (alpha) subunit and related enzymes, glycosyl hydrolase family 31	sp|P79403|GANAB_PIG	Neutral alpha-glucosidase AB OS=Sus scrofa OX=9823 GN=GANAB PE=1 SV=1
NC_037638.1.1251.5	XP_623603.1	neutral alpha-glucosidase AB isoform X2 [Apis mellifera]	GO:0030246;GO:0004553;GO:0005975;GO:0016021	carbohydrate binding;hydrolase activity, hydrolyzing O-glycosyl compounds;carbohydrate metabolic process;integral component of membrane	K05546	GANAB	http://www.genome.jp/dbget-bin/www_bget?ko:K05546	Protein processing in endoplasmic reticulum;N-Glycan biosynthesis	ko04141,ko00510	KOG1066	Glucosidase II catalytic (alpha) subunit and related enzymes, glycosyl hydrolase family 31	sp|Q8BHN3|GANAB_MOUSE	Neutral alpha-glucosidase AB OS=Mus musculus OX=10090 GN=Ganab PE=1 SV=1
NC_037638.1.1251.6	XP_623603.1	neutral alpha-glucosidase AB isoform X2 [Apis mellifera]	GO:0030246;GO:0004553;GO:0005975;GO:0016021	carbohydrate binding;hydrolase activity, hydrolyzing O-glycosyl compounds;carbohydrate metabolic process;integral component of membrane	K05546	GANAB	http://www.genome.jp/dbget-bin/www_bget?ko:K05546	Protein processing in endoplasmic reticulum;N-Glycan biosynthesis	ko04141,ko00510	KOG1066	Glucosidase II catalytic (alpha) subunit and related enzymes, glycosyl hydrolase family 31	sp|Q8BHN3|GANAB_MOUSE	Neutral alpha-glucosidase AB OS=Mus musculus OX=10090 GN=Ganab PE=1 SV=1
NC_037638.1.1251.10	XP_016772970.1	neutral alpha-glucosidase AB isoform X1 [Apis mellifera]	GO:0030246;GO:0004553;GO:0005975;GO:0016021	carbohydrate binding;hydrolase activity, hydrolyzing O-glycosyl compounds;carbohydrate metabolic process;integral component of membrane	K05546	GANAB	http://www.genome.jp/dbget-bin/www_bget?ko:K05546	Protein processing in endoplasmic reticulum;N-Glycan biosynthesis	ko04141,ko00510	KOG1066	Glucosidase II catalytic (alpha) subunit and related enzymes, glycosyl hydrolase family 31	sp|P79403|GANAB_PIG	Neutral alpha-glucosidase AB OS=Sus scrofa OX=9823 GN=GANAB PE=1 SV=1
NC_037638.1.1251.7	XP_623603.1	neutral alpha-glucosidase AB isoform X2 [Apis mellifera]	GO:0030246;GO:0004553;GO:0005975;GO:0016021	carbohydrate binding;hydrolase activity, hydrolyzing O-glycosyl compounds;carbohydrate metabolic process;integral component of membrane	K05546	GANAB	http://www.genome.jp/dbget-bin/www_bget?ko:K05546	Protein processing in endoplasmic reticulum;N-Glycan biosynthesis	ko04141,ko00510	KOG1066	Glucosidase II catalytic (alpha) subunit and related enzymes, glycosyl hydrolase family 31	sp|P79403|GANAB_PIG	Neutral alpha-glucosidase AB OS=Sus scrofa OX=9823 GN=GANAB PE=1 SV=1
NC_037638.1.1251.8	XP_016772970.1	neutral alpha-glucosidase AB isoform X1 [Apis mellifera]	GO:0030246;GO:0004553;GO:0005975;GO:0016021	carbohydrate binding;hydrolase activity, hydrolyzing O-glycosyl compounds;carbohydrate metabolic process;integral component of membrane	K05546	GANAB	http://www.genome.jp/dbget-bin/www_bget?ko:K05546	Protein processing in endoplasmic reticulum;N-Glycan biosynthesis	ko04141,ko00510	KOG1066	Glucosidase II catalytic (alpha) subunit and related enzymes, glycosyl hydrolase family 31	sp|P79403|GANAB_PIG	Neutral alpha-glucosidase AB OS=Sus scrofa OX=9823 GN=GANAB PE=1 SV=1
NC_037638.1.1251.9	XP_623603.1	neutral alpha-glucosidase AB isoform X2 [Apis mellifera]	GO:0030246;GO:0004553;GO:0005975;GO:0016021	carbohydrate binding;hydrolase activity, hydrolyzing O-glycosyl compounds;carbohydrate metabolic process;integral component of membrane	K05546	GANAB	http://www.genome.jp/dbget-bin/www_bget?ko:K05546	Protein processing in endoplasmic reticulum;N-Glycan biosynthesis	ko04141,ko00510	KOG1066	Glucosidase II catalytic (alpha) subunit and related enzymes, glycosyl hydrolase family 31	sp|P79403|GANAB_PIG	Neutral alpha-glucosidase AB OS=Sus scrofa OX=9823 GN=GANAB PE=1 SV=1
NC_037638.1.1251.11	XP_623603.1	neutral alpha-glucosidase AB isoform X2 [Apis mellifera]	GO:0030246;GO:0004553;GO:0005975;GO:0016021	carbohydrate binding;hydrolase activity, hydrolyzing O-glycosyl compounds;carbohydrate metabolic process;integral component of membrane	K05546	GANAB	http://www.genome.jp/dbget-bin/www_bget?ko:K05546	Protein processing in endoplasmic reticulum;N-Glycan biosynthesis	ko04141,ko00510	KOG1066	Glucosidase II catalytic (alpha) subunit and related enzymes, glycosyl hydrolase family 31	sp|Q8BHN3|GANAB_MOUSE	Neutral alpha-glucosidase AB OS=Mus musculus OX=10090 GN=Ganab PE=1 SV=1
NC_037638.1.1252.1	XP_001120029.4	chymotrypsin-like protease CTRL-1 [Apis mellifera]	GO:0004252	serine-type endopeptidase activity	K09632	CTRL	http://www.genome.jp/dbget-bin/www_bget?ko:K09632	Pancreatic secretion;Protein digestion and absorption	ko04972,ko04974	-	-	sp|Q7PEV7|CL14D_ANOGA	CLIP domain-containing serine protease 14D OS=Anopheles gambiae OX=7165 GN=CLIPB4 PE=2 SV=1
NC_037638.1.1252.2	XP_001120029.4	chymotrypsin-like protease CTRL-1 [Apis mellifera]	GO:0004252	serine-type endopeptidase activity	K09632	CTRL	http://www.genome.jp/dbget-bin/www_bget?ko:K09632	Pancreatic secretion;Protein digestion and absorption	ko04972,ko04974	-	-	sp|Q7PEV7|CL14D_ANOGA	CLIP domain-containing serine protease 14D OS=Anopheles gambiae OX=7165 GN=CLIPB4 PE=2 SV=1
NC_037638.1.1252.3	XP_001120029.4	chymotrypsin-like protease CTRL-1 [Apis mellifera]	GO:0004252	serine-type endopeptidase activity	K09632	CTRL	http://www.genome.jp/dbget-bin/www_bget?ko:K09632	Pancreatic secretion;Protein digestion and absorption	ko04972,ko04974	-	-	sp|P40313|CTRL_HUMAN	Chymotrypsin-like protease CTRL-1 OS=Homo sapiens OX=9606 GN=CTRL PE=1 SV=1
NC_037638.1.1252.4	XP_001120029.4	chymotrypsin-like protease CTRL-1 [Apis mellifera]	GO:0004252	serine-type endopeptidase activity	K09632	CTRL	http://www.genome.jp/dbget-bin/www_bget?ko:K09632	Pancreatic secretion;Protein digestion and absorption	ko04972,ko04974	-	-	sp|P04813|CTR2_CANLF	Chymotrypsinogen 2 OS=Canis lupus familiaris OX=9615 GN=CTRB1 PE=2 SV=1
NC_037638.1.1252.5	XP_001120029.4	chymotrypsin-like protease CTRL-1 [Apis mellifera]	GO:0004252	serine-type endopeptidase activity	K09632	CTRL	http://www.genome.jp/dbget-bin/www_bget?ko:K09632	Pancreatic secretion;Protein digestion and absorption	ko04972,ko04974	-	-	sp|P04813|CTR2_CANLF	Chymotrypsinogen 2 OS=Canis lupus familiaris OX=9615 GN=CTRB1 PE=2 SV=1
NC_037638.1.1252.10	XP_001120029.4	chymotrypsin-like protease CTRL-1 [Apis mellifera]	GO:0004252	serine-type endopeptidase activity	K09632	CTRL	http://www.genome.jp/dbget-bin/www_bget?ko:K09632	Pancreatic secretion;Protein digestion and absorption	ko04972,ko04974	-	-	sp|P04813|CTR2_CANLF	Chymotrypsinogen 2 OS=Canis lupus familiaris OX=9615 GN=CTRB1 PE=2 SV=1
NC_037638.1.1252.11	XP_001120029.4	chymotrypsin-like protease CTRL-1 [Apis mellifera]	GO:0004252	serine-type endopeptidase activity	K09632	CTRL	http://www.genome.jp/dbget-bin/www_bget?ko:K09632	Pancreatic secretion;Protein digestion and absorption	ko04972,ko04974	-	-	sp|P04813|CTR2_CANLF	Chymotrypsinogen 2 OS=Canis lupus familiaris OX=9615 GN=CTRB1 PE=2 SV=1
[truncated: 115,316 more rows]
