# Supplementary material for: A Global Survey of the Full-Length Transcriptome of Apis mellifera by Single-Molecule Long-Read Sequencing
Source: Int J Mol Sci. 2023 Mar 18;24(6):5827. doi: 10.3390/ijms24065827 (PMC10059051; doi:10.3390/ijms24065827)
Supplement: Supplementary file 1 [file ijms-24-05827-s001.zip › TableS4.xlsx]

## Sheet: Drone unique transcripts
Transcript ID
NC_001566.1.3.2
NC_001566.1.6.10
NC_001566.1.6.15
NC_001566.1.6.18
NC_001566.1.6.21
NC_001566.1.6.25
NC_001566.1.6.26
NC_001566.1.6.28
NC_001566.1.6.30
NC_001566.1.6.31
NC_001566.1.6.32
NC_001566.1.6.33
NC_001566.1.6.34
NC_001566.1.6.35
NC_001566.1.6.37
NC_001566.1.6.38
NC_001566.1.6.40
NC_001566.1.6.41
NC_001566.1.6.42
NC_001566.1.6.43
NC_001566.1.6.44
NC_001566.1.6.48
NC_001566.1.6.49
NC_001566.1.6.5
NC_001566.1.6.52
NC_001566.1.6.54
NC_001566.1.6.58
NC_001566.1.6.7
NC_037638.1.1.1
NC_037638.1.1.7
NC_037638.1.1.9
NC_037638.1.1003.1
NC_037638.1.1004.1
NC_037638.1.1019.3
NC_037638.1.1019.5
NC_037638.1.1021.6
NC_037638.1.1021.9
NC_037638.1.1023.2
NC_037638.1.1023.5
NC_037638.1.103.1
NC_037638.1.1030.1
NC_037638.1.1031.2
NC_037638.1.104.1
NC_037638.1.1040.2
NC_037638.1.1042.1
NC_037638.1.1042.2
NC_037638.1.1044.2
NC_037638.1.1049.4
NC_037638.1.1065.1
NC_037638.1.1066.2
NC_037638.1.1076.13
NC_037638.1.1076.4
NC_037638.1.1076.8
NC_037638.1.1078.1
NC_037638.1.1079.1
NC_037638.1.1083.1
NC_037638.1.1085.1
NC_037638.1.1090.1
NC_037638.1.1093.1
NC_037638.1.1098.1
NC_037638.1.1103.1
NC_037638.1.1104.1
NC_037638.1.1108.1
NC_037638.1.1117.1
NC_037638.1.1120.1
NC_037638.1.1122.1
NC_037638.1.1123.1
NC_037638.1.1129.1
NC_037638.1.1130.1
NC_037638.1.1132.1
NC_037638.1.1133.1
NC_037638.1.1137.10
NC_037638.1.1139.1
NC_037638.1.114.1
NC_037638.1.1140.1
NC_037638.1.1141.1
NC_037638.1.1142.1
NC_037638.1.1144.10
NC_037638.1.1144.15
NC_037638.1.1144.16
NC_037638.1.1144.2
NC_037638.1.1144.3
NC_037638.1.1144.7
NC_037638.1.1145.1
NC_037638.1.1147.3
NC_037638.1.1148.17
NC_037638.1.1148.3
NC_037638.1.1148.8
NC_037638.1.1149.2
NC_037638.1.1149.20
NC_037638.1.1149.27
NC_037638.1.1149.3
NC_037638.1.1149.32
NC_037638.1.1149.37
NC_037638.1.1149.40
NC_037638.1.1149.48
NC_037638.1.1150.1
NC_037638.1.1153.3
NC_037638.1.1154.1
NC_037638.1.1155.9
NC_037638.1.1156.12
NC_037638.1.1156.2
NC_037638.1.1156.20
NC_037638.1.1156.34
NC_037638.1.116.1
NC_037638.1.116.4
NC_037638.1.1161.4
NC_037638.1.1161.5
NC_037638.1.1161.9
NC_037638.1.1162.4
NC_037638.1.1163.2
NC_037638.1.1165.10
NC_037638.1.1165.105
NC_037638.1.1165.124
NC_037638.1.1165.127
NC_037638.1.1165.13
NC_037638.1.1165.130
NC_037638.1.1165.138
NC_037638.1.1165.139
NC_037638.1.1165.19
NC_037638.1.1165.23
NC_037638.1.1165.28
NC_037638.1.1165.30
NC_037638.1.1165.33
NC_037638.1.1165.36
NC_037638.1.1165.39
NC_037638.1.1165.42
NC_037638.1.1165.45
NC_037638.1.1165.48
NC_037638.1.1165.52
NC_037638.1.1165.55
NC_037638.1.1165.57
NC_037638.1.1165.59
NC_037638.1.1165.74
NC_037638.1.1165.82
NC_037638.1.1165.83
NC_037638.1.1165.89
NC_037638.1.1165.92
NC_037638.1.1165.94
NC_037638.1.1165.98
NC_037638.1.1165.99
NC_037638.1.1167.10
NC_037638.1.1167.12
NC_037638.1.1167.13
NC_037638.1.1167.6
NC_037638.1.1167.9
NC_037638.1.117.1
NC_037638.1.117.6
NC_037638.1.1174.1
NC_037638.1.1187.1
NC_037638.1.1195.1
NC_037638.1.12.4
NC_037638.1.1202.1
NC_037638.1.1203.1
NC_037638.1.1207.12
NC_037638.1.1207.4
NC_037638.1.1207.8
NC_037638.1.1209.4
NC_037638.1.1215.3
NC_037638.1.1216.2
NC_037638.1.1217.3
NC_037638.1.1219.15
NC_037638.1.1219.18
NC_037638.1.1219.20
NC_037638.1.1219.28
NC_037638.1.1219.8
NC_037638.1.122.17
NC_037638.1.122.2
NC_037638.1.122.30
NC_037638.1.122.7
NC_037638.1.122.9
NC_037638.1.1223.3
NC_037638.1.1223.6
NC_037638.1.1225.1
NC_037638.1.1225.8
NC_037638.1.1226.1
NC_037638.1.1228.1
NC_037638.1.1231.1
NC_037638.1.1235.1
NC_037638.1.1235.10
NC_037638.1.1236.3
NC_037638.1.1238.1
NC_037638.1.1239.15
NC_037638.1.1239.24
NC_037638.1.1239.29
NC_037638.1.1239.31
NC_037638.1.1241.12
NC_037638.1.1241.24
NC_037638.1.1241.27
NC_037638.1.1241.31
NC_037638.1.1241.33
NC_037638.1.1241.4
NC_037638.1.1241.7
NC_037638.1.1241.9
NC_037638.1.1242.3
NC_037638.1.1242.5
NC_037638.1.1243.1
NC_037638.1.1243.11
NC_037638.1.1243.4
NC_037638.1.1244.10
NC_037638.1.1244.14
NC_037638.1.1244.3
NC_037638.1.1244.5
NC_037638.1.1244.6
NC_037638.1.1244.9
NC_037638.1.1245.11
NC_037638.1.1246.3
NC_037638.1.1246.4
NC_037638.1.1251.2
NC_037638.1.1251.3
NC_037638.1.1251.9
NC_037638.1.1252.10
NC_037638.1.1252.12
NC_037638.1.1252.15
NC_037638.1.1252.16
NC_037638.1.1252.18
NC_037638.1.1252.19
NC_037638.1.1252.21
NC_037638.1.1252.22
NC_037638.1.1252.23
NC_037638.1.1252.26
NC_037638.1.1252.27
NC_037638.1.1252.28
NC_037638.1.1252.30
NC_037638.1.1252.32
NC_037638.1.1252.33
NC_037638.1.1252.35
NC_037638.1.1252.40
NC_037638.1.1252.45
NC_037638.1.1252.47
NC_037638.1.1252.48
NC_037638.1.1252.5
NC_037638.1.1252.50
NC_037638.1.1252.52
NC_037638.1.1252.54
NC_037638.1.1252.56
NC_037638.1.1252.57
NC_037638.1.1252.58
NC_037638.1.1252.9
NC_037638.1.1253.1
NC_037638.1.1256.2
NC_037638.1.1257.1
NC_037638.1.1258.1
NC_037638.1.1263.2
NC_037638.1.1263.4
NC_037638.1.1264.11
NC_037638.1.1264.13
NC_037638.1.1264.9
NC_037638.1.1267.1
NC_037638.1.1272.3
NC_037638.1.129.1
NC_037638.1.129.10
NC_037638.1.129.12
NC_037638.1.129.13
NC_037638.1.129.14
NC_037638.1.129.15
NC_037638.1.129.16
NC_037638.1.129.2
NC_037638.1.129.22
NC_037638.1.129.3
NC_037638.1.129.30
NC_037638.1.129.34
NC_037638.1.129.46
NC_037638.1.129.48
NC_037638.1.129.49
NC_037638.1.129.57
NC_037638.1.129.61
NC_037638.1.129.62
NC_037638.1.129.64
NC_037638.1.129.67
NC_037638.1.129.70
NC_037638.1.129.74
NC_037638.1.129.8
NC_037638.1.129.86
NC_037638.1.129.87
NC_037638.1.1292.2
NC_037638.1.1293.1
NC_037638.1.1294.1
NC_037638.1.1296.1
NC_037638.1.1311.1
NC_037638.1.1327.1
NC_037638.1.1329.1
NC_037638.1.1336.1
NC_037638.1.1339.1
NC_037638.1.1346.1
NC_037638.1.1348.1
NC_037638.1.1352.2
NC_037638.1.1364.4
NC_037638.1.1368.13
NC_037638.1.1368.3
NC_037638.1.1369.2
NC_037638.1.1369.3
NC_037638.1.1369.6
NC_037638.1.1371.1
NC_037638.1.1372.1
NC_037638.1.1373.1
NC_037638.1.1373.2
NC_037638.1.1376.2
NC_037638.1.1376.21
NC_037638.1.1376.32
NC_037638.1.1376.35
NC_037638.1.1376.36
NC_037638.1.138.4
NC_037638.1.138.7
NC_037638.1.1381.1
NC_037638.1.1383.1
NC_037638.1.1386.1
NC_037638.1.1387.1
NC_037638.1.1387.2
NC_037638.1.1389.1
NC_037638.1.1390.7
NC_037638.1.1392.3
NC_037638.1.1395.2
NC_037638.1.1396.1
NC_037638.1.1404.1
NC_037638.1.141.8
NC_037638.1.1415.1
NC_037638.1.1421.17
NC_037638.1.1421.2
NC_037638.1.1421.21
NC_037638.1.1421.23
NC_037638.1.1421.24
NC_037638.1.1421.25
NC_037638.1.1421.27
NC_037638.1.1421.31
NC_037638.1.1421.9
NC_037638.1.1422.10
NC_037638.1.1422.11
NC_037638.1.1422.14
NC_037638.1.1422.15
NC_037638.1.1422.19
NC_037638.1.1422.20
NC_037638.1.1422.21
NC_037638.1.1422.22
NC_037638.1.1422.27
NC_037638.1.1422.3
NC_037638.1.1422.6
NC_037638.1.1428.1
NC_037638.1.1429.10
NC_037638.1.1429.2
NC_037638.1.1429.3
NC_037638.1.1429.4
NC_037638.1.1429.5
NC_037638.1.1429.6
NC_037638.1.1429.7
NC_037638.1.1429.9
NC_037638.1.143.1
NC_037638.1.1431.12
NC_037638.1.1432.10
NC_037638.1.1433.3
NC_037638.1.1433.4
NC_037638.1.144.1
NC_037638.1.1441.1
NC_037638.1.1443.1
NC_037638.1.1444.1
NC_037638.1.1446.1
NC_037638.1.145.1
NC_037638.1.145.4
NC_037638.1.1453.3
NC_037638.1.1457.10
NC_037638.1.1457.11
NC_037638.1.1457.13
NC_037638.1.1457.2
NC_037638.1.1457.3
NC_037638.1.1457.6
NC_037638.1.1458.11
NC_037638.1.1458.14
NC_037638.1.1458.7
NC_037638.1.1458.9
NC_037638.1.1459.10
NC_037638.1.1459.11
NC_037638.1.1459.3
NC_037638.1.1459.9
NC_037638.1.1474.1
NC_037638.1.1476.1
NC_037638.1.148.1
NC_037638.1.149.1
NC_037638.1.149.6
NC_037638.1.149.7
NC_037638.1.1490.1
NC_037638.1.1490.3
NC_037638.1.1492.1
NC_037638.1.1493.1
NC_037638.1.1497.1
NC_037638.1.15.10
NC_037638.1.15.13
NC_037638.1.15.23
NC_037638.1.15.3
NC_037638.1.15.30
NC_037638.1.15.31
NC_037638.1.15.35
NC_037638.1.15.36
NC_037638.1.15.40
NC_037638.1.15.46
NC_037638.1.15.53
NC_037638.1.15.56
NC_037638.1.15.58
NC_037638.1.15.61
NC_037638.1.150.10
NC_037638.1.150.16
NC_037638.1.150.18
NC_037638.1.150.3
NC_037638.1.150.9
NC_037638.1.1500.1
NC_037638.1.1504.2
NC_037638.1.1505.1
NC_037638.1.1506.1
NC_037638.1.1506.12
NC_037638.1.1506.22
NC_037638.1.1506.23
NC_037638.1.1506.7
NC_037638.1.1506.8
NC_037638.1.151.5
NC_037638.1.151.6
NC_037638.1.1518.14
NC_037638.1.1518.3
NC_037638.1.1518.6
NC_037638.1.1521.6
NC_037638.1.1522.1
NC_037638.1.1522.10
NC_037638.1.1522.3
NC_037638.1.1522.7
NC_037638.1.1522.9
NC_037638.1.1523.1
NC_037638.1.1539.1
NC_037638.1.1541.11
NC_037638.1.1541.4
NC_037638.1.1542.1
NC_037638.1.1544.1
NC_037638.1.1547.1
NC_037638.1.1553.1
NC_037638.1.1555.10
NC_037638.1.1555.13
NC_037638.1.1555.6
NC_037638.1.1555.7
NC_037638.1.1555.9
NC_037638.1.1558.1
NC_037638.1.1558.10
NC_037638.1.1558.3
NC_037638.1.1559.20
NC_037638.1.1559.21
NC_037638.1.1559.23
NC_037638.1.1559.7
NC_037638.1.156.2
NC_037638.1.1561.1
NC_037638.1.1563.1
NC_037638.1.1563.3
NC_037638.1.1567.2
NC_037638.1.1567.6
NC_037638.1.157.1
NC_037638.1.1574.2
NC_037638.1.1574.3
NC_037638.1.1574.5
NC_037638.1.1575.1
NC_037638.1.158.2
NC_037638.1.1581.19
NC_037638.1.1581.28
NC_037638.1.1582.2
NC_037638.1.1582.4
NC_037638.1.1585.1
NC_037638.1.1587.11
NC_037638.1.1587.2
NC_037638.1.1587.6
NC_037638.1.159.2
NC_037638.1.1601.1
NC_037638.1.161.2
NC_037638.1.161.5
NC_037638.1.161.6
NC_037638.1.161.7
NC_037638.1.1612.1
NC_037638.1.162.1
NC_037638.1.1626.11
NC_037638.1.1626.2
NC_037638.1.1626.23
NC_037638.1.1626.6
NC_037638.1.1629.3
NC_037638.1.163.2
NC_037638.1.163.3
NC_037638.1.163.6
NC_037638.1.1630.8
NC_037638.1.1633.1
NC_037638.1.1633.4
NC_037638.1.1634.5
NC_037638.1.1638.6
NC_037638.1.164.3
NC_037638.1.164.7
NC_037638.1.1640.1
NC_037638.1.1642.3
NC_037638.1.1645.1
NC_037638.1.1645.11
NC_037638.1.1645.2
NC_037638.1.1647.3
NC_037638.1.1647.4
NC_037638.1.1647.5
NC_037638.1.1648.1
NC_037638.1.1649.3
NC_037638.1.1651.1
NC_037638.1.1652.1
NC_037638.1.1654.1
NC_037638.1.1661.1
NC_037638.1.1666.1
NC_037638.1.1677.1
NC_037638.1.1678.13
NC_037638.1.1678.14
NC_037638.1.1678.2
NC_037638.1.1678.3
NC_037638.1.1679.2
NC_037638.1.1679.7
NC_037638.1.1679.8
NC_037638.1.168.12
NC_037638.1.168.14
NC_037638.1.168.3
NC_037638.1.168.5
NC_037638.1.168.6
NC_037638.1.1684.1
NC_037638.1.1689.3
NC_037638.1.1690.1
NC_037638.1.1690.3
NC_037638.1.1692.1
NC_037638.1.1697.4
NC_037638.1.1701.1
NC_037638.1.171.2
NC_037638.1.1719.2
NC_037638.1.1728.6
NC_037638.1.1729.12
NC_037638.1.1729.3
NC_037638.1.1737.1
NC_037638.1.174.1
NC_037638.1.1740.1
NC_037638.1.1741.1
NC_037638.1.1744.1
NC_037638.1.175.9
NC_037638.1.1751.1
NC_037638.1.1752.1
NC_037638.1.176.1
NC_037638.1.1767.1
NC_037638.1.1768.1
NC_037638.1.1773.1
NC_037638.1.1774.1
NC_037638.1.1781.1
NC_037638.1.1785.6
NC_037638.1.1786.2
NC_037638.1.1790.1
NC_037638.1.1790.11
NC_037638.1.1790.12
NC_037638.1.1790.17
NC_037638.1.1790.19
NC_037638.1.1790.6
NC_037638.1.1791.1
NC_037638.1.1794.7
NC_037638.1.1798.1
NC_037638.1.1821.1
NC_037638.1.1822.11
NC_037638.1.1822.13
NC_037638.1.1822.14
NC_037638.1.1822.4
NC_037638.1.1822.9
NC_037638.1.1824.2
NC_037638.1.1825.1
NC_037638.1.1831.1
NC_037638.1.1833.1
NC_037638.1.1835.3
NC_037638.1.1835.5
NC_037638.1.1836.1
NC_037638.1.1841.1
NC_037638.1.1843.17
NC_037638.1.1843.2
NC_037638.1.1843.3
NC_037638.1.1843.8
NC_037638.1.1844.1
NC_037638.1.1849.1
NC_037638.1.1857.1
NC_037638.1.186.2
NC_037638.1.186.3
NC_037638.1.1863.1
NC_037638.1.1879.1
NC_037638.1.1880.1
NC_037638.1.1899.3
NC_037638.1.1899.5
NC_037638.1.1899.6
NC_037638.1.19.1
NC_037638.1.190.1
NC_037638.1.1900.1
NC_037638.1.1900.2
NC_037638.1.1900.5
NC_037638.1.1900.6
NC_037638.1.1901.2
NC_037638.1.1901.22
NC_037638.1.1901.4
NC_037638.1.1902.1
NC_037638.1.1905.3
NC_037638.1.1905.5
NC_037638.1.1905.7
NC_037638.1.1908.5
NC_037638.1.1909.5
NC_037638.1.1909.8
NC_037638.1.191.107
NC_037638.1.191.108
NC_037638.1.191.115
NC_037638.1.191.121
NC_037638.1.191.124
NC_037638.1.191.13
NC_037638.1.191.131
NC_037638.1.191.132
NC_037638.1.191.14
NC_037638.1.191.143
NC_037638.1.191.148
NC_037638.1.191.150
NC_037638.1.191.155
NC_037638.1.191.156
NC_037638.1.191.159
NC_037638.1.191.16
NC_037638.1.191.164
NC_037638.1.191.167
NC_037638.1.191.171
NC_037638.1.191.172
NC_037638.1.191.173
NC_037638.1.191.174
NC_037638.1.191.29
NC_037638.1.191.48
NC_037638.1.191.56
NC_037638.1.191.63
NC_037638.1.191.79
NC_037638.1.191.85
NC_037638.1.191.86
NC_037638.1.191.89
NC_037638.1.191.94
NC_037638.1.191.95
NC_037638.1.191.98
NC_037638.1.191.99
NC_037638.1.1911.8
NC_037638.1.1914.11
NC_037638.1.1916.5
NC_037638.1.192.1
NC_037638.1.1923.25
NC_037638.1.1923.28
NC_037638.1.1923.29
NC_037638.1.1923.33
NC_037638.1.1923.36
NC_037638.1.1923.42
NC_037638.1.1923.43
NC_037638.1.1923.47
NC_037638.1.1941.1
NC_037638.1.1941.11
NC_037638.1.1941.16
NC_037638.1.1941.18
NC_037638.1.1941.19
NC_037638.1.1941.4
NC_037638.1.1941.7
NC_037638.1.1941.8
NC_037638.1.1941.9
NC_037638.1.1945.3
NC_037638.1.1949.1
NC_037638.1.1953.1
NC_037638.1.1954.14
NC_037638.1.1954.19
NC_037638.1.1954.2
NC_037638.1.1954.3
NC_037638.1.1954.8
NC_037638.1.1956.7
NC_037638.1.1958.1
NC_037638.1.1961.4
NC_037638.1.1961.8
NC_037638.1.1967.1
NC_037638.1.1970.7
NC_037638.1.1973.4
NC_037638.1.1973.5
NC_037638.1.1974.3
NC_037638.1.1976.1
NC_037638.1.1984.10
NC_037638.1.1984.12
NC_037638.1.1984.3
NC_037638.1.1984.9
NC_037638.1.1987.10
NC_037638.1.1987.12
NC_037638.1.1987.5
NC_037638.1.1987.8
NC_037638.1.1987.9
NC_037638.1.1989.3
NC_037638.1.1989.6
NC_037638.1.1990.5
NC_037638.1.1991.11
NC_037638.1.1991.2
NC_037638.1.1991.7
NC_037638.1.1992.10
NC_037638.1.1992.2
NC_037638.1.1998.4
NC_037638.1.2.10
NC_037638.1.2.11
NC_037638.1.2.12
NC_037638.1.2.13
NC_037638.1.2.14
NC_037638.1.2.15
NC_037638.1.2.3
NC_037638.1.2.5
NC_037638.1.2.7
NC_037638.1.2.8
NC_037638.1.2.9
NC_037638.1.2001.2
NC_037638.1.2008.7
NC_037638.1.2012.2
NC_037638.1.2013.1
NC_037638.1.2014.13
NC_037638.1.2014.2
NC_037638.1.2019.5
NC_037638.1.2031.10
NC_037638.1.2031.2
NC_037638.1.2031.22
NC_037638.1.2031.5
NC_037638.1.2031.8
NC_037638.1.2039.1
NC_037638.1.2042.1
NC_037638.1.2044.1
NC_037638.1.2047.1
NC_037638.1.205.1
NC_037638.1.2051.7
NC_037638.1.2052.1
NC_037638.1.2056.1
NC_037638.1.2058.1
NC_037638.1.2063.6
NC_037638.1.2065.2
NC_037638.1.2066.3
NC_037638.1.2070.1
NC_037638.1.2073.1
NC_037638.1.2085.1
NC_037638.1.2088.1
NC_037638.1.2089.1
NC_037638.1.2090.2
NC_037638.1.2090.20
NC_037638.1.2090.21
NC_037638.1.2090.7
NC_037638.1.2097.1
NC_037638.1.2098.2
NC_037638.1.2099.21
NC_037638.1.2099.22
NC_037638.1.2099.28
NC_037638.1.2099.29
NC_037638.1.2099.3
NC_037638.1.2099.47
NC_037638.1.2099.48
NC_037638.1.2099.49
NC_037638.1.2099.53
NC_037638.1.2101.1
NC_037638.1.2102.1
NC_037638.1.2106.1
NC_037638.1.2110.1
NC_037638.1.2113.1
NC_037638.1.2119.1
NC_037638.1.2119.13
NC_037638.1.2119.14
NC_037638.1.2119.6
NC_037638.1.212.1
NC_037638.1.2123.10
NC_037638.1.2123.11
NC_037638.1.2123.15
NC_037638.1.2123.17
NC_037638.1.2123.18
NC_037638.1.2123.8
NC_037638.1.2124.1
NC_037638.1.2124.10
NC_037638.1.2124.8
NC_037638.1.2125.14
NC_037638.1.2125.7
NC_037638.1.2125.9
NC_037638.1.2127.1
NC_037638.1.2136.1
NC_037638.1.2152.1
NC_037638.1.2171.11
NC_037638.1.2171.13
NC_037638.1.2171.9
NC_037638.1.2175.1
NC_037638.1.2179.2
NC_037638.1.2179.3
NC_037638.1.2179.4
NC_037638.1.2179.5
NC_037638.1.2179.6
NC_037638.1.2179.7
NC_037638.1.2185.1
NC_037638.1.2187.11
NC_037638.1.2187.18
NC_037638.1.2187.20
NC_037638.1.2187.22
NC_037638.1.2189.2
NC_037638.1.2189.3
NC_037638.1.219.1
NC_037638.1.2191.15
NC_037638.1.2191.3
NC_037638.1.2191.5
NC_037638.1.2191.8
NC_037638.1.2195.1
NC_037638.1.2198.1
NC_037638.1.2199.1
NC_037638.1.2204.6
NC_037638.1.2205.1
NC_037638.1.2205.3
NC_037638.1.2205.4
NC_037638.1.2205.5
NC_037638.1.2206.1
NC_037638.1.2208.11
NC_037638.1.2208.2
NC_037638.1.2209.1
NC_037638.1.2209.2
NC_037638.1.2209.5
NC_037638.1.2209.6
NC_037638.1.2210.1
NC_037638.1.2215.13
NC_037638.1.2215.22
NC_037638.1.2215.6
NC_037638.1.2219.1
NC_037638.1.2233.1
NC_037638.1.2238.1
NC_037638.1.224.1
NC_037638.1.2244.14
NC_037638.1.2244.20
NC_037638.1.2244.26
NC_037638.1.2244.33
NC_037638.1.2244.36
NC_037638.1.2244.7
NC_037638.1.2246.1
NC_037638.1.2251.1
NC_037638.1.2253.3
NC_037638.1.2256.11
NC_037638.1.2256.12
NC_037638.1.2256.13
NC_037638.1.2256.14
NC_037638.1.2256.15
NC_037638.1.2256.16
NC_037638.1.2256.19
NC_037638.1.2256.29
NC_037638.1.2256.30
NC_037638.1.2256.32
NC_037638.1.2256.33
NC_037638.1.2256.42
NC_037638.1.2256.43
NC_037638.1.2256.45
NC_037638.1.2256.48
NC_037638.1.2256.49
NC_037638.1.2256.5
NC_037638.1.2256.52
NC_037638.1.2256.54
NC_037638.1.2256.56
NC_037638.1.2256.58
NC_037638.1.2256.59
NC_037638.1.2256.60
NC_037638.1.2256.61
NC_037638.1.2256.62
NC_037638.1.2256.63
NC_037638.1.2256.64
NC_037638.1.226.1
NC_037638.1.2261.1
NC_037638.1.2265.1
NC_037638.1.2269.1
NC_037638.1.2272.6
NC_037638.1.2274.3
NC_037638.1.2274.8
NC_037638.1.2275.2
NC_037638.1.2279.1
NC_037638.1.2281.1
NC_037638.1.2282.2
NC_037638.1.2283.1
NC_037638.1.2291.10
NC_037638.1.2291.11
NC_037638.1.2291.2
NC_037638.1.2292.10
NC_037638.1.2292.11
NC_037638.1.2292.8
NC_037638.1.2295.10
NC_037638.1.2295.14
NC_037638.1.2295.20
NC_037638.1.2295.4
NC_037638.1.2297.1
NC_037638.1.2298.14
NC_037638.1.2299.3
NC_037638.1.2299.4
NC_037638.1.2300.2
NC_037638.1.2301.1
NC_037638.1.2306.24
NC_037638.1.2308.12
NC_037638.1.2308.3
NC_037638.1.2310.10
NC_037638.1.2310.12
NC_037638.1.2310.13
NC_037638.1.2310.4
NC_037638.1.2310.8
NC_037638.1.2312.11
NC_037638.1.2312.5
NC_037638.1.2312.8
NC_037638.1.2312.9
NC_037638.1.2314.2
NC_037638.1.2314.5
NC_037638.1.2317.1
NC_037638.1.2318.5
NC_037638.1.2318.9
NC_037638.1.2320.3
NC_037638.1.2322.1
NC_037638.1.2322.4
NC_037638.1.2323.1
NC_037638.1.2324.12
NC_037638.1.2326.1
NC_037638.1.2331.10
NC_037638.1.2331.2
NC_037638.1.2331.42
NC_037638.1.2331.44
NC_037638.1.2331.46
NC_037638.1.2331.6
NC_037638.1.2336.1
NC_037638.1.2342.1
NC_037638.1.2347.1
NC_037638.1.2352.1
NC_037638.1.2366.1
NC_037638.1.2371.1
NC_037638.1.2380.1
NC_037638.1.2387.3
NC_037638.1.2388.1
NC_037638.1.2388.4
NC_037638.1.2388.5
NC_037638.1.2388.7
NC_037638.1.2388.8
NC_037638.1.2388.9
NC_037638.1.2389.12
NC_037638.1.2389.4
NC_037638.1.2389.6
NC_037638.1.2392.1
NC_037638.1.2395.1
NC_037638.1.2399.1
NC_037638.1.2401.1
NC_037638.1.2402.6
NC_037638.1.2403.1
NC_037638.1.2404.1
NC_037638.1.2411.1
NC_037638.1.2416.1
NC_037638.1.2416.2
NC_037638.1.2416.3
NC_037638.1.2416.4
NC_037638.1.2420.1
NC_037638.1.2428.1
NC_037638.1.2432.4
NC_037638.1.2433.2
NC_037638.1.2433.3
NC_037638.1.2434.1
NC_037638.1.2436.3
NC_037638.1.2436.4
NC_037638.1.2441.1
NC_037638.1.2444.1
NC_037638.1.2445.2
NC_037638.1.2447.22
NC_037638.1.2447.27
NC_037638.1.2447.3
NC_037638.1.2448.6
NC_037638.1.2450.2
NC_037638.1.2450.3
NC_037638.1.2456.1
NC_037638.1.2458.3
NC_037638.1.2458.4
NC_037638.1.2458.9
NC_037638.1.2459.6
NC_037638.1.2459.7
NC_037638.1.2461.1
NC_037638.1.2462.1
NC_037638.1.2462.3
NC_037638.1.2462.4
NC_037638.1.2462.8
NC_037638.1.2465.10
NC_037638.1.2465.5
NC_037638.1.2467.1
NC_037638.1.2467.3
NC_037638.1.2467.4
NC_037638.1.2474.1
NC_037638.1.2474.2
NC_037638.1.2475.7
NC_037638.1.2477.1
NC_037638.1.2477.3
NC_037638.1.2477.4
NC_037638.1.2477.8
NC_037638.1.2478.1
NC_037638.1.2478.12
NC_037638.1.2478.2
NC_037638.1.2478.4
NC_037638.1.2479.6
NC_037638.1.248.1
NC_037638.1.2480.5
NC_037638.1.2484.1
NC_037638.1.2485.1
NC_037638.1.2489.3
NC_037638.1.249.1
NC_037638.1.2493.4
NC_037638.1.2494.2
NC_037638.1.2494.5
NC_037638.1.2497.16
NC_037638.1.2497.7
NC_037638.1.2503.1
NC_037638.1.2507.3
NC_037638.1.2508.1
NC_037638.1.2512.1
NC_037638.1.2515.4
NC_037638.1.2516.1
NC_037638.1.2516.10
NC_037638.1.2516.11
NC_037638.1.2517.10
NC_037638.1.2517.12
NC_037638.1.2517.14
NC_037638.1.2517.19
NC_037638.1.2517.21
NC_037638.1.2517.25
NC_037638.1.2517.30
NC_037638.1.2517.33
NC_037638.1.2517.36
NC_037638.1.2517.37
NC_037638.1.2517.38
NC_037638.1.2517.46
NC_037638.1.2517.58
NC_037638.1.2517.60
NC_037638.1.2517.69
NC_037638.1.2517.73
NC_037638.1.2523.2
NC_037638.1.2524.12
NC_037638.1.2526.1
NC_037638.1.2526.12
NC_037638.1.2526.4
NC_037638.1.2533.8
NC_037638.1.2536.1
NC_037638.1.2538.2
NC_037638.1.2538.8
NC_037638.1.2538.9
NC_037638.1.2539.1
NC_037638.1.2540.1
NC_037638.1.2540.2
NC_037638.1.2540.6
NC_037638.1.2541.15
NC_037638.1.2543.1
NC_037638.1.2544.10
NC_037638.1.2545.4
NC_037638.1.2545.6
NC_037638.1.2550.1
NC_037638.1.2553.1
NC_037638.1.2554.1
NC_037638.1.2559.1
NC_037638.1.256.1
NC_037638.1.2563.1
NC_037638.1.2564.1
NC_037638.1.2565.1
NC_037638.1.2565.10
NC_037638.1.2565.3
NC_037638.1.2565.4
NC_037638.1.2565.6
NC_037638.1.2567.1
NC_037638.1.2567.2
NC_037638.1.2567.5
NC_037638.1.2567.6
NC_037638.1.2567.7
NC_037638.1.2568.10
NC_037638.1.2568.16
NC_037638.1.2568.23
NC_037638.1.2568.25
NC_037638.1.2568.28
NC_037638.1.2568.3
NC_037638.1.2568.33
NC_037638.1.2568.34
NC_037638.1.2568.38
NC_037638.1.2568.4
NC_037638.1.2568.41
NC_037638.1.2568.8
NC_037638.1.2569.1
NC_037638.1.257.13
NC_037638.1.257.24
NC_037638.1.257.30
NC_037638.1.2570.1
NC_037638.1.2574.1
NC_037638.1.2588.2
NC_037638.1.2588.4
NC_037638.1.2588.5
NC_037638.1.2588.8
NC_037638.1.2589.1
NC_037638.1.2592.1
NC_037638.1.2594.1
NC_037638.1.2596.1
NC_037638.1.2600.15
NC_037638.1.2600.3
NC_037638.1.2600.6
NC_037638.1.2600.9
NC_037638.1.2605.4
NC_037638.1.2606.10
NC_037638.1.2606.3
NC_037638.1.2606.7
NC_037638.1.2606.8
NC_037638.1.2606.9
NC_037638.1.2608.1
NC_037638.1.2610.1
NC_037638.1.2613.2
NC_037638.1.2617.11
NC_037638.1.2617.12
NC_037638.1.2617.19
NC_037638.1.2617.21
NC_037638.1.2617.22
NC_037638.1.2617.23
NC_037638.1.2617.24
NC_037638.1.2617.25
NC_037638.1.2617.26
NC_037638.1.2617.30
NC_037638.1.2617.34
NC_037638.1.2617.38
NC_037638.1.2617.40
NC_037638.1.2617.41
NC_037638.1.2617.45
NC_037638.1.2617.5
NC_037638.1.2617.57
NC_037638.1.2617.60
NC_037638.1.2624.1
NC_037638.1.2626.5
NC_037638.1.2628.1
NC_037638.1.2628.18
NC_037638.1.2628.7
NC_037638.1.2643.21
NC_037638.1.2643.26
NC_037638.1.2643.29
NC_037638.1.2643.31
NC_037638.1.2650.2
NC_037638.1.2650.3
NC_037638.1.2653.5
NC_037638.1.2654.2
NC_037638.1.2654.4
NC_037638.1.2655.1
NC_037638.1.2656.5
NC_037638.1.2658.1
NC_037638.1.2658.10
NC_037638.1.2658.16
NC_037638.1.2658.17
NC_037638.1.2658.18
NC_037638.1.2658.2
NC_037638.1.2658.24
NC_037638.1.2658.26
NC_037638.1.2658.9
NC_037638.1.2660.3
NC_037638.1.2661.3
NC_037638.1.2662.3
NC_037638.1.2665.3
NC_037638.1.2665.5
NC_037638.1.2665.9
NC_037638.1.2666.1
NC_037638.1.2666.3
NC_037638.1.2666.7
NC_037638.1.2666.9
NC_037638.1.2668.7
NC_037638.1.2669.1
NC_037638.1.2669.16
NC_037638.1.2669.17
NC_037638.1.2669.20
NC_037638.1.2669.21
NC_037638.1.2669.22
NC_037638.1.2669.23
NC_037638.1.2669.24
NC_037638.1.2669.26
NC_037638.1.2669.27
NC_037638.1.2669.28
NC_037638.1.2669.31
NC_037638.1.2669.34
NC_037638.1.2669.35
NC_037638.1.2669.36
NC_037638.1.2669.4
NC_037638.1.2669.6
NC_037638.1.2669.7
NC_037638.1.2670.1
NC_037638.1.2680.1
NC_037638.1.2685.1
NC_037638.1.2698.1
NC_037638.1.270.1
NC_037638.1.2700.1
NC_037638.1.2702.1
NC_037638.1.2709.2
NC_037638.1.2711.4
NC_037638.1.2717.6
NC_037638.1.2722.2
NC_037638.1.2722.4
NC_037638.1.2722.5
NC_037638.1.2723.3
NC_037638.1.2725.3
NC_037638.1.273.1
NC_037638.1.2730.1
NC_037638.1.2732.2
NC_037638.1.2734.1
NC_037638.1.2736.1
NC_037638.1.2737.1
NC_037638.1.2737.2
NC_037638.1.2738.1
NC_037638.1.274.1
NC_037638.1.2741.2
NC_037638.1.2741.9
NC_037638.1.2742.11
NC_037638.1.2742.2
NC_037638.1.2745.2
NC_037638.1.2745.4
NC_037638.1.2745.5
NC_037638.1.2745.6
NC_037638.1.2745.8
NC_037638.1.2746.12
NC_037638.1.2746.6
NC_037638.1.275.1
NC_037638.1.2752.1
NC_037638.1.2756.1
NC_037638.1.2757.1
NC_037638.1.2758.1
NC_037638.1.276.1
NC_037638.1.2760.1
NC_037638.1.2761.1
NC_037638.1.2767.2
NC_037638.1.2769.12
NC_037638.1.2769.17
NC_037638.1.2769.21
NC_037638.1.2773.1
NC_037638.1.2781.1
NC_037638.1.2783.1
NC_037638.1.2786.1
NC_037638.1.279.1
NC_037638.1.2797.1
NC_037638.1.28.1
NC_037638.1.2804.1
NC_037638.1.2806.4
NC_037638.1.2811.1
NC_037638.1.2813.1
NC_037638.1.2815.1
NC_037638.1.2817.1
NC_037638.1.2820.1
NC_037638.1.2821.1
NC_037638.1.2827.6
NC_037638.1.2827.9
NC_037638.1.2829.1
NC_037638.1.2829.2
NC_037638.1.2831.3
NC_037638.1.2831.5
NC_037638.1.2831.7
NC_037638.1.2832.14
NC_037638.1.2832.16
NC_037638.1.2832.17
NC_037638.1.2832.2
NC_037638.1.2833.2
NC_037638.1.2834.1
NC_037638.1.2835.3
NC_037638.1.2836.18
NC_037638.1.2836.4
NC_037638.1.2836.5
NC_037638.1.2836.7
NC_037638.1.2836.8
NC_037638.1.2837.1
NC_037638.1.2837.4
NC_037638.1.284.1
NC_037638.1.2841.10
NC_037638.1.2841.14
NC_037638.1.2841.15
NC_037638.1.2841.16
NC_037638.1.2841.19
NC_037638.1.2841.32
NC_037638.1.2841.4
NC_037638.1.2846.1
NC_037638.1.2848.1
NC_037638.1.2852.11
NC_037638.1.2852.6
NC_037638.1.2857.3
NC_037638.1.2865.1
NC_037638.1.2872.1
NC_037638.1.2874.1
NC_037638.1.2875.1
NC_037638.1.2883.1
NC_037638.1.2886.1
NC_037638.1.2889.1
NC_037638.1.289.1
NC_037638.1.2891.1
NC_037638.1.2895.1
NC_037638.1.2895.11
NC_037638.1.2895.14
NC_037638.1.2895.15
NC_037638.1.2895.19
NC_037638.1.2895.7
NC_037638.1.2896.1
NC_037638.1.2899.1
NC_037638.1.2899.12
NC_037638.1.2899.17
NC_037638.1.2899.21
NC_037638.1.2899.8
NC_037638.1.2899.9
NC_037638.1.29.1
NC_037638.1.29.2
NC_037638.1.29.7
NC_037638.1.29.9
NC_037638.1.2900.1
NC_037638.1.2900.8
NC_037638.1.2903.2
NC_037638.1.2908.1
NC_037638.1.2909.1
NC_037638.1.2917.5
NC_037638.1.2920.1
NC_037638.1.2921.1
NC_037638.1.2923.4
NC_037638.1.2923.8
NC_037638.1.2927.1
NC_037638.1.2928.6
NC_037638.1.2930.11
NC_037638.1.2930.6
NC_037638.1.2931.10
NC_037638.1.2931.15
NC_037638.1.2931.16
NC_037638.1.2931.4
NC_037638.1.2931.6
NC_037638.1.2931.9
NC_037638.1.2932.1
NC_037638.1.2932.4
NC_037638.1.2933.3
NC_037638.1.2933.9
NC_037638.1.2934.10
NC_037638.1.2934.13
NC_037638.1.2934.6
NC_037638.1.2934.8
NC_037638.1.2936.10
NC_037638.1.2939.17
NC_037638.1.2939.19
NC_037638.1.2939.5
NC_037638.1.2939.7
NC_037638.1.2940.1
NC_037638.1.2940.14
NC_037638.1.2940.15
NC_037638.1.2940.16
NC_037638.1.2940.6
NC_037638.1.2940.8
NC_037638.1.2943.4
NC_037638.1.2944.3
NC_037638.1.2948.12
NC_037638.1.2948.13
NC_037638.1.2948.3
NC_037638.1.2948.6
NC_037638.1.2948.9
NC_037638.1.2953.1
NC_037638.1.2953.3
NC_037638.1.2954.2
NC_037638.1.2956.1
NC_037638.1.2957.1
NC_037638.1.2960.12
NC_037638.1.2960.5
NC_037638.1.2960.6
NC_037638.1.2963.1
NC_037638.1.2968.1
NC_037638.1.297.1
NC_037638.1.2970.1
NC_037638.1.2971.13
NC_037638.1.2971.18
NC_037638.1.2977.1
NC_037638.1.298.1
NC_037638.1.2980.11
NC_037638.1.2980.14
NC_037638.1.2980.5
NC_037638.1.2981.1
NC_037638.1.2982.8
NC_037638.1.2982.9
NC_037638.1.2983.1
NC_037638.1.2983.10
NC_037638.1.2983.5
NC_037638.1.2983.7
NC_037638.1.2984.1
NC_037638.1.2986.1
NC_037638.1.2986.6
NC_037638.1.2988.13
NC_037638.1.2988.9
NC_037638.1.2989.3
NC_037638.1.2991.7
NC_037638.1.2991.8
NC_037638.1.2994.4
NC_037638.1.2994.5
NC_037638.1.2994.6
NC_037638.1.2994.7
NC_037638.1.2996.12
NC_037638.1.2996.13
NC_037638.1.2996.14
NC_037638.1.2997.1
NC_037638.1.2999.1
NC_037638.1.30.1
NC_037638.1.3003.1
NC_037638.1.3003.2
NC_037638.1.3003.4
NC_037638.1.3005.3
NC_037638.1.3006.5
NC_037638.1.3010.3
NC_037638.1.3011.6
NC_037638.1.3012.5
NC_037638.1.3013.14
NC_037638.1.3013.19
NC_037638.1.3013.21
NC_037638.1.3013.3
NC_037638.1.3013.4
NC_037638.1.3014.10
NC_037638.1.3014.11
NC_037638.1.3014.15
NC_037638.1.3014.3
NC_037638.1.3015.1
NC_037638.1.3015.3
NC_037638.1.3015.7
NC_037638.1.3017.14
NC_037638.1.3017.3
NC_037638.1.3017.5
NC_037638.1.3017.7
NC_037638.1.3020.16
NC_037638.1.3020.20
NC_037638.1.3023.7
NC_037638.1.3024.1
NC_037638.1.3028.3
NC_037638.1.3029.1
NC_037638.1.3029.3
NC_037638.1.3029.4
NC_037638.1.3029.5
NC_037638.1.3031.1
NC_037638.1.3031.6
NC_037638.1.3032.1
NC_037638.1.3032.5
NC_037638.1.3037.19
NC_037638.1.3037.33
NC_037638.1.3037.35
NC_037638.1.3037.4
NC_037638.1.3037.7
NC_037638.1.3038.15
NC_037638.1.3040.1
NC_037638.1.3045.1
NC_037638.1.3047.1
NC_037638.1.305.1
NC_037638.1.3050.1
NC_037638.1.3051.1
NC_037638.1.3052.1
NC_037638.1.3053.10
NC_037638.1.3053.20
NC_037638.1.3053.28
NC_037638.1.3053.8
NC_037638.1.3057.29
NC_037638.1.3057.30
NC_037638.1.3057.41
NC_037638.1.3057.5
NC_037638.1.3057.7
NC_037638.1.3058.14
NC_037638.1.3063.1
NC_037638.1.3064.1
NC_037638.1.3066.1
NC_037638.1.3068.1
NC_037638.1.3071.7
NC_037638.1.3073.1
NC_037638.1.3074.2
NC_037638.1.3074.3
NC_037638.1.3074.4
NC_037638.1.3074.5
NC_037638.1.3074.7
NC_037638.1.3074.8
NC_037638.1.3075.1
NC_037638.1.3077.1
NC_037638.1.3082.3
NC_037638.1.3082.4
NC_037638.1.3082.5
NC_037638.1.3082.6
NC_037638.1.3082.7
NC_037638.1.3082.9
NC_037638.1.3083.2
NC_037638.1.3085.10
NC_037638.1.3085.12
NC_037638.1.3085.17
NC_037638.1.3085.21
NC_037638.1.3085.23
NC_037638.1.3085.24
NC_037638.1.3085.39
NC_037638.1.3085.9
NC_037638.1.3087.2
NC_037638.1.3087.6
NC_037638.1.3088.12
NC_037638.1.3088.13
NC_037638.1.3088.16
NC_037638.1.3088.17
NC_037638.1.309.1
NC_037638.1.3099.5
NC_037638.1.3100.1
NC_037638.1.3100.2
NC_037638.1.3100.5
NC_037638.1.3100.7
NC_037638.1.3101.1
NC_037638.1.3103.4
NC_037638.1.3104.1
NC_037638.1.3111.1
NC_037638.1.3113.10
NC_037638.1.3113.3
NC_037638.1.3113.5
NC_037638.1.3113.6
NC_037638.1.3119.1
NC_037638.1.312.8
NC_037638.1.3123.1
NC_037638.1.3125.1
NC_037638.1.3127.1
NC_037638.1.3128.1
NC_037638.1.3134.1
NC_037638.1.314.2
NC_037638.1.3143.1
NC_037638.1.3146.8
NC_037638.1.3146.9
NC_037638.1.3149.1
NC_037638.1.3149.17
NC_037638.1.316.17
NC_037638.1.316.18
NC_037638.1.316.25
NC_037638.1.316.29
NC_037638.1.316.33
NC_037638.1.316.8
NC_037638.1.3166.1
NC_037638.1.3171.3
NC_037638.1.3172.4
NC_037638.1.3173.1
NC_037638.1.3178.2
NC_037638.1.3178.3
NC_037638.1.3178.6
NC_037638.1.3184.1
NC_037638.1.3184.14
NC_037638.1.3184.2
NC_037638.1.3185.1
NC_037638.1.3187.13
NC_037638.1.3187.17
NC_037638.1.3187.19
NC_037638.1.3187.2
NC_037638.1.3187.9
NC_037638.1.319.1
NC_037638.1.3192.3
NC_037638.1.3197.5
NC_037638.1.3197.9
NC_037638.1.3198.11
NC_037638.1.3198.16
NC_037638.1.3198.28
NC_037638.1.3198.34
NC_037638.1.3198.6
NC_037638.1.3198.69
NC_037638.1.3198.7
NC_037638.1.3198.72
NC_037638.1.3198.75
NC_037638.1.3200.4
NC_037638.1.3200.5
NC_037638.1.3201.4
NC_037638.1.3203.1
NC_037638.1.3204.1
NC_037638.1.3205.5
NC_037638.1.3207.1
NC_037638.1.3207.2
NC_037638.1.3207.5
NC_037638.1.3208.1
NC_037638.1.3209.8
NC_037638.1.321.2
NC_037638.1.321.7
NC_037638.1.3212.5
NC_037638.1.3213.1
NC_037638.1.3217.2
NC_037638.1.3219.1
NC_037638.1.322.10
NC_037638.1.322.3
NC_037638.1.3221.2
NC_037638.1.3221.4
NC_037638.1.3221.6
NC_037638.1.3221.8
NC_037638.1.3222.8
NC_037638.1.3227.1
NC_037638.1.3227.10
NC_037638.1.3227.2
NC_037638.1.3228.4
NC_037638.1.3228.6
NC_037638.1.3230.2
NC_037638.1.3230.4
NC_037638.1.3230.5
NC_037638.1.3231.1
NC_037638.1.3231.3
NC_037638.1.3232.1
NC_037638.1.3233.1
NC_037638.1.3234.7
NC_037638.1.3235.1
NC_037638.1.3236.1
NC_037638.1.3239.4
NC_037638.1.325.1
NC_037638.1.3251.1
NC_037638.1.3265.1
NC_037638.1.3266.6
NC_037638.1.3266.8
NC_037638.1.3268.1
NC_037638.1.3269.1
NC_037638.1.3269.3
NC_037638.1.3270.1
NC_037638.1.3270.10
NC_037638.1.3270.6
NC_037638.1.3271.11
NC_037638.1.3271.12
NC_037638.1.3271.15
NC_037638.1.3271.8
NC_037638.1.3275.4
NC_037638.1.3276.1
NC_037638.1.3281.1
NC_037638.1.3281.15
NC_037638.1.3283.1
NC_037638.1.3283.2
NC_037638.1.3284.1
NC_037638.1.3288.1
NC_037638.1.3289.1
NC_037638.1.329.3
NC_037638.1.3291.1
NC_037638.1.3294.1
NC_037638.1.3296.10
NC_037638.1.3296.6
NC_037638.1.3297.11
NC_037638.1.3297.16
NC_037638.1.3297.2
NC_037638.1.3303.11
NC_037638.1.3303.9
NC_037638.1.3304.12
NC_037638.1.3304.15
NC_037638.1.3304.4
NC_037638.1.3304.6
NC_037638.1.3309.18
NC_037638.1.3309.19
NC_037638.1.3309.2
NC_037638.1.3309.21
NC_037638.1.3309.24
NC_037638.1.3309.25
NC_037638.1.331.3
NC_037638.1.3313.1
NC_037638.1.3318.1
NC_037638.1.3328.1
NC_037638.1.3334.1
NC_037638.1.3340.1
NC_037638.1.3345.1
NC_037638.1.3358.1
NC_037638.1.3360.7
NC_037638.1.3361.1
NC_037638.1.3362.1
NC_037638.1.3366.1
NC_037638.1.3374.3
NC_037638.1.3376.1
NC_037638.1.3377.1
NC_037638.1.3379.1
NC_037638.1.3380.1
NC_037638.1.3381.1
NC_037638.1.3382.1
NC_037638.1.3384.1
NC_037638.1.3386.1
NC_037638.1.339.1
NC_037638.1.339.2
NC_037638.1.3390.1
NC_037638.1.3391.1
NC_037638.1.3392.1
NC_037638.1.3407.1
NC_037638.1.3408.1
NC_037638.1.3408.2
NC_037638.1.3413.1
NC_037638.1.3417.2
NC_037638.1.3418.2
NC_037638.1.3422.1
NC_037638.1.3425.1
NC_037638.1.3425.2
NC_037638.1.343.5
NC_037638.1.343.7
NC_037638.1.3433.1
NC_037638.1.3439.2
NC_037638.1.3439.7
NC_037638.1.3440.2
NC_037638.1.345.3
NC_037638.1.3456.5
NC_037638.1.3462.2
NC_037638.1.3463.2
NC_037638.1.3463.6
NC_037638.1.3464.3
NC_037638.1.3464.5
NC_037638.1.3465.4
NC_037638.1.3468.1
NC_037638.1.3469.1
NC_037638.1.347.9
NC_037638.1.3473.1
NC_037638.1.3476.13
NC_037638.1.3476.4
NC_037638.1.3476.5
NC_037638.1.348.1
NC_037638.1.348.3
NC_037638.1.3480.11
NC_037638.1.3480.12
NC_037638.1.3480.8
NC_037638.1.3485.1
NC_037638.1.3485.11
NC_037638.1.3485.15
NC_037638.1.3485.4
NC_037638.1.3485.7
NC_037638.1.3487.1
NC_037638.1.3487.10
NC_037638.1.3487.12
NC_037638.1.3487.13
NC_037638.1.3487.14
NC_037638.1.3487.15
NC_037638.1.3487.17
NC_037638.1.3487.21
NC_037638.1.3487.22
NC_037638.1.3487.26
NC_037638.1.3487.28
NC_037638.1.3487.30
NC_037638.1.3487.31
NC_037638.1.3487.33
NC_037638.1.3487.7
NC_037638.1.3487.8
NC_037638.1.3487.9
NC_037638.1.3497.4
NC_037638.1.3499.1
NC_037638.1.350.1
NC_037638.1.350.2
NC_037638.1.350.3
NC_037638.1.3507.10
NC_037638.1.3507.7
NC_037638.1.3509.4
NC_037638.1.351.7
NC_037638.1.351.9
NC_037638.1.3510.1
NC_037638.1.3512.1
NC_037638.1.3514.16
NC_037638.1.3514.17
NC_037638.1.3514.5
NC_037638.1.3514.8
NC_037638.1.3516.4
NC_037638.1.352.1
NC_037638.1.352.4
NC_037638.1.3522.1
NC_037638.1.3522.11
NC_037638.1.3523.1
NC_037638.1.3527.1
NC_037638.1.3527.3
NC_037638.1.3527.6
NC_037638.1.3530.13
NC_037638.1.3530.15
NC_037638.1.3530.17
NC_037638.1.3530.2
NC_037638.1.3530.5
NC_037638.1.3531.8
NC_037638.1.3532.1
NC_037638.1.354.2
NC_037638.1.354.6
NC_037638.1.3556.1
NC_037638.1.3561.6
NC_037638.1.3561.7
NC_037638.1.3562.3
NC_037638.1.3563.1
NC_037638.1.3569.7
NC_037638.1.3571.1
NC_037638.1.3576.2
NC_037638.1.3580.6
NC_037638.1.3580.7
NC_037638.1.3580.9
NC_037638.1.3585.1
NC_037638.1.3585.6
NC_037638.1.3588.1
NC_037638.1.3588.10
NC_037638.1.3588.12
NC_037638.1.3588.13
NC_037638.1.3588.16
NC_037638.1.3588.5
NC_037638.1.3588.8
NC_037638.1.3590.15
NC_037638.1.3590.4
NC_037638.1.3591.12
NC_037638.1.3591.15
NC_037638.1.3591.16
NC_037638.1.3591.17
NC_037638.1.3592.1
NC_037638.1.3592.11
NC_037638.1.3592.12
NC_037638.1.3592.3
NC_037638.1.3595.1
NC_037638.1.3595.10
NC_037638.1.3595.11
NC_037638.1.3595.8
NC_037638.1.3596.2
NC_037638.1.3596.3
NC_037638.1.3597.25
NC_037638.1.3597.5
NC_037638.1.3600.2
NC_037638.1.3604.3
NC_037638.1.3609.1
NC_037638.1.3611.1
NC_037638.1.3614.1
NC_037638.1.3616.1
NC_037638.1.3618.1
NC_037638.1.362.1
NC_037638.1.3620.1
NC_037638.1.3621.13
NC_037638.1.3621.2
NC_037638.1.3621.4
NC_037638.1.3621.6
NC_037638.1.3622.8
NC_037638.1.3624.3
NC_037638.1.3624.4
NC_037638.1.3624.5
NC_037638.1.3625.5
NC_037638.1.3625.7
NC_037638.1.3626.3
NC_037638.1.3626.4
NC_037638.1.3626.5
NC_037638.1.3626.6
NC_037638.1.3627.1
NC_037638.1.3628.12
NC_037638.1.3628.22
NC_037638.1.3628.5
NC_037638.1.3630.2
NC_037638.1.3637.1
NC_037638.1.3647.1
NC_037638.1.3651.1
NC_037638.1.3654.1
NC_037638.1.3656.1
NC_037638.1.3659.1
NC_037638.1.3668.1
NC_037638.1.367.1
NC_037638.1.3670.2
NC_037638.1.3670.3
NC_037638.1.3671.1
NC_037638.1.3672.1
NC_037638.1.3673.1
NC_037638.1.3673.6
NC_037638.1.3679.1
NC_037638.1.3680.5
NC_037638.1.3680.9
NC_037638.1.3681.6
NC_037638.1.3687.4
NC_037638.1.3688.2
NC_037638.1.3689.1
NC_037638.1.3692.3
NC_037638.1.3692.6
NC_037638.1.37.11
NC_037638.1.37.4
NC_037638.1.370.1
NC_037638.1.3709.1
NC_037638.1.3713.1
NC_037638.1.3714.1
NC_037638.1.3716.1
NC_037638.1.3722.1
NC_037638.1.3725.1
NC_037638.1.3727.2
NC_037638.1.3727.5
NC_037638.1.3727.6
NC_037638.1.3728.1
NC_037638.1.3729.1
NC_037638.1.373.1
NC_037638.1.3730.4
NC_037638.1.3730.5
NC_037638.1.3730.7
NC_037638.1.3730.8
NC_037638.1.3730.9
NC_037638.1.3731.3
NC_037638.1.3734.1
NC_037638.1.374.1
NC_037638.1.3741.3
NC_037638.1.3742.1
NC_037638.1.3742.3
NC_037638.1.3742.5
NC_037638.1.3744.11
NC_037638.1.3744.12
NC_037638.1.3752.1
NC_037638.1.3754.1
NC_037638.1.3760.1
NC_037638.1.3762.1
NC_037638.1.3763.1
NC_037638.1.377.1
NC_037638.1.3779.1
NC_037638.1.3787.1
NC_037638.1.3792.7
NC_037638.1.3795.11
NC_037638.1.3795.7
NC_037638.1.3795.9
NC_037638.1.3796.2
NC_037638.1.3800.1
NC_037638.1.3800.4
NC_037638.1.3800.6
NC_037638.1.3800.8
NC_037638.1.3800.9
NC_037638.1.3801.1
NC_037638.1.3803.1
NC_037638.1.381.1
NC_037638.1.3815.1
NC_037638.1.3818.1
NC_037638.1.3819.1
NC_037638.1.3824.1
NC_037638.1.3830.1
NC_037638.1.3830.2
NC_037638.1.3831.1
NC_037638.1.3832.1
NC_037638.1.3837.1
NC_037638.1.384.5
NC_037638.1.3842.1
NC_037638.1.3843.12
NC_037638.1.3843.13
NC_037638.1.3843.14
NC_037638.1.3843.15
NC_037638.1.3843.16
NC_037638.1.3843.8
NC_037638.1.3847.12
NC_037638.1.3847.13
NC_037638.1.3849.4
NC_037638.1.3849.7
NC_037638.1.385.1
NC_037638.1.385.2
NC_037638.1.3850.3
NC_037638.1.3852.1
NC_037638.1.3852.7
NC_037638.1.3857.11
NC_037638.1.3857.4
NC_037638.1.3857.5
NC_037638.1.3858.2
NC_037638.1.3858.3
NC_037638.1.3858.4
NC_037638.1.3858.9
NC_037638.1.3860.7
NC_037638.1.3865.1
NC_037638.1.3868.10
NC_037638.1.3868.13
NC_037638.1.3868.3
NC_037638.1.3868.9
NC_037638.1.3869.1
NC_037638.1.3870.5
NC_037638.1.3873.12
NC_037638.1.3873.13
NC_037638.1.3876.1
NC_037638.1.3876.4
NC_037638.1.3877.2
NC_037638.1.3877.4
NC_037638.1.3878.12
NC_037638.1.3878.13
NC_037638.1.3878.14
NC_037638.1.3878.18
NC_037638.1.3878.27
NC_037638.1.3878.28
NC_037638.1.3878.4
NC_037638.1.3878.6
NC_037638.1.3878.7
NC_037638.1.3880.13
NC_037638.1.3880.16
NC_037638.1.3880.5
NC_037638.1.3880.6
NC_037638.1.3882.3
NC_037638.1.3882.6
NC_037638.1.3882.7
NC_037638.1.3885.1
NC_037638.1.3889.1
NC_037638.1.389.1
NC_037638.1.389.2
NC_037638.1.389.5
NC_037638.1.3893.1
NC_037638.1.3894.3
NC_037638.1.3895.10
NC_037638.1.3895.17
NC_037638.1.3895.8
NC_037638.1.3899.1
NC_037638.1.3899.8
NC_037638.1.39.1
NC_037638.1.390.4
NC_037638.1.3901.15
NC_037638.1.3901.5
NC_037638.1.3901.9
NC_037638.1.3902.3
NC_037638.1.3902.5
NC_037638.1.3904.10
NC_037638.1.3904.13
NC_037638.1.3904.4
NC_037638.1.3904.9
NC_037638.1.3906.12
NC_037638.1.3906.16
NC_037638.1.3906.18
NC_037638.1.3906.22
NC_037638.1.3906.24
NC_037638.1.3906.4
NC_037638.1.3906.9
NC_037638.1.3911.1
NC_037638.1.3915.1
NC_037638.1.3916.3
NC_037638.1.3917.2
NC_037638.1.3917.6
NC_037638.1.3918.1
NC_037638.1.3919.1
NC_037638.1.392.1
NC_037638.1.3925.1
NC_037638.1.3926.13
NC_037638.1.3926.4
NC_037638.1.3926.6
NC_037638.1.3935.23
NC_037638.1.3935.25
NC_037638.1.3935.4
NC_037638.1.3935.5
NC_037638.1.3935.7
NC_037638.1.3935.9
NC_037638.1.3945.11
NC_037638.1.3945.17
NC_037638.1.3945.18
NC_037638.1.3945.20
NC_037638.1.3945.3
NC_037638.1.3945.7
NC_037638.1.395.3
NC_037638.1.395.5
NC_037638.1.3950.1
NC_037638.1.3954.1
NC_037638.1.3955.1
NC_037638.1.3957.1
NC_037638.1.3963.3
NC_037638.1.3964.13
NC_037638.1.3964.8
NC_037638.1.3971.10
NC_037638.1.3971.11
NC_037638.1.3971.16
[truncated: 18,187 more rows]

## Sheet: Queen unique transcripts
Transcript ID
NC_001566.1.6.29
NC_001566.1.6.46
NC_001566.1.6.47
NC_001566.1.6.55
NC_037638.1.10.1
NC_037638.1.10.3
NC_037638.1.100.1
NC_037638.1.1000.3
NC_037638.1.1001.4
NC_037638.1.1009.1
NC_037638.1.1023.1
NC_037638.1.1023.11
NC_037638.1.1023.8
NC_037638.1.1023.9
NC_037638.1.103.2
NC_037638.1.1037.1
NC_037638.1.1040.1
NC_037638.1.1044.1
NC_037638.1.1048.1
NC_037638.1.1049.1
NC_037638.1.1051.4
NC_037638.1.1051.6
NC_037638.1.1051.7
NC_037638.1.1055.1
NC_037638.1.1061.1
NC_037638.1.1063.1
NC_037638.1.1063.2
NC_037638.1.1064.1
NC_037638.1.1065.2
NC_037638.1.1067.1
NC_037638.1.1072.1
NC_037638.1.1073.1
NC_037638.1.1076.10
NC_037638.1.1076.6
NC_037638.1.1076.7
NC_037638.1.108.1
NC_037638.1.1081.1
NC_037638.1.1084.1
NC_037638.1.1089.1
NC_037638.1.1091.1
NC_037638.1.1092.1
NC_037638.1.1097.1
NC_037638.1.1099.1
NC_037638.1.1105.1
NC_037638.1.1107.1
NC_037638.1.1110.1
NC_037638.1.1111.1
NC_037638.1.1112.1
NC_037638.1.1115.1
NC_037638.1.1116.1
NC_037638.1.1119.1
NC_037638.1.112.3
NC_037638.1.112.5
NC_037638.1.1126.1
NC_037638.1.1131.1
NC_037638.1.1135.1
NC_037638.1.1137.9
NC_037638.1.1143.18
NC_037638.1.1143.2
NC_037638.1.1143.3
NC_037638.1.1143.7
NC_037638.1.1143.9
NC_037638.1.1144.5
NC_037638.1.1144.9
NC_037638.1.1146.1
NC_037638.1.1148.12
NC_037638.1.1148.14
NC_037638.1.1148.16
NC_037638.1.1148.2
NC_037638.1.1148.5
NC_037638.1.1149.1
NC_037638.1.1149.10
NC_037638.1.1149.13
NC_037638.1.1149.28
NC_037638.1.1149.29
NC_037638.1.1149.30
NC_037638.1.1149.31
NC_037638.1.1149.33
NC_037638.1.1149.45
NC_037638.1.1149.6
NC_037638.1.1151.1
NC_037638.1.1155.1
NC_037638.1.1155.3
NC_037638.1.1156.10
NC_037638.1.1156.14
NC_037638.1.1156.15
NC_037638.1.1156.16
NC_037638.1.1156.18
NC_037638.1.1156.22
NC_037638.1.1156.23
NC_037638.1.1156.27
NC_037638.1.1158.8
NC_037638.1.1161.10
NC_037638.1.1161.2
NC_037638.1.1161.7
NC_037638.1.1162.2
NC_037638.1.1162.6
NC_037638.1.1163.4
NC_037638.1.1165.101
NC_037638.1.1165.104
NC_037638.1.1165.106
NC_037638.1.1165.109
NC_037638.1.1165.112
NC_037638.1.1165.113
NC_037638.1.1165.115
NC_037638.1.1165.120
NC_037638.1.1165.128
NC_037638.1.1165.133
NC_037638.1.1165.16
NC_037638.1.1165.20
NC_037638.1.1165.22
NC_037638.1.1165.27
NC_037638.1.1165.47
NC_037638.1.1165.5
NC_037638.1.1165.56
NC_037638.1.1165.58
NC_037638.1.1165.62
NC_037638.1.1165.65
NC_037638.1.1165.70
NC_037638.1.1165.71
NC_037638.1.1165.75
NC_037638.1.1165.76
NC_037638.1.1165.78
NC_037638.1.1165.90
NC_037638.1.1165.97
NC_037638.1.1167.2
NC_037638.1.1169.1
NC_037638.1.117.3
NC_037638.1.117.7
NC_037638.1.1172.1
NC_037638.1.1173.1
NC_037638.1.1176.1
NC_037638.1.1182.1
NC_037638.1.1183.1
NC_037638.1.1190.1
NC_037638.1.1196.1
NC_037638.1.1197.1
NC_037638.1.1199.1
NC_037638.1.12.1
NC_037638.1.12.11
NC_037638.1.12.3
NC_037638.1.120.1
NC_037638.1.1200.1
NC_037638.1.1204.1
NC_037638.1.1207.10
NC_037638.1.1207.21
NC_037638.1.1207.23
NC_037638.1.1207.3
NC_037638.1.1208.1
NC_037638.1.1208.3
NC_037638.1.1208.7
NC_037638.1.1216.5
NC_037638.1.1219.10
NC_037638.1.1219.23
NC_037638.1.1219.27
NC_037638.1.1219.3
NC_037638.1.122.11
NC_037638.1.122.13
NC_037638.1.122.15
NC_037638.1.122.18
NC_037638.1.122.20
NC_037638.1.122.28
NC_037638.1.122.3
NC_037638.1.122.5
NC_037638.1.122.6
NC_037638.1.122.8
NC_037638.1.1220.9
NC_037638.1.1222.5
NC_037638.1.1223.1
NC_037638.1.1223.2
NC_037638.1.1223.4
NC_037638.1.1225.16
NC_037638.1.1225.18
NC_037638.1.1225.22
NC_037638.1.1225.24
NC_037638.1.1225.28
NC_037638.1.1225.5
NC_037638.1.1225.7
NC_037638.1.123.1
NC_037638.1.1230.1
NC_037638.1.1233.5
NC_037638.1.1233.6
NC_037638.1.1239.1
NC_037638.1.1239.14
NC_037638.1.1239.16
NC_037638.1.1239.19
NC_037638.1.1239.22
NC_037638.1.1239.27
NC_037638.1.1239.35
NC_037638.1.1239.8
NC_037638.1.1241.10
NC_037638.1.1241.16
NC_037638.1.1241.25
NC_037638.1.1241.34
NC_037638.1.1243.10
NC_037638.1.1243.14
NC_037638.1.1243.3
NC_037638.1.1243.5
NC_037638.1.1243.8
NC_037638.1.1244.2
NC_037638.1.1245.10
NC_037638.1.1245.12
NC_037638.1.1245.16
NC_037638.1.1245.17
NC_037638.1.125.1
NC_037638.1.1250.1
NC_037638.1.1251.5
NC_037638.1.1252.24
NC_037638.1.1252.31
NC_037638.1.1252.41
NC_037638.1.1252.55
NC_037638.1.1256.5
NC_037638.1.1259.1
NC_037638.1.126.1
NC_037638.1.1260.1
NC_037638.1.1261.1
NC_037638.1.1263.1
NC_037638.1.1264.1
NC_037638.1.1264.2
NC_037638.1.1264.4
NC_037638.1.1264.5
NC_037638.1.127.1
NC_037638.1.1272.2
NC_037638.1.1273.1
NC_037638.1.1273.3
NC_037638.1.1273.8
NC_037638.1.1277.1
NC_037638.1.1278.1
NC_037638.1.1279.1
NC_037638.1.128.2
NC_037638.1.1289.5
NC_037638.1.129.23
NC_037638.1.129.29
NC_037638.1.129.31
NC_037638.1.129.32
NC_037638.1.129.43
NC_037638.1.129.44
NC_037638.1.129.51
NC_037638.1.129.52
NC_037638.1.129.58
NC_037638.1.129.63
NC_037638.1.129.7
NC_037638.1.129.75
NC_037638.1.1292.1
NC_037638.1.1292.3
NC_037638.1.1292.4
NC_037638.1.1292.5
NC_037638.1.1292.7
NC_037638.1.1295.1
NC_037638.1.1299.1
NC_037638.1.13.2
NC_037638.1.1303.1
NC_037638.1.1308.1
NC_037638.1.1309.1
NC_037638.1.1312.1
NC_037638.1.132.1
NC_037638.1.133.1
NC_037638.1.1330.1
NC_037638.1.1335.1
NC_037638.1.134.1
NC_037638.1.1341.1
NC_037638.1.1344.1
NC_037638.1.1356.1
NC_037638.1.1357.1
NC_037638.1.1366.1
NC_037638.1.1368.12
NC_037638.1.1368.14
NC_037638.1.1368.15
NC_037638.1.1368.4
NC_037638.1.1369.5
NC_037638.1.1369.9
NC_037638.1.137.2
NC_037638.1.1374.1
NC_037638.1.1375.1
NC_037638.1.1375.4
NC_037638.1.1375.6
NC_037638.1.1375.8
NC_037638.1.1375.9
NC_037638.1.1376.10
NC_037638.1.1376.12
NC_037638.1.1376.13
NC_037638.1.1376.16
NC_037638.1.1376.17
NC_037638.1.1376.19
NC_037638.1.1376.34
NC_037638.1.1376.8
NC_037638.1.1376.9
NC_037638.1.138.1
NC_037638.1.1388.1
NC_037638.1.1390.1
NC_037638.1.1390.2
NC_037638.1.1390.3
NC_037638.1.1390.4
NC_037638.1.1390.5
NC_037638.1.1391.16
NC_037638.1.1391.2
NC_037638.1.1391.8
NC_037638.1.1398.1
NC_037638.1.140.1
NC_037638.1.1400.1
NC_037638.1.1403.1
NC_037638.1.1419.1
NC_037638.1.142.1
NC_037638.1.1421.10
NC_037638.1.1421.3
NC_037638.1.1421.6
NC_037638.1.1421.8
NC_037638.1.1422.17
NC_037638.1.1422.18
NC_037638.1.1422.2
NC_037638.1.1422.33
NC_037638.1.1422.35
NC_037638.1.1422.5
NC_037638.1.1426.1
NC_037638.1.1435.1
NC_037638.1.1436.1
NC_037638.1.1440.1
NC_037638.1.1448.1
NC_037638.1.145.2
NC_037638.1.1450.1
NC_037638.1.1451.1
NC_037638.1.1452.1
NC_037638.1.1456.1
NC_037638.1.1457.1
NC_037638.1.1458.5
NC_037638.1.1458.6
NC_037638.1.1459.8
NC_037638.1.1462.1
NC_037638.1.1466.1
NC_037638.1.1467.1
NC_037638.1.147.2
NC_037638.1.147.3
NC_037638.1.1475.1
NC_037638.1.1478.1
NC_037638.1.1486.1
NC_037638.1.1494.1
NC_037638.1.15.25
NC_037638.1.15.27
NC_037638.1.15.29
NC_037638.1.15.32
NC_037638.1.15.39
NC_037638.1.15.5
NC_037638.1.15.63
NC_037638.1.150.12
NC_037638.1.150.13
NC_037638.1.150.14
NC_037638.1.150.19
NC_037638.1.1502.1
NC_037638.1.1506.15
NC_037638.1.1506.4
NC_037638.1.1509.1
NC_037638.1.1510.1
NC_037638.1.1511.1
NC_037638.1.1515.9
NC_037638.1.1517.1
NC_037638.1.1518.2
NC_037638.1.1518.7
NC_037638.1.1519.2
NC_037638.1.1519.3
NC_037638.1.1521.2
NC_037638.1.1522.2
NC_037638.1.1522.5
NC_037638.1.1522.8
NC_037638.1.1524.1
NC_037638.1.1533.1
NC_037638.1.1534.1
NC_037638.1.154.1
NC_037638.1.1541.7
NC_037638.1.1542.2
NC_037638.1.1543.3
NC_037638.1.1543.6
NC_037638.1.1559.1
NC_037638.1.1559.11
NC_037638.1.1559.14
NC_037638.1.1559.8
NC_037638.1.1560.1
NC_037638.1.1563.5
NC_037638.1.1565.4
NC_037638.1.1565.8
NC_037638.1.1566.5
NC_037638.1.1567.7
NC_037638.1.1573.1
NC_037638.1.1576.3
NC_037638.1.1577.1
NC_037638.1.1579.1
NC_037638.1.1579.4
NC_037638.1.1581.1
NC_037638.1.1581.15
NC_037638.1.1581.20
NC_037638.1.1581.21
NC_037638.1.1581.27
NC_037638.1.1581.29
NC_037638.1.1581.7
NC_037638.1.1585.4
NC_037638.1.1585.5
NC_037638.1.1587.14
NC_037638.1.1587.17
NC_037638.1.1587.3
NC_037638.1.1587.5
NC_037638.1.1591.1
NC_037638.1.1592.1
NC_037638.1.1593.1
NC_037638.1.1594.1
NC_037638.1.1598.1
NC_037638.1.1599.1
NC_037638.1.1603.1
NC_037638.1.1604.1
NC_037638.1.161.3
NC_037638.1.1611.1
NC_037638.1.1613.1
NC_037638.1.1614.1
NC_037638.1.1616.1
NC_037638.1.1617.1
NC_037638.1.162.4
NC_037638.1.1620.1
NC_037638.1.1624.1
NC_037638.1.1626.13
NC_037638.1.1626.16
NC_037638.1.1626.19
NC_037638.1.1626.27
NC_037638.1.1626.4
NC_037638.1.1626.5
NC_037638.1.1626.9
NC_037638.1.1628.1
NC_037638.1.1629.6
NC_037638.1.1630.1
NC_037638.1.1630.3
NC_037638.1.1630.7
NC_037638.1.1633.3
NC_037638.1.1634.4
NC_037638.1.1634.7
NC_037638.1.1636.1
NC_037638.1.1636.2
NC_037638.1.1636.3
NC_037638.1.1638.3
NC_037638.1.1638.7
NC_037638.1.1639.2
NC_037638.1.164.6
NC_037638.1.1642.1
NC_037638.1.1645.9
NC_037638.1.165.2
NC_037638.1.1651.2
NC_037638.1.1651.3
NC_037638.1.1651.6
NC_037638.1.1651.7
NC_037638.1.1656.12
NC_037638.1.1656.5
NC_037638.1.1656.8
NC_037638.1.1656.9
NC_037638.1.1657.1
NC_037638.1.166.1
NC_037638.1.1664.1
NC_037638.1.167.1
NC_037638.1.167.5
NC_037638.1.167.7
NC_037638.1.1672.1
NC_037638.1.1673.1
NC_037638.1.1678.11
NC_037638.1.1678.16
NC_037638.1.168.10
NC_037638.1.1683.1
NC_037638.1.169.1
NC_037638.1.1696.1
NC_037638.1.1697.14
NC_037638.1.1697.6
NC_037638.1.1697.7
NC_037638.1.1703.1
NC_037638.1.1704.1
NC_037638.1.1706.1
NC_037638.1.171.1
NC_037638.1.171.4
NC_037638.1.1711.1
NC_037638.1.1714.1
NC_037638.1.1714.2
NC_037638.1.1714.5
NC_037638.1.1715.1
NC_037638.1.1718.1
NC_037638.1.172.1
NC_037638.1.1720.1
NC_037638.1.1720.6
NC_037638.1.1722.1
NC_037638.1.1725.1
NC_037638.1.1727.1
NC_037638.1.1728.4
NC_037638.1.175.6
NC_037638.1.1754.1
NC_037638.1.1766.1
NC_037638.1.1776.1
NC_037638.1.1777.1
NC_037638.1.1778.1
NC_037638.1.1780.1
NC_037638.1.1782.1
NC_037638.1.1785.8
NC_037638.1.1787.9
NC_037638.1.1788.1
NC_037638.1.179.273
NC_037638.1.1790.13
NC_037638.1.1794.1
NC_037638.1.1794.2
NC_037638.1.1794.3
NC_037638.1.1795.5
NC_037638.1.1796.12
NC_037638.1.1806.1
NC_037638.1.1807.1
NC_037638.1.1811.1
NC_037638.1.1816.1
NC_037638.1.1818.1
NC_037638.1.1819.1
NC_037638.1.1822.10
NC_037638.1.1822.12
NC_037638.1.1822.2
NC_037638.1.1822.3
NC_037638.1.1822.7
NC_037638.1.1824.1
NC_037638.1.1826.1
NC_037638.1.1827.1
NC_037638.1.1828.2
NC_037638.1.1828.3
NC_037638.1.1828.4
NC_037638.1.1828.6
NC_037638.1.1829.2
NC_037638.1.1835.1
NC_037638.1.1840.1
NC_037638.1.1843.4
NC_037638.1.1843.5
NC_037638.1.1843.6
NC_037638.1.1843.7
NC_037638.1.1851.1
NC_037638.1.1852.1
NC_037638.1.1856.1
NC_037638.1.186.1
NC_037638.1.1860.1
NC_037638.1.1864.1
NC_037638.1.1873.1
NC_037638.1.188.1
NC_037638.1.1881.1
NC_037638.1.1895.1
NC_037638.1.1899.4
NC_037638.1.1905.6
NC_037638.1.1908.13
NC_037638.1.1908.15
NC_037638.1.1909.1
NC_037638.1.1909.4
NC_037638.1.1909.7
NC_037638.1.191.1
NC_037638.1.191.102
NC_037638.1.191.106
NC_037638.1.191.113
NC_037638.1.191.117
NC_037638.1.191.129
NC_037638.1.191.135
NC_037638.1.191.141
NC_037638.1.191.142
NC_037638.1.191.144
NC_037638.1.191.147
NC_037638.1.191.149
NC_037638.1.191.160
NC_037638.1.191.165
NC_037638.1.191.17
NC_037638.1.191.170
NC_037638.1.191.18
NC_037638.1.191.24
NC_037638.1.191.26
NC_037638.1.191.31
NC_037638.1.191.35
NC_037638.1.191.36
NC_037638.1.191.37
NC_037638.1.191.38
NC_037638.1.191.41
NC_037638.1.191.42
NC_037638.1.191.45
NC_037638.1.191.49
NC_037638.1.191.54
NC_037638.1.191.65
NC_037638.1.191.67
NC_037638.1.191.71
NC_037638.1.191.73
NC_037638.1.191.76
NC_037638.1.191.78
NC_037638.1.191.8
NC_037638.1.191.80
NC_037638.1.191.81
NC_037638.1.191.87
NC_037638.1.191.93
NC_037638.1.191.96
NC_037638.1.191.97
NC_037638.1.1910.1
NC_037638.1.1910.10
NC_037638.1.1910.6
NC_037638.1.1910.8
NC_037638.1.1910.9
NC_037638.1.1911.1
NC_037638.1.1911.2
NC_037638.1.1911.7
NC_037638.1.1917.2
NC_037638.1.1917.5
NC_037638.1.1920.1
NC_037638.1.1928.1
NC_037638.1.193.1
NC_037638.1.1934.1
NC_037638.1.1936.1
NC_037638.1.1941.10
NC_037638.1.1941.12
NC_037638.1.1941.15
NC_037638.1.1941.2
NC_037638.1.1941.21
NC_037638.1.1941.3
NC_037638.1.1946.1
NC_037638.1.1948.1
NC_037638.1.1948.3
NC_037638.1.1948.7
NC_037638.1.195.1
NC_037638.1.1954.1
NC_037638.1.1954.15
NC_037638.1.1954.23
NC_037638.1.1954.4
NC_037638.1.1954.5
NC_037638.1.1954.7
NC_037638.1.1954.9
NC_037638.1.1956.3
NC_037638.1.1959.1
NC_037638.1.1960.1
NC_037638.1.1961.7
NC_037638.1.1963.1
NC_037638.1.1968.1
NC_037638.1.1971.1
NC_037638.1.1972.1
NC_037638.1.1972.2
NC_037638.1.1974.5
NC_037638.1.1975.1
NC_037638.1.1983.1
NC_037638.1.1984.4
NC_037638.1.1986.2
NC_037638.1.1986.8
NC_037638.1.1989.5
NC_037638.1.1990.4
NC_037638.1.1991.13
NC_037638.1.1991.9
NC_037638.1.1992.5
NC_037638.1.1992.9
NC_037638.1.1995.1
NC_037638.1.2000.1
NC_037638.1.2002.4
NC_037638.1.2006.1
NC_037638.1.2007.1
NC_037638.1.2007.3
NC_037638.1.2008.6
NC_037638.1.2010.3
NC_037638.1.2010.9
NC_037638.1.2012.3
NC_037638.1.2012.5
NC_037638.1.2013.3
NC_037638.1.2013.7
NC_037638.1.2014.3
NC_037638.1.2014.7
NC_037638.1.2016.1
NC_037638.1.2016.4
NC_037638.1.2016.8
NC_037638.1.2019.3
NC_037638.1.2019.7
NC_037638.1.2019.8
NC_037638.1.2019.9
NC_037638.1.2022.1
NC_037638.1.2023.1
NC_037638.1.2029.1
NC_037638.1.2031.11
NC_037638.1.2031.13
NC_037638.1.2031.14
NC_037638.1.2031.18
NC_037638.1.2031.20
NC_037638.1.2032.1
NC_037638.1.2035.1
NC_037638.1.2037.1
NC_037638.1.204.1
NC_037638.1.2040.1
NC_037638.1.2044.2
NC_037638.1.2044.3
NC_037638.1.2044.7
NC_037638.1.2044.9
NC_037638.1.2046.1
NC_037638.1.2048.4
NC_037638.1.2049.1
NC_037638.1.2050.4
NC_037638.1.2051.3
NC_037638.1.2054.1
NC_037638.1.2057.1
NC_037638.1.2059.1
NC_037638.1.2062.1
NC_037638.1.2064.1
NC_037638.1.2064.4
NC_037638.1.2066.6
NC_037638.1.2069.1
NC_037638.1.2074.1
NC_037638.1.2079.5
NC_037638.1.208.1
NC_037638.1.2084.1
NC_037638.1.2086.1
NC_037638.1.209.1
NC_037638.1.2090.13
NC_037638.1.2096.1
NC_037638.1.2099.12
NC_037638.1.2099.15
NC_037638.1.2099.18
NC_037638.1.2099.19
NC_037638.1.2099.20
NC_037638.1.2099.26
NC_037638.1.2099.33
NC_037638.1.2099.34
NC_037638.1.2099.35
NC_037638.1.2099.36
NC_037638.1.2099.46
NC_037638.1.2099.54
NC_037638.1.2099.7
NC_037638.1.21.1
NC_037638.1.2103.1
NC_037638.1.2105.1
NC_037638.1.2108.1
NC_037638.1.2109.10
NC_037638.1.2109.4
NC_037638.1.2109.5
NC_037638.1.2109.7
NC_037638.1.2109.8
NC_037638.1.2112.1
NC_037638.1.2114.1
NC_037638.1.2114.2
NC_037638.1.2114.4
NC_037638.1.2114.5
NC_037638.1.2115.1
NC_037638.1.2116.14
NC_037638.1.2116.5
NC_037638.1.2119.10
NC_037638.1.2119.12
NC_037638.1.2119.16
NC_037638.1.2119.20
NC_037638.1.2123.1
NC_037638.1.2123.3
NC_037638.1.2123.7
NC_037638.1.2124.2
NC_037638.1.2124.6
NC_037638.1.2125.10
NC_037638.1.2125.2
NC_037638.1.2125.6
NC_037638.1.2128.2
NC_037638.1.2132.1
NC_037638.1.2135.1
NC_037638.1.2139.6
NC_037638.1.2141.1
NC_037638.1.2144.1
NC_037638.1.2146.1
NC_037638.1.2154.1
NC_037638.1.2155.1
NC_037638.1.2156.1
NC_037638.1.2157.1
NC_037638.1.2158.1
NC_037638.1.2159.1
NC_037638.1.2166.1
NC_037638.1.2171.10
NC_037638.1.2171.12
NC_037638.1.2171.5
NC_037638.1.2171.6
NC_037638.1.2171.8
NC_037638.1.2177.1
NC_037638.1.2178.1
NC_037638.1.2181.1
NC_037638.1.2182.1
NC_037638.1.2183.1
NC_037638.1.2184.1
NC_037638.1.2186.1
NC_037638.1.2187.13
NC_037638.1.2187.15
NC_037638.1.2187.3
NC_037638.1.2187.8
NC_037638.1.2187.9
NC_037638.1.2189.1
NC_037638.1.2190.6
NC_037638.1.2191.11
NC_037638.1.2191.13
NC_037638.1.2191.2
NC_037638.1.2191.6
NC_037638.1.2197.1
NC_037638.1.22.1
NC_037638.1.2201.1
NC_037638.1.2204.1
NC_037638.1.2204.19
NC_037638.1.2204.22
NC_037638.1.2204.9
NC_037638.1.2207.1
NC_037638.1.2208.1
NC_037638.1.2208.15
NC_037638.1.2211.2
NC_037638.1.2212.1
NC_037638.1.2214.1
NC_037638.1.2215.16
NC_037638.1.2215.18
NC_037638.1.2215.23
NC_037638.1.2215.9
NC_037638.1.2216.1
NC_037638.1.2218.1
NC_037638.1.2228.1
NC_037638.1.2231.1
NC_037638.1.2234.1
NC_037638.1.2235.1
NC_037638.1.2239.1
NC_037638.1.2242.1
NC_037638.1.2244.19
NC_037638.1.2244.2
NC_037638.1.2244.3
NC_037638.1.2245.1
NC_037638.1.225.1
NC_037638.1.2251.2
NC_037638.1.2253.5
NC_037638.1.2255.1
NC_037638.1.2255.2
NC_037638.1.2256.27
NC_037638.1.2256.31
NC_037638.1.2256.44
NC_037638.1.2256.46
NC_037638.1.2269.4
NC_037638.1.2269.5
NC_037638.1.2270.11
NC_037638.1.2270.3
NC_037638.1.2270.7
NC_037638.1.2274.4
NC_037638.1.2274.5
NC_037638.1.2274.6
NC_037638.1.2275.7
NC_037638.1.2282.1
NC_037638.1.2285.1
NC_037638.1.2289.1
NC_037638.1.2290.3
NC_037638.1.2291.12
NC_037638.1.2291.15
NC_037638.1.2291.3
NC_037638.1.2291.6
NC_037638.1.2292.2
NC_037638.1.2292.3
NC_037638.1.2292.9
NC_037638.1.2295.12
NC_037638.1.2295.16
NC_037638.1.2295.19
NC_037638.1.2295.6
NC_037638.1.2297.5
NC_037638.1.2298.2
NC_037638.1.23.1
NC_037638.1.230.1
NC_037638.1.2305.1
NC_037638.1.2306.10
NC_037638.1.2306.11
NC_037638.1.2306.16
NC_037638.1.2306.17
NC_037638.1.2306.23
NC_037638.1.2306.27
NC_037638.1.2306.28
NC_037638.1.2306.3
NC_037638.1.2306.8
NC_037638.1.2307.1
NC_037638.1.2308.6
NC_037638.1.2308.9
NC_037638.1.2309.3
NC_037638.1.2309.5
NC_037638.1.231.1
NC_037638.1.2310.3
NC_037638.1.2310.5
NC_037638.1.2310.6
NC_037638.1.2310.7
NC_037638.1.2311.1
NC_037638.1.2311.4
NC_037638.1.2312.4
NC_037638.1.2320.2
NC_037638.1.2320.7
NC_037638.1.2321.8
NC_037638.1.2324.6
NC_037638.1.2324.8
NC_037638.1.2328.3
NC_037638.1.2331.1
NC_037638.1.2331.15
NC_037638.1.2331.17
NC_037638.1.2331.18
NC_037638.1.2331.19
NC_037638.1.2331.21
NC_037638.1.2331.27
NC_037638.1.2331.28
NC_037638.1.2331.29
NC_037638.1.2331.31
NC_037638.1.2331.32
NC_037638.1.2331.34
NC_037638.1.2331.47
NC_037638.1.2331.49
NC_037638.1.2331.8
NC_037638.1.2333.1
NC_037638.1.2343.1
NC_037638.1.2348.1
NC_037638.1.235.1
NC_037638.1.2353.1
NC_037638.1.2357.1
NC_037638.1.2358.1
NC_037638.1.2359.1
NC_037638.1.2364.1
NC_037638.1.2368.1
NC_037638.1.237.1
NC_037638.1.2379.1
NC_037638.1.2386.2
NC_037638.1.2386.4
NC_037638.1.2389.11
NC_037638.1.2389.13
NC_037638.1.2389.14
NC_037638.1.2389.5
NC_037638.1.2389.7
NC_037638.1.2389.8
NC_037638.1.2390.1
NC_037638.1.2391.1
NC_037638.1.2404.3
NC_037638.1.2405.1
NC_037638.1.2406.1
NC_037638.1.2408.1
NC_037638.1.2410.1
NC_037638.1.2413.1
NC_037638.1.2414.1
NC_037638.1.2418.7
NC_037638.1.2424.1
NC_037638.1.2429.1
NC_037638.1.2431.1
NC_037638.1.2432.1
NC_037638.1.2432.3
NC_037638.1.2432.5
NC_037638.1.2436.2
NC_037638.1.2442.1
NC_037638.1.2447.11
NC_037638.1.2447.12
NC_037638.1.2447.25
NC_037638.1.2447.9
NC_037638.1.2448.1
NC_037638.1.2448.3
NC_037638.1.245.1
NC_037638.1.2451.1
NC_037638.1.2451.6
NC_037638.1.2458.2
NC_037638.1.2458.5
NC_037638.1.2458.8
NC_037638.1.2459.1
NC_037638.1.2459.3
NC_037638.1.246.1
NC_037638.1.2462.5
NC_037638.1.2463.1
NC_037638.1.2465.11
NC_037638.1.2465.12
NC_037638.1.2466.11
NC_037638.1.2466.3
NC_037638.1.2470.1
NC_037638.1.2470.2
NC_037638.1.2473.10
NC_037638.1.2473.6
NC_037638.1.2475.1
NC_037638.1.2475.10
NC_037638.1.2475.2
NC_037638.1.2475.3
NC_037638.1.2475.4
NC_037638.1.2475.5
NC_037638.1.2477.5
NC_037638.1.2478.5
NC_037638.1.2478.9
NC_037638.1.2479.4
NC_037638.1.2479.7
NC_037638.1.2480.1
NC_037638.1.2483.2
NC_037638.1.2488.1
NC_037638.1.2490.1
NC_037638.1.2493.2
NC_037638.1.2493.3
NC_037638.1.2497.11
NC_037638.1.2497.14
NC_037638.1.2497.15
NC_037638.1.2498.2
NC_037638.1.2504.1
NC_037638.1.2505.5
NC_037638.1.2507.7
NC_037638.1.2511.1
NC_037638.1.2514.1
NC_037638.1.2517.11
NC_037638.1.2517.22
NC_037638.1.2517.24
NC_037638.1.2517.32
NC_037638.1.2517.41
NC_037638.1.2517.47
NC_037638.1.2517.5
NC_037638.1.2517.56
NC_037638.1.2517.63
NC_037638.1.2517.66
NC_037638.1.2517.67
NC_037638.1.2517.68
NC_037638.1.2517.70
NC_037638.1.252.1
NC_037638.1.2523.10
NC_037638.1.2523.3
NC_037638.1.2523.4
NC_037638.1.2524.15
NC_037638.1.2524.16
NC_037638.1.2524.17
NC_037638.1.2524.3
NC_037638.1.2524.5
NC_037638.1.2526.10
NC_037638.1.2526.16
NC_037638.1.2526.8
NC_037638.1.2527.1
NC_037638.1.2527.2
NC_037638.1.253.1
NC_037638.1.2533.2
NC_037638.1.2534.1
NC_037638.1.2538.5
NC_037638.1.2538.7
NC_037638.1.254.1
NC_037638.1.2541.1
NC_037638.1.2541.10
NC_037638.1.2541.11
NC_037638.1.2541.17
NC_037638.1.2541.2
NC_037638.1.2541.20
NC_037638.1.2541.3
NC_037638.1.2541.31
NC_037638.1.2541.8
NC_037638.1.2541.9
NC_037638.1.2544.12
NC_037638.1.2546.1
NC_037638.1.2549.1
NC_037638.1.2551.1
NC_037638.1.2552.1
NC_037638.1.2556.1
NC_037638.1.2568.17
NC_037638.1.2568.22
NC_037638.1.2568.30
NC_037638.1.2568.32
NC_037638.1.2568.36
NC_037638.1.257.14
NC_037638.1.257.18
NC_037638.1.257.21
NC_037638.1.257.23
NC_037638.1.257.25
NC_037638.1.257.26
NC_037638.1.257.36
NC_037638.1.257.38
NC_037638.1.257.5
NC_037638.1.257.6
NC_037638.1.2573.1
NC_037638.1.2578.1
NC_037638.1.2578.2
NC_037638.1.258.1
NC_037638.1.2581.1
NC_037638.1.2582.1
NC_037638.1.2585.1
NC_037638.1.2587.1
NC_037638.1.2588.3
NC_037638.1.259.1
NC_037638.1.2593.1
NC_037638.1.2593.3
NC_037638.1.2595.1
NC_037638.1.2596.2
NC_037638.1.2597.1
NC_037638.1.2597.7
NC_037638.1.2598.1
NC_037638.1.2599.1
NC_037638.1.2599.2
NC_037638.1.2602.1
NC_037638.1.2605.1
NC_037638.1.2609.1
NC_037638.1.261.1
NC_037638.1.2615.1
NC_037638.1.2617.10
NC_037638.1.2617.15
NC_037638.1.2617.27
NC_037638.1.2617.33
NC_037638.1.2617.35
NC_037638.1.2617.6
NC_037638.1.2618.1
NC_037638.1.2621.1
NC_037638.1.2628.13
NC_037638.1.2628.5
NC_037638.1.2628.9
NC_037638.1.2632.1
NC_037638.1.2636.1
NC_037638.1.2641.1
NC_037638.1.2643.10
NC_037638.1.2643.11
NC_037638.1.2643.19
NC_037638.1.2643.2
NC_037638.1.2643.28
NC_037638.1.2643.37
NC_037638.1.2643.45
NC_037638.1.2644.1
NC_037638.1.2647.1
NC_037638.1.2649.1
NC_037638.1.2651.1
NC_037638.1.2652.6
NC_037638.1.2652.7
NC_037638.1.2654.1
NC_037638.1.2656.1
NC_037638.1.2656.12
NC_037638.1.2656.4
NC_037638.1.2658.13
NC_037638.1.2658.22
NC_037638.1.2661.1
NC_037638.1.2662.5
NC_037638.1.2663.7
NC_037638.1.2664.1
NC_037638.1.2665.7
NC_037638.1.2666.10
NC_037638.1.2666.4
NC_037638.1.2666.5
NC_037638.1.2667.2
NC_037638.1.2668.3
NC_037638.1.2668.6
NC_037638.1.2668.8
NC_037638.1.2672.1
NC_037638.1.2679.1
NC_037638.1.268.1
NC_037638.1.2682.1
NC_037638.1.2685.4
NC_037638.1.2689.7
NC_037638.1.27.1
NC_037638.1.2704.2
NC_037638.1.271.1
NC_037638.1.2710.1
NC_037638.1.2711.1
NC_037638.1.2711.2
NC_037638.1.2711.3
NC_037638.1.2712.1
NC_037638.1.2717.2
NC_037638.1.2721.1
NC_037638.1.2722.1
NC_037638.1.2722.10
NC_037638.1.2722.8
NC_037638.1.2722.9
NC_037638.1.2723.1
NC_037638.1.2724.1
NC_037638.1.2725.1
NC_037638.1.2725.5
NC_037638.1.2725.6
NC_037638.1.2727.1
NC_037638.1.2728.1
NC_037638.1.2729.1
NC_037638.1.2739.1
NC_037638.1.2742.1
NC_037638.1.2742.5
NC_037638.1.2742.9
NC_037638.1.2744.3
NC_037638.1.2744.7
NC_037638.1.2746.9
NC_037638.1.2764.1
NC_037638.1.2766.1
NC_037638.1.2766.5
NC_037638.1.2766.7
NC_037638.1.2766.9
NC_037638.1.2768.1
NC_037638.1.2769.11
NC_037638.1.2769.13
NC_037638.1.2769.24
NC_037638.1.2769.3
NC_037638.1.2769.8
NC_037638.1.2770.1
NC_037638.1.2770.2
NC_037638.1.2775.2
NC_037638.1.2789.1
NC_037638.1.2790.1
NC_037638.1.2792.1
NC_037638.1.2795.1
NC_037638.1.2800.4
NC_037638.1.2803.1
NC_037638.1.2805.1
NC_037638.1.2806.1
NC_037638.1.2806.2
NC_037638.1.2806.3
NC_037638.1.2806.5
NC_037638.1.281.1
NC_037638.1.2810.1
NC_037638.1.2814.1
NC_037638.1.2819.1
NC_037638.1.2827.14
NC_037638.1.2832.11
NC_037638.1.2832.12
NC_037638.1.2832.3
NC_037638.1.2832.5
NC_037638.1.2832.8
NC_037638.1.2833.3
NC_037638.1.2836.15
NC_037638.1.2837.3
NC_037638.1.2840.2
NC_037638.1.2841.13
NC_037638.1.2841.21
NC_037638.1.2841.23
NC_037638.1.2845.1
NC_037638.1.2849.3
NC_037638.1.2849.4
NC_037638.1.2851.1
NC_037638.1.2852.8
NC_037638.1.2854.4
NC_037638.1.2854.5
NC_037638.1.2855.1
NC_037638.1.2857.1
NC_037638.1.286.1
NC_037638.1.2860.1
NC_037638.1.2867.1
NC_037638.1.2869.1
NC_037638.1.2877.1
NC_037638.1.2878.1
NC_037638.1.2881.1
NC_037638.1.2882.1
NC_037638.1.2884.1
NC_037638.1.2887.1
NC_037638.1.2890.1
NC_037638.1.2892.1
NC_037638.1.2895.12
NC_037638.1.2895.16
NC_037638.1.2897.1
NC_037638.1.2898.1
NC_037638.1.2899.19
NC_037638.1.2899.20
NC_037638.1.2899.3
NC_037638.1.29.11
NC_037638.1.29.3
NC_037638.1.29.8
NC_037638.1.2900.4
NC_037638.1.2900.5
NC_037638.1.2900.7
NC_037638.1.2903.5
NC_037638.1.2904.1
NC_037638.1.2905.1
NC_037638.1.291.1
NC_037638.1.2910.1
NC_037638.1.2913.1
NC_037638.1.2917.1
NC_037638.1.2917.2
NC_037638.1.2917.4
NC_037638.1.2918.1
NC_037638.1.2919.1
NC_037638.1.292.1
NC_037638.1.2923.3
NC_037638.1.2924.1
NC_037638.1.2924.9
NC_037638.1.2926.1
NC_037638.1.2930.12
NC_037638.1.2931.1
NC_037638.1.2931.11
NC_037638.1.2931.17
NC_037638.1.2931.18
NC_037638.1.2931.8
NC_037638.1.2932.3
NC_037638.1.2932.7
NC_037638.1.2933.1
NC_037638.1.2934.3
NC_037638.1.2934.9
NC_037638.1.2935.1
NC_037638.1.2936.3
NC_037638.1.2936.5
NC_037638.1.2939.11
NC_037638.1.2939.13
NC_037638.1.2939.15
NC_037638.1.2939.16
NC_037638.1.2939.20
NC_037638.1.2939.22
NC_037638.1.2939.23
NC_037638.1.2939.4
NC_037638.1.2944.2
NC_037638.1.2945.1
NC_037638.1.2946.1
NC_037638.1.2948.16
NC_037638.1.2948.7
NC_037638.1.2948.8
NC_037638.1.2949.1
NC_037638.1.2949.3
NC_037638.1.295.1
NC_037638.1.2954.1
NC_037638.1.2954.9
NC_037638.1.2958.1
NC_037638.1.2959.1
NC_037638.1.2960.7
NC_037638.1.2961.1
NC_037638.1.2964.1
NC_037638.1.2965.3
NC_037638.1.2965.5
NC_037638.1.2966.3
NC_037638.1.2967.3
NC_037638.1.2971.1
NC_037638.1.2971.10
NC_037638.1.2971.11
NC_037638.1.2971.12
NC_037638.1.2971.15
NC_037638.1.2971.17
NC_037638.1.2971.19
NC_037638.1.2971.7
NC_037638.1.2974.1
NC_037638.1.2975.1
NC_037638.1.2980.1
NC_037638.1.2980.13
NC_037638.1.2980.16
NC_037638.1.2980.17
NC_037638.1.2980.20
NC_037638.1.2980.3
NC_037638.1.2980.4
NC_037638.1.2980.7
NC_037638.1.2980.9
NC_037638.1.2982.7
NC_037638.1.2988.12
NC_037638.1.2988.2
NC_037638.1.2988.7
NC_037638.1.2991.10
NC_037638.1.2991.15
NC_037638.1.2991.3
NC_037638.1.2991.4
NC_037638.1.2993.1
NC_037638.1.2996.18
NC_037638.1.2996.3
NC_037638.1.3.7
NC_037638.1.3000.1
NC_037638.1.3001.1
NC_037638.1.3003.3
NC_037638.1.3004.5
NC_037638.1.3004.7
NC_037638.1.3005.6
NC_037638.1.3006.1
NC_037638.1.3006.3
NC_037638.1.3007.1
NC_037638.1.301.1
NC_037638.1.3010.1
NC_037638.1.3011.2
NC_037638.1.3012.2
NC_037638.1.3013.1
NC_037638.1.3013.13
NC_037638.1.3013.2
NC_037638.1.3013.5
NC_037638.1.3013.7
NC_037638.1.3013.8
NC_037638.1.3013.9
NC_037638.1.3014.4
NC_037638.1.3014.6
NC_037638.1.3014.8
NC_037638.1.3017.2
NC_037638.1.3017.6
NC_037638.1.3017.8
NC_037638.1.3020.17
NC_037638.1.3020.4
NC_037638.1.3020.5
NC_037638.1.3020.8
NC_037638.1.3022.1
NC_037638.1.3023.1
NC_037638.1.3023.9
NC_037638.1.3030.2
NC_037638.1.3032.3
NC_037638.1.3032.6
NC_037638.1.3032.7
NC_037638.1.3037.11
NC_037638.1.3037.9
NC_037638.1.3038.1
NC_037638.1.3038.10
NC_037638.1.3038.14
NC_037638.1.3040.2
NC_037638.1.3041.2
NC_037638.1.3041.5
NC_037638.1.3041.9
NC_037638.1.3044.1
NC_037638.1.3048.1
NC_037638.1.3049.1
NC_037638.1.3053.1
NC_037638.1.3053.11
NC_037638.1.3053.16
NC_037638.1.3053.19
NC_037638.1.3053.2
NC_037638.1.3053.21
NC_037638.1.3053.24
NC_037638.1.3053.35
NC_037638.1.3053.38
NC_037638.1.3053.4
NC_037638.1.3053.6
NC_037638.1.3056.1
NC_037638.1.3057.11
NC_037638.1.3057.12
NC_037638.1.3057.2
NC_037638.1.3057.31
NC_037638.1.3057.37
NC_037638.1.3057.38
NC_037638.1.3057.42
NC_037638.1.3057.8
NC_037638.1.3058.4
NC_037638.1.3058.6
NC_037638.1.3058.8
NC_037638.1.3062.1
NC_037638.1.3069.1
NC_037638.1.3071.1
NC_037638.1.3071.2
NC_037638.1.3072.13
NC_037638.1.3072.22
NC_037638.1.3072.26
NC_037638.1.3072.28
NC_037638.1.3072.7
NC_037638.1.3078.1
NC_037638.1.3079.1
NC_037638.1.308.1
NC_037638.1.3081.1
NC_037638.1.3085.11
NC_037638.1.3085.7
NC_037638.1.3087.10
NC_037638.1.3087.5
NC_037638.1.3088.10
NC_037638.1.3088.11
NC_037638.1.3088.18
NC_037638.1.3089.2
NC_037638.1.3098.1
NC_037638.1.31.1
NC_037638.1.310.1
NC_037638.1.3100.6
NC_037638.1.3100.8
NC_037638.1.3106.1
NC_037638.1.3107.3
NC_037638.1.311.1
NC_037638.1.3111.2
NC_037638.1.3112.2
NC_037638.1.3112.5
NC_037638.1.3112.8
NC_037638.1.3112.9
NC_037638.1.3113.1
NC_037638.1.3113.12
NC_037638.1.3113.8
NC_037638.1.3114.10
NC_037638.1.3114.13
NC_037638.1.3114.16
NC_037638.1.3114.17
NC_037638.1.3114.21
NC_037638.1.3114.22
NC_037638.1.3114.6
NC_037638.1.3118.1
NC_037638.1.313.1
NC_037638.1.3131.1
NC_037638.1.3133.1
NC_037638.1.3135.1
NC_037638.1.3136.1
NC_037638.1.314.1
NC_037638.1.3140.1
NC_037638.1.3146.1
NC_037638.1.3146.2
NC_037638.1.3146.6
NC_037638.1.3148.1
NC_037638.1.3149.10
NC_037638.1.3149.19
NC_037638.1.3149.5
NC_037638.1.315.1
NC_037638.1.3155.1
NC_037638.1.3159.1
NC_037638.1.3160.1
NC_037638.1.3161.3
NC_037638.1.3165.10
NC_037638.1.3165.7
NC_037638.1.3165.8
NC_037638.1.3169.1
NC_037638.1.3171.1
NC_037638.1.3171.4
NC_037638.1.3172.2
NC_037638.1.3172.3
NC_037638.1.3175.1
NC_037638.1.3177.1
NC_037638.1.3178.5
NC_037638.1.3184.3
NC_037638.1.3184.6
NC_037638.1.3192.2
NC_037638.1.3192.6
NC_037638.1.3193.2
NC_037638.1.3196.1
NC_037638.1.3197.10
NC_037638.1.3197.16
NC_037638.1.3198.1
NC_037638.1.3198.19
NC_037638.1.3198.20
NC_037638.1.3198.21
NC_037638.1.3198.24
NC_037638.1.3198.25
NC_037638.1.3198.45
NC_037638.1.3198.77
NC_037638.1.32.1
NC_037638.1.320.1
NC_037638.1.3201.1
NC_037638.1.3201.5
NC_037638.1.3205.4
NC_037638.1.3206.3
NC_037638.1.3207.6
NC_037638.1.3209.7
NC_037638.1.3222.1
NC_037638.1.3222.3
NC_037638.1.3222.4
NC_037638.1.3228.12
NC_037638.1.3228.13
NC_037638.1.3228.17
NC_037638.1.3228.19
NC_037638.1.3228.20
NC_037638.1.3228.5
NC_037638.1.3228.7
NC_037638.1.3230.1
NC_037638.1.3230.7
NC_037638.1.3234.5
NC_037638.1.3245.10
NC_037638.1.3245.16
NC_037638.1.3245.4
NC_037638.1.3245.7
NC_037638.1.3247.1
NC_037638.1.326.1
NC_037638.1.3264.1
NC_037638.1.3268.2
NC_037638.1.3270.13
NC_037638.1.3271.1
NC_037638.1.3271.14
NC_037638.1.3271.2
NC_037638.1.3271.6
NC_037638.1.3272.4
NC_037638.1.3273.6
NC_037638.1.3273.9
NC_037638.1.3281.9
NC_037638.1.3283.6
NC_037638.1.3283.7
NC_037638.1.3283.8
NC_037638.1.3287.1
NC_037638.1.3292.1
NC_037638.1.3292.2
NC_037638.1.3293.1
NC_037638.1.3295.3
NC_037638.1.3297.1
NC_037638.1.3297.6
NC_037638.1.3299.1
NC_037638.1.330.2
NC_037638.1.3301.1
NC_037638.1.3303.10
NC_037638.1.3307.1
NC_037638.1.3309.16
NC_037638.1.3309.20
NC_037638.1.3309.6
NC_037638.1.3309.9
NC_037638.1.3310.1
NC_037638.1.3317.2
NC_037638.1.3320.1
NC_037638.1.3327.1
NC_037638.1.3329.1
NC_037638.1.333.1
NC_037638.1.3331.1
NC_037638.1.3335.1
NC_037638.1.3339.1
NC_037638.1.3340.2
NC_037638.1.3342.1
NC_037638.1.3346.1
NC_037638.1.3347.15
NC_037638.1.3347.2
NC_037638.1.3347.8
NC_037638.1.3347.9
NC_037638.1.3348.1
NC_037638.1.3349.1
NC_037638.1.335.2
NC_037638.1.3351.1
NC_037638.1.3352.1
NC_037638.1.3355.1
NC_037638.1.3359.1
NC_037638.1.336.1
NC_037638.1.3360.2
NC_037638.1.3360.4
NC_037638.1.3360.8
NC_037638.1.3363.1
NC_037638.1.3363.2
NC_037638.1.3365.1
NC_037638.1.3367.1
NC_037638.1.3371.1
NC_037638.1.3375.1
NC_037638.1.3387.1
NC_037638.1.3394.1
NC_037638.1.3396.1
NC_037638.1.3397.1
NC_037638.1.3398.1
NC_037638.1.3399.1
NC_037638.1.34.1
NC_037638.1.340.1
NC_037638.1.3405.1
NC_037638.1.3408.3
NC_037638.1.3408.4
NC_037638.1.3409.1
NC_037638.1.341.1
NC_037638.1.3411.1
NC_037638.1.3414.1
NC_037638.1.3416.1
NC_037638.1.3417.1
NC_037638.1.3418.1
NC_037638.1.342.1
NC_037638.1.3420.1
NC_037638.1.3421.1
NC_037638.1.343.4
NC_037638.1.343.8
NC_037638.1.3430.1
NC_037638.1.3436.1
NC_037638.1.3438.1
NC_037638.1.3439.5
NC_037638.1.344.2
NC_037638.1.344.3
NC_037638.1.3443.2
NC_037638.1.3443.3
NC_037638.1.3444.1
NC_037638.1.3448.1
NC_037638.1.3448.2
NC_037638.1.3448.3
NC_037638.1.3448.4
NC_037638.1.345.1
NC_037638.1.3450.4
NC_037638.1.3461.1
NC_037638.1.3462.1
NC_037638.1.3464.12
NC_037638.1.3464.4
NC_037638.1.3464.6
NC_037638.1.3464.8
NC_037638.1.3465.3
NC_037638.1.347.5
NC_037638.1.3471.1
NC_037638.1.3472.1
NC_037638.1.3475.1
NC_037638.1.3476.3
NC_037638.1.3476.9
NC_037638.1.3477.1
NC_037638.1.3477.2
NC_037638.1.348.5
NC_037638.1.3480.1
NC_037638.1.3480.10
NC_037638.1.3480.13
NC_037638.1.3480.14
NC_037638.1.3480.15
NC_037638.1.3480.16
NC_037638.1.3480.2
NC_037638.1.3482.1
NC_037638.1.3484.1
NC_037638.1.3485.10
NC_037638.1.3485.13
NC_037638.1.3485.16
NC_037638.1.3485.3
NC_037638.1.3485.6
NC_037638.1.3485.9
NC_037638.1.3486.1
NC_037638.1.3491.1
NC_037638.1.3497.10
NC_037638.1.3497.2
NC_037638.1.350.4
NC_037638.1.3500.1
NC_037638.1.3502.1
NC_037638.1.3503.1
NC_037638.1.3505.1
NC_037638.1.3506.1
NC_037638.1.3507.2
NC_037638.1.3507.5
NC_037638.1.3507.8
NC_037638.1.3507.9
NC_037638.1.351.10
NC_037638.1.3510.2
NC_037638.1.3511.3
NC_037638.1.3512.5
NC_037638.1.3512.9
NC_037638.1.3513.1
NC_037638.1.3513.12
NC_037638.1.3514.10
NC_037638.1.3514.11
NC_037638.1.3514.12
NC_037638.1.3514.13
NC_037638.1.3514.2
NC_037638.1.3514.9
NC_037638.1.3516.1
NC_037638.1.3517.1
NC_037638.1.3518.1
NC_037638.1.352.3
NC_037638.1.3522.12
NC_037638.1.3525.1
NC_037638.1.3530.10
NC_037638.1.3530.14
NC_037638.1.3530.3
NC_037638.1.3530.7
NC_037638.1.3531.18
NC_037638.1.3531.25
NC_037638.1.3535.1
NC_037638.1.3537.1
NC_037638.1.354.3
NC_037638.1.3549.1
NC_037638.1.355.1
NC_037638.1.3556.4
NC_037638.1.3556.5
NC_037638.1.3557.1
NC_037638.1.3560.2
NC_037638.1.3560.3
NC_037638.1.3564.1
NC_037638.1.3565.1
NC_037638.1.3568.1
NC_037638.1.3569.5
NC_037638.1.3573.13
NC_037638.1.3573.4
NC_037638.1.3573.5
NC_037638.1.3573.8
NC_037638.1.3573.9
NC_037638.1.3574.1
NC_037638.1.3575.1
NC_037638.1.3578.1
NC_037638.1.3580.10
NC_037638.1.3580.2
NC_037638.1.3580.5
NC_037638.1.3581.1
NC_037638.1.3582.1
NC_037638.1.3583.1
NC_037638.1.3584.1
NC_037638.1.3585.3
NC_037638.1.3585.4
NC_037638.1.3585.7
NC_037638.1.3587.1
NC_037638.1.3590.3
NC_037638.1.3590.9
NC_037638.1.3591.11
NC_037638.1.3594.12
NC_037638.1.3594.2
NC_037638.1.3594.7
NC_037638.1.3594.8
NC_037638.1.3595.15
NC_037638.1.3595.16
NC_037638.1.3595.9
NC_037638.1.3597.11
NC_037638.1.3597.12
NC_037638.1.3597.7
NC_037638.1.3598.1
NC_037638.1.360.1
NC_037638.1.3603.1
NC_037638.1.3605.1
NC_037638.1.3606.1
NC_037638.1.3607.1
NC_037638.1.3610.1
NC_037638.1.3612.1
NC_037638.1.3613.1
NC_037638.1.3615.1
NC_037638.1.3617.1
NC_037638.1.3619.1
NC_037638.1.3621.10
NC_037638.1.3621.11
NC_037638.1.3621.8
NC_037638.1.3621.9
NC_037638.1.3622.1
NC_037638.1.3622.7
NC_037638.1.3624.6
NC_037638.1.3624.9
NC_037638.1.3625.2
NC_037638.1.3626.7
NC_037638.1.3628.11
NC_037638.1.3629.1
NC_037638.1.3638.1
NC_037638.1.3639.1
NC_037638.1.3641.1
NC_037638.1.3644.1
NC_037638.1.3645.1
NC_037638.1.3649.1
NC_037638.1.366.1
NC_037638.1.3662.1
NC_037638.1.3665.1
NC_037638.1.3667.1
NC_037638.1.3671.10
NC_037638.1.3671.8
NC_037638.1.3673.5
NC_037638.1.3675.1
NC_037638.1.3676.1
NC_037638.1.3677.4
NC_037638.1.3678.6
NC_037638.1.3678.7
NC_037638.1.3680.6
NC_037638.1.3680.7
NC_037638.1.3685.1
NC_037638.1.3686.1
NC_037638.1.3688.3
NC_037638.1.3691.1
NC_037638.1.3694.1
NC_037638.1.3695.1
NC_037638.1.3696.1
NC_037638.1.37.1
NC_037638.1.37.10
NC_037638.1.37.12
NC_037638.1.37.2
NC_037638.1.37.3
NC_037638.1.3701.1
NC_037638.1.3702.1
NC_037638.1.3719.1
NC_037638.1.3720.1
NC_037638.1.3723.1
NC_037638.1.3724.1
NC_037638.1.3730.1
NC_037638.1.3730.14
NC_037638.1.3732.1
NC_037638.1.3735.3
NC_037638.1.3737.1
NC_037638.1.3740.1
NC_037638.1.3740.3
NC_037638.1.3740.5
NC_037638.1.3740.6
NC_037638.1.3740.8
NC_037638.1.3743.3
NC_037638.1.3744.1
NC_037638.1.3744.3
NC_037638.1.3744.5
NC_037638.1.3744.8
NC_037638.1.3744.9
NC_037638.1.3749.1
NC_037638.1.375.1
NC_037638.1.3750.1
NC_037638.1.3751.1
NC_037638.1.3753.1
NC_037638.1.3755.1
NC_037638.1.3756.1
NC_037638.1.3758.1
NC_037638.1.3767.1
NC_037638.1.3770.1
NC_037638.1.3771.1
NC_037638.1.3781.1
NC_037638.1.3785.1
NC_037638.1.3786.1
NC_037638.1.3790.2
NC_037638.1.3790.3
NC_037638.1.3790.4
NC_037638.1.3790.7
NC_037638.1.3790.8
NC_037638.1.3792.14
NC_037638.1.3792.2
NC_037638.1.3792.6
NC_037638.1.3793.1
NC_037638.1.3795.2
NC_037638.1.3799.1
NC_037638.1.3800.7
NC_037638.1.3805.1
NC_037638.1.3807.1
NC_037638.1.3809.1
NC_037638.1.3811.1
NC_037638.1.3812.1
NC_037638.1.3828.1
NC_037638.1.3830.3
NC_037638.1.3836.1
NC_037638.1.3838.1
NC_037638.1.3840.2
NC_037638.1.3840.3
NC_037638.1.3841.1
NC_037638.1.3843.1
NC_037638.1.3843.10
NC_037638.1.3843.25
NC_037638.1.3843.5
NC_037638.1.3846.2
NC_037638.1.3847.1
NC_037638.1.3847.3
NC_037638.1.3847.4
NC_037638.1.3851.1
NC_037638.1.3852.4
NC_037638.1.3852.5
NC_037638.1.3852.8
NC_037638.1.3856.2
NC_037638.1.3856.4
NC_037638.1.3856.5
NC_037638.1.3857.13
NC_037638.1.3858.1
NC_037638.1.3858.8
NC_037638.1.3859.1
NC_037638.1.3860.13
NC_037638.1.3860.3
NC_037638.1.3860.8
NC_037638.1.3861.1
NC_037638.1.3862.1
NC_037638.1.3867.1
NC_037638.1.3868.7
NC_037638.1.387.1
NC_037638.1.3870.10
NC_037638.1.3870.7
NC_037638.1.3872.1
NC_037638.1.3873.14
NC_037638.1.3873.15
NC_037638.1.3873.2
NC_037638.1.3873.3
NC_037638.1.3873.6
NC_037638.1.3873.7
NC_037638.1.3873.8
NC_037638.1.3873.9
NC_037638.1.3874.1
NC_037638.1.3876.2
NC_037638.1.3877.11
NC_037638.1.3877.5
NC_037638.1.3877.7
NC_037638.1.3878.10
NC_037638.1.3878.11
NC_037638.1.3878.19
NC_037638.1.3878.20
NC_037638.1.3878.25
NC_037638.1.3878.8
NC_037638.1.3878.9
NC_037638.1.3879.1
NC_037638.1.388.2
NC_037638.1.388.7
NC_037638.1.3880.1
NC_037638.1.3880.17
NC_037638.1.3880.4
NC_037638.1.3881.1
NC_037638.1.3888.1
NC_037638.1.3890.1
NC_037638.1.3893.7
NC_037638.1.3894.2
NC_037638.1.3895.11
NC_037638.1.3896.2
NC_037638.1.3896.4
NC_037638.1.3897.1
NC_037638.1.3898.2
NC_037638.1.3898.4
NC_037638.1.3899.3
NC_037638.1.3899.5
NC_037638.1.390.1
NC_037638.1.3900.7
NC_037638.1.3901.11
NC_037638.1.3901.2
NC_037638.1.3901.7
NC_037638.1.3902.1
NC_037638.1.3902.6
NC_037638.1.3903.1
NC_037638.1.3904.19
NC_037638.1.3904.5
NC_037638.1.3906.13
NC_037638.1.3906.19
NC_037638.1.3906.21
NC_037638.1.3906.23
NC_037638.1.3906.3
NC_037638.1.3906.30
NC_037638.1.3906.5
NC_037638.1.3909.2
NC_037638.1.3912.1
NC_037638.1.3913.12
NC_037638.1.3913.13
NC_037638.1.3913.23
NC_037638.1.3913.6
NC_037638.1.3913.7
NC_037638.1.3914.2
NC_037638.1.3916.2
NC_037638.1.3916.4
NC_037638.1.3921.1
NC_037638.1.3924.2
NC_037638.1.3926.14
NC_037638.1.3926.2
NC_037638.1.3926.3
NC_037638.1.3926.5
NC_037638.1.3926.9
NC_037638.1.3927.1
NC_037638.1.393.1
NC_037638.1.3930.2
NC_037638.1.3932.1
NC_037638.1.3935.1
NC_037638.1.3935.17
NC_037638.1.3935.18
NC_037638.1.3935.20
NC_037638.1.3935.24
NC_037638.1.3942.1
NC_037638.1.3944.1
NC_037638.1.3945.2
NC_037638.1.3945.21
NC_037638.1.3945.22
NC_037638.1.3945.4
NC_037638.1.3945.9
NC_037638.1.3947.1
NC_037638.1.395.1
NC_037638.1.395.2
NC_037638.1.3959.2
NC_037638.1.3963.2
NC_037638.1.3963.4
NC_037638.1.3964.6
NC_037638.1.3967.1
NC_037638.1.3971.22
NC_037638.1.3971.25
NC_037638.1.3973.11
NC_037638.1.3973.21
NC_037638.1.3973.6
NC_037638.1.3973.9
NC_037638.1.3975.1
NC_037638.1.3976.1
NC_037638.1.3976.3
NC_037638.1.3979.1
NC_037638.1.398.2
NC_037638.1.3982.15
NC_037638.1.3982.26
NC_037638.1.3982.27
NC_037638.1.3982.29
NC_037638.1.3982.30
NC_037638.1.3982.34
NC_037638.1.3982.36
NC_037638.1.3982.37
NC_037638.1.3982.48
NC_037638.1.3989.1
NC_037638.1.3996.1
NC_037638.1.40.12
NC_037638.1.40.13
NC_037638.1.4001.12
NC_037638.1.4002.2
NC_037638.1.4006.1
NC_037638.1.4010.2
NC_037638.1.4011.2
NC_037638.1.4011.8
NC_037638.1.4013.1
NC_037638.1.4014.1
NC_037638.1.4015.1
NC_037638.1.4020.1
NC_037638.1.4021.1
NC_037638.1.4026.1
NC_037638.1.4027.2
NC_037638.1.4027.6
[truncated: 17,257 more rows]

## Sheet: Worker unique transcripts
Transcript ID
NN_001566.1.6.17
NN_001566.1.6.36
NN_001566.1.6.39
NN_001566.1.6.45
NN_001566.1.6.56
NN_037638.1.1.2
NN_037638.1.1.6
NN_037638.1.1.8
NN_037638.1.1001.5
NN_037638.1.1012.1
NN_037638.1.1015.1
NN_037638.1.1019.1
NN_037638.1.1021.2
NN_037638.1.1021.4
NN_037638.1.1021.8
NN_037638.1.1022.1
NN_037638.1.1023.15
NN_037638.1.1023.3
NN_037638.1.1024.1
NN_037638.1.1025.1
NN_037638.1.1026.1
NN_037638.1.1027.2
NN_037638.1.1027.4
NN_037638.1.1028.2
NN_037638.1.1028.3
NN_037638.1.1032.1
NN_037638.1.1033.3
NN_037638.1.1038.1
NN_037638.1.1049.2
NN_037638.1.1051.1
NN_037638.1.1051.5
NN_037638.1.1053.4
NN_037638.1.1056.1
NN_037638.1.1058.3
NN_037638.1.106.1
NN_037638.1.1060.1
NN_037638.1.1062.1
NN_037638.1.1076.15
NN_037638.1.1076.3
NN_037638.1.1080.1
NN_037638.1.1082.1
NN_037638.1.1086.1
NN_037638.1.1095.1
NN_037638.1.11.1
NN_037638.1.11.2
NN_037638.1.1100.1
NN_037638.1.1109.1
NN_037638.1.1114.1
NN_037638.1.1118.1
NN_037638.1.1121.1
NN_037638.1.1127.1
NN_037638.1.1132.4
NN_037638.1.1136.1
NN_037638.1.1137.2
NN_037638.1.1137.4
NN_037638.1.1137.8
NN_037638.1.1143.16
NN_037638.1.1143.4
NN_037638.1.1143.8
NN_037638.1.1144.1
NN_037638.1.1144.11
NN_037638.1.1144.4
NN_037638.1.1144.6
NN_037638.1.1147.5
NN_037638.1.1147.7
NN_037638.1.1148.10
NN_037638.1.1148.18
NN_037638.1.1148.4
NN_037638.1.1148.6
NN_037638.1.1149.21
NN_037638.1.1149.24
NN_037638.1.1149.25
NN_037638.1.1149.26
NN_037638.1.1149.34
NN_037638.1.1149.35
NN_037638.1.1149.36
NN_037638.1.1149.41
NN_037638.1.1149.46
NN_037638.1.115.6
NN_037638.1.115.9
NN_037638.1.1155.10
NN_037638.1.1155.7
NN_037638.1.1156.11
NN_037638.1.1156.13
NN_037638.1.1156.17
NN_037638.1.1156.25
NN_037638.1.1156.31
NN_037638.1.1156.4
NN_037638.1.1156.6
NN_037638.1.1156.8
NN_037638.1.1156.9
NN_037638.1.1157.1
NN_037638.1.116.2
NN_037638.1.1161.11
NN_037638.1.1161.3
NN_037638.1.1161.8
NN_037638.1.1162.3
NN_037638.1.1165.102
NN_037638.1.1165.107
NN_037638.1.1165.11
NN_037638.1.1165.111
NN_037638.1.1165.114
NN_037638.1.1165.116
NN_037638.1.1165.117
NN_037638.1.1165.125
NN_037638.1.1165.126
NN_037638.1.1165.135
NN_037638.1.1165.14
NN_037638.1.1165.18
NN_037638.1.1165.21
NN_037638.1.1165.26
NN_037638.1.1165.29
NN_037638.1.1165.35
NN_037638.1.1165.38
NN_037638.1.1165.60
NN_037638.1.1165.61
NN_037638.1.1165.64
NN_037638.1.1165.67
NN_037638.1.1165.69
NN_037638.1.1165.72
NN_037638.1.1165.77
NN_037638.1.1165.8
NN_037638.1.1165.80
NN_037638.1.1165.91
NN_037638.1.1167.1
NN_037638.1.1168.1
NN_037638.1.118.1
NN_037638.1.1180.1
NN_037638.1.12.10
NN_037638.1.12.7
NN_037638.1.12.8
NN_037638.1.1205.1
NN_037638.1.1207.1
NN_037638.1.1207.18
NN_037638.1.1207.2
NN_037638.1.1207.20
NN_037638.1.1209.2
NN_037638.1.1209.3
NN_037638.1.1209.9
NN_037638.1.1210.3
NN_037638.1.1210.7
NN_037638.1.1210.8
NN_037638.1.1210.9
NN_037638.1.1213.1
NN_037638.1.1214.2
NN_037638.1.1216.1
NN_037638.1.1219.21
NN_037638.1.1219.24
NN_037638.1.1219.25
NN_037638.1.1219.26
NN_037638.1.122.14
NN_037638.1.122.16
NN_037638.1.122.19
NN_037638.1.122.21
NN_037638.1.122.24
NN_037638.1.122.25
NN_037638.1.122.4
NN_037638.1.1220.10
NN_037638.1.1222.4
NN_037638.1.1225.10
NN_037638.1.1225.17
NN_037638.1.1225.19
NN_037638.1.1225.2
NN_037638.1.1225.21
NN_037638.1.1225.23
NN_037638.1.1225.26
NN_037638.1.1225.27
NN_037638.1.1225.29
NN_037638.1.1225.3
NN_037638.1.1225.30
NN_037638.1.1225.31
NN_037638.1.1225.4
NN_037638.1.1225.6
NN_037638.1.1227.1
NN_037638.1.1235.12
NN_037638.1.1235.5
NN_037638.1.1235.7
NN_037638.1.1235.9
NN_037638.1.1236.1
NN_037638.1.1236.2
NN_037638.1.1236.4
NN_037638.1.1239.18
NN_037638.1.1239.26
NN_037638.1.1239.28
NN_037638.1.1239.9
NN_037638.1.1241.15
NN_037638.1.1241.18
NN_037638.1.1241.21
NN_037638.1.1241.3
NN_037638.1.1241.32
NN_037638.1.1241.5
NN_037638.1.1241.6
NN_037638.1.1244.11
NN_037638.1.1244.12
NN_037638.1.1244.13
NN_037638.1.1245.2
NN_037638.1.1245.5
NN_037638.1.1245.7
NN_037638.1.1245.9
NN_037638.1.1246.5
NN_037638.1.1251.1
NN_037638.1.1251.10
NN_037638.1.1251.4
NN_037638.1.1252.20
NN_037638.1.1252.29
NN_037638.1.1252.39
NN_037638.1.1252.49
NN_037638.1.1264.10
NN_037638.1.1264.3
NN_037638.1.1265.1
NN_037638.1.1265.2
NN_037638.1.1265.8
NN_037638.1.1266.1
NN_037638.1.1270.1
NN_037638.1.1271.1
NN_037638.1.1272.4
NN_037638.1.128.1
NN_037638.1.1281.1
NN_037638.1.129.11
NN_037638.1.129.17
NN_037638.1.129.18
NN_037638.1.129.19
NN_037638.1.129.21
NN_037638.1.129.24
NN_037638.1.129.25
NN_037638.1.129.26
NN_037638.1.129.27
NN_037638.1.129.33
NN_037638.1.129.35
NN_037638.1.129.4
NN_037638.1.129.41
NN_037638.1.129.42
NN_037638.1.129.47
NN_037638.1.129.5
NN_037638.1.129.50
NN_037638.1.129.54
NN_037638.1.129.55
NN_037638.1.129.56
NN_037638.1.129.59
NN_037638.1.129.60
NN_037638.1.129.65
NN_037638.1.129.68
NN_037638.1.129.69
NN_037638.1.129.71
NN_037638.1.129.72
NN_037638.1.129.73
NN_037638.1.129.76
NN_037638.1.129.77
NN_037638.1.129.78
NN_037638.1.129.79
NN_037638.1.129.80
NN_037638.1.129.82
NN_037638.1.129.85
NN_037638.1.129.9
NN_037638.1.1304.1
NN_037638.1.1313.1
NN_037638.1.1318.1
NN_037638.1.1320.1
NN_037638.1.1328.1
NN_037638.1.1332.1
NN_037638.1.135.1
NN_037638.1.1351.1
NN_037638.1.136.1
NN_037638.1.1364.1
NN_037638.1.1367.1
NN_037638.1.1368.1
NN_037638.1.137.1
NN_037638.1.1370.1
NN_037638.1.1375.10
NN_037638.1.1376.18
NN_037638.1.1376.20
NN_037638.1.1376.23
NN_037638.1.1376.24
NN_037638.1.1376.3
NN_037638.1.1376.30
NN_037638.1.1376.38
NN_037638.1.1376.39
NN_037638.1.1376.42
NN_037638.1.1377.1
NN_037638.1.1378.1
NN_037638.1.138.3
NN_037638.1.1380.1
NN_037638.1.1382.1
NN_037638.1.1391.14
NN_037638.1.1391.15
NN_037638.1.1391.17
NN_037638.1.1391.19
NN_037638.1.1391.3
NN_037638.1.1391.4
NN_037638.1.1392.1
NN_037638.1.1393.3
NN_037638.1.1397.1
NN_037638.1.14.1
NN_037638.1.1401.1
NN_037638.1.1408.1
NN_037638.1.141.3
NN_037638.1.141.9
NN_037638.1.1416.1
NN_037638.1.1417.1
NN_037638.1.1421.11
NN_037638.1.1421.26
NN_037638.1.1421.28
NN_037638.1.1421.32
NN_037638.1.1422.1
NN_037638.1.1422.16
NN_037638.1.1422.23
NN_037638.1.1422.30
NN_037638.1.1422.32
NN_037638.1.1422.36
NN_037638.1.1422.4
NN_037638.1.1422.40
NN_037638.1.1422.9
NN_037638.1.1423.1
NN_037638.1.1427.1
NN_037638.1.1430.1
NN_037638.1.1431.10
NN_037638.1.1431.13
NN_037638.1.1431.4
NN_037638.1.1432.12
NN_037638.1.1432.4
NN_037638.1.1432.5
NN_037638.1.1434.2
NN_037638.1.1447.1
NN_037638.1.1453.5
NN_037638.1.1453.6
NN_037638.1.1457.5
NN_037638.1.1458.1
NN_037638.1.1458.10
NN_037638.1.1458.4
NN_037638.1.146.1
NN_037638.1.1473.1
NN_037638.1.1481.1
NN_037638.1.1482.1
NN_037638.1.1483.1
NN_037638.1.1487.1
NN_037638.1.1489.1
NN_037638.1.149.5
NN_037638.1.1490.4
NN_037638.1.1491.1
NN_037638.1.1496.1
NN_037638.1.1498.1
NN_037638.1.15.11
NN_037638.1.15.12
NN_037638.1.15.18
NN_037638.1.15.20
NN_037638.1.15.21
NN_037638.1.15.22
NN_037638.1.15.28
NN_037638.1.15.34
NN_037638.1.15.44
NN_037638.1.15.57
NN_037638.1.15.7
NN_037638.1.150.20
NN_037638.1.150.8
NN_037638.1.1501.1
NN_037638.1.1503.1
NN_037638.1.151.4
NN_037638.1.1518.4
NN_037638.1.1519.1
NN_037638.1.1519.7
NN_037638.1.1520.4
NN_037638.1.1521.7
NN_037638.1.1521.8
NN_037638.1.1522.11
NN_037638.1.1522.4
NN_037638.1.1522.6
NN_037638.1.1523.2
NN_037638.1.1529.3
NN_037638.1.1537.1
NN_037638.1.154.5
NN_037638.1.1540.2
NN_037638.1.1541.13
NN_037638.1.1541.6
NN_037638.1.1541.9
NN_037638.1.1543.1
NN_037638.1.1545.1
NN_037638.1.1549.1
NN_037638.1.155.1
NN_037638.1.1558.11
NN_037638.1.1559.10
NN_037638.1.1559.17
NN_037638.1.1559.18
NN_037638.1.1559.19
NN_037638.1.1559.2
NN_037638.1.1559.5
NN_037638.1.1559.9
NN_037638.1.1562.1
NN_037638.1.1563.8
NN_037638.1.1564.1
NN_037638.1.1565.2
NN_037638.1.1565.5
NN_037638.1.1567.8
NN_037638.1.1567.9
NN_037638.1.1568.1
NN_037638.1.1569.2
NN_037638.1.1572.1
NN_037638.1.1578.1
NN_037638.1.1579.3
NN_037638.1.1579.5
NN_037638.1.158.1
NN_037638.1.1581.14
NN_037638.1.1581.24
NN_037638.1.1581.3
NN_037638.1.1581.4
NN_037638.1.1581.5
NN_037638.1.1582.3
NN_037638.1.1583.5
NN_037638.1.1585.3
NN_037638.1.1586.1
NN_037638.1.1587.1
NN_037638.1.1587.12
NN_037638.1.1587.18
NN_037638.1.1587.20
NN_037638.1.1587.4
NN_037638.1.1587.7
NN_037638.1.1588.1
NN_037638.1.1589.1
NN_037638.1.1589.2
NN_037638.1.1597.1
NN_037638.1.160.1
NN_037638.1.1602.1
NN_037638.1.161.1
NN_037638.1.1619.1
NN_037638.1.162.2
NN_037638.1.162.8
NN_037638.1.1622.1
NN_037638.1.1625.1
NN_037638.1.1626.10
NN_037638.1.1626.12
NN_037638.1.1626.18
NN_037638.1.1626.22
NN_037638.1.1626.3
NN_037638.1.1626.7
NN_037638.1.1626.8
NN_037638.1.1629.1
NN_037638.1.1630.5
NN_037638.1.1630.6
NN_037638.1.1632.1
NN_037638.1.1633.5
NN_037638.1.164.1
NN_037638.1.1643.1
NN_037638.1.1643.4
NN_037638.1.1643.5
NN_037638.1.1643.7
NN_037638.1.1645.4
NN_037638.1.1645.6
NN_037638.1.1648.2
NN_037638.1.1648.4
NN_037638.1.165.3
NN_037638.1.1654.3
NN_037638.1.1655.1
NN_037638.1.1656.11
NN_037638.1.1656.3
NN_037638.1.1656.6
NN_037638.1.1658.1
NN_037638.1.1659.1
NN_037638.1.1660.1
NN_037638.1.1662.1
NN_037638.1.1667.1
NN_037638.1.167.3
NN_037638.1.1671.1
NN_037638.1.1674.1
NN_037638.1.1675.1
NN_037638.1.1678.10
NN_037638.1.1678.21
NN_037638.1.1678.5
NN_037638.1.1678.8
NN_037638.1.1679.1
NN_037638.1.1679.3
NN_037638.1.168.1
NN_037638.1.168.11
NN_037638.1.168.13
NN_037638.1.1680.1
NN_037638.1.1682.6
NN_037638.1.1682.8
NN_037638.1.1685.1
NN_037638.1.1686.1
NN_037638.1.1687.1
NN_037638.1.1688.1
NN_037638.1.1689.1
NN_037638.1.1689.4
NN_037638.1.1691.1
NN_037638.1.1693.1
NN_037638.1.1697.15
NN_037638.1.1697.16
NN_037638.1.1697.18
NN_037638.1.1697.2
NN_037638.1.170.1
NN_037638.1.1707.1
NN_037638.1.1712.1
NN_037638.1.1721.10
NN_037638.1.1721.4
NN_037638.1.1721.7
NN_037638.1.1723.1
NN_037638.1.1726.1
NN_037638.1.1729.2
NN_037638.1.1729.4
NN_037638.1.1729.5
NN_037638.1.1729.7
NN_037638.1.1729.9
NN_037638.1.1730.1
NN_037638.1.1731.2
NN_037638.1.1732.1
NN_037638.1.1732.10
NN_037638.1.1732.11
NN_037638.1.1732.13
NN_037638.1.1732.14
NN_037638.1.1732.2
NN_037638.1.1732.3
NN_037638.1.1742.1
NN_037638.1.1743.1
NN_037638.1.175.10
NN_037638.1.175.3
NN_037638.1.175.5
NN_037638.1.1757.2
NN_037638.1.1762.1
NN_037638.1.1765.1
NN_037638.1.177.1
NN_037638.1.1772.1
NN_037638.1.1775.1
NN_037638.1.178.1
NN_037638.1.1784.1
NN_037638.1.1784.3
NN_037638.1.1784.4
NN_037638.1.1785.1
NN_037638.1.1785.2
NN_037638.1.1785.3
NN_037638.1.1786.3
NN_037638.1.1787.1
NN_037638.1.1787.6
NN_037638.1.179.1
NN_037638.1.179.10
NN_037638.1.179.100
NN_037638.1.179.101
NN_037638.1.179.103
NN_037638.1.179.105
NN_037638.1.179.106
NN_037638.1.179.107
NN_037638.1.179.108
NN_037638.1.179.109
NN_037638.1.179.11
NN_037638.1.179.110
NN_037638.1.179.111
NN_037638.1.179.112
NN_037638.1.179.115
NN_037638.1.179.116
NN_037638.1.179.117
NN_037638.1.179.119
NN_037638.1.179.12
NN_037638.1.179.121
NN_037638.1.179.122
NN_037638.1.179.123
NN_037638.1.179.124
NN_037638.1.179.126
NN_037638.1.179.127
NN_037638.1.179.128
NN_037638.1.179.129
NN_037638.1.179.13
NN_037638.1.179.130
NN_037638.1.179.131
NN_037638.1.179.132
NN_037638.1.179.133
NN_037638.1.179.134
NN_037638.1.179.135
NN_037638.1.179.136
NN_037638.1.179.137
NN_037638.1.179.138
NN_037638.1.179.139
NN_037638.1.179.14
NN_037638.1.179.140
NN_037638.1.179.141
NN_037638.1.179.142
NN_037638.1.179.143
NN_037638.1.179.144
NN_037638.1.179.145
NN_037638.1.179.146
NN_037638.1.179.147
NN_037638.1.179.148
NN_037638.1.179.149
NN_037638.1.179.15
NN_037638.1.179.150
NN_037638.1.179.151
NN_037638.1.179.152
NN_037638.1.179.153
NN_037638.1.179.154
NN_037638.1.179.155
NN_037638.1.179.156
NN_037638.1.179.157
NN_037638.1.179.159
NN_037638.1.179.16
NN_037638.1.179.160
NN_037638.1.179.161
NN_037638.1.179.162
NN_037638.1.179.163
NN_037638.1.179.164
NN_037638.1.179.165
NN_037638.1.179.166
NN_037638.1.179.167
NN_037638.1.179.170
NN_037638.1.179.171
NN_037638.1.179.172
NN_037638.1.179.173
NN_037638.1.179.174
NN_037638.1.179.175
NN_037638.1.179.176
NN_037638.1.179.177
NN_037638.1.179.178
NN_037638.1.179.179
NN_037638.1.179.18
NN_037638.1.179.180
NN_037638.1.179.181
NN_037638.1.179.182
NN_037638.1.179.184
NN_037638.1.179.185
NN_037638.1.179.186
NN_037638.1.179.187
NN_037638.1.179.188
NN_037638.1.179.189
NN_037638.1.179.19
NN_037638.1.179.190
NN_037638.1.179.191
NN_037638.1.179.192
NN_037638.1.179.194
NN_037638.1.179.195
NN_037638.1.179.196
NN_037638.1.179.198
NN_037638.1.179.199
NN_037638.1.179.20
NN_037638.1.179.200
NN_037638.1.179.201
NN_037638.1.179.202
NN_037638.1.179.203
NN_037638.1.179.204
NN_037638.1.179.205
NN_037638.1.179.206
NN_037638.1.179.207
NN_037638.1.179.208
NN_037638.1.179.209
NN_037638.1.179.21
NN_037638.1.179.211
NN_037638.1.179.212
NN_037638.1.179.213
NN_037638.1.179.214
NN_037638.1.179.215
NN_037638.1.179.216
NN_037638.1.179.217
NN_037638.1.179.219
NN_037638.1.179.22
NN_037638.1.179.220
NN_037638.1.179.221
NN_037638.1.179.222
NN_037638.1.179.223
NN_037638.1.179.224
NN_037638.1.179.225
NN_037638.1.179.226
NN_037638.1.179.227
NN_037638.1.179.228
NN_037638.1.179.229
NN_037638.1.179.230
NN_037638.1.179.232
NN_037638.1.179.233
NN_037638.1.179.235
NN_037638.1.179.236
NN_037638.1.179.237
NN_037638.1.179.238
NN_037638.1.179.239
NN_037638.1.179.24
NN_037638.1.179.240
NN_037638.1.179.242
NN_037638.1.179.243
NN_037638.1.179.244
NN_037638.1.179.245
NN_037638.1.179.246
NN_037638.1.179.247
NN_037638.1.179.248
NN_037638.1.179.249
NN_037638.1.179.25
NN_037638.1.179.250
NN_037638.1.179.251
NN_037638.1.179.252
NN_037638.1.179.253
NN_037638.1.179.254
NN_037638.1.179.255
NN_037638.1.179.256
NN_037638.1.179.257
NN_037638.1.179.258
NN_037638.1.179.259
NN_037638.1.179.260
NN_037638.1.179.261
NN_037638.1.179.262
NN_037638.1.179.263
NN_037638.1.179.264
NN_037638.1.179.265
NN_037638.1.179.266
NN_037638.1.179.267
NN_037638.1.179.268
NN_037638.1.179.269
NN_037638.1.179.27
NN_037638.1.179.270
NN_037638.1.179.271
NN_037638.1.179.272
NN_037638.1.179.274
NN_037638.1.179.275
NN_037638.1.179.277
NN_037638.1.179.278
NN_037638.1.179.279
NN_037638.1.179.28
NN_037638.1.179.280
NN_037638.1.179.281
NN_037638.1.179.282
NN_037638.1.179.283
NN_037638.1.179.284
NN_037638.1.179.285
NN_037638.1.179.286
NN_037638.1.179.287
NN_037638.1.179.288
NN_037638.1.179.289
NN_037638.1.179.290
NN_037638.1.179.291
NN_037638.1.179.292
NN_037638.1.179.293
NN_037638.1.179.294
NN_037638.1.179.295
NN_037638.1.179.296
NN_037638.1.179.297
NN_037638.1.179.298
NN_037638.1.179.299
NN_037638.1.179.3
NN_037638.1.179.30
NN_037638.1.179.300
NN_037638.1.179.301
NN_037638.1.179.302
NN_037638.1.179.303
NN_037638.1.179.304
NN_037638.1.179.306
NN_037638.1.179.307
NN_037638.1.179.308
NN_037638.1.179.309
NN_037638.1.179.310
NN_037638.1.179.311
NN_037638.1.179.312
NN_037638.1.179.313
NN_037638.1.179.314
NN_037638.1.179.315
NN_037638.1.179.316
NN_037638.1.179.317
NN_037638.1.179.318
NN_037638.1.179.319
NN_037638.1.179.320
NN_037638.1.179.321
NN_037638.1.179.322
NN_037638.1.179.323
NN_037638.1.179.324
NN_037638.1.179.325
NN_037638.1.179.326
NN_037638.1.179.327
NN_037638.1.179.329
NN_037638.1.179.33
NN_037638.1.179.330
NN_037638.1.179.331
NN_037638.1.179.332
NN_037638.1.179.333
NN_037638.1.179.334
NN_037638.1.179.335
NN_037638.1.179.336
NN_037638.1.179.337
NN_037638.1.179.338
NN_037638.1.179.339
NN_037638.1.179.34
NN_037638.1.179.340
NN_037638.1.179.341
NN_037638.1.179.342
NN_037638.1.179.343
NN_037638.1.179.344
NN_037638.1.179.345
NN_037638.1.179.347
NN_037638.1.179.348
NN_037638.1.179.349
NN_037638.1.179.350
NN_037638.1.179.351
NN_037638.1.179.353
NN_037638.1.179.354
NN_037638.1.179.355
NN_037638.1.179.356
NN_037638.1.179.357
NN_037638.1.179.358
NN_037638.1.179.359
NN_037638.1.179.36
NN_037638.1.179.360
NN_037638.1.179.361
NN_037638.1.179.362
NN_037638.1.179.363
NN_037638.1.179.364
NN_037638.1.179.366
NN_037638.1.179.367
NN_037638.1.179.368
NN_037638.1.179.369
NN_037638.1.179.37
NN_037638.1.179.370
NN_037638.1.179.371
NN_037638.1.179.372
NN_037638.1.179.373
NN_037638.1.179.374
NN_037638.1.179.375
NN_037638.1.179.376
NN_037638.1.179.377
NN_037638.1.179.378
NN_037638.1.179.379
NN_037638.1.179.38
NN_037638.1.179.380
NN_037638.1.179.381
NN_037638.1.179.382
NN_037638.1.179.383
NN_037638.1.179.384
NN_037638.1.179.385
NN_037638.1.179.386
NN_037638.1.179.387
NN_037638.1.179.388
NN_037638.1.179.39
NN_037638.1.179.390
NN_037638.1.179.391
NN_037638.1.179.392
NN_037638.1.179.393
NN_037638.1.179.395
NN_037638.1.179.396
NN_037638.1.179.397
NN_037638.1.179.398
NN_037638.1.179.399
NN_037638.1.179.4
NN_037638.1.179.400
NN_037638.1.179.401
NN_037638.1.179.402
NN_037638.1.179.403
NN_037638.1.179.404
NN_037638.1.179.405
NN_037638.1.179.406
NN_037638.1.179.407
NN_037638.1.179.408
NN_037638.1.179.409
NN_037638.1.179.410
NN_037638.1.179.411
NN_037638.1.179.412
NN_037638.1.179.413
NN_037638.1.179.415
NN_037638.1.179.416
NN_037638.1.179.417
NN_037638.1.179.418
NN_037638.1.179.42
NN_037638.1.179.420
NN_037638.1.179.421
NN_037638.1.179.422
NN_037638.1.179.423
NN_037638.1.179.424
NN_037638.1.179.425
NN_037638.1.179.426
NN_037638.1.179.427
NN_037638.1.179.44
NN_037638.1.179.45
NN_037638.1.179.46
NN_037638.1.179.47
NN_037638.1.179.48
NN_037638.1.179.49
NN_037638.1.179.5
NN_037638.1.179.51
NN_037638.1.179.52
NN_037638.1.179.53
NN_037638.1.179.54
NN_037638.1.179.55
NN_037638.1.179.56
NN_037638.1.179.58
NN_037638.1.179.59
NN_037638.1.179.6
NN_037638.1.179.60
NN_037638.1.179.61
NN_037638.1.179.62
NN_037638.1.179.63
NN_037638.1.179.66
NN_037638.1.179.67
NN_037638.1.179.68
NN_037638.1.179.69
NN_037638.1.179.70
NN_037638.1.179.71
NN_037638.1.179.73
NN_037638.1.179.74
NN_037638.1.179.75
NN_037638.1.179.76
NN_037638.1.179.77
NN_037638.1.179.78
NN_037638.1.179.79
NN_037638.1.179.8
NN_037638.1.179.80
NN_037638.1.179.81
NN_037638.1.179.82
NN_037638.1.179.83
NN_037638.1.179.84
NN_037638.1.179.85
NN_037638.1.179.86
NN_037638.1.179.87
NN_037638.1.179.88
NN_037638.1.179.89
NN_037638.1.179.9
NN_037638.1.179.90
NN_037638.1.179.91
NN_037638.1.179.92
NN_037638.1.179.93
NN_037638.1.179.94
NN_037638.1.179.95
NN_037638.1.179.96
NN_037638.1.179.98
NN_037638.1.179.99
NN_037638.1.1790.14
NN_037638.1.1790.20
NN_037638.1.1790.9
NN_037638.1.1794.5
NN_037638.1.1795.4
NN_037638.1.1796.1
NN_037638.1.1796.5
NN_037638.1.180.1
NN_037638.1.1804.1
NN_037638.1.1812.1
NN_037638.1.1813.1
NN_037638.1.1822.5
NN_037638.1.1825.2
NN_037638.1.1825.6
NN_037638.1.1834.1
NN_037638.1.1835.4
NN_037638.1.1837.1
NN_037638.1.1842.1
NN_037638.1.1843.13
NN_037638.1.1843.15
NN_037638.1.1850.1
NN_037638.1.1853.1
NN_037638.1.1855.1
NN_037638.1.1861.1
NN_037638.1.1862.1
NN_037638.1.1864.2
NN_037638.1.1867.1
NN_037638.1.1868.1
NN_037638.1.1869.1
NN_037638.1.1885.1
NN_037638.1.1886.1
NN_037638.1.1893.1
NN_037638.1.1901.1
NN_037638.1.1901.10
NN_037638.1.1901.11
NN_037638.1.1901.14
NN_037638.1.1905.1
NN_037638.1.1905.2
NN_037638.1.1905.9
NN_037638.1.1906.1
NN_037638.1.1908.16
NN_037638.1.1908.2
NN_037638.1.1908.3
NN_037638.1.1909.2
NN_037638.1.1909.3
NN_037638.1.191.101
NN_037638.1.191.110
NN_037638.1.191.111
NN_037638.1.191.114
NN_037638.1.191.120
NN_037638.1.191.128
NN_037638.1.191.136
NN_037638.1.191.137
NN_037638.1.191.139
NN_037638.1.191.140
NN_037638.1.191.152
NN_037638.1.191.154
NN_037638.1.191.163
NN_037638.1.191.23
NN_037638.1.191.25
NN_037638.1.191.27
NN_037638.1.191.28
NN_037638.1.191.30
NN_037638.1.191.32
NN_037638.1.191.33
NN_037638.1.191.50
NN_037638.1.191.52
NN_037638.1.191.57
NN_037638.1.191.58
NN_037638.1.191.62
NN_037638.1.191.68
NN_037638.1.191.69
NN_037638.1.191.72
NN_037638.1.191.82
NN_037638.1.191.83
NN_037638.1.191.84
NN_037638.1.191.88
NN_037638.1.191.90
NN_037638.1.1911.3
NN_037638.1.1913.1
NN_037638.1.1914.14
NN_037638.1.1914.15
NN_037638.1.1914.16
NN_037638.1.1914.2
NN_037638.1.1917.11
NN_037638.1.1917.12
NN_037638.1.1917.13
NN_037638.1.1917.3
NN_037638.1.1917.4
NN_037638.1.1921.1
NN_037638.1.1922.1
NN_037638.1.1922.2
NN_037638.1.1923.1
NN_037638.1.1923.10
NN_037638.1.1923.11
NN_037638.1.1923.12
NN_037638.1.1923.14
NN_037638.1.1923.18
NN_037638.1.1923.19
NN_037638.1.1923.20
NN_037638.1.1923.23
NN_037638.1.1923.24
NN_037638.1.1923.32
NN_037638.1.1923.34
NN_037638.1.1923.40
NN_037638.1.1923.41
NN_037638.1.1923.48
NN_037638.1.1923.6
NN_037638.1.1923.7
NN_037638.1.1923.9
NN_037638.1.1925.1
NN_037638.1.1927.1
NN_037638.1.1930.1
NN_037638.1.1933.1
NN_037638.1.1938.1
NN_037638.1.1939.1
NN_037638.1.1940.2
NN_037638.1.1944.1
NN_037638.1.1948.6
NN_037638.1.1954.11
NN_037638.1.1954.21
NN_037638.1.1954.6
NN_037638.1.1956.6
NN_037638.1.1961.3
NN_037638.1.1962.1
NN_037638.1.1969.1
NN_037638.1.1970.1
NN_037638.1.1970.2
NN_037638.1.1972.4
NN_037638.1.1972.5
NN_037638.1.1979.1
NN_037638.1.1981.1
NN_037638.1.1984.11
NN_037638.1.1984.6
NN_037638.1.1986.1
NN_037638.1.1986.4
NN_037638.1.1986.7
NN_037638.1.1987.2
NN_037638.1.1987.3
NN_037638.1.1989.2
NN_037638.1.1989.4
NN_037638.1.1991.10
NN_037638.1.1991.14
NN_037638.1.1991.4
NN_037638.1.1991.5
NN_037638.1.1991.8
NN_037638.1.1992.11
NN_037638.1.1992.3
NN_037638.1.1992.4
NN_037638.1.1992.7
NN_037638.1.1998.3
NN_037638.1.2002.3
NN_037638.1.2003.1
NN_037638.1.2004.1
NN_037638.1.2005.1
NN_037638.1.2007.2
NN_037638.1.2007.4
NN_037638.1.2007.7
NN_037638.1.2008.1
NN_037638.1.2008.3
NN_037638.1.2008.5
NN_037638.1.2012.1
NN_037638.1.2013.2
NN_037638.1.2014.4
NN_037638.1.2014.9
NN_037638.1.2016.6
NN_037638.1.2017.1
NN_037638.1.2019.1
NN_037638.1.2019.2
NN_037638.1.2019.6
NN_037638.1.202.1
NN_037638.1.2026.1
NN_037638.1.2027.1
NN_037638.1.2028.1
NN_037638.1.2031.1
NN_037638.1.2031.15
NN_037638.1.2031.19
NN_037638.1.2031.4
NN_037638.1.2031.6
NN_037638.1.2034.1
NN_037638.1.2038.1
NN_037638.1.2041.1
NN_037638.1.2044.5
NN_037638.1.2044.8
NN_037638.1.2045.1
NN_037638.1.2045.2
NN_037638.1.2048.1
NN_037638.1.2048.2
NN_037638.1.2050.1
NN_037638.1.2050.5
NN_037638.1.2051.6
NN_037638.1.2053.1
NN_037638.1.2055.1
NN_037638.1.2057.2
NN_037638.1.2060.1
NN_037638.1.2061.1
NN_037638.1.2063.1
NN_037638.1.2063.3
NN_037638.1.2063.4
NN_037638.1.2063.5
NN_037638.1.2064.2
NN_037638.1.2066.1
NN_037638.1.2066.5
NN_037638.1.2067.1
NN_037638.1.2080.1
NN_037638.1.2081.1
NN_037638.1.2082.1
NN_037638.1.2090.12
NN_037638.1.2090.15
NN_037638.1.2090.4
NN_037638.1.2090.6
NN_037638.1.2091.1
NN_037638.1.2092.1
NN_037638.1.2093.1
NN_037638.1.2109.2
NN_037638.1.2109.3
NN_037638.1.211.1
NN_037638.1.2117.1
NN_037638.1.2119.11
NN_037638.1.2119.2
NN_037638.1.2120.1
NN_037638.1.2121.1
NN_037638.1.2124.4
NN_037638.1.2125.12
NN_037638.1.2125.15
NN_037638.1.2125.5
NN_037638.1.2128.1
NN_037638.1.2128.3
NN_037638.1.2129.1
NN_037638.1.2130.1
NN_037638.1.2139.1
NN_037638.1.2139.5
NN_037638.1.214.1
NN_037638.1.2145.1
NN_037638.1.2153.1
NN_037638.1.2163.1
NN_037638.1.2164.1
NN_037638.1.2165.1
NN_037638.1.2168.1
NN_037638.1.2171.16
NN_037638.1.2171.18
NN_037638.1.2172.1
NN_037638.1.2180.1
NN_037638.1.2187.1
NN_037638.1.2187.10
NN_037638.1.2187.16
NN_037638.1.2187.2
NN_037638.1.2187.21
NN_037638.1.2187.4
NN_037638.1.2188.1
NN_037638.1.2189.4
NN_037638.1.2189.5
NN_037638.1.2190.1
NN_037638.1.2191.14
NN_037638.1.2191.7
NN_037638.1.2193.1
NN_037638.1.2202.1
NN_037638.1.2204.11
NN_037638.1.2204.13
NN_037638.1.2204.14
NN_037638.1.2204.21
NN_037638.1.2204.8
NN_037638.1.2208.17
NN_037638.1.2208.8
NN_037638.1.2209.3
NN_037638.1.2211.1
NN_037638.1.2215.10
NN_037638.1.2215.11
NN_037638.1.2215.12
NN_037638.1.2215.14
NN_037638.1.2215.4
NN_037638.1.2215.7
NN_037638.1.2215.8
NN_037638.1.2227.1
NN_037638.1.2229.2
NN_037638.1.2241.1
NN_037638.1.2243.1
NN_037638.1.2244.13
NN_037638.1.2244.18
NN_037638.1.2244.29
NN_037638.1.2244.34
NN_037638.1.2244.35
NN_037638.1.2247.1
NN_037638.1.2253.2
NN_037638.1.2254.1
NN_037638.1.2256.17
NN_037638.1.2256.18
NN_037638.1.2256.2
NN_037638.1.2256.20
NN_037638.1.2256.26
NN_037638.1.2256.28
NN_037638.1.2256.34
NN_037638.1.2256.38
NN_037638.1.2256.4
NN_037638.1.2256.40
NN_037638.1.2256.51
NN_037638.1.2256.57
NN_037638.1.2256.6
NN_037638.1.2256.8
NN_037638.1.2256.9
NN_037638.1.2257.2
NN_037638.1.2260.1
NN_037638.1.2266.1
NN_037638.1.2270.1
NN_037638.1.2270.6
NN_037638.1.2272.11
NN_037638.1.2272.12
NN_037638.1.2275.1
NN_037638.1.2275.8
NN_037638.1.2284.1
NN_037638.1.2286.1
NN_037638.1.2291.1
NN_037638.1.2291.5
NN_037638.1.2292.12
NN_037638.1.2292.18
NN_037638.1.2292.5
NN_037638.1.2295.1
NN_037638.1.2295.15
NN_037638.1.2295.17
NN_037638.1.2295.3
NN_037638.1.2295.9
NN_037638.1.2297.4
NN_037638.1.2298.10
NN_037638.1.2298.3
NN_037638.1.2298.6
NN_037638.1.2298.7
NN_037638.1.2299.9
NN_037638.1.2300.1
NN_037638.1.2300.4
NN_037638.1.2303.1
NN_037638.1.2306.2
NN_037638.1.2306.21
NN_037638.1.2306.22
NN_037638.1.2306.4
NN_037638.1.2308.1
NN_037638.1.2308.13
NN_037638.1.2308.5
NN_037638.1.2309.6
NN_037638.1.2310.9
NN_037638.1.2311.10
NN_037638.1.2311.3
NN_037638.1.2311.7
NN_037638.1.2312.10
NN_037638.1.2312.2
NN_037638.1.2314.1
NN_037638.1.2318.1
NN_037638.1.2318.3
NN_037638.1.2320.1
NN_037638.1.2320.11
NN_037638.1.2320.12
NN_037638.1.2320.8
NN_037638.1.2321.7
NN_037638.1.2324.13
NN_037638.1.2324.2
NN_037638.1.2324.4
NN_037638.1.2324.5
NN_037638.1.2331.11
NN_037638.1.2331.12
NN_037638.1.2331.13
NN_037638.1.2331.14
NN_037638.1.2331.26
NN_037638.1.2331.30
NN_037638.1.2331.35
NN_037638.1.2331.38
NN_037638.1.2331.45
NN_037638.1.2331.50
NN_037638.1.2331.51
NN_037638.1.2340.1
NN_037638.1.2360.1
NN_037638.1.2361.1
NN_037638.1.2385.1
NN_037638.1.2386.3
NN_037638.1.2387.4
NN_037638.1.2387.6
NN_037638.1.2389.3
NN_037638.1.239.1
NN_037638.1.2402.2
NN_037638.1.2402.3
NN_037638.1.2402.5
NN_037638.1.2403.2
NN_037638.1.2409.1
NN_037638.1.241.1
NN_037638.1.2415.1
NN_037638.1.2418.3
NN_037638.1.2418.4
NN_037638.1.242.1
NN_037638.1.2421.2
NN_037638.1.2422.1
NN_037638.1.2423.1
NN_037638.1.2426.1
NN_037638.1.2430.1
NN_037638.1.2432.6
NN_037638.1.2433.1
NN_037638.1.2433.4
NN_037638.1.2435.1
NN_037638.1.2436.1
NN_037638.1.2444.3
NN_037638.1.2447.16
NN_037638.1.2447.21
NN_037638.1.2447.28
NN_037638.1.2451.2
NN_037638.1.2451.3
NN_037638.1.2457.6
NN_037638.1.2457.7
NN_037638.1.2460.1
NN_037638.1.2462.2
NN_037638.1.2464.1
NN_037638.1.2465.7
NN_037638.1.2466.4
NN_037638.1.2466.5
NN_037638.1.2466.6
NN_037638.1.2469.1
NN_037638.1.2472.1
NN_037638.1.2473.1
NN_037638.1.2473.2
NN_037638.1.2473.4
NN_037638.1.2476.1
NN_037638.1.2477.2
NN_037638.1.2477.6
NN_037638.1.2477.9
NN_037638.1.2478.10
NN_037638.1.2478.15
NN_037638.1.2478.6
NN_037638.1.2479.10
NN_037638.1.2479.14
NN_037638.1.2493.1
NN_037638.1.2494.1
NN_037638.1.2496.1
NN_037638.1.2497.10
NN_037638.1.2497.9
NN_037638.1.2498.3
NN_037638.1.2500.1
NN_037638.1.2507.1
NN_037638.1.2507.10
NN_037638.1.2507.2
NN_037638.1.2507.4
NN_037638.1.2507.6
NN_037638.1.2509.1
NN_037638.1.2513.1
NN_037638.1.2517.16
NN_037638.1.2517.20
NN_037638.1.2517.23
NN_037638.1.2517.26
NN_037638.1.2517.27
NN_037638.1.2517.28
NN_037638.1.2517.29
NN_037638.1.2517.34
NN_037638.1.2517.39
NN_037638.1.2517.4
NN_037638.1.2517.42
NN_037638.1.2517.43
NN_037638.1.2517.49
NN_037638.1.2517.51
NN_037638.1.2517.52
NN_037638.1.2517.53
NN_037638.1.2517.6
NN_037638.1.2517.61
NN_037638.1.2517.65
NN_037638.1.2517.72
NN_037638.1.2517.8
NN_037638.1.2517.9
NN_037638.1.2519.1
NN_037638.1.2521.1
NN_037638.1.2522.1
NN_037638.1.2523.7
NN_037638.1.2524.11
NN_037638.1.2524.13
NN_037638.1.2524.14
NN_037638.1.2524.9
NN_037638.1.2526.14
NN_037638.1.2526.15
NN_037638.1.2526.18
NN_037638.1.2526.19
NN_037638.1.2526.2
NN_037638.1.2526.7
NN_037638.1.2527.6
NN_037638.1.2528.1
NN_037638.1.2529.1
NN_037638.1.2531.1
NN_037638.1.2532.1
NN_037638.1.2533.6
NN_037638.1.2535.1
NN_037638.1.2537.1
NN_037638.1.2541.16
NN_037638.1.2541.21
NN_037638.1.2541.25
NN_037638.1.2541.26
NN_037638.1.2541.27
NN_037638.1.2541.28
NN_037638.1.2541.29
NN_037638.1.2541.30
NN_037638.1.2541.32
NN_037638.1.2541.6
NN_037638.1.2544.2
NN_037638.1.2544.7
NN_037638.1.255.1
NN_037638.1.2555.4
NN_037638.1.2555.5
NN_037638.1.2568.11
NN_037638.1.2568.13
NN_037638.1.2568.14
NN_037638.1.2568.18
NN_037638.1.2568.31
NN_037638.1.2568.35
NN_037638.1.2568.37
NN_037638.1.257.12
NN_037638.1.257.16
NN_037638.1.257.20
NN_037638.1.257.27
NN_037638.1.257.29
NN_037638.1.257.3
NN_037638.1.257.33
NN_037638.1.257.34
NN_037638.1.257.35
NN_037638.1.257.4
NN_037638.1.257.40
NN_037638.1.257.44
NN_037638.1.257.45
NN_037638.1.2572.1
NN_037638.1.2575.1
NN_037638.1.2576.1
NN_037638.1.2577.1
NN_037638.1.2584.1
NN_037638.1.2591.1
NN_037638.1.2597.2
NN_037638.1.2597.3
NN_037638.1.2597.4
NN_037638.1.2600.14
NN_037638.1.2600.4
NN_037638.1.2600.7
NN_037638.1.2607.1
NN_037638.1.2614.1
NN_037638.1.2616.1
NN_037638.1.2617.13
NN_037638.1.2617.2
NN_037638.1.2617.29
NN_037638.1.2617.3
NN_037638.1.2617.31
NN_037638.1.2617.32
NN_037638.1.2617.37
NN_037638.1.2617.39
NN_037638.1.2617.42
NN_037638.1.2617.44
NN_037638.1.2617.50
NN_037638.1.2617.51
NN_037638.1.2617.53
NN_037638.1.2617.55
NN_037638.1.2624.2
NN_037638.1.2626.2
NN_037638.1.2626.6
NN_037638.1.2627.1
NN_037638.1.2628.11
NN_037638.1.263.1
NN_037638.1.2635.1
NN_037638.1.2640.1
NN_037638.1.2643.18
NN_037638.1.2643.20
NN_037638.1.2643.38
NN_037638.1.2643.4
NN_037638.1.2643.43
NN_037638.1.2643.6
NN_037638.1.2653.1
NN_037638.1.2653.2
NN_037638.1.2653.4
NN_037638.1.2653.7
NN_037638.1.2653.8
NN_037638.1.2654.5
NN_037638.1.2656.10
NN_037638.1.2656.2
NN_037638.1.2656.3
NN_037638.1.2656.9
NN_037638.1.266.1
NN_037638.1.2660.12
NN_037638.1.2660.8
NN_037638.1.2662.7
NN_037638.1.2663.3
NN_037638.1.2663.4
NN_037638.1.2663.5
NN_037638.1.2663.8
NN_037638.1.2665.2
NN_037638.1.2669.2
NN_037638.1.2669.8
NN_037638.1.267.1
NN_037638.1.2671.1
NN_037638.1.2673.1
NN_037638.1.2677.1
NN_037638.1.2678.1
NN_037638.1.2685.3
NN_037638.1.2689.2
NN_037638.1.2689.6
NN_037638.1.269.1
NN_037638.1.2690.1
NN_037638.1.2697.1
NN_037638.1.2706.1
NN_037638.1.2708.1
NN_037638.1.2709.4
NN_037638.1.2711.5
NN_037638.1.2714.1
NN_037638.1.2715.1
NN_037638.1.2716.1
NN_037638.1.2725.2
NN_037638.1.2726.1
NN_037638.1.2733.1
NN_037638.1.2735.1
NN_037638.1.2741.1
NN_037638.1.2741.6
NN_037638.1.2744.1
NN_037638.1.2744.2
NN_037638.1.2745.1
NN_037638.1.2746.1
NN_037638.1.2746.13
NN_037638.1.2746.3
NN_037638.1.2746.7
NN_037638.1.2746.8
NN_037638.1.2754.1
NN_037638.1.2763.1
NN_037638.1.2766.3
NN_037638.1.2766.4
NN_037638.1.2766.6
NN_037638.1.2767.6
NN_037638.1.2769.10
NN_037638.1.2769.14
NN_037638.1.2769.16
NN_037638.1.2769.2
NN_037638.1.2769.23
NN_037638.1.2769.5
NN_037638.1.2769.7
NN_037638.1.2771.1
NN_037638.1.2772.1
NN_037638.1.2774.1
NN_037638.1.2775.1
NN_037638.1.2779.1
NN_037638.1.2784.1
NN_037638.1.2785.1
NN_037638.1.2788.1
NN_037638.1.2800.2
NN_037638.1.2801.1
NN_037638.1.2802.1
NN_037638.1.2818.1
NN_037638.1.2823.1
NN_037638.1.2824.1
NN_037638.1.2827.3
NN_037638.1.2827.4
NN_037638.1.2827.8
NN_037638.1.2828.1
NN_037638.1.283.1
NN_037638.1.2832.10
NN_037638.1.2832.4
NN_037638.1.2832.7
NN_037638.1.2835.1
NN_037638.1.2835.2
NN_037638.1.2836.13
NN_037638.1.2836.14
NN_037638.1.2836.17
NN_037638.1.2836.19
NN_037638.1.2836.2
NN_037638.1.2836.6
NN_037638.1.2839.1
NN_037638.1.2840.3
NN_037638.1.2841.1
NN_037638.1.2841.12
NN_037638.1.2841.17
NN_037638.1.2841.18
NN_037638.1.2841.26
NN_037638.1.2841.28
NN_037638.1.2841.8
NN_037638.1.2841.9
NN_037638.1.2844.1
NN_037638.1.2850.4
NN_037638.1.2852.10
NN_037638.1.2852.12
NN_037638.1.2852.4
NN_037638.1.2852.7
NN_037638.1.2853.1
NN_037638.1.2853.2
NN_037638.1.2853.4
NN_037638.1.2858.1
NN_037638.1.2863.1
NN_037638.1.2866.1
NN_037638.1.2868.1
NN_037638.1.2870.1
NN_037638.1.2871.1
NN_037638.1.2876.1
NN_037638.1.288.1
NN_037638.1.2885.1
NN_037638.1.2893.1
NN_037638.1.2895.23
NN_037638.1.2895.9
NN_037638.1.2899.10
NN_037638.1.2899.11
NN_037638.1.2899.13
NN_037638.1.2899.7
NN_037638.1.2900.15
NN_037638.1.2900.16
NN_037638.1.2900.18
NN_037638.1.2900.3
NN_037638.1.2900.6
NN_037638.1.2901.1
NN_037638.1.2902.1
NN_037638.1.2902.2
NN_037638.1.2903.4
NN_037638.1.2903.6
NN_037638.1.2903.8
NN_037638.1.2903.9
NN_037638.1.2914.1
NN_037638.1.2923.12
NN_037638.1.2923.6
NN_037638.1.2923.7
NN_037638.1.2924.7
NN_037638.1.2924.8
NN_037638.1.2925.1
NN_037638.1.2928.3
NN_037638.1.2928.7
NN_037638.1.2929.1
NN_037638.1.2930.10
NN_037638.1.2930.4
NN_037638.1.2932.2
NN_037638.1.2932.6
NN_037638.1.2933.5
NN_037638.1.2934.4
NN_037638.1.2936.1
NN_037638.1.2936.2
NN_037638.1.2936.4
NN_037638.1.2936.6
NN_037638.1.2936.7
NN_037638.1.2939.10
NN_037638.1.2939.12
NN_037638.1.2939.21
NN_037638.1.2939.24
NN_037638.1.2939.6
NN_037638.1.2939.8
NN_037638.1.2939.9
NN_037638.1.294.1
NN_037638.1.2940.10
NN_037638.1.2940.13
NN_037638.1.2940.9
NN_037638.1.2944.1
NN_037638.1.2944.5
NN_037638.1.2947.1
NN_037638.1.2948.1
NN_037638.1.2948.10
NN_037638.1.2951.1
NN_037638.1.2954.5
NN_037638.1.2954.8
NN_037638.1.2960.1
NN_037638.1.2960.10
NN_037638.1.2966.1
NN_037638.1.2967.2
NN_037638.1.2967.5
NN_037638.1.2969.1
NN_037638.1.2971.3
NN_037638.1.2971.9
NN_037638.1.2978.2
NN_037638.1.2980.15
NN_037638.1.2980.18
NN_037638.1.2980.2
NN_037638.1.2982.6
NN_037638.1.2983.2
NN_037638.1.2983.6
NN_037638.1.2983.9
NN_037638.1.2985.3
NN_037638.1.2986.4
NN_037638.1.2986.5
NN_037638.1.2986.7
NN_037638.1.2988.1
NN_037638.1.2988.4
NN_037638.1.2988.5
NN_037638.1.2991.1
NN_037638.1.2991.13
NN_037638.1.2991.16
NN_037638.1.2991.5
NN_037638.1.2991.9
NN_037638.1.2994.2
NN_037638.1.2994.3
NN_037638.1.2995.1
NN_037638.1.2996.10
NN_037638.1.2996.19
NN_037638.1.2996.4
NN_037638.1.2996.8
NN_037638.1.3.5
NN_037638.1.3002.1
NN_037638.1.3003.10
NN_037638.1.3003.7
NN_037638.1.3006.4
NN_037638.1.3008.1
NN_037638.1.3009.1
NN_037638.1.3011.3
NN_037638.1.3013.12
NN_037638.1.3013.22
NN_037638.1.3013.6
NN_037638.1.3014.1
NN_037638.1.3014.13
NN_037638.1.3014.14
NN_037638.1.3014.18
NN_037638.1.3015.2
NN_037638.1.3015.6
NN_037638.1.302.1
NN_037638.1.3020.10
NN_037638.1.3020.11
NN_037638.1.3020.18
NN_037638.1.3020.2
NN_037638.1.3020.7
NN_037638.1.3023.2
NN_037638.1.3023.4
NN_037638.1.3025.1
NN_037638.1.3028.2
NN_037638.1.3029.2
NN_037638.1.3030.1
NN_037638.1.3037.1
NN_037638.1.3037.2
NN_037638.1.3037.20
NN_037638.1.3037.3
NN_037638.1.3037.31
NN_037638.1.3037.36
NN_037638.1.3037.6
NN_037638.1.3038.12
NN_037638.1.3038.13
NN_037638.1.3038.3
NN_037638.1.3038.5
NN_037638.1.3038.7
NN_037638.1.304.1
NN_037638.1.3041.11
NN_037638.1.3041.4
NN_037638.1.3041.7
NN_037638.1.3053.12
NN_037638.1.3053.13
NN_037638.1.3053.32
NN_037638.1.3053.34
NN_037638.1.3053.39
NN_037638.1.3053.40
NN_037638.1.3053.41
NN_037638.1.3053.43
NN_037638.1.3053.9
NN_037638.1.3054.1
NN_037638.1.3057.23
NN_037638.1.3057.25
NN_037638.1.3057.26
NN_037638.1.3057.40
NN_037638.1.3057.6
NN_037638.1.3058.1
NN_037638.1.3058.12
NN_037638.1.3058.5
NN_037638.1.306.1
NN_037638.1.3065.1
NN_037638.1.3067.1
NN_037638.1.3070.1
NN_037638.1.3071.3
NN_037638.1.3072.10
NN_037638.1.3072.12
NN_037638.1.3072.14
NN_037638.1.3072.15
NN_037638.1.3072.18
NN_037638.1.3072.23
NN_037638.1.3072.6
NN_037638.1.3074.1
NN_037638.1.3074.11
NN_037638.1.3080.1
NN_037638.1.3083.1
NN_037638.1.3085.1
NN_037638.1.3085.13
NN_037638.1.3085.16
NN_037638.1.3085.19
NN_037638.1.3085.2
NN_037638.1.3085.22
NN_037638.1.3085.31
NN_037638.1.3085.4
NN_037638.1.3087.9
NN_037638.1.3088.7
NN_037638.1.3089.1
NN_037638.1.3090.1
NN_037638.1.3099.3
NN_037638.1.3100.11
NN_037638.1.3100.3
NN_037638.1.3100.4
NN_037638.1.3103.5
NN_037638.1.3105.1
NN_037638.1.3108.1
NN_037638.1.3109.1
NN_037638.1.3110.2
NN_037638.1.3110.5
NN_037638.1.3112.1
NN_037638.1.3112.10
NN_037638.1.3112.4
NN_037638.1.3114.1
NN_037638.1.3114.12
NN_037638.1.3114.18
NN_037638.1.3114.20
NN_037638.1.3115.1
NN_037638.1.3116.1
NN_037638.1.312.4
NN_037638.1.312.7
NN_037638.1.3120.1
NN_037638.1.3121.1
NN_037638.1.3122.1
NN_037638.1.3124.1
NN_037638.1.3129.1
NN_037638.1.3132.1
NN_037638.1.3137.1
NN_037638.1.3144.1
NN_037638.1.3150.1
NN_037638.1.3158.1
NN_037638.1.316.12
NN_037638.1.316.2
NN_037638.1.316.20
NN_037638.1.316.22
NN_037638.1.316.23
NN_037638.1.316.24
NN_037638.1.316.27
NN_037638.1.316.28
NN_037638.1.316.3
NN_037638.1.316.6
NN_037638.1.3161.1
NN_037638.1.3161.4
NN_037638.1.3162.1
NN_037638.1.3165.14
NN_037638.1.3165.17
NN_037638.1.3165.20
NN_037638.1.3165.22
NN_037638.1.3165.24
NN_037638.1.3165.27
NN_037638.1.3165.3
NN_037638.1.3165.6
NN_037638.1.3174.1
NN_037638.1.3176.1
NN_037638.1.3184.4
NN_037638.1.3184.5
NN_037638.1.3187.20
NN_037638.1.3187.23
NN_037638.1.3187.24
NN_037638.1.3187.4
NN_037638.1.3187.8
NN_037638.1.3192.4
NN_037638.1.3192.7
NN_037638.1.3192.9
NN_037638.1.3193.1
NN_037638.1.3194.1
NN_037638.1.3195.1
NN_037638.1.3197.11
NN_037638.1.3197.2
NN_037638.1.3197.4
NN_037638.1.3197.6
NN_037638.1.3198.12
NN_037638.1.3198.14
NN_037638.1.3198.17
NN_037638.1.3198.2
NN_037638.1.3198.23
NN_037638.1.3198.5
NN_037638.1.3198.68
NN_037638.1.3201.2
NN_037638.1.3202.1
NN_037638.1.3205.2
NN_037638.1.3205.7
NN_037638.1.321.3
NN_037638.1.3217.3
NN_037638.1.322.5
NN_037638.1.3221.3
NN_037638.1.3221.5
NN_037638.1.3226.1
NN_037638.1.3228.1
NN_037638.1.3228.11
NN_037638.1.3230.3
NN_037638.1.3231.2
NN_037638.1.3234.8
NN_037638.1.3242.1
NN_037638.1.3243.1
NN_037638.1.3244.1
NN_037638.1.3245.15
NN_037638.1.3245.24
NN_037638.1.3245.3
NN_037638.1.3245.9
NN_037638.1.3246.1
NN_037638.1.3256.1
NN_037638.1.3259.1
NN_037638.1.3266.1
NN_037638.1.3266.2
NN_037638.1.3266.7
NN_037638.1.3266.9
NN_037638.1.3268.7
NN_037638.1.3270.7
NN_037638.1.3271.13
NN_037638.1.3271.16
NN_037638.1.3271.4
NN_037638.1.3271.5
NN_037638.1.3271.9
NN_037638.1.3273.1
NN_037638.1.3275.3
NN_037638.1.3281.2
NN_037638.1.3281.22
NN_037638.1.3281.3
NN_037638.1.3286.1
NN_037638.1.3290.1
NN_037638.1.3297.10
NN_037638.1.3297.12
NN_037638.1.3297.14
NN_037638.1.3297.3
NN_037638.1.3297.5
NN_037638.1.3297.7
NN_037638.1.3297.9
NN_037638.1.33.1
NN_037638.1.3300.1
NN_037638.1.3302.2
NN_037638.1.3303.2
NN_037638.1.3303.7
NN_037638.1.3303.8
NN_037638.1.3304.13
NN_037638.1.3304.2
NN_037638.1.3304.7
NN_037638.1.3306.1
NN_037638.1.3308.1
NN_037638.1.3309.10
NN_037638.1.3309.11
NN_037638.1.3309.17
NN_037638.1.3309.23
NN_037638.1.3309.4
NN_037638.1.3325.1
NN_037638.1.3336.1
NN_037638.1.3337.3
NN_037638.1.334.1
NN_037638.1.3341.1
NN_037638.1.3344.1
NN_037638.1.3347.10
NN_037638.1.3347.11
NN_037638.1.3347.14
NN_037638.1.3347.16
NN_037638.1.3347.17
NN_037638.1.3350.1
NN_037638.1.3357.1
NN_037638.1.3360.5
NN_037638.1.3360.6
NN_037638.1.3364.1
NN_037638.1.3370.1
NN_037638.1.3374.1
NN_037638.1.3383.1
NN_037638.1.3388.1
NN_037638.1.3400.1
NN_037638.1.3402.1
NN_037638.1.3408.6
NN_037638.1.3415.1
NN_037638.1.3418.3
NN_037638.1.3418.4
NN_037638.1.3419.1
NN_037638.1.3431.1
NN_037638.1.3435.1
NN_037638.1.3437.1
NN_037638.1.3439.6
NN_037638.1.3441.1
NN_037638.1.3445.1
NN_037638.1.345.2
NN_037638.1.3452.1
NN_037638.1.3462.3
NN_037638.1.3464.11
NN_037638.1.3465.1
NN_037638.1.3465.2
NN_037638.1.3467.1
NN_037638.1.347.1
NN_037638.1.3470.1
NN_037638.1.3476.1
NN_037638.1.3476.10
NN_037638.1.3476.11
NN_037638.1.3476.12
NN_037638.1.3476.15
NN_037638.1.3476.2
NN_037638.1.3476.6
NN_037638.1.3476.7
NN_037638.1.3476.8
NN_037638.1.3477.5
NN_037638.1.3478.1
NN_037638.1.3478.2
NN_037638.1.3478.3
NN_037638.1.3480.3
NN_037638.1.3480.7
NN_037638.1.3480.9
NN_037638.1.3481.1
NN_037638.1.3492.1
NN_037638.1.3493.1
NN_037638.1.3496.1
NN_037638.1.3497.8
NN_037638.1.3498.1
NN_037638.1.3507.1
NN_037638.1.3508.1
NN_037638.1.3509.2
NN_037638.1.351.2
NN_037638.1.351.6
NN_037638.1.351.8
NN_037638.1.3511.2
NN_037638.1.3512.2
NN_037638.1.3512.3
NN_037638.1.3512.6
NN_037638.1.3513.11
[truncated: 16,645 more rows]
