# Supplementary material for: A Global Survey of the Full-Length Transcriptome of Apis mellifera by Single-Molecule Long-Read Sequencing
Source: Int J Mol Sci. 2023 Mar 18;24(6):5827. doi: 10.3390/ijms24065827 (PMC10059051; doi:10.3390/ijms24065827)
Supplement: Supplementary file 1 [file ijms-24-05827-s001.zip › TableS5.xlsx]

## Sheet: Q.uniq.isoform.total.GO_enr
GO_class	GO ID	GO_term	Hit_number	Background number	P-Value	Transcript IDs
Molecular Function	GO:0052689	carboxylic ester hydrolase activity	96	429	1.02584e-05	NC_037644.1.1463.2,NC_037640.1.718.1,NC_037644.1.1459.26,NC_037651.1.980.1,NC_037649.1.647.5,NC_037645.1.676.2,NC_037644.1.1060.20,NW_020555859.1.40.7,NC_037648.1.2138.15,NC_037644.1.1060.1,NC_037651.1.260.3,NC_037648.1.1784.15,NC_037651.1.260.4,NC_037644.1.1458.2,NC_037644.1.1060.23,NC_037645.1.676.5,NC_037649.1.647.16,NC_037644.1.1060.16,NC_037644.1.1459.6,NC_037644.1.1060.9,NC_037641.1.1321.18…
Cellular Component	GO:0005581	collagen trimer	24	69	2.35754e-05	NC_037641.1.1663.4,NC_037642.1.1857.4,NC_037649.1.30.5,NC_037653.1.1061.4,NC_037653.1.553.2,NC_037648.1.543.1,NC_037653.1.1063.1,NC_037653.1.1061.8,NC_037648.1.1691.1,NC_037638.1.1794.3,NC_037653.1.554.6,NC_037653.1.554.2,NC_037653.1.553.4,NC_037653.1.554.7,NC_037653.1.1061.14,NC_037638.1.1794.2,NC_037653.1.1061.13,NC_037653.1.554.4,NC_037653.1.554.5,NC_037649.1.766.1,NC_037653.1.554.1,NC_037653.…
Cellular Component	GO:0070603	SWI/SNF superfamily-type complex	67	291	8.37216e-05	NC_037648.1.856.13,NC_037643.1.278.39,NC_037652.1.598.4,NC_037640.1.1794.10,NC_037645.1.690.6,NC_037652.1.598.9,NC_037645.1.969.1,NC_037648.1.1032.5,NC_037643.1.278.49,NC_037648.1.1099.2,NC_037643.1.278.51,NC_037650.1.774.16,NC_037648.1.856.6,NC_037648.1.1099.12,NC_037640.1.1794.23,NC_037652.1.598.7,NC_037650.1.774.18,NC_037652.1.598.6,NC_037648.1.856.1,NC_037650.1.774.23,NC_037648.1.856.14,NC_03…
Cellular Component	GO:1904949	ATPase complex	67	291	8.37216e-05	NC_037648.1.856.18,NC_037639.1.1478.6,NC_037648.1.856.16,NC_037650.1.774.10,NC_037648.1.2166.1,NC_037639.1.1478.11,NC_037650.1.774.20,NC_037644.1.1575.19,NC_037640.1.1794.4,NC_037643.1.278.24,NC_037650.1.774.6,NC_037640.1.924.6,NC_037650.1.774.37,NC_037648.1.1032.33,NC_037650.1.774.31,NC_037644.1.1575.29,NC_037648.1.856.10,NC_037645.1.783.14,NC_037650.1.774.13,NC_037650.1.774.34,NC_037643.1.278.2…
Cellular Component	GO:0000922	spindle pole	23	71	0.000121425	NC_037648.1.841.12,NC_037643.1.806.4,NC_037642.1.1880.13,NC_037648.1.841.9,NC_037642.1.1880.7,NC_037643.1.807.1,NC_037648.1.841.13,NC_037642.1.1231.4,NC_037641.1.400.5,NC_037648.1.841.8,NC_037648.1.841.15,NC_037648.1.1959.1,NC_037641.1.400.1,NC_037647.1.1169.5,NC_037643.1.806.5,NC_037642.1.1231.6,NC_037647.1.1169.2,NC_037647.1.1169.3,NC_037648.1.841.5,NW_020555859.1.41.1,NC_037649.1.1274.4,NC_037…
Cellular Component	GO:0005604	basement membrane	23	71	0.000121425	NC_037653.1.1061.8,NC_037653.1.1063.1,NC_037653.1.1061.4,NC_037653.1.553.2,NC_037653.1.554.6,NC_037641.1.759.13,NC_037641.1.759.9,NC_037653.1.1061.13,NC_037641.1.759.1,NC_037641.1.1716.1,NC_037653.1.1061.14,NC_037653.1.554.7,NC_037653.1.554.2,NC_037653.1.553.4,NC_037641.1.759.4,NC_037653.1.1061.10,NC_037653.1.1061.16,NC_037653.1.554.1,NC_037653.1.1061.17,NC_037641.1.759.12,NC_037641.1.759.24,NC_0…
Biological Process	GO:0046514	ceramide catabolic process	20	59	0.000164677	NC_037645.1.376.55,NC_037645.1.376.49,NC_037645.1.376.21,NC_037645.1.376.41,NC_037645.1.376.14,NC_037645.1.376.26,NC_037645.1.376.7,NC_037645.1.376.11,NC_037645.1.376.54,NC_037645.1.376.37,NC_037645.1.376.34,NC_037645.1.376.32,NC_037645.1.376.6,NC_037645.1.376.28,NC_037645.1.376.44,NC_037645.1.376.35,NC_037645.1.376.47,NC_037645.1.376.39,NC_037645.1.376.18,NC_037645.1.376.58
Molecular Function	GO:0017040	N-acylsphingosine amidohydrolase activity	20	59	0.000164677	NC_037645.1.376.11,NC_037645.1.376.54,NC_037645.1.376.37,NC_037645.1.376.7,NC_037645.1.376.32,NC_037645.1.376.34,NC_037645.1.376.49,NC_037645.1.376.55,NC_037645.1.376.21,NC_037645.1.376.41,NC_037645.1.376.26,NC_037645.1.376.14,NC_037645.1.376.18,NC_037645.1.376.58,NC_037645.1.376.28,NC_037645.1.376.6,NC_037645.1.376.35,NC_037645.1.376.44,NC_037645.1.376.47,NC_037645.1.376.39
Molecular Function	GO:0102121	ceramidase activity	20	59	0.000164677	NC_037645.1.376.18,NC_037645.1.376.58,NC_037645.1.376.47,NC_037645.1.376.39,NC_037645.1.376.6,NC_037645.1.376.28,NC_037645.1.376.44,NC_037645.1.376.35,NC_037645.1.376.34,NC_037645.1.376.32,NC_037645.1.376.7,NC_037645.1.376.54,NC_037645.1.376.11,NC_037645.1.376.37,NC_037645.1.376.41,NC_037645.1.376.21,NC_037645.1.376.14,NC_037645.1.376.26,NC_037645.1.376.55,NC_037645.1.376.49
Molecular Function	GO:0042393	histone binding	21	64	0.00019251	NC_037650.1.774.46,NC_037650.1.774.8,NC_037650.1.774.34,NC_037642.1.442.7,NC_037650.1.774.13,NC_037642.1.442.2,NC_037650.1.774.50,NC_037650.1.774.23,NC_037650.1.774.22,NC_037650.1.774.21,NC_037642.1.442.6,NC_037650.1.774.31,NC_037650.1.774.17,NC_037650.1.774.16,NC_037650.1.774.6,NC_037650.1.774.37,NC_037650.1.774.20,NC_037650.1.774.10,NC_037647.1.948.2,NC_037642.1.629.8,NC_037650.1.774.18
Biological Process	GO:0006665	sphingolipid metabolic process	55	234	0.000196163	NC_037645.1.376.28,NC_037650.1.105.14,NC_037645.1.376.35,NC_037642.1.1866.1,NC_037641.1.1530.3,NC_037643.1.2143.11,NC_037645.1.376.39,NC_037641.1.1530.2,NC_037641.1.1103.49,NC_037650.1.105.9,NC_037643.1.2143.29,NC_037641.1.1103.17,NC_037643.1.2143.28,NC_037645.1.376.18,NC_037645.1.376.58,NC_037645.1.376.21,NC_037645.1.376.41,NC_037641.1.1103.35,NC_037645.1.376.14,NC_037642.1.1866.5,NC_037642.1.18…
Molecular Function	GO:0004174	electron-transferring-flavoprotein dehydrogenase activity	8	14	0.000269819	NC_037639.1.1107.7,NC_037639.1.1107.15,NC_037639.1.1107.10,NC_037639.1.1107.8,NC_037639.1.1107.6,NC_037639.1.1107.12,NC_037639.1.1107.11,NC_037639.1.1107.13
Molecular Function	GO:0016649	oxidoreductase activity, acting on the CH-NH group of donors, quinone or similar compound as acceptor	8	14	0.000269819	NC_037639.1.1107.8,NC_037639.1.1107.15,NC_037639.1.1107.10,NC_037639.1.1107.7,NC_037639.1.1107.11,NC_037639.1.1107.13,NC_037639.1.1107.6,NC_037639.1.1107.12
Biological Process	GO:0034204	lipid translocation	16	44	0.000292469	NC_037639.1.924.6,NC_037639.1.924.14,NC_037639.1.924.22,NC_037639.1.924.2,NC_037639.1.924.19,NC_037639.1.924.21,NC_037639.1.924.42,NC_037639.1.924.13,NC_037639.1.2047.1,NC_037639.1.924.37,NC_037639.1.924.29,NC_037639.1.924.40,NC_037639.1.924.12,NC_037639.1.924.30,NC_037639.1.924.25,NC_037639.1.924.23
Biological Process	GO:0045332	phospholipid translocation	16	44	0.000292469	NC_037639.1.924.13,NC_037639.1.2047.1,NC_037639.1.924.29,NC_037639.1.924.37,NC_037639.1.924.40,NC_037639.1.924.12,NC_037639.1.924.30,NC_037639.1.924.25,NC_037639.1.924.23,NC_037639.1.924.14,NC_037639.1.924.6,NC_037639.1.924.22,NC_037639.1.924.19,NC_037639.1.924.2,NC_037639.1.924.21,NC_037639.1.924.42
Biological Process	GO:0097035	regulation of membrane lipid distribution	16	44	0.000292469	NC_037639.1.924.23,NC_037639.1.924.25,NC_037639.1.924.30,NC_037639.1.924.12,NC_037639.1.924.40,NC_037639.1.924.29,NC_037639.1.924.37,NC_037639.1.2047.1,NC_037639.1.924.13,NC_037639.1.924.42,NC_037639.1.924.21,NC_037639.1.924.19,NC_037639.1.924.2,NC_037639.1.924.22,NC_037639.1.924.14,NC_037639.1.924.6
Biological Process	GO:0006643	membrane lipid metabolic process	80	377	0.000323769	NC_037641.1.1103.14,NC_037643.1.2143.13,NC_037642.1.1866.21,NC_037645.1.376.6,NC_037651.1.1095.1,NC_037653.1.387.8,NC_037642.1.1773.8,NC_037645.1.1234.33,NC_037651.1.512.2,NC_037650.1.105.8,NC_037645.1.376.26,NC_037649.1.1283.6,NC_037643.1.2143.12,NC_037645.1.1234.22,NC_037643.1.2143.16,NC_037645.1.376.55,NC_037653.1.387.12,NC_037642.1.1565.3,NC_037645.1.376.32,NC_037639.1.2136.1,NC_037643.1.2143…
Biological Process	GO:0044255	cellular lipid metabolic process	240	1337	0.000361368	NC_037648.1.1581.9,NC_037645.1.376.18,NC_037642.1.1788.9,NC_037641.1.88.21,NC_037645.1.376.58,NC_037643.1.2021.7,NC_037643.1.2021.5,NC_037643.1.2143.11,NC_037645.1.1234.19,NC_037645.1.1234.23,NC_037642.1.953.4,NC_037638.1.3032.3,NC_037651.1.891.2,NC_037648.1.1200.3,NC_037645.1.1190.4,NC_037642.1.2019.3,NC_037645.1.376.34,NC_037647.1.770.6,NC_037638.1.3744.9,NC_037639.1.1079.10,NC_037649.1.1061.3,…
Cellular Component	GO:0030016	myofibril	96	473	0.000458067	NC_037643.1.1192.246,NC_037643.1.1192.69,NC_037643.1.1192.114,NC_037643.1.1192.104,NC_037643.1.1192.279,NC_037643.1.1192.139,NC_037643.1.1192.23,NC_037645.1.991.110,NC_037643.1.1192.146,NC_037639.1.867.31,NC_037645.1.991.45,NC_037639.1.867.110,NC_037645.1.991.74,NC_037645.1.991.25,NC_037643.1.1192.285,NC_037643.1.1192.186,NC_037643.1.1192.241,NC_037643.1.1192.201,NC_037643.1.1192.157,NC_037643.1.…
Cellular Component	GO:0043292	contractile fiber	96	473	0.000458067	NC_037643.1.1192.188,NC_037645.1.991.63,NC_037643.1.1192.147,NC_037643.1.1192.163,NC_037643.1.1192.215,NC_037643.1.1192.68,NC_037643.1.1192.82,NC_037643.1.1192.33,NC_037639.1.867.64,NC_037639.1.867.70,NC_037643.1.1192.136,NC_037643.1.1192.211,NC_037643.1.1192.198,NC_037643.1.1192.270,NC_037643.1.1192.25,NC_037643.1.1192.117,NC_037643.1.1192.250,NC_037643.1.1192.50,NC_037645.1.991.60,NC_037643.1.1…
Molecular Function	GO:0102545	phosphatidyl phospholipase B activity	11	26	0.00058444	NC_037644.1.1459.40,NC_037644.1.1459.5,NC_037644.1.1459.20,NC_037644.1.1463.2,NC_037644.1.1459.26,NC_037644.1.1458.2,NC_037650.1.62.1,NC_037644.1.1459.2,NC_037644.1.1459.19,NC_037644.1.1459.44,NC_037644.1.1459.6
Biological Process	GO:0006672	ceramide metabolic process	20	65	0.000694567	NC_037645.1.376.49,NC_037645.1.376.55,NC_037645.1.376.21,NC_037645.1.376.41,NC_037645.1.376.14,NC_037645.1.376.26,NC_037645.1.376.37,NC_037645.1.376.54,NC_037645.1.376.11,NC_037645.1.376.7,NC_037645.1.376.34,NC_037645.1.376.32,NC_037645.1.376.28,NC_037645.1.376.6,NC_037645.1.376.35,NC_037645.1.376.44,NC_037645.1.376.47,NC_037645.1.376.39,NC_037645.1.376.18,NC_037645.1.376.58
Biological Process	GO:0031109	microtubule polymerization or depolymerization	21	70	0.000749464	NC_037652.1.538.1,NC_037648.1.1909.1,NC_037642.1.1899.1,NC_037641.1.400.1,NC_037647.1.1169.5,NC_037643.1.806.5,NC_037647.1.1169.3,NC_037647.1.1169.2,NC_037642.1.1231.6,NC_037649.1.466.2,NC_037648.1.1909.15,NW_020555859.1.41.1,NC_037641.1.400.2,NC_037643.1.806.1,NC_037643.1.806.4,NC_037643.1.807.1,NC_037648.1.1909.13,NC_037641.1.400.5,NC_037648.1.1909.14,NC_037642.1.1231.4,NC_037648.1.1909.11
Biological Process	GO:0015914	phospholipid transport	31	119	0.000766655	NC_037641.1.1786.10,NC_037639.1.924.13,NC_037639.1.740.16,NC_037643.1.318.3,NC_037639.1.740.35,NC_037639.1.2047.1,NC_037639.1.924.37,NC_037639.1.924.29,NC_037639.1.924.40,NC_037639.1.924.12,NC_037646.1.1433.1,NC_037641.1.848.1,NC_037639.1.924.30,NC_037639.1.740.11,NC_037639.1.924.25,NC_037639.1.924.23,NC_037639.1.924.6,NC_037639.1.740.18,NC_037639.1.924.14,NC_037639.1.740.9,NC_037639.1.740.28,NC_…
Cellular Component	GO:0016514	SWI/SNF complex	30	114	0.000772263	NC_037639.1.1478.6,NC_037639.1.1478.11,NC_037650.1.774.10,NC_037652.1.598.7,NC_037650.1.774.18,NC_037650.1.774.17,NC_037650.1.774.16,NC_037648.1.1032.33,NC_037650.1.774.21,NC_037645.1.783.26,NC_037650.1.774.31,NC_037650.1.774.20,NC_037650.1.774.6,NC_037650.1.774.37,NC_037652.1.598.8,NC_037645.1.783.14,NC_037648.1.1032.5,NC_037650.1.774.50,NC_037652.1.598.9,NC_037648.1.1032.7,NC_037650.1.774.22,NC…
Molecular Function	GO:0140326	ATPase-coupled intramembrane lipid transporter activity	30	114	0.000772263	NC_037639.1.740.9,NC_037639.1.924.6,NC_037639.1.924.14,NC_037639.1.740.18,NC_037639.1.740.1,NC_037639.1.924.22,NC_037639.1.740.28,NC_037639.1.740.14,NC_037639.1.924.42,NC_037639.1.924.21,NC_037639.1.924.2,NC_037639.1.924.19,NC_037639.1.740.24,NC_037639.1.740.39,NC_037643.1.318.3,NC_037639.1.740.16,NC_037641.1.1786.10,NC_037639.1.924.13,NC_037639.1.924.37,NC_037639.1.924.29,NC_037639.1.740.35,NC_0…
Cellular Component	GO:0045239	tricarboxylic acid cycle enzyme complex	11	28	0.00122632	NC_037647.1.1431.5,NC_037647.1.1431.2,NC_037647.1.1431.6,NC_037647.1.1431.15,NC_037647.1.1431.13,NC_037642.1.1768.14,NC_037647.1.647.4,NC_037647.1.1431.7,NC_037642.1.1768.11,NC_037642.1.1768.9,NC_037642.1.1768.7
Biological Process	GO:0015748	organophosphate ester transport	35	144	0.00140533	NC_037639.1.740.28,NC_037639.1.924.22,NC_037639.1.924.6,NC_037644.1.594.10,NC_037639.1.924.14,NC_037639.1.740.18,NC_037639.1.740.39,NC_037646.1.601.3,NC_037639.1.740.35,NC_037639.1.2047.1,NC_037641.1.1786.10,NC_037644.1.594.15,NC_037646.1.1433.1,NC_037641.1.848.1,NC_037639.1.924.30,NC_037639.1.740.11,NC_037639.1.924.23,NC_037639.1.924.40,NC_037642.1.579.6,NC_037638.1.2833.3,NC_037639.1.740.1,NC_0…
Molecular Function	GO:0005201	extracellular matrix structural constituent	17	55	0.00160888	NC_037653.1.554.6,NC_037653.1.1061.4,NC_037653.1.553.2,NC_037653.1.1061.8,NC_037653.1.1063.1,NC_037641.1.1663.4,NC_037653.1.1061.17,NC_037653.1.554.1,NC_037653.1.1061.16,NC_037653.1.1061.10,NC_037653.1.554.5,NC_037653.1.554.4,NC_037653.1.1061.13,NC_037653.1.553.4,NC_037653.1.554.2,NC_037653.1.1061.14,NC_037653.1.554.7
Biological Process	GO:0046785	microtubule polymerization	15	46	0.00163762	NC_037647.1.1169.5,NC_037643.1.806.5,NC_037647.1.1169.3,NC_037643.1.807.1,NC_037647.1.1169.2,NC_037642.1.1231.6,NC_037643.1.806.4,NC_037652.1.538.1,NC_037641.1.400.1,NC_037641.1.400.2,NC_037643.1.806.1,NC_037649.1.466.2,NC_037641.1.400.5,NW_020555859.1.41.1,NC_037642.1.1231.4
Biological Process	GO:0006629	lipid metabolic process	320	1880	0.00167986	NC_037651.1.164.3,NC_037652.1.810.7,NC_037638.1.2980.13,NC_037643.1.759.11,NC_037644.1.1458.2,NC_037643.1.1136.3,NC_037651.1.512.2,NC_037642.1.1773.8,NC_037645.1.2005.14,NC_037642.1.953.6,NC_037649.1.859.1,NC_037649.1.1283.6,NC_037652.1.310.36,NC_037643.1.1641.11,NC_037638.1.2666.10,NC_037643.1.1641.9,NC_037644.1.1459.26,NC_037653.1.387.12,NC_037640.1.373.5,NC_037647.1.971.10,NC_037641.1.88.18,NC…
Cellular Component	GO:0062023	collagen-containing extracellular matrix	28	109	0.00168329	NC_037653.1.554.6,NC_037646.1.555.7,NC_037653.1.1061.8,NC_037653.1.1063.1,NC_037653.1.1061.4,NC_037653.1.553.2,NC_037642.1.968.2,NC_037646.1.555.6,NC_037642.1.968.8,NC_037653.1.1061.16,NC_037642.1.968.5,NC_037653.1.1061.10,NC_037653.1.1061.17,NC_037653.1.554.1,NC_037641.1.759.24,NC_037641.1.759.12,NC_037653.1.554.5,NC_037653.1.554.4,NC_037641.1.759.13,NC_037653.1.1061.13,NC_037641.1.759.1,NC_0376…
Molecular Function	GO:0043015	gamma-tubulin binding	13	38	0.00202213	NC_037641.1.400.2,NC_037643.1.806.1,NW_020555859.1.41.1,NC_037642.1.1231.4,NC_037641.1.400.5,NC_037647.1.1169.5,NC_037643.1.806.5,NC_037642.1.1231.6,NC_037647.1.1169.2,NC_037647.1.1169.3,NC_037643.1.807.1,NC_037643.1.806.4,NC_037641.1.400.1
Biological Process	GO:0046168	glycerol-3-phosphate catabolic process	8	18	0.00227602	NC_037646.1.1054.8,NC_037646.1.1056.6,NC_037646.1.1056.1,NC_037646.1.1054.2,NC_037646.1.1056.3,NC_037646.1.172.1,NC_037646.1.1054.9,NC_037646.1.1056.2
Molecular Function	GO:0004367	glycerol-3-phosphate dehydrogenase [NAD+] activity	8	18	0.00227602	NC_037646.1.1054.2,NC_037646.1.1056.6,NC_037646.1.1056.1,NC_037646.1.1054.8,NC_037646.1.1056.2,NC_037646.1.1054.9,NC_037646.1.172.1,NC_037646.1.1056.3
Molecular Function	GO:0047952	glycerol-3-phosphate dehydrogenase [NAD(P)+] activity	8	18	0.00227602	NC_037646.1.1054.8,NC_037646.1.1056.6,NC_037646.1.1056.1,NC_037646.1.1054.2,NC_037646.1.1056.3,NC_037646.1.172.1,NC_037646.1.1054.9,NC_037646.1.1056.2
Cellular Component	GO:0031012	extracellular matrix	32	132	0.00228879	NC_037646.1.555.7,NC_037653.1.1061.8,NC_037653.1.553.2,NC_037653.1.1061.4,NC_037646.1.555.6,NC_037638.1.451.3,NC_037638.1.436.12,NC_037653.1.554.1,NC_037653.1.554.5,NC_037653.1.554.4,NC_037641.1.759.1,NC_037641.1.759.9,NC_037653.1.1061.14,NC_037653.1.554.7,NC_037653.1.554.2,NC_037641.1.759.4,NC_037653.1.554.6,NC_037638.1.451.2,NC_037653.1.1063.1,NC_037642.1.968.2,NC_037642.1.968.8,NC_037653.1.106…
Biological Process	GO:0006937	regulation of muscle contraction	62	298	0.002299	NC_037643.1.1192.136,NC_037643.1.1192.76,NC_037643.1.1192.275,NC_037643.1.1192.198,NC_037643.1.1192.270,NC_037643.1.1192.211,NC_037643.1.1192.82,NC_037643.1.1192.158,NC_037643.1.1192.249,NC_037643.1.1192.33,NC_037643.1.1192.134,NC_037643.1.1192.147,NC_037643.1.1192.68,NC_037643.1.1192.215,NC_037643.1.1192.163,NC_037643.1.1192.148,NC_037643.1.1192.263,NC_037643.1.1192.188,NC_037643.1.1192.303,NC_0…
Biological Process	GO:0090257	regulation of muscle system process	62	298	0.002299	NC_037643.1.1192.249,NC_037643.1.1192.33,NC_037643.1.1192.158,NC_037643.1.1192.82,NC_037643.1.1192.198,NC_037643.1.1192.275,NC_037643.1.1192.270,NC_037643.1.1192.211,NC_037643.1.1192.76,NC_037643.1.1192.136,NC_037643.1.1192.263,NC_037643.1.1192.188,NC_037643.1.1192.148,NC_037643.1.1192.68,NC_037643.1.1192.215,NC_037643.1.1192.163,NC_037643.1.1192.134,NC_037643.1.1192.147,NC_037643.1.1192.70,NC_03…
Biological Process	GO:0007020	microtubule nucleation	14	43	0.00235231	NC_037643.1.806.5,NC_037647.1.1169.5,NC_037647.1.1169.2,NC_037642.1.1231.6,NC_037647.1.1169.3,NC_037643.1.807.1,NC_037643.1.806.4,NC_037641.1.400.1,NC_037641.1.400.2,NC_037643.1.806.1,NC_037649.1.466.2,NW_020555859.1.41.1,NC_037642.1.1231.4,NC_037641.1.400.5
Molecular Function	GO:0036002	pre-mRNA binding	9	22	0.00244415	NC_037652.1.977.5,NC_037642.1.885.8,NC_037642.1.885.14,NC_037652.1.977.2,NC_037642.1.885.18,NC_037642.1.885.12,NC_037642.1.885.3,NC_037642.1.885.7,NC_037642.1.885.15
Molecular Function	GO:0004348	glucosylceramidase activity	10	26	0.00245142	NC_037643.1.2143.15,NC_037643.1.2143.14,NC_037643.1.2149.4,NC_037643.1.2143.29,NC_037643.1.2143.28,NC_037643.1.2143.24,NC_037643.1.2143.12,NC_037643.1.2143.11,NC_037643.1.2143.16,NC_037643.1.2143.13
Molecular Function	GO:0004638	phosphoribosylaminoimidazole carboxylase activity	5	8	0.00251925	NC_037640.1.53.7,NC_037640.1.53.8,NC_037640.1.53.2,NC_037640.1.53.6,NC_037640.1.53.5
Molecular Function	GO:0004639	phosphoribosylaminoimidazolesuccinocarboxamide synthase activity	5	8	0.00251925	NC_037640.1.53.8,NC_037640.1.53.6,NC_037640.1.53.7,NC_037640.1.53.2,NC_037640.1.53.5
Molecular Function	GO:0043727	5-amino-4-imidazole carboxylate lyase activity	5	8	0.00251925	NC_037640.1.53.5,NC_037640.1.53.6,NC_037640.1.53.8,NC_037640.1.53.7,NC_037640.1.53.2
Biological Process	GO:0051239	regulation of multicellular organismal process	63	305	0.00254777	NC_037643.1.1192.166,NC_037643.1.1192.69,NC_037643.1.1192.114,NC_037643.1.1192.246,NC_037643.1.1192.23,NC_037643.1.1192.139,NC_037643.1.1192.279,NC_037643.1.1192.104,NC_037643.1.1192.150,NC_037643.1.1192.146,NC_037643.1.1192.213,NC_037643.1.1192.59,NC_037643.1.1192.226,NC_037643.1.1192.296,NC_037643.1.1192.290,NC_037643.1.1192.272,NC_037643.1.1192.285,NC_037643.1.1192.157,NC_037643.1.1192.265,NC_…
Biological Process	GO:0003012	muscle system process	62	300	0.00270359	NC_037643.1.1192.146,NC_037643.1.1192.213,NC_037643.1.1192.59,NC_037643.1.1192.226,NC_037643.1.1192.296,NC_037643.1.1192.290,NC_037643.1.1192.246,NC_037643.1.1192.69,NC_037643.1.1192.114,NC_037643.1.1192.166,NC_037643.1.1192.139,NC_037643.1.1192.23,NC_037643.1.1192.104,NC_037643.1.1192.279,NC_037643.1.1192.150,NC_037643.1.1192.191,NC_037643.1.1192.205,NC_037643.1.1192.204,NC_037643.1.1192.320,NC_…
Biological Process	GO:0006936	muscle contraction	62	300	0.00270359	NC_037643.1.1192.51,NC_037643.1.1192.164,NC_037643.1.1192.25,NC_037643.1.1192.117,NC_037643.1.1192.250,NC_037643.1.1192.50,NC_037643.1.1192.62,NC_037643.1.1192.71,NC_037643.1.1192.54,NC_037643.1.1192.235,NC_037643.1.1192.303,NC_037643.1.1192.225,NC_037643.1.1192.64,NC_037643.1.1192.58,NC_037643.1.1192.70,NC_037643.1.1192.147,NC_037643.1.1192.134,NC_037643.1.1192.163,NC_037643.1.1192.215,NC_037643…
Biological Process	GO:0044057	regulation of system process	62	300	0.00270359	NC_037643.1.1192.104,NC_037643.1.1192.279,NC_037643.1.1192.150,NC_037643.1.1192.139,NC_037643.1.1192.23,NC_037643.1.1192.246,NC_037643.1.1192.166,NC_037643.1.1192.69,NC_037643.1.1192.114,NC_037643.1.1192.290,NC_037643.1.1192.296,NC_037643.1.1192.226,NC_037643.1.1192.59,NC_037643.1.1192.213,NC_037643.1.1192.146,NC_037643.1.1192.186,NC_037643.1.1192.241,NC_037643.1.1192.18,NC_037643.1.1192.265,NC_0…
Biological Process	GO:0061024	membrane organization	39	171	0.00271622	NC_037642.1.44.2,NC_037642.1.492.9,NC_037644.1.522.8,NC_037639.1.2047.1,NC_037646.1.1680.1,NC_037648.1.2011.2,NC_037639.1.924.40,NC_037651.1.913.7,NC_037640.1.1074.2,NC_037639.1.924.23,NC_037639.1.924.30,NC_037645.1.1511.3,NC_037646.1.1680.5,NC_037640.1.1074.5,NC_037639.1.924.14,NC_037639.1.924.6,NC_037639.1.924.22,NC_037644.1.522.3,NC_037640.1.176.6,NC_037645.1.1511.2,NC_037646.1.1680.2,NC_03764…
Cellular Component	GO:1905368	peptidase complex	79	399	0.00275152	NC_037639.1.1019.1,NC_037648.1.875.3,NC_037638.1.3740.5,NC_037639.1.2136.3,NC_037649.1.969.5,NC_037642.1.45.2,NC_037647.1.1117.8,NW_020555859.1.39.8,NC_037652.1.1308.5,NC_037648.1.2060.11,NC_037639.1.1613.13,NC_037645.1.1234.31,NC_037645.1.1234.29,NC_037648.1.2060.10,NC_037651.1.1275.18,NC_037642.1.1768.2,NC_037648.1.1765.12,NC_037649.1.405.2,NC_037644.1.1061.1,NC_037646.1.1670.1,NC_037648.1.1765…
Biological Process	GO:0006106	fumarate metabolic process	7	15	0.00307517	NC_037647.1.647.4,NC_037647.1.1431.2,NC_037647.1.1431.7,NC_037647.1.1431.5,NC_037647.1.1431.15,NC_037647.1.1431.6,NC_037647.1.1431.13
Molecular Function	GO:0004333	fumarate hydratase activity	7	15	0.00307517	NC_037647.1.1431.7,NC_037647.1.1431.2,NC_037647.1.1431.5,NC_037647.1.647.4,NC_037647.1.1431.13,NC_037647.1.1431.6,NC_037647.1.1431.15
Cellular Component	GO:0030312	external encapsulating structure	32	135	0.00332886	NC_037653.1.554.1,NC_037638.1.436.12,NC_037653.1.554.5,NC_037653.1.554.4,NC_037641.1.759.9,NC_037641.1.759.1,NC_037653.1.554.2,NC_037641.1.759.4,NC_037653.1.1061.14,NC_037653.1.554.7,NC_037646.1.555.7,NC_037653.1.1061.4,NC_037653.1.553.2,NC_037653.1.1061.8,NC_037638.1.451.3,NC_037646.1.555.6,NC_037653.1.1061.17,NC_037641.1.759.12,NC_037641.1.759.24,NC_037653.1.1061.10,NC_037642.1.968.5,NC_037653.…
Molecular Function	GO:0004622	lysophospholipase activity	12	36	0.00379829	NC_037644.1.1459.26,NC_037644.1.1458.2,NC_037644.1.1459.20,NC_037644.1.1463.2,NC_037644.1.1459.5,NC_037644.1.1459.40,NC_037644.1.1459.6,NC_037644.1.1459.44,NC_037638.1.1785.8,NC_037644.1.1459.19,NC_037644.1.1459.2,NC_037650.1.62.1
Biological Process	GO:0030149	sphingolipid catabolic process	23	89	0.00383198	NC_037645.1.376.7,NC_037645.1.376.37,NC_037645.1.376.54,NC_037645.1.376.11,NC_037645.1.376.32,NC_037645.1.376.34,NC_037645.1.376.55,NC_037645.1.376.49,NC_037645.1.376.14,NC_037650.1.105.8,NC_037645.1.376.26,NC_037645.1.376.21,NC_037645.1.376.41,NC_037650.1.105.9,NC_037645.1.376.58,NC_037645.1.376.18,NC_037645.1.376.44,NC_037645.1.376.35,NC_037650.1.105.14,NC_037645.1.376.6,NC_037645.1.376.28,NC_0…
Biological Process	GO:0046466	membrane lipid catabolic process	23	89	0.00383198	NC_037645.1.376.54,NC_037645.1.376.37,NC_037645.1.376.11,NC_037645.1.376.7,NC_037645.1.376.34,NC_037645.1.376.32,NC_037645.1.376.49,NC_037645.1.376.55,NC_037650.1.105.8,NC_037645.1.376.14,NC_037645.1.376.26,NC_037645.1.376.21,NC_037645.1.376.41,NC_037650.1.105.9,NC_037645.1.376.58,NC_037645.1.376.18,NC_037645.1.376.35,NC_037645.1.376.44,NC_037645.1.376.28,NC_037650.1.105.14,NC_037645.1.376.6,NC_0…
Biological Process	GO:0009225	nucleotide-sugar metabolic process	30	126	0.00408138	NC_037644.1.770.1,NC_037645.1.894.23,NC_037643.1.988.6,NC_037645.1.894.42,NC_037644.1.770.13,NC_037645.1.894.5,NC_037644.1.770.18,NC_037644.1.770.5,NC_037642.1.1771.6,NC_037648.1.1592.5,NC_037643.1.988.13,NC_037643.1.988.4,NC_037645.1.894.7,NC_037648.1.1592.12,NC_037645.1.894.17,NC_037644.1.770.14,NC_037645.1.894.11,NC_037643.1.988.10,NC_037647.1.1695.2,NC_037643.1.988.7,NC_037645.1.894.20,NC_037…
Cellular Component	GO:0098791	Golgi apparatus subcompartment	41	186	0.00411765	NC_037652.1.1297.23,NC_037642.1.1366.4,NC_037647.1.491.15,NC_037641.1.848.1,NC_037647.1.652.3,NC_037641.1.1786.10,NC_037647.1.1324.1,NC_037647.1.393.15,NC_037641.1.1599.11,NC_037652.1.834.6,NC_037647.1.393.16,NC_037646.1.1680.1,NC_037650.1.294.8,NC_037652.1.838.2,NC_037644.1.1544.2,NC_037644.1.1544.1,NC_037647.1.652.1,NC_037652.1.1297.22,NC_037647.1.491.16,NC_037650.1.294.6,NC_037647.1.491.11,NC_…
Molecular Function	GO:0003824	catalytic activity	3744	24863	0.00418699	NC_037638.1.552.2,NC_037645.1.894.40,NC_037647.1.1522.1,NC_037653.1.654.4,NC_037639.1.797.1,NC_037645.1.1918.7,NC_037638.1.3904.5,NC_037651.1.81.18,NC_037643.1.705.6,NC_037653.1.654.8,NC_037650.1.1135.5,NC_037645.1.903.39,NC_037643.1.757.11,NC_037642.1.825.8,NC_037652.1.884.26,NC_037642.1.2073.23,NC_037644.1.570.16,NC_037651.1.1335.18,NC_037639.1.976.2,NC_037645.1.999.1,NC_037638.1.435.2,NC_03765…
Biological Process	GO:0032511	late endosome to vacuole transport via multivesicular body sorting pathway	10	28	0.00459113	NC_037640.1.1061.6,NC_037639.1.1477.1,NC_037639.1.1477.5,NC_037639.1.1477.8,NC_037639.1.1477.6,NC_037640.1.1061.12,NC_037640.1.1061.1,NC_037640.1.1061.2,NC_037640.1.1061.5,NC_037639.1.1477.2
Biological Process	GO:0045324	late endosome to vacuole transport	10	28	0.00459113	NC_037639.1.1477.8,NC_037639.1.1477.6,NC_037640.1.1061.6,NC_037639.1.1477.1,NC_037639.1.1477.5,NC_037640.1.1061.12,NC_037640.1.1061.1,NC_037640.1.1061.5,NC_037640.1.1061.2,NC_037639.1.1477.2
Biological Process	GO:0032259	methylation	104	557	0.0046939	NC_037647.1.948.2,NC_037645.1.158.1,NC_037640.1.1158.15,NC_037648.1.409.4,NC_037643.1.846.1,NC_037639.1.955.1,NC_037638.1.3222.4,NC_037648.1.1618.11,NC_037648.1.661.1,NC_037639.1.627.5,NC_037638.1.2483.2,NW_020555859.1.14.1,NC_037648.1.1476.4,NC_037645.1.159.2,NC_037645.1.529.4,NC_037639.1.1479.1,NC_037640.1.1594.5,NC_037645.1.159.5,NC_037640.1.1158.21,NC_037638.1.3222.3,NC_037645.1.529.1,NC_0376…
Molecular Function	GO:0004100	chitin synthase activity	7	16	0.0047831	NC_037638.1.1910.6,NC_037638.1.1910.9,NC_037638.1.1910.10,NC_037648.1.1656.2,NC_037648.1.1656.5,NC_037638.1.1910.8,NC_037648.1.1656.3
Molecular Function	GO:0045131	pre-mRNA branch point binding	7	16	0.0047831	NC_037642.1.885.7,NC_037642.1.885.8,NC_037642.1.885.15,NC_037642.1.885.14,NC_037642.1.885.12,NC_037642.1.885.3,NC_037642.1.885.18
Molecular Function	GO:0008201	heparin binding	15	51	0.00499815	NC_037647.1.367.16,NC_037647.1.367.38,NC_037647.1.367.39,NC_037647.1.367.24,NC_037647.1.367.17,NC_037647.1.367.47,NC_037647.1.367.18,NC_037647.1.367.29,NC_037647.1.367.21,NC_037647.1.367.33,NC_037647.1.1242.1,NC_037647.1.367.48,NC_037647.1.367.14,NC_037647.1.367.46,NC_037647.1.367.5
Cellular Component	GO:1905369	endopeptidase complex	63	314	0.00506802	NC_037648.1.1765.15,NC_037650.1.858.12,NC_037642.1.1768.2,NC_037651.1.1275.18,NC_037649.1.405.4,NC_037648.1.1765.26,NC_037649.1.405.2,NC_037644.1.1061.1,NC_037648.1.1765.12,NC_037646.1.1670.1,NC_037645.1.1234.22,NC_037648.1.2060.10,NC_037650.1.121.9,NC_037649.1.405.1,NC_037645.1.1234.29,NC_037639.1.2136.1,NC_037645.1.1234.31,NC_037648.1.2060.11,NC_037649.1.1353.2,NC_037642.1.45.2,NC_037647.1.1117…
Cellular Component	GO:0005861	troponin complex	78	403	0.00529538	NC_037643.1.1192.275,NC_037643.1.1192.76,NC_037643.1.1192.249,NC_037639.1.867.38,NC_037643.1.1192.158,NC_037643.1.1192.134,NC_037643.1.1192.263,NC_037639.1.867.36,NC_037643.1.1192.148,NC_037643.1.1192.64,NC_037643.1.1192.70,NC_037643.1.1192.164,NC_037643.1.1192.51,NC_037643.1.1192.71,NC_037643.1.1192.235,NC_037643.1.1192.54,NC_037643.1.1192.23,NC_037643.1.1192.139,NC_037643.1.1192.104,NC_037643.1…
Cellular Component	GO:0005865	striated muscle thin filament	78	403	0.00529538	NC_037643.1.1192.246,NC_037643.1.1192.69,NC_037643.1.1192.114,NC_037643.1.1192.139,NC_037643.1.1192.23,NC_037643.1.1192.104,NC_037643.1.1192.279,NC_037639.1.867.31,NC_037643.1.1192.146,NC_037639.1.867.110,NC_037643.1.1192.285,NC_037643.1.1192.157,NC_037643.1.1192.201,NC_037643.1.1192.241,NC_037643.1.1192.186,NC_037643.1.1192.320,NC_037639.1.867.68,NC_037643.1.1192.92,NC_037639.1.867.54,NC_037643.…
Cellular Component	GO:0030017	sarcomere	78	403	0.00529538	NC_037639.1.867.68,NC_037643.1.1192.92,NC_037643.1.1192.47,NC_037639.1.867.54,NC_037643.1.1192.320,NC_037643.1.1192.157,NC_037643.1.1192.201,NC_037643.1.1192.186,NC_037643.1.1192.241,NC_037643.1.1192.285,NC_037639.1.867.110,NC_037643.1.1192.146,NC_037639.1.867.31,NC_037643.1.1192.139,NC_037643.1.1192.23,NC_037643.1.1192.104,NC_037643.1.1192.279,NC_037643.1.1192.246,NC_037643.1.1192.69,NC_037643.1…
Cellular Component	GO:0036379	myofilament	78	403	0.00529538	NC_037643.1.1192.64,NC_037643.1.1192.70,NC_037643.1.1192.51,NC_037643.1.1192.164,NC_037643.1.1192.54,NC_037643.1.1192.71,NC_037643.1.1192.235,NC_037643.1.1192.76,NC_037643.1.1192.275,NC_037639.1.867.38,NC_037643.1.1192.158,NC_037643.1.1192.249,NC_037643.1.1192.134,NC_037643.1.1192.148,NC_037639.1.867.36,NC_037643.1.1192.263,NC_037643.1.1192.241,NC_037643.1.1192.186,NC_037643.1.1192.157,NC_037643.…
Molecular Function	GO:0000827	inositol-1,3,4,5,6-pentakisphosphate kinase activity	4	6	0.0053173	NC_037651.1.998.3,NC_037651.1.998.26,NC_037651.1.998.25,NC_037651.1.998.11
Molecular Function	GO:0000828	inositol hexakisphosphate kinase activity	4	6	0.0053173	NC_037651.1.998.11,NC_037651.1.998.25,NC_037651.1.998.26,NC_037651.1.998.3
Molecular Function	GO:0000829	inositol heptakisphosphate kinase activity	4	6	0.0053173	NC_037651.1.998.3,NC_037651.1.998.26,NC_037651.1.998.11,NC_037651.1.998.25
Molecular Function	GO:0000832	inositol hexakisphosphate 5-kinase activity	4	6	0.0053173	NC_037651.1.998.3,NC_037651.1.998.26,NC_037651.1.998.11,NC_037651.1.998.25
Molecular Function	GO:0033857	diphosphoinositol-pentakisphosphate kinase activity	4	6	0.0053173	NC_037651.1.998.3,NC_037651.1.998.25,NC_037651.1.998.11,NC_037651.1.998.26
Molecular Function	GO:0052723	inositol hexakisphosphate 1-kinase activity	4	6	0.0053173	NC_037651.1.998.3,NC_037651.1.998.26,NC_037651.1.998.11,NC_037651.1.998.25
Molecular Function	GO:0052724	inositol hexakisphosphate 3-kinase activity	4	6	0.0053173	NC_037651.1.998.3,NC_037651.1.998.25,NC_037651.1.998.11,NC_037651.1.998.26
Molecular Function	GO:0102092	5-diphosphoinositol pentakisphosphate 3-kinase activity	4	6	0.0053173	NC_037651.1.998.11,NC_037651.1.998.25,NC_037651.1.998.26,NC_037651.1.998.3
Cellular Component	GO:0000785	chromatin	79	410	0.00565742	NC_037640.1.1794.10,NC_037645.1.690.6,NC_037645.1.969.1,NC_037652.1.598.9,NC_037648.1.1032.5,NC_037648.1.856.13,NC_037644.1.463.23,NC_037643.1.278.39,NC_037652.1.598.4,NC_037648.1.1099.12,NC_037652.1.598.7,NC_037640.1.1794.23,NC_037650.1.774.18,NC_037643.1.278.49,NC_037648.1.1099.2,NC_037643.1.278.51,NC_037650.1.774.16,NC_037648.1.856.6,NC_037650.1.774.23,NC_037648.1.856.1,NC_037648.1.856.23,NC_0…
Biological Process	GO:0006625	protein targeting to peroxisome	9	25	0.00665468	NC_037648.1.1849.6,NC_037648.1.1849.5,NC_037648.1.1849.9,NC_037645.1.1186.2,NC_037650.1.281.1,NC_037642.1.1098.1,NC_037648.1.1849.2,NC_037645.1.1186.3,NC_037648.1.1849.8
Biological Process	GO:0043574	peroxisomal transport	9	25	0.00665468	NC_037648.1.1849.6,NC_037648.1.1849.9,NC_037648.1.1849.5,NC_037648.1.1849.2,NC_037650.1.281.1,NC_037642.1.1098.1,NC_037645.1.1186.2,NC_037648.1.1849.8,NC_037645.1.1186.3
Biological Process	GO:0072662	protein localization to peroxisome	9	25	0.00665468	NC_037645.1.1186.2,NC_037650.1.281.1,NC_037642.1.1098.1,NC_037648.1.1849.2,NC_037648.1.1849.8,NC_037645.1.1186.3,NC_037648.1.1849.6,NC_037648.1.1849.5,NC_037648.1.1849.9
Biological Process	GO:0072663	establishment of protein localization to peroxisome	9	25	0.00665468	NC_037648.1.1849.6,NC_037648.1.1849.5,NC_037648.1.1849.9,NC_037650.1.281.1,NC_037648.1.1849.2,NC_037642.1.1098.1,NC_037645.1.1186.2,NC_037648.1.1849.8,NC_037645.1.1186.3
Cellular Component	GO:1902494	catalytic complex	325	1959	0.00680263	NC_037638.1.1149.33,NC_037652.1.221.5,NC_037646.1.797.1,NC_037638.1.3740.6,NC_037650.1.774.50,NC_037648.1.988.3,NC_037648.1.856.23,NC_037638.1.2389.8,NC_037653.1.98.1,NC_037651.1.30.4,NC_037645.1.708.3,NC_037648.1.856.25,NC_037638.1.1149.45,NC_037643.1.278.8,NC_037643.1.936.1,NC_037651.1.159.3,NC_037640.1.772.10,NC_037639.1.1613.8,NC_037638.1.2934.9,NC_037651.1.580.1,NC_037651.1.164.5,NC_037645.1…
Biological Process	GO:0008053	mitochondrial fusion	7	17	0.00711703	NC_037640.1.1355.12,NC_037640.1.1355.9,NC_037648.1.2040.4,NC_037648.1.2040.6,NC_037640.1.1355.8,NC_037640.1.1355.7,NC_037648.1.2040.5
Molecular Function	GO:0047938	glucose-6-phosphate 1-epimerase activity	5	10	0.00878167	NC_037639.1.17.4,NC_037639.1.17.8,NC_037639.1.17.9,NC_037639.1.17.11,NC_037639.1.17.7
Cellular Component	GO:0140513	nuclear protein-containing complex	293	1764	0.00918135	NC_037644.1.1657.1,NC_037650.1.1106.7,NC_037643.1.622.3,NC_037646.1.392.7,NC_037653.1.1015.9,NC_037640.1.1644.9,NC_037646.1.1284.7,NC_037640.1.601.14,NC_037642.1.885.15,NC_037643.1.1133.1,NC_037644.1.773.1,NC_037643.1.1950.8,NC_037646.1.823.10,NC_037643.1.278.5,NC_037648.1.981.16,NC_037643.1.439.7,NC_037648.1.856.3,NC_037650.1.774.17,NC_037638.1.520.6,NC_037647.1.127.8,NC_037638.1.3201.1,NC_03764…
Biological Process	GO:0006011	UDP-glucose metabolic process	12	40	0.0096859	NC_037645.1.894.14,NC_037645.1.894.34,NC_037645.1.894.12,NC_037645.1.894.7,NC_037645.1.894.17,NC_037645.1.894.8,NC_037645.1.894.11,NC_037645.1.894.40,NC_037645.1.894.23,NC_037645.1.894.42,NC_037645.1.894.5,NC_037645.1.894.20
Molecular Function	GO:0003983	UTP:glucose-1-phosphate uridylyltransferase activity	12	40	0.0096859	NC_037645.1.894.17,NC_037645.1.894.11,NC_037645.1.894.8,NC_037645.1.894.40,NC_037645.1.894.14,NC_037645.1.894.34,NC_037645.1.894.12,NC_037645.1.894.7,NC_037645.1.894.20,NC_037645.1.894.5,NC_037645.1.894.23,NC_037645.1.894.42
Molecular Function	GO:0051748	UTP-monosaccharide-1-phosphate uridylyltransferase activity	12	40	0.0096859	NC_037645.1.894.34,NC_037645.1.894.14,NC_037645.1.894.7,NC_037645.1.894.12,NC_037645.1.894.17,NC_037645.1.894.40,NC_037645.1.894.11,NC_037645.1.894.8,NC_037645.1.894.23,NC_037645.1.894.42,NC_037645.1.894.20,NC_037645.1.894.5
Molecular Function	GO:0016741	transferase activity, transferring one-carbon groups	182	1058	0.00986017	NC_037645.1.210.4,NC_037648.1.409.8,NC_037648.1.272.1,NC_037642.1.1564.5,NC_037643.1.1030.1,NC_037648.1.2216.2,NC_037644.1.562.2,NC_037645.1.1918.1,NC_037647.1.453.1,NC_037640.1.1250.4,NC_037647.1.30.3,NC_037652.1.1077.9,NC_037640.1.1158.22,NC_037639.1.2124.1,NC_037653.1.636.4,NC_037640.1.1188.3,NC_037650.1.890.9,NC_037650.1.890.7,NC_037638.1.1521.2,NC_037639.1.1315.1,NC_037648.1.1666.2,NC_037638…
Molecular Function	GO:0008172	S-methyltransferase activity	6	14	0.0100972	NC_037645.1.158.1,NC_037645.1.159.2,NC_037645.1.159.4,NC_037638.1.2483.2,NC_037645.1.159.1,NC_037645.1.159.5
Molecular Function	GO:0008409	5'-3' exonuclease activity	13	45	0.0101611	NC_037642.1.1789.2,NC_037639.1.222.1,NC_037645.1.332.2,NC_037645.1.1569.1,NC_037645.1.332.3,NC_037642.1.1789.8,NC_037645.1.577.3,NC_037645.1.1570.1,NC_037642.1.1789.7,NC_037646.1.571.4,NC_037646.1.571.1,NC_037645.1.577.7,NC_037638.1.2800.4
Biological Process	GO:0051013	microtubule severing	7	18	0.0101977	NC_037648.1.841.15,NC_037648.1.1959.1,NC_037648.1.841.13,NC_037648.1.841.12,NC_037648.1.841.5,NC_037648.1.841.8,NC_037648.1.841.9
Cellular Component	GO:0008352	katanin complex	7	18	0.0101977	NC_037648.1.841.9,NC_037648.1.841.13,NC_037648.1.841.15,NC_037648.1.1959.1,NC_037648.1.841.12,NC_037648.1.841.8,NC_037648.1.841.5
Biological Process	GO:0016255	attachment of GPI anchor to protein	10	31	0.0102625	NC_037645.1.1234.23,NC_037639.1.2136.3,NC_037645.1.1234.22,NC_037645.1.1234.19,NC_037649.1.969.5,NC_037645.1.1234.31,NC_037645.1.1234.29,NC_037639.1.2136.1,NC_037639.1.1019.1,NC_037645.1.1234.33
Cellular Component	GO:0032982	myosin filament	18	70	0.0103241	NC_037645.1.991.25,NC_037645.1.991.87,NC_037645.1.991.151,NC_037645.1.991.60,NC_037645.1.991.129,NC_037645.1.991.15,NC_037645.1.991.48,NC_037645.1.991.49,NC_037645.1.991.154,NC_037645.1.991.79,NC_037645.1.991.81,NC_037645.1.991.110,NC_037645.1.991.63,NC_037645.1.991.94,NC_037645.1.991.74,NC_037648.1.1632.1,NC_037645.1.991.45,NC_037645.1.991.146
Molecular Function	GO:0008168	methyltransferase activity	172	998	0.0110309	NC_037646.1.963.5,NC_037641.1.1754.2,NC_037638.1.3942.1,NC_037653.1.636.2,NC_037638.1.166.1,NC_037649.1.92.1,NC_037652.1.1276.2,NC_037638.1.3078.1,NC_037642.1.1016.1,NC_037640.1.80.1,NC_037645.1.159.1,NC_037652.1.1276.5,NC_037641.1.1754.1,NC_037648.1.1618.3,NC_037645.1.1572.5,NC_037641.1.851.4,NC_037649.1.1289.2,NC_037648.1.2037.6,NC_037640.1.1158.19,NC_037642.1.2080.3,NC_037648.1.1476.1,NC_03765…
Biological Process	GO:0048284	organelle fusion	11	36	0.0112507	NC_037640.1.1074.2,NC_037648.1.2040.4,NC_037640.1.1355.8,NC_037640.1.1074.9,NC_037640.1.1355.12,NC_037648.1.2040.5,NC_037640.1.1355.7,NC_037640.1.1074.4,NC_037640.1.1074.5,NC_037640.1.1355.9,NC_037648.1.2040.6
Molecular Function	GO:0016627	oxidoreductase activity, acting on the CH-CH group of donors	45	220	0.0112696	NC_037638.1.870.1,NC_037640.1.1622.16,NC_037646.1.1398.8,NC_037643.1.759.6,NC_037652.1.187.29,NC_037647.1.770.6,NC_037651.1.576.2,NC_037648.1.2011.3,NC_037639.1.933.3,NC_037652.1.1307.8,NC_037648.1.2011.8,NC_037649.1.392.1,NC_037640.1.1651.4,NC_037638.1.2124.6,NC_037648.1.988.7,NC_037652.1.1307.3,NC_037638.1.2939.15,NC_037647.1.697.4,NC_037638.1.2939.11,NC_037640.1.1622.14,NC_037640.1.1622.9,NC_0…
Biological Process	GO:2001251	negative regulation of chromosome organization	12	41	0.0119124	NW_020555870.1.5.1,NC_037641.1.290.5,NC_037641.1.290.1,NC_037638.1.1243.14,NC_037645.1.1361.1,NC_037638.1.1243.5,NC_037641.1.290.3,NC_037653.1.1048.4,NC_037638.1.1243.8,NC_037638.1.1243.3,NC_037638.1.1243.10,NC_037648.1.2102.3
Cellular Component	GO:0019773	proteasome core complex, alpha-subunit complex	12	41	0.0119124	NC_037642.1.73.2,NC_037644.1.1061.1,NC_037646.1.1670.1,NC_037642.1.2110.2,NC_037642.1.1107.7,NC_037642.1.2110.5,NC_037642.1.45.2,NC_037638.1.1983.1,NC_037642.1.2110.8,NC_037642.1.73.5,NC_037642.1.1107.3,NC_037642.1.2110.9
Molecular Function	GO:0016491	oxidoreductase activity	626	3950	0.0120861	NC_037649.1.1441.13,NC_037642.1.164.9,NC_037650.1.123.43,NC_037643.1.424.4,NC_037643.1.1462.6,NC_037646.1.540.5,NC_037650.1.686.1,NC_037647.1.804.20,NC_037650.1.685.3,NC_037638.1.1143.9,NC_037647.1.697.6,NC_037643.1.1593.2,NC_037638.1.3146.2,NC_037649.1.116.1,NC_037646.1.779.4,NC_037645.1.371.4,NC_037647.1.372.3,NC_037648.1.1792.3,NC_037651.1.356.14,NC_037642.1.1557.23,NC_037641.1.88.24,NC_037646…
Molecular Function	GO:0004655	porphobilinogen synthase activity	8	23	0.0129771	NC_037640.1.233.9,NC_037640.1.233.3,NC_037640.1.233.7,NC_037640.1.233.12,NC_037640.1.233.15,NC_037640.1.233.6,NC_037640.1.233.16,NC_037640.1.233.8
Molecular Function	GO:0140303	intramembrane lipid transporter activity	31	142	0.0130692	NC_037639.1.924.29,NC_037639.1.924.37,NC_037639.1.2047.1,NC_037639.1.740.35,NC_037643.1.318.3,NC_037639.1.740.16,NC_037639.1.924.13,NC_037641.1.1786.10,NC_037639.1.924.25,NC_037639.1.924.23,NC_037639.1.740.11,NC_037639.1.924.30,NC_037646.1.1433.1,NC_037641.1.848.1,NC_037639.1.924.12,NC_037639.1.924.40,NC_037639.1.740.1,NC_037639.1.924.22,NC_037639.1.740.28,NC_037648.1.2118.3,NC_037639.1.740.9,NC_…
Biological Process	GO:0006888	endoplasmic reticulum to Golgi vesicle-mediated transport	29	131	0.0132499	NC_037652.1.734.10,NC_037652.1.734.8,NC_037650.1.1321.2,NC_037640.1.176.6,NC_037652.1.734.1,NC_037642.1.151.7,NC_037638.1.1063.1,NC_037649.1.150.12,NC_037649.1.150.3,NC_037643.1.758.1,NC_037645.1.1134.14,NC_037640.1.1602.7,NC_037651.1.762.3,NC_037651.1.66.5,NC_037646.1.1680.5,NC_037642.1.492.8,NC_037649.1.150.6,NC_037650.1.1321.17,NC_037638.1.1063.2,NC_037650.1.1321.4,NC_037649.1.146.4,NC_037649.…
Molecular Function	GO:0016811	hydrolase activity, acting on carbon-nitrogen (but not peptide) bonds, in linear amides	46	228	0.0133721	NC_037638.1.1148.14,NC_037645.1.376.7,NC_037646.1.782.5,NC_037646.1.782.4,NC_037643.1.2048.2,NC_037642.1.579.4,NC_037645.1.376.34,NC_037643.1.2293.16,NC_037646.1.782.1,NC_037645.1.376.14,NC_037645.1.376.41,NC_037642.1.579.13,NC_037645.1.376.21,NC_037643.1.2293.1,NC_037643.1.2293.14,NC_037645.1.376.58,NC_037638.1.1148.5,NC_037645.1.376.18,NC_037642.1.579.12,NC_037645.1.376.35,NC_037646.1.870.16,NC…
Cellular Component	GO:0000814	ESCRT II complex	7	19	0.0141443	NC_037642.1.1427.5,NC_037639.1.1477.8,NC_037642.1.1427.6,NC_037639.1.1477.2,NC_037639.1.1477.6,NC_037639.1.1477.5,NC_037639.1.1477.1
Molecular Function	GO:0004791	thioredoxin-disulfide reductase activity	7	19	0.0141443	NC_037638.1.2541.17,NC_037638.1.2541.11,NC_037638.1.2541.3,NC_037638.1.2541.31,NC_037638.1.2541.8,NC_037638.1.2541.10,NC_037638.1.2541.9
Molecular Function	GO:0047134	protein-disulfide reductase (NAD(P)) activity	7	19	0.0141443	NC_037638.1.2541.17,NC_037638.1.2541.11,NC_037638.1.2541.3,NC_037638.1.2541.31,NC_037638.1.2541.8,NC_037638.1.2541.10,NC_037638.1.2541.9
Molecular Function	GO:0003908	methylated-DNA-[protein]-cysteine S-methyltransferase activity	5	11	0.0141826	NC_037645.1.159.4,NC_037645.1.159.2,NC_037645.1.159.1,NC_037645.1.159.5,NC_037645.1.158.1
Biological Process	GO:0071985	multivesicular body sorting pathway	12	42	0.0145114	NC_037639.1.1477.5,NC_037639.1.1477.1,NC_037640.1.1061.6,NC_037639.1.1477.6,NC_037639.1.1477.8,NC_037642.1.1427.6,NC_037640.1.1061.5,NC_037640.1.1061.2,NC_037639.1.1477.2,NC_037642.1.1427.5,NC_037640.1.1061.12,NC_037640.1.1061.1
Molecular Function	GO:0004623	phospholipase A2 activity	12	42	0.0145114	NC_037644.1.1459.20,NC_037644.1.1463.2,NC_037644.1.1459.26,NC_037644.1.1458.2,NC_037644.1.1459.5,NC_037644.1.1459.40,NC_037644.1.1459.44,NC_037644.1.1459.6,NC_037644.1.1459.19,NC_037651.1.1459.1,NC_037650.1.62.1,NC_037644.1.1459.2
Biological Process	GO:0033044	regulation of chromosome organization	15	57	0.0147692	NC_037638.1.1243.3,NC_037638.1.1243.10,NC_037648.1.2102.3,NC_037645.1.1361.1,NC_037652.1.317.2,NC_037638.1.1243.5,NC_037641.1.290.3,NC_037653.1.1048.4,NC_037652.1.317.3,NC_037638.1.1243.8,NC_037641.1.290.1,NC_037638.1.1243.14,NW_020555870.1.5.1,NC_037638.1.1565.4,NC_037641.1.290.5
Biological Process	GO:0034587	piRNA metabolic process	6	15	0.0147786	NC_037641.1.892.6,NC_037641.1.892.14,NC_037641.1.892.7,NC_037641.1.892.2,NC_037641.1.892.5,NC_037641.1.892.8
Biological Process	GO:0046113	nucleobase catabolic process	6	15	0.0147786	NC_037639.1.1601.5,NC_037647.1.697.8,NC_037639.1.475.3,NC_037647.1.697.4,NC_037647.1.697.6,NC_037639.1.1601.3
Biological Process	GO:0072665	protein localization to vacuole	6	15	0.0147786	NC_037639.1.1477.2,NC_037639.1.1477.6,NC_037639.1.1477.8,NC_037639.1.1477.1,NC_037639.1.1477.5,NC_037642.1.1761.2
Biological Process	GO:0072666	establishment of protein localization to vacuole	6	15	0.0147786	NC_037639.1.1477.8,NC_037639.1.1477.6,NC_037639.1.1477.2,NC_037642.1.1761.2,NC_037639.1.1477.5,NC_037639.1.1477.1
Molecular Function	GO:0036402	proteasome-activating activity	13	47	0.014797	NC_037651.1.30.5,NC_037638.1.3740.8,NC_037651.1.30.4,NC_037638.1.3740.5,NC_037642.1.929.1,NC_037638.1.3740.6,NC_037638.1.3740.3,NC_037642.1.654.1,NC_037638.1.3740.1,NC_037642.1.1768.2,NC_037648.1.1765.15,NC_037648.1.1765.12,NC_037648.1.1765.26
Cellular Component	GO:0016586	RSC-type complex	9	28	0.0149571	NC_037643.1.278.51,NC_037643.1.278.8,NC_037643.1.278.49,NC_037643.1.278.24,NC_037643.1.278.39,NC_037643.1.278.20,NC_037643.1.278.50,NC_037643.1.278.5,NC_037643.1.278.54
Molecular Function	GO:0004768	stearoyl-CoA 9-desaturase activity	9	28	0.0149571	NC_037641.1.93.6,NC_037641.1.88.21,NC_037641.1.1027.21,NC_037641.1.88.18,NC_037641.1.88.24,NC_037641.1.1026.1,NC_037641.1.93.2,NC_037641.1.1026.2,NC_037641.1.88.19
Molecular Function	GO:0016215	acyl-CoA desaturase activity	9	28	0.0149571	NC_037641.1.88.19,NC_037641.1.1026.2,NC_037641.1.1026.1,NC_037641.1.93.2,NC_037641.1.88.24,NC_037641.1.88.18,NC_037641.1.93.6,NC_037641.1.1027.21,NC_037641.1.88.21
Molecular Function	GO:0016810	hydrolase activity, acting on carbon-nitrogen (but not peptide) bonds	86	471	0.0161527	NC_037647.1.675.1,NC_037645.1.1978.1,NC_037645.1.376.6,NC_037648.1.814.1,NC_037639.1.1740.19,NC_037638.1.1148.12,NC_037638.1.1148.2,NC_037650.1.1191.1,NC_037643.1.2293.11,NC_037642.1.775.8,NC_037639.1.1740.37,NC_037645.1.1669.3,NC_037652.1.481.24,NC_037642.1.164.8,NC_037642.1.164.3,NC_037639.1.1693.2,NC_037645.1.376.32,NC_037646.1.393.4,NC_037642.1.164.5,NC_037645.1.376.55,NC_037652.1.528.1,NC_03…
Biological Process	GO:0006636	unsaturated fatty acid biosynthetic process	10	33	0.0162819	NC_037641.1.88.19,NC_037641.1.1026.2,NC_037641.1.93.2,NC_037641.1.1026.1,NC_037641.1.88.24,NC_037641.1.88.18,NC_037647.1.770.6,NC_037641.1.93.6,NC_037641.1.88.21,NC_037641.1.1027.21
Biological Process	GO:0032509	endosome transport via multivesicular body sorting pathway	10	33	0.0162819	NC_037640.1.1061.1,NC_037640.1.1061.12,NC_037639.1.1477.2,NC_037640.1.1061.5,NC_037640.1.1061.2,NC_037639.1.1477.8,NC_037639.1.1477.6,NC_037640.1.1061.6,NC_037639.1.1477.5,NC_037639.1.1477.1
Biological Process	GO:0033559	unsaturated fatty acid metabolic process	10	33	0.0162819	NC_037641.1.88.19,NC_037641.1.1026.2,NC_037641.1.93.2,NC_037641.1.1026.1,NC_037641.1.88.24,NC_037641.1.88.18,NC_037647.1.770.6,NC_037641.1.88.21,NC_037641.1.1027.21,NC_037641.1.93.6
Molecular Function	GO:0016645	oxidoreductase activity, acting on the CH-NH group of donors	23	100	0.0164425	NC_037642.1.164.5,NC_037639.1.1107.8,NC_037645.1.1539.1,NC_037639.1.1107.11,NC_037644.1.1316.5,NC_037642.1.164.8,NC_037642.1.164.3,NC_037642.1.164.14,NC_037642.1.164.9,NC_037642.1.1960.15,NC_037639.1.1107.12,NC_037652.1.410.3,NC_037648.1.659.2,NC_037649.1.608.4,NC_037648.1.659.3,NC_037639.1.1107.15,NC_037639.1.1107.10,NC_037638.1.147.3,NC_037639.1.1107.7,NC_037639.1.1107.13,NC_037652.1.410.5,NC_0…
Biological Process	GO:0006729	tetrahydrobiopterin biosynthetic process	8	24	0.0170241	NC_037639.1.1693.10,NC_037639.1.1693.6,NC_037653.1.1075.4,NC_037649.1.1207.7,NC_037639.1.1693.12,NC_037653.1.1075.1,NC_037639.1.1693.2,NC_037639.1.1693.8
Biological Process	GO:0034311	diol metabolic process	8	24	0.0170241	NC_037639.1.1693.6,NC_037653.1.1075.4,NC_037639.1.1693.10,NC_037639.1.1693.8,NC_037639.1.1693.2,NC_037653.1.1075.1,NC_037649.1.1207.7,NC_037639.1.1693.12
Biological Process	GO:0034312	diol biosynthetic process	8	24	0.0170241	NC_037639.1.1693.8,NC_037639.1.1693.2,NC_037653.1.1075.1,NC_037649.1.1207.7,NC_037639.1.1693.12,NC_037653.1.1075.4,NC_037639.1.1693.6,NC_037639.1.1693.10
Biological Process	GO:0046146	tetrahydrobiopterin metabolic process	8	24	0.0170241	NC_037639.1.1693.6,NC_037653.1.1075.4,NC_037639.1.1693.10,NC_037639.1.1693.8,NC_037653.1.1075.1,NC_037649.1.1207.7,NC_037639.1.1693.12,NC_037639.1.1693.2
Biological Process	GO:0016051	carbohydrate biosynthetic process	48	243	0.0170262	NC_037647.1.1282.1,NC_037640.1.1393.4,NC_037643.1.1138.1,NC_037645.1.894.23,NC_037638.1.2665.7,NC_037650.1.705.21,NC_037652.1.1297.2,NC_037643.1.1138.3,NC_037647.1.540.1,NC_037645.1.894.11,NC_037643.1.66.17,NC_037652.1.1297.8,NC_037647.1.436.2,NC_037645.1.894.7,NC_037640.1.1393.12,NC_037645.1.894.20,NC_037650.1.705.17,NC_037643.1.1136.4,NC_037640.1.1393.14,NC_037638.1.563.7,NC_037647.1.1553.7,NC_…
Molecular Function	GO:0017150	tRNA dihydrouridine synthase activity	12	43	0.0175188	NC_037645.1.1208.3,NC_037645.1.1208.2,NC_037638.1.2939.11,NC_037638.1.2939.15,NC_037648.1.988.7,NC_037638.1.2939.23,NC_037638.1.2939.16,NC_037638.1.2939.13,NC_037638.1.2939.20,NC_037638.1.870.1,NC_037638.1.2939.22,NC_037648.1.988.5
Biological Process	GO:0006793	phosphorus metabolic process	359	2219	0.0181987	NC_037640.1.53.2,NC_037644.1.770.18,NC_037647.1.574.1,NC_037645.1.1481.1,NC_037640.1.1823.30,NC_037646.1.1469.1,NC_037651.1.1415.9,NC_037647.1.574.2,NC_037651.1.573.20,NC_037642.1.1410.1,NC_037652.1.119.12,NC_037642.1.775.9,NC_037643.1.1136.4,NC_037640.1.53.5,NC_037649.1.611.4,NC_037649.1.886.29,NC_037646.1.549.2,NC_037648.1.770.12,NC_037644.1.656.27,NC_037639.1.57.25,NC_037642.1.541.11,NC_037640…
Molecular Function	GO:0003975	UDP-N-acetylglucosamine-dolichyl-phosphate N-acetylglucosaminephosphotransferase activity	4	8	0.01943	NC_037643.1.2021.5,NC_037643.1.2021.8,NC_037643.1.2021.4,NC_037643.1.2021.7
Molecular Function	GO:0008963	phospho-N-acetylmuramoyl-pentapeptide-transferase activity	4	8	0.01943	NC_037643.1.2021.4,NC_037643.1.2021.7,NC_037643.1.2021.5,NC_037643.1.2021.8
Cellular Component	GO:0005819	spindle	41	204	0.0197551	NC_037648.1.1959.1,NC_037647.1.81.10,NC_037649.1.636.1,NC_037651.1.411.3,NC_037647.1.1169.5,NC_037643.1.806.5,NC_037647.1.1169.2,NC_037641.1.1243.10,NC_037641.1.1243.27,NC_037641.1.1243.22,NC_037648.1.841.5,NW_020555859.1.41.1,NC_037649.1.1274.4,NC_037651.1.411.9,NC_037643.1.806.1,NC_037651.1.411.10,NC_037641.1.1243.6,NC_037648.1.841.12,NC_037643.1.1053.9,NC_037643.1.806.4,NC_037648.1.841.9,NC_03…
Molecular Function	GO:0016879	ligase activity, forming carbon-nitrogen bonds	44	222	0.0203942	NC_037650.1.908.4,NC_037647.1.1417.5,NC_037642.1.164.14,NC_037640.1.53.6,NC_037651.1.373.5,NC_037645.1.1114.11,NC_037640.1.53.5,NC_037641.1.1669.6,NC_037640.1.53.8,NC_037650.1.890.3,NC_037640.1.1840.1,NC_037647.1.574.1,NC_037640.1.53.7,NC_037640.1.53.2,NC_037650.1.890.7,NC_037647.1.574.2,NC_037641.1.1669.12,NC_037645.1.1114.13,NC_037643.1.2235.2,NC_037638.1.2597.1,NC_037642.1.2079.4,NC_037645.1.1…
Biological Process	GO:0044242	cellular lipid catabolic process	46	234	0.0207165	NC_037645.1.376.39,NC_037640.1.1823.16,NC_037645.1.376.35,NC_037645.1.376.28,NC_037650.1.105.14,NC_037645.1.376.58,NC_037645.1.376.18,NC_037640.1.1823.30,NC_037643.1.2315.4,NC_037643.1.759.5,NC_037650.1.105.9,NC_037639.1.1079.17,NC_037645.1.376.14,NC_037645.1.376.21,NC_037645.1.376.41,NC_037640.1.1823.21,NC_037640.1.1823.25,NC_037643.1.759.6,NC_037639.1.1079.19,NC_037639.1.1079.10,NC_037652.1.187…
Molecular Function	GO:0019238	cyclohydrolase activity	11	39	0.0207489	NC_037639.1.1693.2,NC_037639.1.1693.12,NC_037642.1.164.14,NC_037642.1.164.8,NC_037642.1.164.3,NC_037642.1.164.9,NC_037639.1.1693.8,NC_037646.1.393.4,NC_037642.1.164.5,NC_037639.1.1693.10,NC_037639.1.1693.6
Biological Process	GO:0006313	transposition, DNA-mediated	6	16	0.0207758	NC_037638.1.2037.1,NW_020555859.1.14.1,NC_037638.1.1169.1,NC_037649.1.932.1,NC_037646.1.56.1,NC_037649.1.92.1
Biological Process	GO:0032196	transposition	6	16	0.0207758	NC_037638.1.2037.1,NW_020555859.1.14.1,NC_037649.1.92.1,NC_037638.1.1169.1,NC_037649.1.932.1,NC_037646.1.56.1
Biological Process	GO:0001654	eye development	2	2	0.0213129	NC_037641.1.591.4,NC_037649.1.1274.4
Biological Process	GO:0001745	compound eye morphogenesis	2	2	0.0213129	NC_037641.1.591.4,NC_037649.1.1274.4
Biological Process	GO:0001751	compound eye photoreceptor cell differentiation	2	2	0.0213129	NC_037641.1.591.4,NC_037649.1.1274.4
Biological Process	GO:0001754	eye photoreceptor cell differentiation	2	2	0.0213129	NC_037641.1.591.4,NC_037649.1.1274.4
Biological Process	GO:0046530	photoreceptor cell differentiation	2	2	0.0213129	NC_037641.1.591.4,NC_037649.1.1274.4
Biological Process	GO:0048592	eye morphogenesis	2	2	0.0213129	NC_037649.1.1274.4,NC_037641.1.591.4
Biological Process	GO:0048749	compound eye development	2	2	0.0213129	NC_037649.1.1274.4,NC_037641.1.591.4
Biological Process	GO:0048880	sensory system development	2	2	0.0213129	NC_037649.1.1274.4,NC_037641.1.591.4
Biological Process	GO:0090596	sensory organ morphogenesis	2	2	0.0213129	NC_037641.1.591.4,NC_037649.1.1274.4
Biological Process	GO:0150063	visual system development	2	2	0.0213129	NC_037641.1.591.4,NC_037649.1.1274.4
Biological Process	GO:0006575	cellular modified amino acid metabolic process	56	294	0.0213783	NC_037652.1.921.6,NC_037641.1.1289.25,NC_037647.1.372.3,NC_037642.1.1866.21,NC_037639.1.1693.10,NC_037644.1.310.2,NC_037652.1.884.27,NC_037642.1.1866.15,NC_037638.1.406.6,NC_037642.1.1039.3,NC_037641.1.1289.22,NC_037641.1.314.8,NC_037648.1.2142.1,NC_037642.1.164.5,NC_037641.1.1025.3,NC_037643.1.762.3,NC_037641.1.314.9,NC_037648.1.843.1,NC_037648.1.1618.11,NC_037642.1.1866.18,NC_037645.1.1539.1,NC…
Molecular Function	GO:0004341	gluconolactonase activity	5	12	0.0214311	NC_037645.1.676.2,NC_037645.1.676.1,NC_037645.1.675.12,NC_037645.1.675.11,NC_037645.1.676.5
Cellular Component	GO:0005802	trans-Golgi network	17	70	0.021718	NC_037647.1.393.15,NC_037652.1.834.6,NC_037647.1.393.14,NC_037641.1.1786.10,NC_037652.1.838.2,NC_037647.1.393.16,NC_037647.1.393.5,NC_037641.1.848.1,NC_037640.1.614.4,NC_037652.1.834.5,NC_037647.1.393.6,NC_037652.1.834.10,NC_037644.1.1544.1,NC_037640.1.614.3,NC_037647.1.393.13,NC_037652.1.834.3,NC_037644.1.1544.2
Biological Process	GO:1901565	organonitrogen compound catabolic process	205	1231	0.0230907	NC_037650.1.105.14,NC_037642.1.2110.5,NC_037645.1.376.28,NC_037642.1.825.8,NC_037645.1.376.35,NC_037645.1.376.39,NC_037650.1.105.9,NC_037646.1.769.5,NC_037648.1.550.8,NC_037651.1.508.3,NC_037651.1.507.5,NC_037648.1.1564.10,NC_037640.1.765.6,NC_037638.1.3531.18,NC_037647.1.697.4,NC_037653.1.666.5,NC_037638.1.3740.1,NC_037640.1.873.3,NC_037638.1.900.22,NC_037648.1.1564.12,NC_037639.1.797.1,NC_03764…
Biological Process	GO:0009124	nucleoside monophosphate biosynthetic process	35	172	0.0247823	NC_037640.1.2023.6,NC_037650.1.890.9,NC_037651.1.373.12,NC_037646.1.393.4,NC_037647.1.697.6,NC_037652.1.1218.4,NC_037640.1.1086.4,NC_037640.1.237.2,NC_037647.1.697.8,NC_037640.1.1086.7,NC_037638.1.2123.7,NC_037640.1.2023.5,NC_037651.1.373.3,NC_037642.1.775.8,NC_037645.1.210.5,NC_037645.1.210.4,NC_037640.1.53.6,NC_037651.1.691.11,NC_037642.1.775.9,NC_037640.1.53.8,NC_037638.1.2123.1,NC_037640.1.53…
Biological Process	GO:0007266	Rho protein signal transduction	12	45	0.0249011	NC_037651.1.335.58,NC_037644.1.1248.1,NC_037651.1.335.15,NC_037651.1.335.40,NC_037651.1.1057.1,NC_037651.1.335.14,NC_037638.1.1948.1,NC_037638.1.1948.3,NC_037651.1.335.49,NC_037651.1.335.7,NC_037647.1.1404.6,NC_037638.1.1948.7
Molecular Function	GO:0051015	actin filament binding	44	225	0.025205	NC_037645.1.991.81,NC_037639.1.1899.10,NC_037645.1.991.110,NC_037651.1.335.14,NC_037639.1.1745.7,NC_037639.1.1905.2,NC_037645.1.991.74,NC_037648.1.1632.1,NC_037645.1.991.45,NC_037645.1.991.146,NC_037645.1.991.25,NC_037651.1.335.7,NC_037651.1.335.49,NC_037645.1.991.129,NC_037651.1.1057.1,NC_037645.1.991.79,NC_037651.1.335.15,NC_037645.1.914.12,NC_037647.1.1353.10,NC_037652.1.1294.3,NC_037639.1.189…
Molecular Function	GO:0000287	magnesium ion binding	72	394	0.0252243	NC_037645.1.1335.13,NC_037639.1.740.9,NC_037646.1.91.3,NC_037638.1.1651.7,NC_037639.1.740.24,NC_037645.1.1335.14,NC_037643.1.2258.1,NC_037639.1.924.21,NC_037639.1.924.42,NC_037639.1.924.19,NC_037638.1.2597.1,NC_037643.1.318.3,NC_037639.1.924.13,NC_037645.1.332.2,NC_037646.1.956.7,NC_037639.1.924.25,NC_037638.1.2123.1,NC_037651.1.373.5,NC_037639.1.924.22,NC_037639.1.740.28,NC_037639.1.924.6,NC_037…
Cellular Component	GO:0005777	peroxisome	45	231	0.0253347	NC_037640.1.29.14,NC_037648.1.1849.8,NC_037641.1.1659.9,NC_037641.1.1659.10,NC_037643.1.759.10,NW_020555859.1.13.12,NW_020555859.1.13.16,NC_037643.1.759.11,NC_037645.1.167.1,NC_037645.1.1167.5,NC_037646.1.422.12,NC_037640.1.29.6,NC_037652.1.187.28,NC_037642.1.1098.1,NC_037638.1.2274.6,NC_037652.1.187.31,NW_020555859.1.13.11,NW_020555859.1.13.8,NC_037646.1.422.25,NC_037646.1.422.24,NC_037644.1.165…
Cellular Component	GO:0042579	microbody	45	231	0.0253347	NW_020555859.1.13.12,NW_020555859.1.13.16,NC_037643.1.759.11,NC_037645.1.1167.5,NC_037645.1.167.1,NC_037643.1.759.10,NC_037641.1.1659.10,NC_037648.1.1849.8,NC_037640.1.29.14,NC_037641.1.1659.9,NW_020555859.1.13.11,NC_037652.1.187.31,NC_037646.1.422.12,NC_037640.1.29.6,NC_037652.1.187.28,NC_037642.1.1098.1,NC_037638.1.2274.6,NC_037646.1.422.22,NC_037648.1.1849.6,NW_020555859.1.13.17,NC_037648.1.18…
Biological Process	GO:0006071	glycerol metabolic process	19	82	0.0254977	NC_037646.1.1613.14,NC_037652.1.737.1,NC_037646.1.1614.10,NC_037646.1.1614.28,NC_037652.1.737.12,NC_037652.1.737.3,NC_037638.1.1245.16,NC_037638.1.1245.10,NC_037638.1.1245.17,NC_037652.1.737.10,NC_037646.1.1613.8,NC_037646.1.1613.5,NC_037640.1.654.18,NC_037646.1.1614.6,NC_037646.1.1613.6,NC_037652.1.737.8,NC_037646.1.1613.1,NC_037646.1.1613.11,NC_037638.1.1245.12
Biological Process	GO:0019400	alditol metabolic process	19	82	0.0254977	NC_037646.1.1614.10,NC_037646.1.1614.28,NC_037646.1.1613.14,NC_037652.1.737.1,NC_037652.1.737.3,NC_037638.1.1245.16,NC_037638.1.1245.10,NC_037638.1.1245.17,NC_037652.1.737.12,NC_037646.1.1614.6,NC_037652.1.737.10,NC_037646.1.1613.8,NC_037646.1.1613.5,NC_037640.1.654.18,NC_037646.1.1613.1,NC_037646.1.1613.11,NC_037638.1.1245.12,NC_037646.1.1613.6,NC_037652.1.737.8
Cellular Component	GO:0000502	proteasome complex	53	279	0.0257227	NC_037647.1.1117.8,NC_037642.1.45.2,NW_020555859.1.39.8,NC_037652.1.1308.5,NC_037648.1.988.4,NC_037638.1.3740.5,NC_037642.1.2110.9,NC_037642.1.1107.3,NC_037651.1.30.5,NC_037638.1.3740.8,NC_037651.1.1275.18,NC_037650.1.858.12,NC_037642.1.1768.2,NC_037648.1.1765.15,NC_037649.1.405.2,NC_037649.1.405.4,NC_037648.1.1765.12,NC_037648.1.1765.26,NC_037644.1.1061.1,NC_037646.1.1670.1,NC_037648.1.2060.10,N…
Biological Process	GO:0005975	carbohydrate metabolic process	278	1707	0.0258769	NC_037653.1.260.14,NC_037647.1.500.5,NC_037638.1.516.5,NC_037645.1.1468.29,NC_037647.1.739.16,NC_037649.1.606.2,NC_037641.1.417.27,NC_037638.1.2666.5,NC_037647.1.1354.11,NC_037645.1.1731.20,NC_037645.1.1468.44,NC_037645.1.1731.13,NC_037653.1.579.14,NC_037639.1.1024.9,NC_037644.1.1666.5,NC_037646.1.542.31,NC_037653.1.260.2,NC_037643.1.1340.13,NC_037638.1.1457.1,NC_037647.1.1478.12,NC_037643.1.391.…
Biological Process	GO:0000271	polysaccharide biosynthetic process	18	77	0.0268185	NC_037649.1.972.2,NC_037645.1.894.42,NC_037645.1.894.23,NC_037643.1.988.6,NC_037645.1.894.5,NC_037645.1.894.7,NC_037639.1.81.8,NC_037645.1.894.11,NC_037645.1.894.17,NC_037638.1.563.9,NC_037645.1.894.20,NC_037643.1.988.7,NC_037645.1.894.12,NC_037645.1.894.14,NC_037645.1.894.34,NC_037645.1.894.8,NC_037645.1.894.40,NC_037638.1.563.7
Biological Process	GO:0042558	pteridine-containing compound metabolic process	18	77	0.0268185	NC_037648.1.1618.3,NC_037639.1.1693.6,NC_037649.1.608.4,NC_037639.1.1693.10,NC_037642.1.164.9,NC_037648.1.405.1,NC_037639.1.1693.8,NC_037649.1.1207.7,NC_037639.1.1693.12,NC_037653.1.1075.1,NC_037642.1.164.8,NC_037642.1.164.14,NC_037642.1.164.3,NC_037639.1.1693.2,NC_037645.1.1539.1,NC_037653.1.1075.4,NC_037648.1.1618.11,NC_037642.1.164.5
Biological Process	GO:0009123	nucleoside monophosphate metabolic process	36	179	0.0271888	NC_037640.1.53.6,NC_037651.1.691.11,NC_037642.1.775.9,NC_037638.1.2123.1,NC_037646.1.1402.1,NC_037640.1.53.5,NC_037640.1.53.8,NC_037642.1.775.6,NC_037651.1.373.5,NC_037651.1.691.29,NC_037640.1.53.7,NC_037640.1.53.2,NC_037642.1.775.19,NC_037638.1.2123.3,NC_037651.1.1461.2,NC_037651.1.691.7,NC_037650.1.890.3,NC_037647.1.697.4,NC_037642.1.2079.4,NC_037650.1.890.7,NC_037640.1.2023.6,NC_037650.1.890.9…
Biological Process	GO:0009156	ribonucleoside monophosphate biosynthetic process	33	162	0.0281827	NC_037640.1.53.7,NC_037640.1.53.2,NC_037651.1.691.29,NC_037638.1.2123.3,NC_037642.1.775.19,NC_037651.1.1461.2,NC_037651.1.691.7,NC_037647.1.697.4,NC_037650.1.890.3,NC_037642.1.2079.4,NC_037650.1.890.7,NC_037640.1.53.6,NC_037651.1.691.11,NC_037642.1.775.9,NC_037640.1.53.8,NC_037638.1.2123.1,NC_037640.1.53.5,NC_037642.1.775.6,NC_037651.1.373.5,NC_037652.1.1218.4,NC_037640.1.1086.4,NC_037647.1.697.8…
Biological Process	GO:0006644	phospholipid metabolic process	115	664	0.0281964	NC_037642.1.1773.15,NC_037646.1.1056.1,NC_037645.1.708.5,NC_037647.1.1553.7,NC_037640.1.1823.25,NC_037649.1.1061.3,NC_037640.1.1823.21,NC_037642.1.2019.3,NC_037649.1.1061.6,NC_037647.1.318.8,NC_037642.1.1866.12,NC_037640.1.1823.24,NC_037645.1.1190.4,NC_037651.1.891.2,NC_037648.1.1200.3,NC_037638.1.3032.3,NC_037645.1.1234.19,NC_037648.1.467.2,NC_037642.1.953.4,NC_037646.1.1054.8,NC_037640.1.1823.1…
Molecular Function	GO:0008446	GDP-mannose 4,6-dehydratase activity	6	17	0.0282261	NC_037644.1.770.13,NC_037644.1.770.14,NC_037644.1.770.8,NC_037644.1.770.18,NC_037644.1.770.5,NC_037644.1.770.1
Biological Process	GO:0007528	neuromuscular junction development	9	31	0.0291127	NC_037642.1.786.10,NC_037642.1.786.11,NC_037642.1.786.15,NC_037642.1.786.17,NC_037642.1.786.25,NC_037642.1.786.23,NC_037642.1.786.20,NC_037642.1.786.26,NC_037642.1.786.9
Cellular Component	GO:0008303	caspase complex	10	36	0.0297056	NC_037645.1.1234.22,NC_037639.1.2136.3,NC_037649.1.969.5,NC_037645.1.1234.19,NC_037645.1.1234.23,NC_037645.1.1234.31,NC_037639.1.2136.1,NC_037645.1.1234.29,NC_037639.1.1019.1,NC_037645.1.1234.33
Cellular Component	GO:0042765	GPI-anchor transamidase complex	10	36	0.0297056	NC_037639.1.2136.3,NC_037645.1.1234.22,NC_037649.1.969.5,NC_037645.1.1234.19,NC_037645.1.1234.23,NC_037639.1.1019.1,NC_037645.1.1234.33,NC_037645.1.1234.31,NC_037645.1.1234.29,NC_037639.1.2136.1
Biological Process	GO:0050808	synapse organization	18	78	0.0302507	NC_037642.1.786.11,NC_037651.1.437.49,NC_037651.1.437.7,NC_037651.1.437.6,NC_037647.1.506.26,NC_037642.1.786.20,NC_037651.1.437.23,NC_037642.1.786.23,NC_037642.1.786.26,NC_037642.1.786.17,NC_037642.1.786.15,NC_037651.1.437.29,NC_037647.1.506.9,NC_037647.1.506.6,NC_037642.1.786.10,NC_037647.1.1339.1,NC_037642.1.786.9,NC_037642.1.786.25
Biological Process	GO:0035998	7,8-dihydroneopterin 3'-triphosphate biosynthetic process	5	13	0.0307171	NC_037639.1.1693.6,NC_037639.1.1693.8,NC_037639.1.1693.2,NC_037639.1.1693.10,NC_037639.1.1693.12
Biological Process	GO:0043328	protein transport to vacuole involved in ubiquitin-dependent protein catabolic process via the multivesicular body sorting pathway	5	13	0.0307171	NC_037639.1.1477.8,NC_037639.1.1477.6,NC_037639.1.1477.2,NC_037639.1.1477.1,NC_037639.1.1477.5
Biological Process	GO:0051066	dihydrobiopterin metabolic process	5	13	0.0307171	NC_037639.1.1693.12,NC_037639.1.1693.10,NC_037639.1.1693.2,NC_037639.1.1693.8,NC_037639.1.1693.6
Molecular Function	GO:0003933	GTP cyclohydrolase activity	5	13	0.0307171	NC_037639.1.1693.6,NC_037639.1.1693.8,NC_037639.1.1693.2,NC_037639.1.1693.12,NC_037639.1.1693.10
Molecular Function	GO:0003934	GTP cyclohydrolase I activity	5	13	0.0307171	NC_037639.1.1693.2,NC_037639.1.1693.10,NC_037639.1.1693.12,NC_037639.1.1693.6,NC_037639.1.1693.8
Biological Process	GO:0009161	ribonucleoside monophosphate metabolic process	34	169	0.0309426	NC_037640.1.53.8,NC_037640.1.53.5,NC_037646.1.1402.1,NC_037638.1.2123.1,NC_037642.1.775.6,NC_037651.1.373.5,NC_037640.1.53.6,NC_037651.1.691.11,NC_037642.1.775.9,NC_037642.1.2079.4,NC_037650.1.890.7,NC_037640.1.53.2,NC_037640.1.53.7,NC_037651.1.691.29,NC_037642.1.775.19,NC_037638.1.2123.3,NC_037651.1.1461.2,NC_037651.1.691.7,NC_037647.1.697.4,NC_037650.1.890.3,NC_037646.1.393.4,NC_037647.1.697.6,…
Biological Process	GO:0044248	cellular catabolic process	307	1906	0.032648	NC_037647.1.346.8,NC_037645.1.376.41,NC_037639.1.1079.10,NC_037644.1.1638.9,NC_037645.1.376.34,NC_037642.1.73.5,NC_037651.1.573.17,NC_037638.1.3926.3,NC_037642.1.1768.9,NC_037642.1.2110.8,NC_037646.1.1284.7,NC_037638.1.147.2,NC_037645.1.376.18,NC_037638.1.2933.1,NC_037645.1.266.2,NC_037652.1.187.31,NC_037639.1.1021.1,NC_037644.1.1638.7,NC_037638.1.12.1,NC_037640.1.1911.2,NC_037651.1.573.22,NC_037…
Biological Process	GO:0048193	Golgi vesicle transport	50	265	0.0329223	NC_037652.1.734.8,NC_037650.1.1321.2,NC_037653.1.121.3,NC_037649.1.150.12,NC_037640.1.176.6,NC_037643.1.758.1,NC_037649.1.150.3,NC_037653.1.665.1,NC_037640.1.1602.7,NC_037648.1.2198.8,NC_037649.1.150.6,NC_037651.1.762.3,NC_037646.1.1680.5,NC_037640.1.1074.5,NC_037638.1.1063.2,NC_037640.1.1074.2,NC_037653.1.971.4,NC_037652.1.833.6,NC_037649.1.150.13,NC_037640.1.1602.1,NC_037648.1.2198.6,NC_037646.…
Biological Process	GO:0007265	Ras protein signal transduction	28	135	0.0329622	NC_037651.1.685.8,NC_037651.1.685.5,NC_037652.1.18.10,NC_037651.1.335.14,NC_037639.1.961.15,NC_037638.1.1948.1,NC_037639.1.961.3,NC_037651.1.685.11,NC_037651.1.335.40,NC_037638.1.1948.7,NC_037651.1.685.15,NC_037651.1.335.49,NC_037639.1.961.10,NC_037644.1.920.22,NC_037638.1.1948.3,NC_037647.1.1404.6,NC_037639.1.961.13,NC_037651.1.335.7,NC_037644.1.920.7,NC_037651.1.1331.1,NC_037651.1.335.15,NC_037…
Biological Process	GO:0009127	purine nucleoside monophosphate biosynthetic process	22	101	0.0332782	NC_037642.1.775.6,NC_037651.1.373.5,NC_037640.1.53.8,NC_037640.1.53.5,NC_037646.1.393.4,NC_037642.1.775.9,NC_037651.1.373.12,NC_037640.1.53.6,NC_037640.1.2023.6,NC_037651.1.691.11,NC_037642.1.775.8,NC_037642.1.2079.4,NC_037640.1.1086.7,NC_037651.1.373.3,NC_037640.1.2023.5,NC_037651.1.691.7,NC_037640.1.1086.4,NC_037640.1.53.2,NC_037640.1.53.7,NC_037651.1.691.29,NC_037642.1.775.19,NC_037651.1.1461.2
Biological Process	GO:0009168	purine ribonucleoside monophosphate biosynthetic process	22	101	0.0332782	NC_037640.1.1086.4,NC_037651.1.691.7,NC_037651.1.1461.2,NC_037642.1.775.19,NC_037651.1.691.29,NC_037640.1.53.2,NC_037640.1.53.7,NC_037642.1.775.8,NC_037640.1.2023.5,NC_037651.1.373.3,NC_037640.1.1086.7,NC_037642.1.2079.4,NC_037651.1.373.12,NC_037642.1.775.9,NC_037651.1.691.11,NC_037640.1.2023.6,NC_037640.1.53.6,NC_037651.1.373.5,NC_037642.1.775.6,NC_037646.1.393.4,NC_037640.1.53.5,NC_037640.1.53.8
Molecular Function	GO:0016866	intramolecular transferase activity	25	118	0.0334366	NC_037651.1.825.5,NC_037640.1.915.3,NC_037651.1.825.4,NC_037643.1.316.16,NC_037648.1.1592.5,NC_037638.1.1651.6,NC_037640.1.915.8,NC_037648.1.1592.12,NC_037651.1.825.9,NC_037638.1.1651.7,NC_037647.1.1495.2,NC_037653.1.1076.5,NC_037643.1.316.17,NC_037647.1.1695.2,NC_037647.1.1495.1,NC_037651.1.825.3,NC_037638.1.1651.2,NC_037648.1.818.2,NC_037648.1.1592.11,NC_037648.1.818.7,NC_037638.1.1651.3,NC_037…
Cellular Component	GO:0022626	cytosolic ribosome	16	68	0.0335188	NC_037643.1.2224.4,NC_037649.1.1224.7,NC_037653.1.365.4,NC_037651.1.288.16,NC_037651.1.288.4,NC_037643.1.2224.9,NC_037649.1.1224.2,NC_037649.1.1224.4,NC_037651.1.288.5,NC_037649.1.1224.1,NC_037652.1.187.9,NC_037638.1.2309.3,NC_037643.1.2224.2,NC_037653.1.365.3,NC_037653.1.365.2,NC_037638.1.2309.5
Molecular Function	GO:0016273	arginine N-methyltransferase activity	16	68	0.0335188	NC_037642.1.1564.2,NC_037644.1.562.16,NC_037644.1.562.12,NC_037638.1.2744.7,NC_037638.1.12.3,NC_037638.1.2744.3,NC_037638.1.12.1,NC_037644.1.562.10,NC_037642.1.1016.1,NC_037638.1.12.11,NC_037648.1.2058.2,NC_037648.1.972.2,NC_037644.1.562.2,NC_037642.1.1564.5,NC_037644.1.562.4,NC_037639.1.944.3
Molecular Function	GO:0016274	protein-arginine N-methyltransferase activity	16	68	0.0335188	NC_037639.1.944.3,NC_037642.1.1564.5,NC_037644.1.562.4,NC_037648.1.972.2,NC_037648.1.2058.2,NC_037638.1.12.11,NC_037644.1.562.2,NC_037638.1.2744.3,NC_037638.1.12.3,NC_037638.1.2744.7,NC_037642.1.1016.1,NC_037644.1.562.10,NC_037638.1.12.1,NC_037642.1.1564.2,NC_037644.1.562.12,NC_037644.1.562.16
Cellular Component	GO:0009331	glycerol-3-phosphate dehydrogenase complex	12	47	0.0343321	NC_037646.1.1054.9,NC_037645.1.645.3,NC_037646.1.1056.2,NC_037646.1.1056.3,NC_037646.1.172.1,NC_037646.1.1054.2,NC_037645.1.645.15,NC_037645.1.645.24,NC_037645.1.645.4,NC_037646.1.1054.8,NC_037646.1.1056.6,NC_037646.1.1056.1
Cellular Component	GO:0042555	MCM complex	12	47	0.0343321	NC_037642.1.968.8,NC_037646.1.956.4,NC_037649.1.124.4,NC_037642.1.651.3,NC_037649.1.124.1,NC_037642.1.968.2,NC_037641.1.290.3,NC_037641.1.290.1,NC_037641.1.290.5,NC_037642.1.968.5,NC_037642.1.651.4,NC_037642.1.651.10
Biological Process	GO:0044282	small molecule catabolic process	81	456	0.0343951	NC_037646.1.1614.28,NC_037648.1.1880.5,NC_037645.1.514.5,NC_037647.1.1354.5,NC_037648.1.1880.1,NC_037639.1.1024.9,NC_037645.1.672.3,NC_037647.1.1354.11,NC_037643.1.759.10,NC_037653.1.553.2,NC_037646.1.1614.10,NC_037643.1.1136.4,NC_037646.1.1613.14,NC_037645.1.514.3,NC_037653.1.553.6,NC_037643.1.759.6,NC_037643.1.2293.16,NC_037639.1.1079.19,NC_037652.1.187.29,NC_037652.1.485.4,NC_037638.1.1457.1,N…
Cellular Component	GO:0008540	proteasome regulatory particle, base subcomplex	8	27	0.0344575	NC_037638.1.3740.3,NC_037638.1.3740.6,NC_037638.1.3740.5,NC_037638.1.3740.8,NC_037648.1.2060.11,NC_037647.1.1219.4,NC_037638.1.3740.1,NC_037648.1.2060.10
Biological Process	GO:0072523	purine-containing compound catabolic process	11	42	0.0351219	NC_037639.1.1711.5,NC_037639.1.1711.29,NC_037639.1.475.3,NC_037639.1.1711.34,NC_037650.1.1191.1,NC_037639.1.1601.5,NC_037639.1.1711.22,NC_037639.1.1711.11,NC_037639.1.1711.10,NC_037639.1.1601.3,NC_037639.1.1711.19
Biological Process	GO:0045454	cell redox homeostasis	9	32	0.0354126	NC_037638.1.2541.10,NC_037653.1.281.12,NC_037638.1.2541.9,NC_037653.1.281.4,NC_037638.1.2541.17,NC_037638.1.2541.31,NC_037638.1.2541.8,NC_037638.1.2541.11,NC_037638.1.2541.3
Molecular Function	GO:0016668	oxidoreductase activity, acting on a sulfur group of donors, NAD(P) as acceptor	9	32	0.0354126	NC_037638.1.2541.11,NC_037638.1.2541.3,NC_037638.1.2541.17,NC_037638.1.2541.8,NC_037638.1.2541.31,NC_037653.1.281.12,NC_037638.1.2541.9,NC_037638.1.2541.10,NC_037653.1.281.4
Biological Process	GO:0034637	cellular carbohydrate biosynthetic process	24	113	0.0356427	NC_037647.1.1553.4,NC_037645.1.894.17,NC_037643.1.66.17,NC_037645.1.894.11,NC_037639.1.81.8,NC_037645.1.894.7,NC_037645.1.894.5,NC_037643.1.1136.3,NC_037645.1.894.23,NC_037643.1.1138.1,NC_037649.1.972.2,NC_037643.1.1138.3,NC_037643.1.1135.2,NC_037645.1.894.42,NC_037647.1.1553.7,NC_037638.1.563.7,NC_037645.1.894.8,NC_037645.1.894.40,NC_037645.1.894.14,NC_037645.1.894.34,NC_037645.1.894.12,NC_03764…
Cellular Component	GO:1990204	oxidoreductase complex	30	148	0.0371338	NC_037645.1.1212.2,NC_037646.1.1054.9,NC_037647.1.1164.1,NC_037646.1.1056.3,NC_037638.1.3902.6,NC_037651.1.576.2,NC_037646.1.172.1,NC_037645.1.1212.5,NC_037645.1.645.15,NC_037638.1.12.1,NC_037646.1.1054.2,NC_037648.1.887.1,NC_037645.1.1212.6,NC_037641.1.753.1,NC_037646.1.1056.1,NC_037646.1.1056.6,NC_037638.1.12.3,NC_037642.1.1768.14,NC_037638.1.2596.2,NC_037646.1.1056.2,NC_037645.1.645.3,NC_03764…
Cellular Component	GO:0000176	nuclear exosome (RNase complex)	6	18	0.0372403	NC_037653.1.648.3,NC_037653.1.649.8,NC_037653.1.648.2,NC_037653.1.649.1,NC_037653.1.649.2,NC_037653.1.649.3
Biological Process	GO:0044262	cellular carbohydrate metabolic process	59	322	0.0375075	NC_037638.1.2458.8,NC_037638.1.563.7,NC_037647.1.1553.7,NC_037645.1.894.40,NC_037638.1.1245.16,NC_037638.1.2458.5,NC_037645.1.894.34,NC_037645.1.894.14,NC_037638.1.3032.3,NC_037646.1.1614.10,NC_037645.1.894.20,NC_037649.1.606.6,NC_037652.1.737.1,NC_037646.1.1613.14,NC_037643.1.1136.4,NC_037638.1.1245.12,NC_037646.1.1613.11,NC_037649.1.606.3,NC_037645.1.894.11,NC_037646.1.1613.1,NC_037643.1.66.17,…
Cellular Component	GO:0030127	COPII vesicle coat	16	69	0.0379166	NC_037642.1.492.8,NC_037646.1.1680.5,NC_037649.1.150.6,NC_037652.1.734.10,NC_037652.1.734.8,NC_037652.1.734.1,NC_037649.1.150.12,NC_037649.1.150.3,NC_037652.1.734.11,NC_037646.1.1680.1,NC_037646.1.1680.2,NC_037649.1.150.15,NC_037642.1.492.9,NC_037649.1.146.4,NC_037649.1.146.2,NC_037649.1.150.13
Biological Process	GO:0009126	purine nucleoside monophosphate metabolic process	23	108	0.0379998	NC_037640.1.53.6,NC_037640.1.2023.6,NC_037651.1.691.11,NC_037642.1.775.9,NC_037651.1.373.12,NC_037640.1.53.8,NC_037646.1.1402.1,NC_037640.1.53.5,NC_037646.1.393.4,NC_037642.1.775.6,NC_037651.1.373.5,NC_037640.1.53.2,NC_037640.1.53.7,NC_037651.1.691.29,NC_037642.1.775.19,NC_037651.1.1461.2,NC_037651.1.691.7,NC_037640.1.1086.4,NC_037642.1.2079.4,NC_037640.1.1086.7,NC_037651.1.373.3,NC_037640.1.2023…
Biological Process	GO:0009167	purine ribonucleoside monophosphate metabolic process	23	108	0.0379998	NC_037651.1.691.7,NC_037640.1.1086.4,NC_037640.1.53.7,NC_037640.1.53.2,NC_037651.1.691.29,NC_037642.1.775.19,NC_037651.1.1461.2,NC_037642.1.775.8,NC_037642.1.2079.4,NC_037640.1.1086.7,NC_037651.1.373.3,NC_037640.1.2023.5,NC_037642.1.775.9,NC_037651.1.373.12,NC_037640.1.53.6,NC_037640.1.2023.6,NC_037651.1.691.11,NC_037642.1.775.6,NC_037651.1.373.5,NC_037640.1.53.8,NC_037646.1.1402.1,NC_037640.1.53…
Biological Process	GO:0015074	DNA integration	13	53	0.0384168	NC_037649.1.92.1,NC_037638.1.1169.1,NC_037649.1.932.1,NC_037646.1.56.1,NC_037653.1.6.2,NC_037650.1.68.1,NC_037648.1.1114.3,NW_020555859.1.14.1,NC_037651.1.723.1,NW_020555870.1.5.1,NC_037639.1.1149.1,NC_037640.1.1097.1,NC_037638.1.2037.1
Cellular Component	GO:0016324	apical plasma membrane	13	53	0.0384168	NC_037650.1.1095.15,NC_037644.1.1459.44,NC_037644.1.1459.6,NC_037644.1.1459.19,NC_037650.1.1095.12,NC_037650.1.62.1,NC_037644.1.1459.2,NC_037644.1.1463.2,NC_037644.1.1459.20,NC_037644.1.1458.2,NC_037644.1.1459.26,NC_037644.1.1459.5,NC_037644.1.1459.40
Cellular Component	GO:0045177	apical part of cell	13	53	0.0384168	NC_037644.1.1459.40,NC_037644.1.1459.5,NC_037644.1.1463.2,NC_037644.1.1459.20,NC_037644.1.1459.26,NC_037644.1.1458.2,NC_037650.1.62.1,NC_037644.1.1459.2,NC_037644.1.1459.19,NC_037650.1.1095.12,NC_037644.1.1459.44,NC_037644.1.1459.6,NC_037650.1.1095.15
Biological Process	GO:0006650	glycerophospholipid metabolic process	76	428	0.039533	NC_037649.1.1061.3,NC_037640.1.1823.21,NC_037640.1.1823.25,NC_037646.1.1056.1,NC_037642.1.1773.15,NC_037645.1.708.5,NC_037640.1.1823.24,NC_037642.1.1866.12,NC_037651.1.891.2,NC_037648.1.1200.3,NC_037638.1.3032.3,NC_037649.1.1061.6,NC_037642.1.2019.3,NC_037642.1.1866.1,NC_037648.1.467.2,NC_037645.1.1234.19,NC_037640.1.1823.16,NC_037645.1.1234.23,NC_037646.1.1054.8,NC_037642.1.1788.9,NC_037647.1.73…
Biological Process	GO:0003008	system process	79	447	0.0401113	NC_037643.1.1192.147,NC_037643.1.1192.215,NC_037643.1.1192.163,NC_037643.1.1192.68,NC_037639.1.1899.15,NC_037643.1.1192.188,NC_037643.1.1192.136,NC_037643.1.1192.211,NC_037643.1.1192.270,NC_037643.1.1192.198,NC_037643.1.1192.82,NC_037643.1.1192.33,NC_037643.1.1192.25,NC_037643.1.1192.117,NC_037643.1.1192.250,NC_037643.1.1192.62,NC_037643.1.1192.50,NC_037643.1.1192.303,NC_037643.1.1192.225,NC_0376…
Cellular Component	GO:0033179	proton-transporting V-type ATPase, V0 domain	22	103	0.0405186	NC_037644.1.1472.46,NC_037643.1.783.17,NC_037644.1.1472.50,NC_037643.1.783.11,NC_037644.1.1472.49,NC_037644.1.1472.31,NC_037638.1.1208.7,NC_037644.1.1472.44,NC_037644.1.1472.11,NC_037643.1.783.13,NC_037643.1.783.26,NC_037644.1.1472.38,NC_037644.1.1472.2,NC_037644.1.1472.6,NC_037638.1.1208.3,NC_037644.1.1472.15,NC_037643.1.783.20,NC_037644.1.1472.35,NC_037644.1.1472.19,NC_037644.1.1472.16,NC_03764…
Biological Process	GO:0032886	regulation of microtubule-based process	11	43	0.041173	NC_037648.1.1909.13,NC_037648.1.1909.15,NC_037648.1.1909.14,NC_037648.1.1909.11,NC_037638.1.1225.18,NC_037644.1.314.5,NC_037648.1.1909.1,NC_037652.1.538.1,NC_037643.1.1646.1,NC_037638.1.1225.24,NC_037642.1.1899.1
Molecular Function	GO:0031267	small GTPase binding	51	275	0.0414449	NC_037639.1.985.12,NC_037639.1.985.8,NC_037639.1.985.5,NC_037650.1.1113.4,NC_037638.1.2306.11,NC_037638.1.3464.12,NC_037638.1.3198.19,NC_037638.1.1948.7,NC_037648.1.28.27,NC_037640.1.1016.5,NC_037638.1.1948.3,NC_037648.1.1324.3,NC_037638.1.3464.6,NC_037647.1.1404.6,NC_037643.1.1644.8,NC_037639.1.985.4,NC_037639.1.2134.5,NC_037638.1.3464.8,NC_037640.1.1016.10,NC_037639.1.2134.7,NC_037639.1.2134.2,…
Molecular Function	GO:0051020	GTPase binding	51	275	0.0414449	NC_037639.1.2134.2,NC_037643.1.1644.8,NC_037639.1.985.4,NC_037638.1.3464.8,NC_037639.1.2134.5,NC_037640.1.1016.10,NC_037639.1.2134.7,NC_037646.1.1535.7,NC_037647.1.572.10,NC_037639.1.2134.15,NC_037638.1.3198.19,NC_037639.1.985.8,NC_037639.1.985.12,NC_037639.1.985.5,NC_037650.1.1113.4,NC_037638.1.2306.11,NC_037638.1.3464.12,NC_037638.1.1948.3,NC_037648.1.1324.3,NC_037647.1.1404.6,NC_037638.1.3464.…
Cellular Component	GO:0000220	vacuolar proton-transporting V-type ATPase, V0 domain	14	59	0.0420151	NC_037644.1.1472.31,NC_037644.1.1472.11,NC_037644.1.1472.44,NC_037644.1.1472.16,NC_037644.1.1472.41,NC_037644.1.1472.38,NC_037644.1.1472.2,NC_037644.1.1472.15,NC_037644.1.1472.6,NC_037644.1.1472.46,NC_037644.1.1472.50,NC_037644.1.1472.49,NC_037644.1.1472.19,NC_037644.1.1472.35
Cellular Component	GO:0005778	peroxisomal membrane	14	59	0.0420151	NC_037648.1.1849.6,NC_037645.1.1167.5,NC_037648.1.1849.9,NC_037648.1.1849.5,NC_037639.1.1444.1,NC_037650.1.281.1,NC_037642.1.1098.1,NC_037648.1.1849.2,NC_037641.1.1119.2,NC_037645.1.1186.2,NC_037640.1.29.6,NC_037648.1.1849.8,NC_037640.1.29.14,NC_037645.1.1186.3
Cellular Component	GO:0031903	microbody membrane	14	59	0.0420151	NC_037640.1.29.14,NC_037648.1.1849.8,NC_037645.1.1186.3,NC_037640.1.29.6,NC_037645.1.1186.2,NC_037639.1.1444.1,NC_037650.1.281.1,NC_037648.1.1849.2,NC_037641.1.1119.2,NC_037642.1.1098.1,NC_037648.1.1849.5,NC_037648.1.1849.9,NC_037648.1.1849.6,NC_037645.1.1167.5
Molecular Function	GO:0005247	voltage-gated chloride channel activity	10	38	0.0421319	NC_037646.1.107.3,NC_037651.1.406.1,NC_037646.1.107.19,NC_037651.1.1106.3,NC_037651.1.1106.2,NC_037646.1.107.8,NC_037646.1.107.6,NC_037651.1.1292.1,NC_037646.1.107.4,NC_037646.1.107.10
Molecular Function	GO:0004077	biotin-[acetyl-CoA-carboxylase] ligase activity	5	14	0.0421726	NC_037641.1.1669.10,NC_037641.1.1669.12,NC_037641.1.1669.11,NC_037641.1.1669.6,NC_037641.1.1669.7
Molecular Function	GO:0005078	MAP-kinase scaffold activity	5	14	0.0421726	NC_037643.1.1592.12,NC_037643.1.1592.22,NC_037643.1.1592.14,NC_037643.1.1592.1,NC_037643.1.1592.19
Molecular Function	GO:0018271	biotin-protein ligase activity	5	14	0.0421726	NC_037641.1.1669.10,NC_037641.1.1669.12,NC_037641.1.1669.6,NC_037641.1.1669.11,NC_037641.1.1669.7
Molecular Function	GO:0034722	gamma-glutamyl-peptidase activity	5	14	0.0421726	NC_037648.1.1615.16,NC_037648.1.1615.13,NC_037648.1.1615.15,NC_037648.1.395.1,NC_037648.1.1615.12
Molecular Function	GO:0042577	lipid phosphatase activity	8	28	0.0422576	NC_037652.1.1133.1,NC_037652.1.1133.12,NC_037648.1.1581.10,NC_037648.1.1581.3,NC_037652.1.1133.11,NC_037648.1.1581.4,NC_037648.1.1581.5,NC_037648.1.1581.9
Biological Process	GO:0000902	cell morphogenesis	40	209	0.0425623	NC_037638.1.2971.19,NC_037641.1.952.48,NC_037638.1.2971.17,NC_037648.1.1018.2,NC_037640.1.1016.14,NC_037647.1.322.9,NC_037651.1.478.4,NC_037646.1.1680.1,NC_037651.1.478.2,NC_037640.1.1016.4,NC_037640.1.1016.6,NC_037638.1.2971.10,NC_037638.1.2971.11,NC_037647.1.322.1,NC_037638.1.2971.7,NC_037638.1.905.1,NC_037641.1.828.7,NC_037640.1.1016.10,NC_037641.1.828.15,NC_037638.1.2971.15,NC_037647.1.322.10…
Biological Process	GO:0010921	regulation of phosphatase activity	9	33	0.0425866	NC_037653.1.238.11,NC_037642.1.541.8,NC_037653.1.238.1,NC_037648.1.178.6,NC_037642.1.541.11,NC_037653.1.748.1,NC_037653.1.238.2,NC_037653.1.238.5,NC_037642.1.541.10
Biological Process	GO:0035999	tetrahydrofolate interconversion	9	33	0.0425866	NC_037642.1.164.5,NC_037648.1.1618.11,NC_037649.1.608.4,NC_037648.1.405.1,NC_037642.1.164.9,NC_037648.1.1618.3,NC_037642.1.164.14,NC_037642.1.164.8,NC_037642.1.164.3
Molecular Function	GO:0008484	sulfuric ester hydrolase activity	21	98	0.0432101	NC_037639.1.1977.16,NC_037639.1.1977.18,NC_037647.1.1324.1,NC_037647.1.493.1,NC_037639.1.1977.13,NC_037643.1.1167.3,NC_037648.1.370.5,NC_037647.1.491.15,NC_037639.1.1977.7,NC_037642.1.1773.15,NC_037647.1.491.9,NC_037639.1.1977.17,NC_037648.1.370.3,NC_037638.1.2654.1,NC_037642.1.1773.8,NC_037647.1.491.11,NC_037647.1.491.16,NC_037643.1.1168.1,NC_037642.1.1773.6,NC_037639.1.1977.10,NC_037639.1.822.1
Biological Process	GO:0006787	porphyrin-containing compound catabolic process	3	6	0.0440762	NC_037644.1.1126.6,NC_037644.1.1126.3,NC_037644.1.1126.1
Biological Process	GO:0006788	heme oxidation	3	6	0.0440762	NC_037644.1.1126.1,NC_037644.1.1126.6,NC_037644.1.1126.3
Biological Process	GO:0033015	tetrapyrrole catabolic process	3	6	0.0440762	NC_037644.1.1126.1,NC_037644.1.1126.3,NC_037644.1.1126.6
Molecular Function	GO:0004392	heme oxygenase (decyclizing) activity	3	6	0.0440762	NC_037644.1.1126.6,NC_037644.1.1126.3,NC_037644.1.1126.1
Biological Process	GO:0046164	alcohol catabolic process	26	127	0.0445703	NC_037639.1.1021.1,NC_037638.1.1245.17,NC_037638.1.1245.10,NC_037638.1.1245.16,NC_037638.1.348.5,NC_037643.1.1136.4,NC_037646.1.1613.14,NC_037648.1.467.3,NC_037638.1.3032.3,NC_037646.1.1614.28,NC_037646.1.1614.10,NC_037648.1.467.2,NC_037646.1.1613.6,NC_037638.1.1245.12,NC_037646.1.1613.11,NC_037646.1.1613.1,NC_037640.1.654.18,NC_037642.1.1788.9,NC_037643.1.1138.1,NC_037643.1.1136.3,NC_037646.1.16…
Biological Process	GO:1901616	organic hydroxy compound catabolic process	26	127	0.0445703	NC_037643.1.1138.3,NC_037646.1.1613.8,NC_037643.1.1135.2,NC_037643.1.1136.3,NC_037646.1.1613.5,NC_037640.1.654.18,NC_037643.1.1138.1,NC_037642.1.1788.9,NC_037639.1.1024.9,NC_037646.1.1614.6,NC_037646.1.1613.6,NC_037648.1.467.2,NC_037646.1.1613.1,NC_037646.1.1613.11,NC_037638.1.1245.12,NC_037646.1.1613.14,NC_037643.1.1136.4,NC_037638.1.348.5,NC_037648.1.467.3,NC_037638.1.3032.3,NC_037646.1.1614.28…
Molecular Function	GO:0003755	peptidyl-prolyl cis-trans isomerase activity	43	228	0.0452242	NC_037643.1.1313.15,NC_037643.1.1313.10,NC_037641.1.892.7,NC_037641.1.892.2,NC_037648.1.352.4,NC_037639.1.814.1,NC_037648.1.352.13,NC_037648.1.352.9,NC_037651.1.699.21,NC_037648.1.1618.33,NC_037648.1.1152.2,NC_037642.1.1888.8,NC_037648.1.1152.12,NC_037642.1.299.3,NC_037643.1.1313.26,NC_037653.1.404.2,NC_037643.1.44.6,NC_037643.1.44.9,NC_037641.1.158.6,NC_037650.1.357.4,NC_037643.1.1313.16,NC_0376…
Molecular Function	GO:0016859	cis-trans isomerase activity	43	228	0.0452242	NC_037648.1.1152.12,NC_037642.1.1888.8,NC_037642.1.299.3,NC_037648.1.1152.2,NC_037643.1.44.6,NC_037643.1.1313.26,NC_037653.1.404.2,NC_037643.1.1313.16,NC_037650.1.357.4,NC_037638.1.737.1,NC_037648.1.352.10,NC_037650.1.357.2,NC_037643.1.44.4,NC_037643.1.44.9,NC_037641.1.158.6,NC_037641.1.892.7,NC_037641.1.892.2,NC_037643.1.1313.10,NC_037643.1.1313.15,NC_037648.1.352.13,NC_037648.1.352.9,NC_037648.…
Molecular Function	GO:0003697	single-stranded DNA binding	23	110	0.0457182	NW_020555870.1.5.1,NC_037648.1.2054.26,NC_037648.1.2054.63,NC_037648.1.2054.58,NC_037648.1.2054.6,NC_037648.1.967.1,NC_037648.1.2054.56,NC_037648.1.2054.18,NC_037648.1.2054.38,NC_037648.1.2054.48,NC_037648.1.2054.24,NC_037643.1.402.1,NC_037648.1.2054.10,NC_037640.1.1354.7,NC_037648.1.2054.28,NC_037648.1.2054.12,NC_037648.1.2054.15,NC_037648.1.2054.52,NC_037648.1.2054.53,NC_037648.1.2054.19,NC_037…
Biological Process	GO:0010387	COP9 signalosome assembly	4	10	0.0457857	NC_037650.1.1106.1,NC_037650.1.1195.14,NC_037650.1.1106.7,NC_037650.1.1195.8
Biological Process	GO:0035735	intraciliary transport involved in cilium assembly	4	10	0.0457857	NC_037638.1.2389.5,NC_037645.1.691.2,NC_037638.1.2389.13,NC_037638.1.2389.8
Molecular Function	GO:0052629	phosphatidylinositol-3,5-bisphosphate 3-phosphatase activity	4	10	0.0457857	NC_037640.1.1258.3,NC_037640.1.222.5,NC_037640.1.222.2,NC_037640.1.222.1
Molecular Function	GO:0106018	phosphatidylinositol-3,5-bisphosphate phosphatase activity	4	10	0.0457857	NC_037640.1.222.5,NC_037640.1.1258.3,NC_037640.1.222.2,NC_037640.1.222.1
Cellular Component	GO:0005795	Golgi stack	24	116	0.0467481	NC_037652.1.1297.23,NC_037642.1.1366.4,NC_037647.1.491.15,NC_037641.1.1599.3,NC_037647.1.652.3,NC_037641.1.1599.10,NC_037638.1.3840.2,NC_037647.1.1324.1,NC_037642.1.1366.1,NC_037641.1.1599.11,NC_037646.1.1680.1,NC_037647.1.493.1,NC_037650.1.294.8,NC_037641.1.1599.8,NC_037652.1.1297.8,NC_037650.1.294.7,NC_037647.1.652.1,NC_037652.1.1297.2,NC_037652.1.1297.22,NC_037638.1.3840.3,NC_037645.1.915.1,NC…
Molecular Function	GO:0070569	uridylyltransferase activity	14	60	0.047699	NC_037638.1.1457.1,NC_037645.1.894.14,NC_037645.1.894.34,NC_037645.1.894.12,NC_037645.1.894.7,NC_037645.1.894.17,NC_037645.1.894.8,NC_037645.1.894.11,NC_037645.1.894.40,NC_037645.1.894.23,NC_037648.1.1034.5,NC_037645.1.894.42,NC_037645.1.894.20,NC_037645.1.894.5
Cellular Component	GO:0071565	nBAF complex	6	19	0.0479	NC_037645.1.783.14,NC_037645.1.1334.1,NC_037645.1.783.26,NC_037645.1.783.16,NC_037645.1.783.1,NC_037652.1.598.7
Biological Process	GO:0006189	'de novo' IMP biosynthetic process	11	44	0.0479072	NC_037640.1.53.8,NC_037642.1.2079.4,NC_037640.1.1086.7,NC_037640.1.53.5,NC_037640.1.2023.5,NC_037646.1.393.4,NC_037640.1.1086.4,NC_037640.1.53.6,NC_037640.1.53.7,NC_037640.1.53.2,NC_037640.1.2023.6
Molecular Function	GO:0004438	phosphatidylinositol-3-phosphatase activity	10	39	0.0495053	NC_037644.1.919.2,NC_037640.1.222.1,NC_037645.1.1234.38,NC_037645.1.1234.30,NC_037640.1.1258.3,NC_037644.1.919.5,NC_037645.1.1234.44,NC_037640.1.222.2,NC_037645.1.205.6,NC_037640.1.222.5
Molecular Function	GO:0052744	phosphatidylinositol monophosphate phosphatase activity	10	39	0.0495053	NC_037644.1.919.5,NC_037645.1.1234.38,NC_037645.1.1234.30,NC_037640.1.1258.3,NC_037644.1.919.2,NC_037640.1.222.1,NC_037640.1.222.5,NC_037645.1.205.6,NC_037640.1.222.2,NC_037645.1.1234.44
Cellular Component	GO:0099081	supramolecular polymer	173	1052	0.0495835	NC_037643.1.1192.59,NC_037641.1.400.1,NC_037642.1.1899.1,NC_037648.1.1632.1,NC_037643.1.1192.296,NC_037645.1.991.146,NC_037639.1.867.50,NC_037649.1.466.2,NC_037639.1.867.86,NC_037639.1.867.66,NC_037641.1.1243.12,NC_037646.1.1688.14,NC_037643.1.1192.191,NC_037643.1.1192.205,NC_037645.1.991.79,NC_037651.1.519.1,NC_037643.1.1192.272,NC_037641.1.858.1,NC_037643.1.1192.18,NC_037643.1.1192.188,NC_03764…
Cellular Component	GO:0099512	supramolecular fiber	173	1052	0.0495835	NC_037639.1.867.53,NC_037651.1.650.13,NC_037640.1.464.1,NC_037643.1.1192.117,NC_037643.1.1053.9,NC_037645.1.991.60,NC_037643.1.1192.303,NC_037643.1.930.5,NC_037643.1.1192.58,NC_037644.1.21.1,NC_037652.1.1125.1,NC_037639.1.867.101,NC_037643.1.1192.147,NC_037647.1.1169.5,NC_037651.1.411.3,NC_037643.1.1192.163,NC_037645.1.991.63,NC_037643.1.1192.188,NC_037643.1.1192.136,NC_037651.1.411.9,NC_037641.1…

## Sheet: W.uniq.isoform.total.GO_enr
GO_class	GO ID	GO_term	Hit_number	Background number	P-Value	Transcript IDs
Molecular Function	GO:0016899	oxidoreductase activity, acting on the CH-OH group of donors, oxygen as acceptor	114	143	6.77128e-68	NC_037642.1.1921.102,NC_037642.1.1921.38,NC_037642.1.1921.62,NC_037642.1.1921.71,NC_037642.1.1921.34,NC_037642.1.1921.87,NC_037642.1.1921.123,NC_037642.1.1921.31,NC_037642.1.1921.134,NC_037642.1.1921.8,NC_037642.1.1921.52,NC_037642.1.1921.143,NC_037642.1.1921.56,NC_037642.1.1921.17,NC_037642.1.1921.88,NC_037642.1.1921.64,NC_037642.1.1921.118,NC_037642.1.1921.135,NC_037642.1.1921.120,NC_037642.1.1…
Molecular Function	GO:0046562	glucose oxidase activity	114	143	6.77128e-68	NC_037642.1.1921.33,NC_037642.1.1921.3,NC_037642.1.1921.89,NC_037642.1.1921.48,NC_037642.1.1921.115,NC_037642.1.1921.18,NC_037642.1.1921.79,NC_037642.1.1921.127,NC_037642.1.1921.30,NC_037642.1.1921.140,NC_037642.1.1921.5,NC_037642.1.1921.73,NC_037642.1.1921.105,NC_037642.1.1921.125,NC_037642.1.1921.65,NC_037642.1.1921.39,NC_037642.1.1921.93,NC_037642.1.1921.36,NC_037642.1.1921.58,NC_037642.1.1921…
Molecular Function	GO:0047979	hexose oxidase activity	114	143	6.77128e-68	NC_037642.1.1921.130,NC_037642.1.1921.29,NC_037642.1.1921.90,NC_037642.1.1921.101,NC_037642.1.1921.67,NC_037642.1.1921.19,NC_037642.1.1921.1,NC_037642.1.1921.83,NC_037642.1.1921.74,NC_037642.1.1921.112,NC_037642.1.1921.75,NC_037642.1.1921.114,NC_037642.1.1921.98,NC_037642.1.1921.141,NC_037642.1.1921.129,NC_037642.1.1921.16,NC_037642.1.1921.4,NC_037642.1.1921.96,NC_037642.1.1921.121,NC_037642.1.19…
Molecular Function	GO:0050660	flavin adenine dinucleotide binding	208	685	4.12027e-26	NC_037642.1.1921.66,NC_037642.1.1921.100,NC_037642.1.1921.99,NC_037642.1.1921.43,NC_037642.1.1921.60,NC_037642.1.1921.50,NC_037642.1.1921.46,NC_037640.1.1066.24,NC_037642.1.1921.57,NC_037642.1.1921.107,NC_037640.1.1066.29,NC_037642.1.1921.59,NC_037642.1.1921.24,NC_037642.1.1921.139,NC_037642.1.1921.78,NC_037640.1.1066.41,NC_037640.1.1066.39,NC_037642.1.1921.53,NC_037652.1.1261.23,NC_037642.1.1921…
Molecular Function	GO:0016614	oxidoreductase activity, acting on CH-OH group of donors	209	763	3.17921e-20	NC_037644.1.223.4,NC_037642.1.1921.88,NC_037638.1.544.3,NC_037642.1.1921.120,NC_037642.1.1921.64,NC_037652.1.674.21,NC_037642.1.1921.15,NC_037645.1.1124.8,NC_037642.1.1921.55,NC_037644.1.1666.6,NC_037642.1.1921.91,NC_037642.1.1921.111,NC_037642.1.1921.14,NC_037642.1.1921.131,NC_037642.1.1921.45,NC_037638.1.544.4,NC_037642.1.1921.34,NC_037642.1.1921.123,NC_037642.1.1921.62,NC_037642.1.1921.38,NC_0…
Molecular Function	GO:0016491	oxidoreductase activity	764	3950	3.57697e-17	NC_037643.1.913.15,NC_037649.1.1441.14,NC_037638.1.175.10,NC_037653.1.240.17,NC_037649.1.886.24,NC_037639.1.1691.2,NC_037650.1.1360.4,NC_037642.1.1921.79,NC_037642.1.1921.18,NC_037642.1.1921.73,NC_037651.1.1053.13,NC_037653.1.240.21,NC_037647.1.894.11,NC_037653.1.240.46,NC_037638.1.644.4,NC_037643.1.2165.15,NC_037648.1.659.6,NC_037640.1.1066.17,NC_037643.1.2165.14,NC_037642.1.1921.3,NC_037642.1.1…
Molecular Function	GO:0004558	alpha-1,4-glucosidase activity	41	90	2.18377e-12	NC_037645.1.1468.38,NC_037645.1.1468.40,NC_037645.1.1468.46,NC_037645.1.1468.50,NC_037643.1.1340.15,NC_037645.1.1468.17,NC_037645.1.1468.43,NC_037643.1.1340.8,NC_037645.1.1468.34,NC_037645.1.1468.7,NC_037643.1.1340.23,NC_037645.1.1468.14,NC_037645.1.1468.30,NC_037645.1.1468.21,NC_037645.1.1468.18,NC_037645.1.1468.28,NC_037645.1.1468.23,NC_037645.1.1468.25,NC_037645.1.1468.16,NC_037643.1.1338.4,NC…
Molecular Function	GO:0032450	maltose alpha-glucosidase activity	41	90	2.18377e-12	NC_037643.1.1340.11,NC_037645.1.1468.16,NC_037643.1.1338.4,NC_037643.1.1340.12,NC_037645.1.1468.3,NC_037645.1.1468.42,NC_037645.1.1468.5,NC_037643.1.1340.16,NC_037645.1.1468.4,NC_037645.1.1468.27,NC_037645.1.1468.39,NC_037643.1.1338.3,NC_037645.1.1468.48,NC_037645.1.1468.41,NC_037643.1.1340.7,NC_037645.1.1468.11,NC_037643.1.1340.22,NC_037645.1.1468.45,NC_037645.1.1468.15,NC_037645.1.1468.33,NC_03…
Molecular Function	GO:0004497	monooxygenase activity	145	567	5.2876e-12	NC_037653.1.240.62,NC_037642.1.1026.1,NC_037653.1.240.34,NC_037653.1.240.53,NC_037653.1.240.19,NC_037645.1.1954.20,NC_037653.1.240.106,NC_037653.1.240.93,NC_037653.1.240.90,NC_037650.1.123.38,NC_037653.1.240.119,NC_037644.1.1126.2,NC_037653.1.240.60,NC_037653.1.240.33,NC_037653.1.240.43,NC_037653.1.240.61,NC_037650.1.684.2,NC_037653.1.240.6,NC_037653.1.240.27,NC_037642.1.1042.3,NC_037653.1.240.10…
Molecular Function	GO:0005506	iron ion binding	165	675	9.88564e-12	NC_037653.1.240.11,NC_037640.1.1066.18,NC_037653.1.240.51,NC_037651.1.368.9,NC_037646.1.1652.7,NC_037653.1.240.81,NC_037639.1.1023.9,NC_037653.1.240.15,NC_037653.1.240.47,NC_037653.1.240.99,NC_037650.1.688.6,NC_037646.1.422.11,NC_037653.1.240.3,NC_037653.1.240.75,NC_037653.1.240.20,NC_037653.1.240.102,NC_037653.1.240.88,NC_037653.1.240.80,NC_037640.1.1066.29,NC_037650.1.684.8,NC_037640.1.1066.41,…
Molecular Function	GO:0015926	glucosidase activity	43	101	1.05525e-11	NC_037645.1.1468.39,NC_037643.1.1338.3,NC_037645.1.1468.41,NC_037645.1.1468.48,NC_037643.1.1340.12,NC_037645.1.1468.16,NC_037643.1.1338.4,NC_037643.1.1340.11,NC_037645.1.1468.42,NC_037645.1.1468.3,NC_037645.1.1468.5,NC_037643.1.1340.16,NC_037645.1.1468.27,NC_037645.1.1468.4,NC_037645.1.1468.45,NC_037652.1.973.3,NC_037645.1.1468.15,NC_037643.1.1338.5,NC_037645.1.1468.33,NC_037643.1.1338.13,NC_0376…
Molecular Function	GO:0090599	alpha-glucosidase activity	41	95	1.86612e-11	NC_037645.1.1468.23,NC_037645.1.1468.25,NC_037645.1.1468.30,NC_037645.1.1468.14,NC_037645.1.1468.21,NC_037645.1.1468.18,NC_037645.1.1468.28,NC_037645.1.1468.34,NC_037645.1.1468.7,NC_037643.1.1340.23,NC_037643.1.1340.8,NC_037645.1.1468.17,NC_037645.1.1468.43,NC_037643.1.1340.15,NC_037645.1.1468.38,NC_037645.1.1468.40,NC_037645.1.1468.46,NC_037645.1.1468.50,NC_037643.1.1338.5,NC_037645.1.1468.33,NC…
Biological Process	GO:0048647	polyphenic determination	15	19	6.36536e-10	NC_037648.1.1358.16,NC_037648.1.1358.13,NC_037648.1.153.4,NC_037648.1.1358.4,NC_037648.1.1358.10,NC_037648.1.1358.1,NC_037648.1.1358.11,NC_037648.1.1358.6,NC_037648.1.1358.5,NC_037648.1.1358.3,NC_037648.1.1358.7,NC_037648.1.1358.2,NC_037648.1.1358.15,NC_037648.1.1358.12,NC_037648.1.1358.8
Biological Process	GO:0048648	caste determination	15	19	6.36536e-10	NC_037648.1.153.4,NC_037648.1.1358.13,NC_037648.1.1358.16,NC_037648.1.1358.4,NC_037648.1.1358.10,NC_037648.1.1358.1,NC_037648.1.1358.6,NC_037648.1.1358.5,NC_037648.1.1358.11,NC_037648.1.1358.7,NC_037648.1.1358.3,NC_037648.1.1358.2,NC_037648.1.1358.12,NC_037648.1.1358.8,NC_037648.1.1358.15
Biological Process	GO:0048650	caste determination, influence by environmental factors	15	19	6.36536e-10	NC_037648.1.1358.13,NC_037648.1.1358.16,NC_037648.1.153.4,NC_037648.1.1358.10,NC_037648.1.1358.1,NC_037648.1.1358.4,NC_037648.1.1358.7,NC_037648.1.1358.3,NC_037648.1.1358.11,NC_037648.1.1358.6,NC_037648.1.1358.5,NC_037648.1.1358.15,NC_037648.1.1358.8,NC_037648.1.1358.12,NC_037648.1.1358.2
Biological Process	GO:0048651	polyphenic determination, influence by environmental factors	15	19	6.36536e-10	NC_037648.1.1358.15,NC_037648.1.1358.8,NC_037648.1.1358.12,NC_037648.1.1358.2,NC_037648.1.1358.3,NC_037648.1.1358.7,NC_037648.1.1358.11,NC_037648.1.1358.5,NC_037648.1.1358.6,NC_037648.1.1358.1,NC_037648.1.1358.10,NC_037648.1.1358.4,NC_037648.1.1358.16,NC_037648.1.1358.13,NC_037648.1.153.4
Biological Process	GO:0050829	defense response to Gram-negative bacterium	15	19	6.36536e-10	NC_037648.1.1358.10,NC_037648.1.1358.1,NC_037648.1.1358.4,NC_037648.1.153.4,NC_037648.1.1358.13,NC_037648.1.1358.16,NC_037648.1.1358.12,NC_037648.1.1358.8,NC_037648.1.1358.15,NC_037648.1.1358.2,NC_037648.1.1358.3,NC_037648.1.1358.7,NC_037648.1.1358.6,NC_037648.1.1358.5,NC_037648.1.1358.11
Biological Process	GO:0050830	defense response to Gram-positive bacterium	15	19	6.36536e-10	NC_037648.1.1358.1,NC_037648.1.1358.10,NC_037648.1.1358.4,NC_037648.1.153.4,NC_037648.1.1358.16,NC_037648.1.1358.13,NC_037648.1.1358.8,NC_037648.1.1358.12,NC_037648.1.1358.15,NC_037648.1.1358.2,NC_037648.1.1358.3,NC_037648.1.1358.7,NC_037648.1.1358.6,NC_037648.1.1358.5,NC_037648.1.1358.11
Molecular Function	GO:0016705	oxidoreductase activity, acting on paired donors, with incorporation or reduction of molecular oxygen	159	678	6.12633e-10	NC_037653.1.240.13,NC_037638.1.175.5,NC_037645.1.1709.15,NC_037651.1.1079.2,NC_037653.1.240.77,NC_037638.1.175.3,NC_037653.1.240.107,NC_037653.1.240.18,NC_037653.1.240.94,NC_037653.1.240.110,NC_037652.1.1261.15,NC_037653.1.240.8,NC_037653.1.240.113,NC_037653.1.240.76,NC_037653.1.240.38,NC_037653.1.240.42,NC_037653.1.998.16,NC_037653.1.240.41,NC_037653.1.240.44,NC_037650.1.123.34,NC_037653.1.240.5…
Biological Process	GO:0009620	response to fungus	15	20	2.19847e-09	NC_037648.1.1358.11,NC_037648.1.1358.5,NC_037648.1.1358.6,NC_037648.1.1358.3,NC_037648.1.1358.7,NC_037648.1.1358.2,NC_037648.1.1358.15,NC_037648.1.1358.8,NC_037648.1.1358.12,NC_037648.1.1358.16,NC_037648.1.1358.13,NC_037648.1.153.4,NC_037648.1.1358.4,NC_037648.1.1358.10,NC_037648.1.1358.1
Biological Process	GO:0050832	defense response to fungus	15	20	2.19847e-09	NC_037648.1.153.4,NC_037648.1.1358.16,NC_037648.1.1358.13,NC_037648.1.1358.1,NC_037648.1.1358.10,NC_037648.1.1358.4,NC_037648.1.1358.3,NC_037648.1.1358.7,NC_037648.1.1358.6,NC_037648.1.1358.5,NC_037648.1.1358.11,NC_037648.1.1358.12,NC_037648.1.1358.8,NC_037648.1.1358.15,NC_037648.1.1358.2
Biological Process	GO:0001906	cell killing	15	21	6.64464e-09	NC_037648.1.1358.3,NC_037648.1.1358.7,NC_037648.1.1358.6,NC_037648.1.1358.5,NC_037648.1.1358.11,NC_037648.1.1358.12,NC_037648.1.1358.8,NC_037648.1.1358.15,NC_037648.1.1358.2,NC_037648.1.153.4,NC_037648.1.1358.13,NC_037648.1.1358.16,NC_037648.1.1358.10,NC_037648.1.1358.1,NC_037648.1.1358.4
Biological Process	GO:0031640	killing of cells of other organism	15	21	6.64464e-09	NC_037648.1.1358.13,NC_037648.1.1358.16,NC_037648.1.153.4,NC_037648.1.1358.4,NC_037648.1.1358.10,NC_037648.1.1358.1,NC_037648.1.1358.11,NC_037648.1.1358.6,NC_037648.1.1358.5,NC_037648.1.1358.3,NC_037648.1.1358.7,NC_037648.1.1358.2,NC_037648.1.1358.15,NC_037648.1.1358.12,NC_037648.1.1358.8
Molecular Function	GO:1901363	heterocyclic compound binding	3046	19317	3.3825e-08	NC_037643.1.801.29,NC_037638.1.2836.13,NC_037642.1.1921.72,NC_037645.1.1709.13,NC_037645.1.1709.4,NC_037639.1.736.5,NC_037645.1.513.6,NC_037647.1.911.7,NC_037638.1.3971.12,NC_037647.1.614.2,NC_037639.1.631.2,NC_037648.1.1231.1,NC_037640.1.463.25,NC_037648.1.2138.7,NC_037639.1.227.8,NC_037649.1.636.10,NC_037648.1.1032.43,NC_037646.1.874.4,NC_037642.1.1537.2,NC_037648.1.2138.6,NC_037641.1.157.5,NC_…
590.11,NC_037642.1.1921.49,NC_037649.1.204.23,NC_037646.1.853.23,NC_037640.1.463.4,NC_037648.1.756.4,NC_037645.1.1911.4,NC_037640.1.1037.5,NC_037649.1.1452.4,NC_037640.1.1027.18,NC_037638.1.3982.49,NC_037644.1.1318.4,NC_037647.1.877.7,NC_037648.1.1878.3,NC_037647.1.722.15,NC_037645.1.514.7,NC_037640.1.2068.5,NC_037640.1.1027.44,NC_037640.1.145.4,NC_037648.1.1972.181,NC_037640.1.1127.27,NC_037650.…
Molecular Function	GO:0097159	organic cyclic compound binding	3048	19338	3.94184e-08	NC_037640.1.1493.2,NC_037651.1.1040.5,NC_037647.1.1550.5,NC_037645.1.1108.6,NC_037645.1.903.29,NC_037638.1.3512.6,NC_037647.1.1563.33,NC_037642.1.332.2,NC_037639.1.2124.5,NC_037651.1.578.9,NC_037651.1.650.15,NC_037641.1.1731.4,NC_037641.1.1731.17,NC_037653.1.240.12,NC_037650.1.291.26,NC_037642.1.1492.28,NC_037639.1.1023.10,NC_037645.1.1530.16,NC_037638.1.3271.9,NC_037638.1.544.7,NC_037653.1.1073.…
6.3,NC_037639.1.2124.6,NC_037645.1.903.38,NC_037642.1.1914.5,NC_037648.1.2244.6,NC_037641.1.976.3,NC_037647.1.1167.6,NC_037652.1.594.9,NC_037643.1.96.1,NC_037638.1.1905.9,NC_037648.1.1045.8,NC_037647.1.334.14,NC_037643.1.749.14,NC_037638.1.418.67,NC_037647.1.393.11,NC_037648.1.1174.5,NC_037649.1.955.12,NC_037645.1.1941.4,NC_037648.1.2210.14,NC_037640.1.232.10,NC_037644.1.466.20,NC_037650.1.231.26…
Molecular Function	GO:0004553	hydrolase activity, hydrolyzing O-glycosyl compounds	134	596	1.77068e-07	NC_037646.1.875.6,NC_037641.1.417.33,NC_037639.1.81.10,NC_037643.1.1340.8,NC_037652.1.973.4,NC_037643.1.2124.3,NC_037644.1.318.12,NC_037646.1.1383.8,NC_037645.1.1468.50,NC_037645.1.1993.12,NC_037651.1.81.36,NC_037641.1.417.17,NC_037645.1.1468.21,NC_037651.1.81.9,NC_037642.1.436.5,NC_037641.1.417.35,NC_037645.1.1993.21,NC_037646.1.634.8,NC_037645.1.1468.34,NC_037645.1.1468.7,NC_037642.1.436.6,NC_0…
Biological Process	GO:0009617	response to bacterium	24	56	3.1687e-07	NC_037653.1.1073.4,NC_037648.1.1358.1,NC_037643.1.1595.1,NC_037648.1.1358.4,NC_037648.1.153.4,NC_037648.1.1358.16,NC_037648.1.1358.13,NC_037647.1.938.3,NC_037648.1.1358.8,NC_037648.1.1358.15,NC_037648.1.1358.2,NC_037647.1.938.7,NC_037653.1.899.7,NC_037648.1.1358.6,NC_037648.1.1358.11,NC_037640.1.1076.4,NC_037648.1.1358.10,NC_037642.1.1273.2,NC_037648.1.1358.12,NC_037648.1.1358.7,NC_037643.1.1217.…
Biological Process	GO:0042742	defense response to bacterium	24	56	3.1687e-07	NC_037647.1.938.7,NC_037648.1.1358.2,NC_037653.1.899.7,NC_037647.1.938.3,NC_037648.1.1358.8,NC_037648.1.1358.15,NC_037648.1.1358.6,NC_037648.1.1358.11,NC_037640.1.1076.4,NC_037643.1.1595.1,NC_037648.1.1358.4,NC_037648.1.1358.1,NC_037653.1.1073.4,NC_037648.1.153.4,NC_037648.1.1358.13,NC_037648.1.1358.16,NC_037648.1.1358.12,NC_037648.1.1358.5,NC_037648.1.1358.3,NC_037648.1.1358.7,NC_037643.1.1217.1…
Molecular Function	GO:0000166	nucleotide binding	1688	10426	4.7451e-07	NC_037648.1.1200.9,NC_037640.1.407.4,NC_037652.1.592.1,NC_037646.1.1643.1,NC_037642.1.1921.8,NC_037645.1.513.19,NC_037640.1.632.1,NC_037643.1.1244.4,NC_037652.1.884.4,NC_037642.1.1432.40,NC_037646.1.1650.1,NC_037653.1.638.2,NC_037647.1.339.3,NC_037640.1.1412.27,NC_037638.1.418.208,NC_037642.1.529.8,NC_037642.1.520.1,NC_037638.1.548.3,NC_037638.1.418.193,NC_037646.1.473.22,NC_037641.1.1319.3,NC_03…
Molecular Function	GO:1901265	nucleoside phosphate binding	1688	10426	4.7451e-07	NC_037651.1.1409.15,NC_037642.1.1432.35,NC_037641.1.379.2,NC_037652.1.1261.23,NC_037642.1.1921.53,NC_037652.1.674.31,NC_037639.1.394.2,NC_037642.1.1921.142,NC_037638.1.418.116,NC_037642.1.1921.80,NC_037653.1.729.3,NC_037645.1.2.10,NC_037650.1.899.14,NC_037638.1.1643.7,NC_037641.1.874.6,NW_020555815.1.4.5,NC_037642.1.1921.107,NC_037640.1.1066.29,NC_037640.1.1066.41,NC_037652.1.674.43,NC_037646.1.1…
Molecular Function	GO:0016798	hydrolase activity, acting on glycosyl bonds	155	724	5.09929e-07	NC_037645.1.1468.34,NC_037650.1.105.11,NC_037640.1.410.20,NC_037645.1.1468.7,NC_037646.1.634.8,NC_037645.1.1993.21,NC_037641.1.417.35,NC_037651.1.81.9,NC_037645.1.1468.21,NC_037642.1.436.5,NC_037645.1.1993.12,NC_037651.1.81.36,NC_037641.1.417.17,NC_037646.1.1383.8,NC_037644.1.318.12,NC_037645.1.1940.1,NC_037645.1.1468.50,NC_037639.1.81.10,NC_037643.1.2124.3,NC_037652.1.973.4,NC_037643.1.1340.8,NC…
Molecular Function	GO:0036094	small molecule binding	1774	11004	6.31954e-07	NC_037648.1.2106.4,NC_037643.1.983.17,NC_037645.1.1530.15,NC_037652.1.674.14,NC_037644.1.1563.5,NC_037648.1.962.3,NC_037645.1.514.2,NC_037651.1.1040.2,NC_037651.1.1381.2,NC_037642.1.1921.29,NC_037642.1.1921.101,NC_037651.1.282.18,NC_037638.1.3900.1,NC_037640.1.1092.19,NC_037639.1.740.23,NC_037643.1.316.1,NC_037642.1.76.13,NC_037644.1.317.5,NC_037644.1.267.1,NC_037644.1.1621.4,NC_037640.1.718.7,NC…
37638.1.1391.3,NC_037638.1.1165.80,NC_037640.1.2068.22,NC_037645.1.991.132,NC_037645.1.1238.3,NC_037651.1.520.1,NC_037639.1.924.24,NC_037650.1.130.2,NC_037649.1.1060.3,NC_037640.1.1961.1,NC_037643.1.929.2,NC_037653.1.384.13,NC_037648.1.928.6,NC_037642.1.1921.14,NC_037652.1.1088.2,NC_037642.1.1921.45,NC_037653.1.998.16,NC_037648.1.502.16,NC_037642.1.1921.64,NC_037648.1.1765.20,NC_037645.1.1178.10,…
Biological Process	GO:0005975	carbohydrate metabolic process	322	1707	6.80899e-07	NC_037643.1.1340.16,NC_037650.1.291.6,NC_037641.1.1596.1,NC_037646.1.769.3,NC_037638.1.1251.10,NC_037645.1.894.16,NC_037638.1.1432.12,NC_037648.1.2106.6,NC_037648.1.1949.9,NC_037648.1.1949.11,NC_037645.1.894.24,NC_037643.1.1338.5,NC_037643.1.66.12,NC_037645.1.1468.2,NC_037646.1.1054.11,NC_037638.1.1245.7,NC_037644.1.838.2,NC_037652.1.737.15,NC_037648.1.1946.11,NC_037643.1.391.27,NC_037647.1.1695.…
Molecular Function	GO:0003723	RNA binding	794	4648	7.102e-07	NC_037641.1.1501.6,NC_037641.1.379.3,NC_037652.1.1259.39,NC_037638.1.3512.2,NC_037638.1.1697.16,NC_037652.1.481.23,NC_037645.1.334.4,NC_037646.1.400.3,NC_037645.1.1213.7,NC_037639.1.584.11,NC_037651.1.526.5,NC_037646.1.1444.28,NC_037648.1.2218.1,NC_037647.1.929.59,NC_037638.1.3982.35,NC_037643.1.2239.13,NC_037639.1.576.23,NC_037651.1.279.10,NC_037638.1.1236.4,NC_037642.1.29.4,NC_037641.1.1862.46,…
Molecular Function	GO:0020037	heme binding	156	735	8.05017e-07	NC_037649.1.1441.4,NC_037643.1.1762.1,NC_037644.1.1149.6,NC_037647.1.894.11,NC_037653.1.240.50,NC_037653.1.240.21,NC_037651.1.1077.1,NC_037653.1.240.46,NC_037653.1.240.70,NC_037653.1.240.85,NC_037650.1.123.31,NC_037653.1.240.118,NC_037650.1.1360.1,NC_037653.1.240.12,NC_037650.1.1360.4,NC_037653.1.240.83,NC_037653.1.240.17,NC_037653.1.240.57,NC_037650.1.123.20,NC_037653.1.240.39,NC_037650.1.689.2,…
Molecular Function	GO:0046906	tetrapyrrole binding	157	744	1.06298e-06	NC_037642.1.1042.13,NC_037653.1.240.45,NC_037653.1.240.91,NC_037653.1.240.56,NC_037649.1.1441.7,NC_037652.1.300.5,NC_037646.1.646.7,NC_037650.1.684.12,NC_037653.1.240.87,NC_037643.1.1593.9,NC_037648.1.144.1,NC_037651.1.356.5,NC_037653.1.240.92,NC_037653.1.240.109,NC_037644.1.884.1,NC_037653.1.240.31,NC_037653.1.240.86,NC_037653.1.240.63,NC_037641.1.50.2,NC_037642.1.234.4,NC_037653.1.240.52,NC_037…
Molecular Function	GO:0008061	chitin binding	104	452	1.30147e-06	NC_037645.1.1731.17,NC_037651.1.730.19,NC_037651.1.81.32,NC_037645.1.1731.23,NC_037640.1.1953.18,NC_037651.1.81.9,NC_037642.1.436.5,NC_037640.1.1953.24,NC_037640.1.2075.3,NC_037651.1.730.28,NC_037646.1.376.7,NC_037648.1.1108.2,NC_037643.1.2124.3,NC_037645.1.813.1,NC_037640.1.1953.31,NC_037651.1.81.30,NC_037640.1.1953.43,NC_037651.1.81.36,NC_037651.1.1399.1,NC_037648.1.1946.11,NC_037642.1.1372.4,N…
Molecular Function	GO:0003824	catalytic activity	3832	24863	2.80143e-06	NC_037645.1.1627.7,NC_037638.1.719.7,NC_037641.1.859.5,NC_037647.1.1478.8,NC_037650.1.1297.10,NC_037642.1.1921.124,NC_037648.1.1878.19,NC_037642.1.973.5,NC_037648.1.2165.6,NC_037649.1.68.17,NC_037640.1.1795.17,NC_037644.1.1060.5,NC_037638.1.418.9,NC_037638.1.1027.2,NC_037643.1.428.9,NC_037638.1.2568.14,NC_037651.1.81.5,NC_037641.1.1877.7,NC_037648.1.1617.10,NC_037648.1.384.12,NC_037639.1.1962.7,N…
5.1.1709.1,NC_037638.1.2517.4,NC_037639.1.588.1,NC_037647.1.1522.3,NC_037653.1.106.1,NC_037647.1.749.6,NC_037642.1.1921.141,NC_037641.1.919.5,NC_037652.1.1297.7,NC_037643.1.2319.13,NC_037641.1.1333.9,NC_037648.1.2244.1,NC_037638.1.418.225,NC_037642.1.1432.43,NC_037639.1.81.10,NC_037642.1.1921.67,NC_037648.1.502.29,NC_037652.1.674.6,NC_037638.1.858.9,NC_037640.1.1369.21,NC_037645.1.126.2,NC_037641…
02.1,NC_037644.1.575.8,NC_037638.1.729.24,NC_037638.1.1251.10,NC_037651.1.986.1,NC_037638.1.719.4,NC_037648.1.2104.8,NC_037649.1.68.13,NC_037648.1.1878.2,NC_037642.1.558.1,NC_037648.1.13.10,NC_037647.1.749.3,NC_037653.1.240.47,NC_037645.1.1156.13,NC_037640.1.1766.5,NC_037639.1.1740.32,NC_037638.1.2653.2,NC_037646.1.1652.7,NC_037652.1.952.16,NC_037642.1.1921.129,NC_037647.1.337.11,NC_037642.1.1771…
Molecular Function	GO:0043168	anion binding	1651	10317	8.84817e-06	NC_037645.1.425.12,NC_037640.1.1027.30,NC_037653.1.998.2,NC_037645.1.425.5,NC_037639.1.57.23,NC_037638.1.1948.6,NC_037646.1.1373.15,NC_037638.1.2939.10,NC_037643.1.2020.2,NC_037638.1.2939.9,NC_037650.1.890.5,NC_037647.1.722.12,NC_037644.1.157.4,NC_037645.1.237.4,NC_037646.1.853.20,NC_037641.1.923.17,NC_037650.1.1105.5,NC_037638.1.458.4,NC_037648.1.1618.4,NC_037640.1.1520.1,NC_037643.1.2166.8,NC_0…
Molecular Function	GO:0016787	hydrolase activity	1518	9517	4.16275e-05	NC_037648.1.13.10,NC_037647.1.749.3,NC_037642.1.558.1,NC_037639.1.1740.32,NC_037638.1.2031.6,NC_037644.1.1662.2,NC_037649.1.1449.4,NC_037647.1.337.11,NC_037653.1.284.8,NC_037638.1.418.98,NC_037642.1.1789.11,NC_037638.1.1252.39,NC_037638.1.2090.15,NC_037640.1.1092.30,NC_037638.1.2903.4,NC_037638.1.1643.1,NC_037644.1.576.31,NC_037649.1.1442.6,NC_037653.1.102.9,NC_037642.1.1773.10,NC_037650.1.1150.1…
Biological Process	GO:0030149	sphingolipid catabolic process	28	89	4.3878e-05	NC_037645.1.376.16,NC_037650.1.105.10,NC_037645.1.376.30,NC_037645.1.376.1,NC_037645.1.376.48,NC_037645.1.376.38,NC_037645.1.376.43,NC_037650.1.105.1,NC_037645.1.376.24,NC_037650.1.105.2,NC_037650.1.105.11,NC_037650.1.105.23,NC_037645.1.376.20,NC_037645.1.376.23,NC_037645.1.376.17,NC_037650.1.105.21,NC_037645.1.376.51,NC_037645.1.376.22,NC_037645.1.376.8,NC_037645.1.376.25,NC_037645.1.1940.1,NC_0…
Biological Process	GO:0046466	membrane lipid catabolic process	28	89	4.3878e-05	NC_037645.1.376.22,NC_037645.1.376.8,NC_037645.1.376.25,NC_037645.1.376.17,NC_037650.1.105.21,NC_037645.1.376.51,NC_037650.1.105.3,NC_037650.1.105.24,NC_037645.1.376.40,NC_037645.1.376.42,NC_037645.1.376.5,NC_037645.1.376.57,NC_037645.1.1940.1,NC_037645.1.1940.2,NC_037645.1.376.43,NC_037645.1.376.16,NC_037650.1.105.10,NC_037645.1.376.48,NC_037645.1.376.30,NC_037645.1.376.1,NC_037645.1.376.38,NC_0…
Biological Process	GO:0006572	tyrosine catabolic process	9	15	6.56534e-05	NC_037653.1.553.7,NC_037650.1.400.3,NC_037653.1.553.10,NC_037653.1.553.11,NC_037653.1.553.9,NC_037650.1.1150.1,NC_037653.1.553.13,NC_037650.1.400.4,NC_037650.1.400.1
Biological Process	GO:0006570	tyrosine metabolic process	10	19	0.000114843	NC_037653.1.553.13,NC_037650.1.1150.1,NC_037650.1.400.4,NC_037653.1.553.9,NC_037650.1.400.1,NC_037653.1.553.7,NC_037640.1.1102.9,NC_037653.1.553.11,NC_037650.1.400.3,NC_037653.1.553.10
Cellular Component	GO:0005741	mitochondrial outer membrane	35	127	0.000115609	NC_037648.1.1980.11,NC_037638.1.1245.9,NC_037639.1.1201.1,NC_037642.1.1084.1,NC_037649.1.958.9,NC_037638.1.1245.7,NC_037647.1.1237.1,NC_037639.1.1079.29,NC_037639.1.1079.14,NC_037652.1.1388.1,NC_037647.1.768.2,NC_037638.1.1209.9,NC_037642.1.2144.5,NC_037639.1.1079.22,NC_037642.1.2144.1,NC_037639.1.1079.26,NC_037639.1.1079.3,NC_037651.1.62.11,NC_037648.1.1980.3,NC_037639.1.1201.5,NC_037639.1.1079.…
Cellular Component	GO:0031968	organelle outer membrane	35	127	0.000115609	NC_037652.1.1388.7,NC_037649.1.454.4,NC_037652.1.1388.2,NC_037639.1.1079.20,NC_037642.1.2144.4,NC_037649.1.958.13,NC_037639.1.1079.13,NC_037652.1.1388.3,NC_037639.1.1079.27,NC_037651.1.62.15,NC_037638.1.1209.2,NC_037649.1.454.9,NC_037639.1.1079.12,NC_037639.1.1201.5,NC_037648.1.867.1,NC_037638.1.1209.3,NC_037638.1.1209.9,NC_037642.1.2144.1,NC_037642.1.2144.5,NC_037639.1.1079.22,NC_037639.1.1079.2…
Cellular Component	GO:0005576	extracellular region	390	2249	0.000153194	NC_037647.1.1179.32,NC_037651.1.81.36,NC_037643.1.561.19,NC_037652.1.1309.12,NC_037648.1.1358.10,NC_037646.1.1527.3,NC_037648.1.1358.8,NC_037643.1.1593.9,NC_037649.1.68.16,NC_037646.1.886.6,NC_037640.1.2075.3,NC_037652.1.1291.21,NC_037653.1.699.1,NC_037651.1.730.28,NC_037638.1.2617.13,NC_037646.1.376.7,NC_037648.1.1358.1,NC_037651.1.730.19,NC_037643.1.1595.1,NC_037648.1.1362.1,NC_037651.1.81.9,NC…
Molecular Function	GO:0003724	RNA helicase activity	99	481	0.000239467	NC_037646.1.473.3,NC_037653.1.102.9,NC_037638.1.1643.1,NC_037651.1.985.7,NC_037638.1.4027.5,NC_037646.1.978.5,NC_037651.1.1381.2,NC_037638.1.1643.4,NC_037647.1.858.8,NC_037643.1.1410.2,NC_037646.1.570.17,NC_037651.1.578.2,NC_037640.1.1318.8,NC_037650.1.899.6,NC_037645.1.545.10,NC_037638.1.3963.6,NC_037642.1.1537.10,NC_037645.1.898.9,NC_037643.1.1591.5,NC_037651.1.889.4,NC_037650.1.899.3,NC_037645…
Molecular Function	GO:0008186	ATP-dependent activity, acting on RNA	99	481	0.000239467	NC_037641.1.1288.2,NC_037650.1.899.19,NC_037651.1.985.8,NC_037638.1.1972.4,NC_037641.1.379.3,NC_037648.1.1045.4,NC_037638.1.1643.5,NC_037646.1.570.20,NC_037647.1.858.3,NC_037645.1.904.6,NC_037646.1.570.2,NC_037651.1.578.5,NC_037646.1.978.9,NC_037645.1.545.12,NC_037645.1.424.14,NC_037649.1.638.3,NC_037645.1.424.2,NC_037645.1.1950.2,NC_037651.1.578.9,NC_037647.1.858.14,NC_037649.1.826.3,NC_037650.1…
Cellular Component	GO:0000932	P-body	21	66	0.00031783	NC_037638.1.3476.7,NC_037650.1.1297.10,NC_037639.1.576.5,NC_037639.1.576.1,NC_037639.1.576.16,NC_037638.1.3476.1,NC_037638.1.3924.1,NC_037639.1.576.25,NC_037638.1.1027.2,NC_037638.1.3476.11,NC_037639.1.576.4,NC_037638.1.3476.6,NC_037638.1.3476.2,NC_037638.1.3476.12,NC_037638.1.3476.10,NC_037638.1.1027.4,NC_037639.1.576.20,NC_037639.1.576.23,NC_037653.1.628.5,NC_037638.1.3476.8,NC_037638.1.3476.15
Biological Process	GO:0009607	response to biotic stimulus	37	144	0.000349806	NC_037650.1.1233.1,NC_037648.1.1358.12,NC_037641.1.1596.1,NC_037650.1.1232.5,NC_037648.1.1358.5,NC_037642.1.1273.3,NC_037640.1.410.32,NC_037642.1.1273.2,NC_037645.1.1139.9,NC_037653.1.899.7,NC_037648.1.1358.2,NC_037648.1.1358.15,NC_037647.1.938.3,NC_037640.1.1076.4,NC_037648.1.1358.6,NC_037653.1.1073.4,NC_037640.1.410.30,NC_037645.1.186.1,NC_037648.1.153.4,NC_037648.1.1358.7,NC_037643.1.1217.1,NC…
Biological Process	GO:0043207	response to external biotic stimulus	37	144	0.000349806	NC_037642.1.1273.2,NC_037645.1.1139.9,NC_037650.1.1233.1,NC_037648.1.1358.12,NC_037641.1.1596.1,NC_037648.1.1358.5,NC_037650.1.1232.5,NC_037642.1.1273.3,NC_037640.1.410.32,NC_037653.1.1073.4,NC_037645.1.186.1,NC_037640.1.410.30,NC_037648.1.153.4,NC_037653.1.899.7,NC_037648.1.1358.2,NC_037648.1.1358.15,NC_037647.1.938.3,NC_037640.1.1076.4,NC_037648.1.1358.6,NC_037650.1.1232.1,NC_037648.1.1358.10,N…
Biological Process	GO:0051707	response to other organism	37	144	0.000349806	NC_037653.1.1073.4,NC_037640.1.410.30,NC_037645.1.186.1,NC_037648.1.153.4,NC_037653.1.899.7,NC_037648.1.1358.2,NC_037648.1.1358.15,NC_037647.1.938.3,NC_037640.1.1076.4,NC_037648.1.1358.6,NC_037642.1.1273.2,NC_037645.1.1139.9,NC_037650.1.1233.1,NC_037648.1.1358.12,NC_037641.1.1596.1,NC_037648.1.1358.5,NC_037650.1.1232.5,NC_037642.1.1273.3,NC_037640.1.410.32,NC_037648.1.1358.4,NC_037643.1.1595.1,NC…
Cellular Component	GO:0005615	extracellular space	63	282	0.0003351	NC_037652.1.1291.17,NC_037642.1.363.1,NC_037652.1.1291.73,NC_037652.1.1291.35,NC_037652.1.1291.33,NC_037652.1.1291.74,NC_037644.1.463.22,NC_037647.1.1179.25,NC_037647.1.1179.30,NC_037647.1.1179.11,NC_037652.1.1291.82,NC_037648.1.1050.8,NC_037647.1.1179.20,NC_037652.1.1291.88,NC_037642.1.1399.11,NC_037645.1.1445.9,NC_037644.1.463.9,NC_037652.1.1291.26,NC_037644.1.1394.3,NC_037644.1.521.1,NC_037642…
Molecular Function	GO:0004721	phosphoprotein phosphatase activity	118	598	0.000382185	NC_037642.1.305.12,NC_037644.1.805.12,NC_037644.1.805.6,NC_037645.1.1234.41,NC_037645.1.1596.2,NC_037653.1.940.12,NC_037648.1.1106.6,NC_037638.1.2090.15,NC_037645.1.1985.9,NC_037640.1.1123.18,NC_037651.1.1429.6,NC_037644.1.805.11,NC_037650.1.943.1,NC_037644.1.805.1,NC_037650.1.695.13,NC_037640.1.1123.12,NC_037652.1.982.6,NC_037651.1.1140.2,NC_037644.1.805.10,NC_037648.1.1106.1,NC_037653.1.931.7,N…
Molecular Function	GO:0016805	dipeptidase activity	23	76	0.000382826	NC_037649.1.68.15,NC_037649.1.68.2,NC_037638.1.2523.7,NC_037649.1.68.18,NC_037649.1.68.14,NC_037649.1.68.3,NC_037649.1.68.13,NC_037644.1.1151.13,NC_037646.1.1596.9,NC_037644.1.1151.12,NC_037649.1.68.1,NC_037649.1.68.16,NC_037649.1.68.17,NC_037651.1.867.5,NC_037644.1.1151.11,NC_037644.1.1151.3,NC_037649.1.68.20,NC_037644.1.1151.7,NC_037649.1.68.19,NC_037649.1.68.8,NC_037649.1.69.2,NC_037649.1.68.6…
Molecular Function	GO:0070573	metallodipeptidase activity	23	76	0.000382826	NC_037649.1.68.14,NC_037649.1.68.18,NC_037638.1.2523.7,NC_037649.1.68.2,NC_037649.1.68.15,NC_037644.1.1151.13,NC_037649.1.68.13,NC_037649.1.68.3,NC_037651.1.867.5,NC_037649.1.68.17,NC_037649.1.68.16,NC_037646.1.1596.9,NC_037644.1.1151.12,NC_037649.1.68.1,NC_037649.1.68.6,NC_037646.1.1596.5,NC_037649.1.68.8,NC_037649.1.69.2,NC_037649.1.68.19,NC_037644.1.1151.7,NC_037649.1.68.20,NC_037644.1.1151.3,…
Biological Process	GO:0044419	biological process involved in interspecies interaction between organisms	37	145	0.000404286	NC_037643.1.1595.1,NC_037646.1.542.20,NC_037648.1.1358.4,NC_037648.1.1358.1,NC_037648.1.1358.16,NC_037648.1.1358.13,NC_037647.1.938.7,NC_037640.1.410.20,NC_037645.1.186.5,NC_037643.1.1593.9,NC_037648.1.1358.8,NC_037648.1.1358.11,NC_037650.1.1232.1,NC_037648.1.1358.10,NC_037645.1.1139.8,NC_037648.1.1358.3,NC_037648.1.1358.7,NC_037643.1.1217.1,NC_037653.1.1073.4,NC_037648.1.153.4,NC_037640.1.410.30…
Biological Process	GO:0006558	L-phenylalanine metabolic process	13	33	0.000442492	NC_037638.1.175.10,NC_037640.1.1102.9,NC_037638.1.175.5,NC_037653.1.553.7,NC_037653.1.553.11,NC_037653.1.553.10,NC_037650.1.400.3,NC_037650.1.400.4,NC_037650.1.1150.1,NC_037653.1.553.13,NC_037653.1.553.9,NC_037638.1.175.3,NC_037650.1.400.1
Biological Process	GO:0006559	L-phenylalanine catabolic process	13	33	0.000442492	NC_037650.1.400.4,NC_037653.1.553.13,NC_037650.1.1150.1,NC_037653.1.553.9,NC_037638.1.175.3,NC_037650.1.400.1,NC_037638.1.175.10,NC_037638.1.175.5,NC_037640.1.1102.9,NC_037653.1.553.7,NC_037653.1.553.11,NC_037653.1.553.10,NC_037650.1.400.3
Biological Process	GO:1902221	erythrose 4-phosphate/phosphoenolpyruvate family amino acid metabolic process	13	33	0.000442492	NC_037653.1.553.7,NC_037638.1.175.5,NC_037638.1.175.10,NC_037640.1.1102.9,NC_037653.1.553.11,NC_037650.1.400.3,NC_037653.1.553.10,NC_037653.1.553.13,NC_037650.1.1150.1,NC_037650.1.400.4,NC_037653.1.553.9,NC_037638.1.175.3,NC_037650.1.400.1
Biological Process	GO:1902222	erythrose 4-phosphate/phosphoenolpyruvate family amino acid catabolic process	13	33	0.000442492	NC_037638.1.175.3,NC_037650.1.400.1,NC_037653.1.553.13,NC_037650.1.1150.1,NC_037650.1.400.4,NC_037653.1.553.9,NC_037653.1.553.11,NC_037650.1.400.3,NC_037653.1.553.10,NC_037653.1.553.7,NC_037638.1.175.5,NC_037640.1.1102.9,NC_037638.1.175.10
Cellular Component	GO:0019867	outer membrane	36	142	0.000547198	NC_037648.1.867.1,NC_037638.1.1209.3,NC_037639.1.1079.12,NC_037639.1.1201.5,NC_037642.1.2144.4,NC_037649.1.958.13,NC_037639.1.1079.13,NC_037639.1.1079.27,NC_037652.1.1388.3,NC_037649.1.454.9,NC_037649.1.960.12,NC_037651.1.62.15,NC_037638.1.1209.2,NC_037652.1.1388.7,NC_037652.1.1388.2,NC_037649.1.454.4,NC_037639.1.1079.20,NC_037638.1.1245.7,NC_037639.1.1079.29,NC_037647.1.1237.1,NC_037642.1.1084.1…
Molecular Function	GO:0004365	glyceraldehyde-3-phosphate dehydrogenase (NAD+) (phosphorylating) activity	22	73	0.000541072	NC_037647.1.804.36,NC_037647.1.804.55,NC_037647.1.804.3,NC_037647.1.804.17,NC_037647.1.804.45,NC_037647.1.804.19,NC_037647.1.804.58,NC_037647.1.804.67,NC_037647.1.804.65,NC_037647.1.804.16,NC_037647.1.804.34,NC_037647.1.804.50,NC_037647.1.804.46,NC_037647.1.804.47,NC_037647.1.804.13,NC_037647.1.804.49,NC_037647.1.804.9,NC_037647.1.804.52,NC_037647.1.804.70,NC_037647.1.804.72,NC_037647.1.804.57,NC…
Molecular Function	GO:0005488	binding	4617	30591	0.000544807	NC_037648.1.1154.6,NC_037641.1.357.41,NC_037640.1.474.19,NC_037652.1.970.9,NC_037652.1.1291.77,NC_037642.1.1386.6,NC_037653.1.240.110,NC_037645.1.84.29,NC_037640.1.857.1,NC_037639.1.17.10,NC_037653.1.66.7,NC_037642.1.935.27,NC_037647.1.930.3,NC_037638.1.862.15,NC_037644.1.88.4,NC_037652.1.1286.1,NC_037638.1.1697.15,NC_037638.1.418.103,NC_037652.1.1133.18,NC_037646.1.1535.10,NC_037639.1.576.23,NC_…
6.4,NC_037640.1.1027.6,NC_037648.1.2057.6,NC_037648.1.1174.10,NC_037641.1.1333.13,NC_037641.1.841.25,NC_037653.1.240.13,NC_037645.1.1671.4,NC_037653.1.85.47,NC_037647.1.424.13,NC_037646.1.1289.18,NC_037646.1.543.5,NC_037647.1.858.11,NC_037642.1.1366.2,NC_037639.1.393.4,NC_037648.1.1045.7,NC_037638.1.2902.2,NC_037649.1.509.7,NC_037643.1.808.1,NC_037646.1.1220.24,NC_037650.1.166.1,NC_037639.1.1977.…
7638.1.1697.2,NC_037644.1.340.1,NC_037642.1.1094.17,NC_037650.1.1189.5,NC_037645.1.276.30,NC_037646.1.1393.5,NC_037643.1.62.6,NC_037643.1.1242.2,NC_037640.1.1889.9,NC_037638.1.175.3,NC_037652.1.737.7,NC_037638.1.3271.4,NC_037653.1.240.113,NC_037646.1.1393.12,NC_037642.1.1034.1,NC_037639.1.576.1,NC_037639.1.1996.9,NC_037652.1.607.6,NC_037652.1.1089.33,NC_037644.1.964.2,NC_037647.1.375.3,NC_037645.…
Molecular Function	GO:0043891	glyceraldehyde-3-phosphate dehydrogenase (NAD(P)+) (phosphorylating) activity	22	73	0.000541072	NC_037647.1.804.55,NC_037647.1.804.36,NC_037647.1.804.65,NC_037647.1.804.67,NC_037647.1.804.16,NC_037647.1.804.58,NC_037647.1.804.19,NC_037647.1.804.45,NC_037647.1.804.17,NC_037647.1.804.3,NC_037647.1.804.34,NC_037647.1.804.50,NC_037647.1.804.47,NC_037647.1.804.46,NC_037647.1.804.49,NC_037647.1.804.9,NC_037647.1.804.13,NC_037647.1.804.57,NC_037647.1.804.51,NC_037647.1.804.72,NC_037647.1.804.70,NC…
Molecular Function	GO:0005003	ephrin receptor activity	7	12	0.000572019	NC_037651.1.1409.18,NC_037651.1.1409.17,NC_037651.1.1409.19,NC_037651.1.1409.15,NC_037651.1.1409.12,NC_037651.1.1409.20,NC_037651.1.1409.4
Molecular Function	GO:0043167	ion binding	3009	19668	0.000615639	NC_037638.1.418.193,NC_037642.1.687.20,NC_037641.1.1319.3,NC_037652.1.138.6,NC_037652.1.1375.18,NC_037653.1.240.34,NC_037643.1.1244.4,NC_037639.1.2108.3,NC_037642.1.32.4,NC_037646.1.1643.1,NC_037652.1.1254.1,NC_037642.1.1921.8,NC_037645.1.513.19,NC_037653.1.638.2,NC_037638.1.418.208,NC_037642.1.529.8,NC_037644.1.656.20,NC_037653.1.244.5,NC_037644.1.575.1,NC_037646.1.1650.1,NC_037640.1.1493.1,NC_0…
NC_037639.1.1694.8,NC_037645.1.516.14,NC_037638.1.175.10,NC_037646.1.549.1,NC_037653.1.935.9,NC_037638.1.1245.2,NC_037651.1.1341.2,NC_037650.1.166.7,NC_037641.1.212.3,NC_037638.1.3527.7,NC_037640.1.1493.7,NC_037650.1.1360.4,NC_037653.1.658.4,NC_037649.1.1327.7,NC_037647.1.1409.1,NC_037646.1.1596.9,NC_037652.1.1397.3,NC_037650.1.684.12,NC_037647.1.1666.5,NC_037638.1.1132.4,NC_037651.1.1344.4,NC_03…
Biological Process	GO:0044242	cellular lipid catabolic process	53	234	0.000672875	NC_037650.1.105.11,NC_037650.1.105.2,NC_037645.1.376.24,NC_037643.1.759.7,NC_037650.1.105.23,NC_037645.1.376.20,NC_037639.1.1079.12,NC_037640.1.1823.17,NC_037645.1.376.43,NC_037645.1.376.16,NC_037645.1.376.1,NC_037650.1.105.10,NC_037645.1.376.38,NC_037645.1.376.30,NC_037643.1.1101.1,NC_037651.1.1081.10,NC_037639.1.1079.20,NC_037645.1.376.40,NC_037645.1.1940.2,NC_037645.1.376.57,NC_037645.1.1940.1…
Molecular Function	GO:0004652	polynucleotide adenylyltransferase activity	23	79	0.000702229	NC_037641.1.16.46,NC_037638.1.1391.15,NC_037641.1.16.45,NC_037638.1.1391.17,NC_037638.1.1391.4,NC_037641.1.16.68,NC_037641.1.16.49,NC_037641.1.16.36,NC_037641.1.16.32,NC_037638.1.1391.14,NC_037641.1.16.35,NC_037641.1.16.33,NC_037641.1.16.43,NC_037641.1.16.22,NC_037641.1.16.14,NC_037641.1.16.30,NC_037641.1.16.16,NC_037641.1.16.54,NC_037641.1.16.31,NC_037641.1.16.21,NC_037641.1.16.41,NC_037638.1.13…
Molecular Function	GO:0003727	single-stranded RNA binding	13	35	0.000856808	NC_037648.1.1357.3,NC_037648.1.1357.4,NC_037646.1.1385.1,NC_037648.1.153.4,NC_037641.1.373.8,NC_037648.1.1357.1,NC_037641.1.1270.4,NC_037648.1.1357.5,NC_037648.1.1357.7,NC_037641.1.1270.6,NC_037641.1.1270.14,NC_037641.1.1270.3,NC_037641.1.373.2
Biological Process	GO:0002376	immune system process	52	232	0.000964712	NC_037648.1.1050.8,NC_037642.1.1273.2,NC_037645.1.1139.9,NC_037650.1.1233.1,NC_037648.1.1358.12,NC_037650.1.1232.5,NC_037648.1.1358.5,NC_037643.1.561.16,NC_037641.1.1596.1,NC_037640.1.410.32,NC_037642.1.1273.3,NC_037653.1.1073.4,NC_037648.1.153.4,NC_037645.1.186.1,NC_037640.1.410.30,NC_037648.1.1358.2,NC_037653.1.899.7,NC_037647.1.938.3,NC_037648.1.1358.15,NC_037648.1.1358.6,NC_037640.1.1076.4,NC…
Biological Process	GO:1901361	organic cyclic compound catabolic process	93	466	0.0010208	NC_037648.1.1045.7,NC_037645.1.1232.7,NC_037644.1.1289.2,NC_037645.1.1232.4,NC_037638.1.2208.8,NC_037651.1.573.2,NC_037639.1.1711.33,NC_037645.1.543.4,NC_037651.1.573.11,NC_037638.1.175.5,NC_037653.1.216.3,NC_037639.1.617.1,NC_037651.1.573.14,NC_037642.1.1537.2,NC_037640.1.732.17,NC_037639.1.1711.8,NC_037639.1.608.1,NC_037644.1.1289.3,NC_037648.1.1045.5,NC_037643.1.2293.4,NC_037651.1.573.24,NC_03…
Cellular Component	GO:0035770	ribonucleoprotein granule	23	81	0.00102586	NC_037639.1.576.20,NC_037638.1.1027.4,NC_037638.1.3476.8,NC_037638.1.3476.15,NC_037639.1.576.23,NC_037653.1.628.5,NC_037638.1.3476.6,NC_037644.1.465.5,NC_037638.1.3476.2,NC_037639.1.576.4,NC_037638.1.3476.12,NC_037638.1.3476.10,NC_037638.1.3924.1,NC_037638.1.1027.2,NC_037639.1.576.25,NC_037638.1.3476.11,NC_037644.1.465.4,NC_037650.1.1297.10,NC_037639.1.576.5,NC_037638.1.3476.7,NC_037639.1.576.1,N…
Cellular Component	GO:0036464	cytoplasmic ribonucleoprotein granule	23	81	0.00102586	NC_037638.1.1027.4,NC_037639.1.576.20,NC_037639.1.576.23,NC_037653.1.628.5,NC_037638.1.3476.15,NC_037638.1.3476.8,NC_037639.1.576.4,NC_037644.1.465.5,NC_037638.1.3476.2,NC_037638.1.3476.6,NC_037638.1.3476.10,NC_037638.1.3476.12,NC_037638.1.1027.2,NC_037639.1.576.25,NC_037638.1.3924.1,NC_037638.1.3476.11,NC_037639.1.576.1,NC_037650.1.1297.10,NC_037638.1.3476.7,NC_037639.1.576.5,NC_037644.1.465.4,N…
Biological Process	GO:0006955	immune response	45	195	0.00109016	NC_037643.1.1593.9,NC_037648.1.1358.8,NC_037645.1.186.5,NC_037640.1.410.20,NC_037648.1.2126.12,NC_037647.1.938.7,NC_037648.1.1358.11,NC_037648.1.1358.1,NC_037648.1.1358.4,NC_037643.1.1595.1,NC_037646.1.542.20,NC_037648.1.2126.7,NC_037648.1.1358.16,NC_037648.1.1358.13,NC_037648.1.2126.5,NC_037648.1.1358.7,NC_037643.1.1217.1,NC_037648.1.1358.3,NC_037650.1.1232.1,NC_037648.1.1358.10,NC_037648.1.2126…
Biological Process	GO:0098542	defense response to other organism	35	142	0.00111236	NC_037642.1.1273.2,NC_037648.1.1358.12,NC_037650.1.1233.1,NC_037640.1.410.32,NC_037642.1.1273.3,NC_037641.1.1596.1,NC_037648.1.1358.5,NC_037650.1.1232.5,NC_037653.1.1073.4,NC_037640.1.410.30,NC_037645.1.186.1,NC_037648.1.153.4,NC_037648.1.1358.15,NC_037647.1.938.3,NC_037653.1.899.7,NC_037648.1.1358.2,NC_037640.1.1076.4,NC_037648.1.1358.6,NC_037650.1.1232.1,NC_037648.1.1358.10,NC_037648.1.1358.3,N…
Molecular Function	GO:0140657	ATP-dependent activity	496	2989	0.00112369	NC_037648.1.2205.24,NC_037652.1.757.2,NC_037643.1.1054.8,NC_037638.1.418.67,NC_037641.1.1786.12,NC_037638.1.418.39,NC_037638.1.418.40,NC_037638.1.418.119,NC_037651.1.889.4,NC_037645.1.1197.7,NC_037647.1.1289.4,NC_037643.1.96.1,NC_037638.1.418.108,NC_037643.1.749.14,NC_037648.1.1045.8,NC_037640.1.1318.1,NC_037648.1.13.10,NC_037653.1.102.9,NC_037639.1.1690.17,NC_037638.1.1643.1,NC_037639.1.1953.12,…
Biological Process	GO:0006091	generation of precursor metabolites and energy	164	895	0.00124398	NC_037653.1.651.5,NC_037641.1.2.4,NC_037652.1.119.24,NC_037641.1.1413.1,NC_037645.1.1154.4,NC_001566.1.6.36,NC_037645.1.894.37,NC_037641.1.287.9,NC_037647.1.804.65,NC_037647.1.804.17,NC_037653.1.651.7,NC_037638.1.302.1,NC_037647.1.722.15,NC_037651.1.976.47,NC_037647.1.804.51,NC_037647.1.804.70,NC_037638.1.2568.18,NC_037641.1.287.12,NC_037651.1.976.63,NC_037651.1.976.32,NC_037639.1.881.1,NC_037651…
Biological Process	GO:0006096	glycolytic process	52	235	0.0013041	NC_037647.1.804.3,NC_037647.1.804.17,NC_037647.1.804.45,NC_037652.1.119.18,NC_037653.1.614.4,NC_037647.1.804.16,NC_037647.1.804.65,NC_037641.1.287.9,NC_037653.1.651.7,NC_037653.1.614.7,NC_037652.1.119.24,NC_037653.1.651.5,NC_037641.1.287.14,NC_037638.1.2568.13,NC_037641.1.287.12,NC_037647.1.804.47,NC_037638.1.2568.31,NC_037638.1.2568.35,NC_037652.1.119.8,NC_037653.1.651.11,NC_037638.1.2568.37,NC_…
Biological Process	GO:0006165	nucleoside diphosphate phosphorylation	52	235	0.0013041	NC_037647.1.804.47,NC_037638.1.2568.31,NC_037641.1.287.12,NC_037653.1.651.11,NC_037638.1.2568.37,NC_037652.1.119.8,NC_037638.1.2568.35,NC_037647.1.804.51,NC_037638.1.2568.18,NC_037647.1.804.72,NC_037647.1.804.70,NC_037647.1.804.52,NC_037647.1.804.13,NC_037647.1.804.65,NC_037653.1.614.4,NC_037647.1.804.16,NC_037641.1.287.9,NC_037652.1.119.18,NC_037647.1.804.17,NC_037647.1.804.45,NC_037647.1.804.3,…
Biological Process	GO:0006757	ATP generation from ADP	52	235	0.0013041	NC_037652.1.119.27,NC_037647.1.804.57,NC_037647.1.804.49,NC_037647.1.804.9,NC_037653.1.614.8,NC_037647.1.804.46,NC_037638.1.2665.2,NC_037641.1.287.22,NC_037647.1.804.50,NC_037638.1.2568.14,NC_037641.1.287.2,NC_037641.1.287.17,NC_037647.1.804.34,NC_037652.1.119.9,NC_037652.1.119.32,NC_037653.1.651.6,NC_037647.1.804.58,NC_037647.1.804.67,NC_037638.1.2568.11,NC_037647.1.804.19,NC_037647.1.804.36,NC_…
Biological Process	GO:0009166	nucleotide catabolic process	25	92	0.00127373	NC_037644.1.1289.3,NC_037639.1.608.1,NC_037650.1.948.3,NC_037651.1.573.24,NC_037639.1.1711.18,NC_037651.1.573.11,NC_037651.1.1335.10,NC_037651.1.573.13,NC_037651.1.573.19,NC_037639.1.1711.8,NC_037651.1.573.14,NC_037651.1.1335.9,NC_037644.1.1289.7,NC_037651.1.573.2,NC_037651.1.1335.14,NC_037651.1.573.12,NC_037639.1.1711.33,NC_037651.1.573.15,NC_037651.1.1335.19,NC_037639.1.1711.14,NC_037651.1.1335…
Biological Process	GO:0019439	aromatic compound catabolic process	93	469	0.00125536	NC_037645.1.1232.7,NC_037645.1.1232.4,NC_037644.1.1289.2,NC_037648.1.1045.7,NC_037639.1.1711.33,NC_037651.1.573.2,NC_037638.1.2208.8,NC_037653.1.216.3,NC_037639.1.617.1,NC_037645.1.543.4,NC_037638.1.175.5,NC_037651.1.573.11,NC_037640.1.732.17,NC_037639.1.1711.8,NC_037642.1.1537.2,NC_037651.1.573.14,NC_037643.1.2293.4,NC_037644.1.1289.3,NC_037639.1.608.1,NC_037648.1.1045.5,NC_037650.1.400.1,NC_037…
Biological Process	GO:0046939	nucleotide phosphorylation	52	235	0.0013041	NC_037641.1.287.12,NC_037647.1.804.47,NC_037638.1.2568.31,NC_037638.1.2568.35,NC_037652.1.119.8,NC_037653.1.651.11,NC_037638.1.2568.37,NC_037647.1.804.52,NC_037647.1.804.72,NC_037638.1.2568.18,NC_037647.1.804.70,NC_037647.1.804.51,NC_037647.1.804.13,NC_037647.1.804.3,NC_037647.1.804.45,NC_037647.1.804.17,NC_037652.1.119.18,NC_037647.1.804.65,NC_037653.1.614.4,NC_037641.1.287.9,NC_037647.1.804.16,…
Molecular Function	GO:0016620	oxidoreductase activity, acting on the aldehyde or oxo group of donors, NAD or NADP as acceptor	57	263	0.00132859	NC_037643.1.880.5,NC_037647.1.804.57,NC_037646.1.1614.30,NC_037647.1.804.49,NC_037647.1.804.9,NC_037653.1.781.15,NC_037647.1.804.46,NC_037638.1.3309.11,NC_037650.1.1363.1,NC_037638.1.3174.1,NC_037638.1.3192.7,NC_037647.1.804.50,NC_037653.1.781.19,NC_037653.1.781.22,NC_037647.1.804.34,NC_037638.1.3309.23,NC_037643.1.2318.2,NC_037638.1.1143.8,NC_037643.1.880.7,NC_037650.1.708.27,NC_037647.1.804.19,…
Biological Process	GO:0046514	ceramide catabolic process	18	59	0.00143013	NC_037645.1.376.57,NC_037645.1.376.5,NC_037645.1.376.42,NC_037645.1.376.40,NC_037645.1.376.51,NC_037645.1.376.17,NC_037645.1.376.22,NC_037645.1.376.25,NC_037645.1.376.8,NC_037645.1.376.24,NC_037645.1.376.23,NC_037645.1.376.20,NC_037645.1.376.48,NC_037645.1.376.1,NC_037645.1.376.30,NC_037645.1.376.38,NC_037645.1.376.16,NC_037645.1.376.43
Molecular Function	GO:0017040	N-acylsphingosine amidohydrolase activity	18	59	0.00143013	NC_037645.1.376.22,NC_037645.1.376.25,NC_037645.1.376.8,NC_037645.1.376.51,NC_037645.1.376.17,NC_037645.1.376.5,NC_037645.1.376.40,NC_037645.1.376.42,NC_037645.1.376.57,NC_037645.1.376.43,NC_037645.1.376.1,NC_037645.1.376.30,NC_037645.1.376.38,NC_037645.1.376.48,NC_037645.1.376.16,NC_037645.1.376.24,NC_037645.1.376.23,NC_037645.1.376.20
Molecular Function	GO:0102121	ceramidase activity	18	59	0.00143013	NC_037645.1.376.16,NC_037645.1.376.30,NC_037645.1.376.1,NC_037645.1.376.38,NC_037645.1.376.48,NC_037645.1.376.43,NC_037645.1.376.24,NC_037645.1.376.20,NC_037645.1.376.23,NC_037645.1.376.17,NC_037645.1.376.51,NC_037645.1.376.22,NC_037645.1.376.8,NC_037645.1.376.25,NC_037645.1.376.57,NC_037645.1.376.42,NC_037645.1.376.40,NC_037645.1.376.5
Molecular Function	GO:0045182	translation regulator activity	185	1028	0.00150333	NC_037648.1.1173.20,NC_037649.1.1449.4,NC_037643.1.2239.87,NC_037645.1.898.9,NC_037648.1.1174.5,NC_037652.1.745.21,NC_037646.1.1687.40,NC_037647.1.38.5,NC_037652.1.1016.3,NC_037651.1.63.10,NC_037642.1.1485.5,NC_037643.1.2013.41,NC_037642.1.1432.17,NC_037642.1.1432.11,NC_037646.1.1445.6,NC_037648.1.2142.10,NC_037642.1.1432.15,NC_037647.1.38.7,NC_037646.1.1444.25,NC_037648.1.756.22,NC_037643.1.2239…
Biological Process	GO:0016052	carbohydrate catabolic process	74	362	0.00161801	NC_037653.1.651.7,NC_037647.1.804.65,NC_037641.1.287.9,NC_037647.1.804.45,NC_037647.1.804.17,NC_037641.1.287.14,NC_037653.1.651.5,NC_037652.1.119.24,NC_037638.1.2568.37,NC_037639.1.1024.4,NC_037641.1.287.12,NC_037646.1.1613.4,NC_037647.1.804.51,NC_037638.1.2568.18,NC_037647.1.804.70,NC_037646.1.769.6,NC_037647.1.804.52,NC_037647.1.1354.10,NC_037647.1.804.55,NC_037639.1.1023.10,NC_037653.1.651.4,N…
Cellular Component	GO:0005783	endoplasmic reticulum	274	1586	0.0016665	NC_037646.1.1680.14,NC_037642.1.1773.7,NC_037644.1.805.25,NC_037638.1.1986.1,NC_037646.1.1407.9,NC_037638.1.1432.5,NC_037642.1.501.16,NC_037649.1.68.8,NC_037640.1.232.12,NC_037638.1.3103.5,NC_037645.1.1189.4,NC_037645.1.1189.38,NC_037641.1.1145.1,NC_037650.1.690.1,NC_037645.1.705.2,NC_037645.1.1665.11,NC_037641.1.878.4,NC_037640.1.1602.3,NC_037647.1.617.2,NC_037640.1.206.15,NC_037643.1.2021.2,NC_…
Molecular Function	GO:0003994	aconitate hydratase activity	29	114	0.00169434	NC_037651.1.976.75,NC_037651.1.976.23,NC_037652.1.811.14,NC_037651.1.976.86,NC_037651.1.976.21,NC_037651.1.976.45,NC_037651.1.976.65,NC_037651.1.976.49,NC_037651.1.976.84,NC_037651.1.976.33,NC_037651.1.976.100,NC_037651.1.976.12,NC_037651.1.976.42,NC_037652.1.811.6,NC_037651.1.976.63,NC_037651.1.976.68,NC_037651.1.976.32,NC_037651.1.976.13,NC_037651.1.976.11,NC_037651.1.976.66,NC_037652.1.811.16,…
Molecular Function	GO:0016877	ligase activity, forming carbon-sulfur bonds	30	119	0.00166036	NC_037648.1.1167.2,NC_037638.1.3478.2,NC_037648.1.1167.6,NC_037641.1.976.23,NC_037640.1.463.4,NC_037644.1.1154.3,NC_037640.1.1024.29,NC_037640.1.1024.10,NC_037648.1.1167.9,NC_037641.1.976.12,NC_037641.1.976.3,NC_037645.1.607.3,NC_037641.1.976.7,NC_037638.1.3478.3,NC_037641.1.976.1,NC_037641.1.976.8,NC_037640.1.463.7,NC_037638.1.3478.1,NC_037647.1.1348.9,NC_037641.1.976.26,NC_037645.1.607.11,NC_03…
Molecular Function	GO:0047780	citrate dehydratase activity	29	114	0.00169434	NC_037651.1.976.45,NC_037651.1.976.21,NC_037651.1.976.86,NC_037652.1.811.14,NC_037651.1.976.75,NC_037651.1.976.23,NC_037651.1.976.100,NC_037651.1.976.33,NC_037651.1.976.12,NC_037651.1.976.84,NC_037651.1.976.65,NC_037651.1.976.49,NC_037651.1.976.13,NC_037651.1.976.32,NC_037651.1.976.68,NC_037652.1.811.6,NC_037651.1.976.63,NC_037651.1.976.42,NC_037651.1.976.53,NC_037651.1.976.93,NC_037651.1.976.41,…
Biological Process	GO:0042592	homeostatic process	73	357	0.00171588	NC_037652.1.1291.34,NC_037652.1.1291.69,NC_037639.1.431.1,NC_037652.1.1291.28,NC_037652.1.811.14,NC_037652.1.1291.21,NC_037651.1.368.9,NC_037652.1.119.18,NC_037652.1.1291.67,NC_037644.1.1538.8,NC_037652.1.1291.83,NC_037653.1.281.11,NC_037640.1.234.4,NC_037643.1.783.8,NC_037653.1.281.3,NC_037652.1.119.8,NC_037639.1.1259.3,NC_037640.1.1290.10,NC_037644.1.838.2,NC_037640.1.1290.6,NC_037652.1.1291.27…
Molecular Function	GO:0008418	protein-N-terminal asparagine amidohydrolase activity	10	25	0.00175435	NC_037650.1.948.17,NC_037646.1.870.10,NC_037646.1.870.20,NC_037650.1.948.20,NC_037646.1.870.12,NC_037646.1.870.13,NC_037650.1.948.13,NC_037646.1.870.19,NC_037646.1.870.25,NC_037646.1.870.18
Biological Process	GO:0006952	defense response	35	146	0.00185851	NC_037648.1.1358.3,NC_037648.1.1358.7,NC_037643.1.1217.1,NC_037648.1.1358.10,NC_037650.1.1232.1,NC_037643.1.1593.9,NC_037645.1.186.5,NC_037648.1.1358.8,NC_037647.1.938.7,NC_037640.1.410.20,NC_037648.1.1358.11,NC_037648.1.1358.1,NC_037646.1.542.20,NC_037643.1.1595.1,NC_037648.1.1358.4,NC_037648.1.1358.16,NC_037648.1.1358.13,NC_037648.1.1358.12,NC_037650.1.1233.1,NC_037642.1.1273.3,NC_037640.1.410.…
Biological Process	GO:0006090	pyruvate metabolic process	64	307	0.00195546	NC_037650.1.705.20,NC_037647.1.804.72,NC_037647.1.804.13,NC_037649.1.886.32,NC_037649.1.886.34,NC_037638.1.2568.31,NC_037647.1.804.47,NC_037638.1.2568.35,NC_037653.1.651.11,NC_037652.1.119.8,NC_037650.1.705.7,NC_037653.1.614.7,NC_037638.1.2568.13,NC_037647.1.804.3,NC_037653.1.614.4,NC_037647.1.804.16,NC_037652.1.119.18,NC_037652.1.119.27,NC_037649.1.886.35,NC_037650.1.705.9,NC_037638.1.2665.2,NC_…
Biological Process	GO:0034655	nucleobase-containing compound catabolic process	72	353	0.00196418	NC_037638.1.2208.8,NC_037651.1.573.2,NC_037639.1.1711.33,NC_037648.1.1045.7,NC_037645.1.1232.4,NC_037644.1.1289.2,NC_037645.1.1232.7,NC_037640.1.732.2,NC_037639.1.1711.18,NC_037651.1.573.24,NC_037648.1.1045.5,NC_037644.1.1289.3,NC_037639.1.608.1,NC_037642.1.1537.2,NC_037651.1.573.14,NC_037639.1.1711.8,NC_037640.1.732.17,NC_037651.1.573.11,NC_037639.1.617.1,NC_037653.1.216.3,NC_037648.1.1045.4,NC_…
Molecular Function	GO:0004334	fumarylacetoacetase activity	4	5	0.00201734	NC_037650.1.400.3,NC_037650.1.400.1,NC_037650.1.1150.1,NC_037650.1.400.4
Molecular Function	GO:0008374	O-acyltransferase activity	29	115	0.00195407	NC_037639.1.1079.27,NC_037647.1.316.2,NC_037652.1.444.15,NC_037639.1.1079.3,NC_037653.1.934.6,NC_037639.1.1079.13,NC_037648.1.456.4,NC_037650.1.420.25,NC_037640.1.164.3,NC_037639.1.1079.14,NC_037650.1.420.29,NC_037650.1.420.12,NC_037639.1.1079.20,NC_037638.1.1161.3,NC_037639.1.1079.26,NC_037639.1.1079.22,NC_037638.1.1161.8,NC_037650.1.420.6,NC_037647.1.316.1,NC_037650.1.420.28,NC_037652.1.444.4,N…
Molecular Function	GO:0016822	hydrolase activity, acting on acid carbon-carbon bonds	4	5	0.00201734	NC_037650.1.400.1,NC_037650.1.400.3,NC_037650.1.400.4,NC_037650.1.1150.1
Molecular Function	GO:0016823	hydrolase activity, acting on acid carbon-carbon bonds, in ketonic substances	4	5	0.00201734	NC_037650.1.400.4,NC_037650.1.1150.1,NC_037650.1.400.1,NC_037650.1.400.3
Molecular Function	GO:0033925	mannosyl-glycoprotein endo-beta-N-acetylglucosaminidase activity	4	5	0.00201734	NC_037648.1.1255.11,NC_037648.1.1255.4,NC_037648.1.1255.5,NC_037648.1.1255.3
Biological Process	GO:1901292	nucleoside phosphate catabolic process	25	95	0.00207125	NC_037644.1.1289.2,NC_037651.1.1335.19,NC_037651.1.1335.17,NC_037644.1.1289.4,NC_037651.1.1335.8,NC_037639.1.1711.14,NC_037651.1.1335.15,NC_037651.1.573.2,NC_037639.1.1711.33,NC_037651.1.573.12,NC_037651.1.1335.14,NC_037651.1.573.15,NC_037651.1.573.19,NC_037639.1.1711.8,NC_037651.1.573.14,NC_037651.1.1335.9,NC_037644.1.1289.7,NC_037651.1.573.13,NC_037651.1.573.11,NC_037651.1.1335.10,NC_037650.1.9…
Cellular Component	GO:0042383	sarcolemma	11	30	0.00238723	NC_037638.1.3628.27,NC_037638.1.3628.40,NC_037638.1.3628.28,NC_037638.1.3628.7,NC_037638.1.3628.36,NC_037638.1.3628.30,NC_037638.1.3628.4,NC_037638.1.3628.34,NC_037638.1.3628.51,NC_037652.1.314.1,NC_037638.1.3628.18
Biological Process	GO:0009135	purine nucleoside diphosphate metabolic process	52	242	0.00253104	NC_037653.1.614.7,NC_037652.1.119.24,NC_037653.1.651.5,NC_037641.1.287.14,NC_037638.1.2568.13,NC_037647.1.804.3,NC_037647.1.804.17,NC_037647.1.804.45,NC_037652.1.119.18,NC_037641.1.287.9,NC_037653.1.614.4,NC_037647.1.804.65,NC_037647.1.804.16,NC_037653.1.651.7,NC_037647.1.804.52,NC_037647.1.804.72,NC_037647.1.804.70,NC_037638.1.2568.18,NC_037647.1.804.51,NC_037647.1.804.13,NC_037641.1.287.12,NC_0…
Biological Process	GO:0009179	purine ribonucleoside diphosphate metabolic process	52	242	0.00253104	NC_037653.1.651.6,NC_037652.1.119.32,NC_037641.1.287.17,NC_037652.1.119.9,NC_037647.1.804.34,NC_037653.1.651.4,NC_037647.1.804.36,NC_037641.1.287.19,NC_037652.1.119.6,NC_037647.1.804.55,NC_037647.1.804.19,NC_037647.1.804.58,NC_037647.1.804.67,NC_037638.1.2568.11,NC_037647.1.804.9,NC_037647.1.804.49,NC_037652.1.119.27,NC_037647.1.804.57,NC_037641.1.287.22,NC_037641.1.287.2,NC_037647.1.804.50,NC_03…
Biological Process	GO:0009185	ribonucleoside diphosphate metabolic process	52	242	0.00253104	NC_037641.1.287.17,NC_037652.1.119.9,NC_037647.1.804.34,NC_037652.1.119.32,NC_037653.1.651.6,NC_037647.1.804.67,NC_037647.1.804.58,NC_037638.1.2568.11,NC_037647.1.804.19,NC_037647.1.804.36,NC_037653.1.651.4,NC_037647.1.804.55,NC_037652.1.119.6,NC_037641.1.287.19,NC_037652.1.119.27,NC_037647.1.804.57,NC_037647.1.804.9,NC_037647.1.804.49,NC_037653.1.614.8,NC_037647.1.804.46,NC_037638.1.2665.2,NC_03…
Biological Process	GO:0031122	cytoplasmic microtubule organization	5	8	0.00253725	NC_037649.1.466.3,NC_037638.1.3935.6,NC_037649.1.1277.1,NC_037638.1.3623.2,NC_037649.1.466.1
Biological Process	GO:0046031	ADP metabolic process	52	242	0.00253104	NC_037652.1.119.32,NC_037653.1.651.6,NC_037652.1.119.9,NC_037647.1.804.34,NC_037641.1.287.17,NC_037647.1.804.55,NC_037652.1.119.6,NC_037641.1.287.19,NC_037647.1.804.36,NC_037653.1.651.4,NC_037647.1.804.58,NC_037647.1.804.67,NC_037638.1.2568.11,NC_037647.1.804.19,NC_037647.1.804.49,NC_037647.1.804.9,NC_037647.1.804.57,NC_037652.1.119.27,NC_037647.1.804.50,NC_037638.1.2568.14,NC_037641.1.287.2,NC_0…
Molecular Function	GO:1990817	RNA adenylyltransferase activity	17	57	0.00250959	NC_037641.1.16.68,NC_037641.1.16.45,NC_037641.1.16.46,NC_037641.1.16.33,NC_037641.1.16.35,NC_037641.1.16.32,NC_037641.1.16.49,NC_037641.1.16.36,NC_037641.1.16.22,NC_037641.1.16.43,NC_037641.1.16.41,NC_037641.1.16.31,NC_037641.1.16.54,NC_037641.1.16.21,NC_037641.1.16.14,NC_037641.1.16.16,NC_037641.1.16.30
Biological Process	GO:0046434	organophosphate catabolic process	54	254	0.00270151	NC_037651.1.573.12,NC_037651.1.573.2,NC_037639.1.1711.33,NC_037651.1.573.15,NC_037650.1.105.10,NC_037646.1.1054.4,NC_037650.1.105.11,NC_037650.1.105.2,NC_037650.1.105.23,NC_037643.1.1135.1,NC_037640.1.1823.17,NC_037644.1.1289.2,NC_037648.1.467.8,NC_037643.1.1136.1,NC_037644.1.1289.3,NC_037639.1.608.1,NC_037639.1.1711.18,NC_037651.1.573.24,NC_037650.1.105.21,NC_037648.1.467.6,NC_037651.1.573.11,NC…
Biological Process	GO:0055072	iron ion homeostasis	35	149	0.00267185	NC_037652.1.1291.43,NC_037651.1.1082.15,NC_037652.1.1291.86,NC_037652.1.1291.61,NC_037652.1.1291.8,NC_037652.1.1291.27,NC_037652.1.1291.37,NC_037652.1.1291.50,NC_037652.1.1291.45,NC_037652.1.1291.96,NC_037652.1.1291.41,NC_037652.1.1291.33,NC_037652.1.1291.35,NC_037652.1.1291.74,NC_037652.1.1291.17,NC_037652.1.1291.73,NC_037652.1.1291.88,NC_037652.1.1291.26,NC_037652.1.1291.82,NC_037652.1.811.14,N…
Molecular Function	GO:0016887	ATP hydrolysis activity	160	887	0.00270245	NC_037638.1.418.119,NC_037638.1.418.40,NC_037638.1.418.39,NC_037638.1.418.67,NC_037648.1.668.1,NC_037643.1.749.14,NC_037638.1.418.202,NC_037638.1.418.113,NC_037638.1.418.108,NC_037651.1.1249.5,NC_037644.1.1387.4,NC_037638.1.418.178,NC_037639.1.105.4,NC_037638.1.418.188,NC_037644.1.1469.4,NC_037638.1.418.98,NC_037640.1.1092.30,NC_037638.1.418.120,NC_037638.1.418.167,NC_037646.1.1221.1,NC_037653.1.…
Molecular Function	GO:0004722	protein serine/threonine phosphatase activity	49	226	0.00272926	NC_037638.1.1678.21,NC_037642.1.720.8,NC_037638.1.420.9,NC_037639.1.2061.10,NC_037638.1.2532.1,NC_037638.1.1678.10,NC_037639.1.552.5,NC_037638.1.2533.6,NC_037638.1.1678.8,NC_037638.1.420.19,NC_037642.1.720.14,NC_037642.1.720.1,NC_037641.1.1231.1,NC_037638.1.2014.4,NC_037646.1.491.11,NC_037639.1.2061.15,NC_037652.1.982.4,NC_037645.1.1696.12,NC_037638.1.420.10,NC_037642.1.762.1,NC_037652.1.982.19,N…
Biological Process	GO:0007507	heart development	3	3	0.00312553	NC_037645.1.1139.8,NC_037645.1.1139.9,NC_037641.1.113.1
Biological Process	GO:0072359	circulatory system development	3	3	0.00312553	NC_037641.1.113.1,NC_037645.1.1139.8,NC_037645.1.1139.9
Molecular Function	GO:0008135	translation factor activity, RNA binding	175	984	0.00325511	NC_037644.1.694.5,NC_037642.1.935.13,NC_037642.1.520.1,NC_037643.1.2013.43,NC_037649.1.1451.1,NC_037648.1.1848.1,NC_037638.1.3014.14,NC_037648.1.1174.7,NC_037648.1.1613.1,NC_037642.1.1432.42,NC_037643.1.2013.24,NC_037649.1.636.3,NC_037652.1.731.5,NC_037642.1.1432.9,NC_037638.1.3971.12,NC_037642.1.1432.40,NC_037649.1.636.10,NC_037645.1.898.11,NC_037646.1.400.1,NC_037649.1.636.17,NC_037643.1.439.18…
Molecular Function	GO:0050661	NADP binding	49	228	0.00328303	NC_037647.1.804.50,NC_037649.1.606.5,NC_037645.1.903.27,NC_037653.1.998.4,NC_037647.1.804.46,NC_037652.1.1261.23,NC_037645.1.903.29,NC_037639.1.1962.7,NC_037644.1.31.7,NC_037645.1.903.41,NC_037647.1.804.9,NC_037647.1.804.49,NC_037645.1.903.14,NC_037638.1.3744.7,NC_037647.1.804.57,NC_037645.1.903.28,NC_037652.1.1261.16,NC_037639.1.1962.4,NC_037647.1.804.55,NC_037645.1.903.37,NC_037647.1.804.36,NC_…
Biological Process	GO:0009132	nucleoside diphosphate metabolic process	52	246	0.00360902	NC_037647.1.804.19,NC_037647.1.804.58,NC_037647.1.804.67,NC_037638.1.2568.11,NC_037653.1.651.4,NC_037647.1.804.36,NC_037652.1.119.6,NC_037641.1.287.19,NC_037647.1.804.55,NC_037641.1.287.17,NC_037652.1.119.9,NC_037647.1.804.34,NC_037653.1.651.6,NC_037652.1.119.32,NC_037653.1.614.8,NC_037647.1.804.46,NC_037638.1.2665.2,NC_037641.1.287.22,NC_037641.1.287.2,NC_037647.1.804.50,NC_037638.1.2568.14,NC_0…
Biological Process	GO:1901575	organic substance catabolic process	376	2260	0.00355746	NC_037642.1.825.2,NC_037643.1.2293.4,NC_037647.1.804.52,NC_037643.1.759.12,NC_037639.1.1711.18,NC_037638.1.175.3,NC_037642.1.1486.2,NC_037638.1.2433.4,NC_037638.1.175.5,NC_037638.1.2934.4,NC_037638.1.2568.37,NC_037638.1.3531.10,NC_037639.1.1711.8,NC_037643.1.808.1,NC_037641.1.287.14,NC_037647.1.804.45,NC_037638.1.720.2,NC_037648.1.1045.7,NC_037648.1.1032.6,NC_037638.1.3959.4,NC_037648.1.1963.4,NC…
Cellular Component	GO:0042175	nuclear outer membrane-endoplasmic reticulum membrane network	194	1105	0.0036329	NC_037649.1.432.24,NC_037646.1.1660.4,NC_037641.1.563.1,NC_037652.1.755.1,NC_037653.1.240.25,NC_037645.1.903.27,NC_037646.1.1390.18,NC_037645.1.903.41,NC_037638.1.1785.3,NC_037642.1.1233.3,NC_037646.1.867.4,NC_037641.1.385.2,NC_037646.1.867.7,NC_037649.1.432.58,NC_037649.1.150.11,NC_037642.1.1565.9,NC_037645.1.1665.10,NC_037648.1.2043.2,NC_037640.1.1622.2,NC_037644.1.1389.2,NC_037640.1.206.24,NC_…
Molecular Function	GO:0016818	hydrolase activity, acting on acid anhydrides, in phosphorus-containing anhydrides	339	2023	0.0035853	NC_037642.1.76.9,NC_037638.1.418.218,NC_037638.1.418.231,NC_037646.1.867.9,NC_037646.1.958.5,NC_037642.1.1432.32,NC_037641.1.209.3,NC_037639.1.433.8,NC_037648.1.2253.3,NC_037638.1.418.209,NC_037643.1.418.4,NC_037648.1.1169.3,NC_037646.1.875.6,NC_037641.1.858.3,NC_037647.1.1687.5,NC_037638.1.418.225,NC_037642.1.1432.43,NC_037644.1.920.13,NC_037638.1.418.24,NC_037649.1.1449.2,NC_037648.1.2253.4,NC_…
Molecular Function	GO:0016903	oxidoreductase activity, acting on the aldehyde or oxo group of donors	71	355	0.00349071	NC_037649.1.886.35,NC_037643.1.880.5,NC_037647.1.804.50,NC_037638.1.3192.7,NC_037649.1.886.18,NC_037650.1.1363.1,NC_037647.1.804.46,NC_037638.1.3309.11,NC_037638.1.1143.8,NC_037643.1.2318.2,NC_037649.1.886.7,NC_037647.1.804.34,NC_037638.1.3309.23,NC_037653.1.781.19,NC_037647.1.804.36,NC_037647.1.722.2,NC_037647.1.804.13,NC_037638.1.1143.16,NC_037647.1.804.72,NC_037645.1.543.9,NC_037638.1.3309.10,…
Molecular Function	GO:0017111	nucleoside-triphosphatase activity	317	1882	0.00354571	NC_037643.1.2020.7,NC_037648.1.2070.9,NC_037638.1.418.186,NC_037638.1.418.48,NC_037641.1.854.3,NC_037644.1.1387.12,NC_037638.1.418.49,NC_037648.1.1614.1,NC_037643.1.749.8,NC_037644.1.524.3,NC_037651.1.1288.3,NC_037638.1.418.217,NC_037649.1.505.1,NC_037647.1.657.9,NC_037640.1.534.2,NC_037652.1.1089.1,NC_037652.1.1089.43,NC_037639.1.1458.1,NC_037645.1.425.1,NC_037640.1.1158.9,NC_037652.1.809.3,NC_0…
Cellular Component	GO:0005789	endoplasmic reticulum membrane	192	1093	0.0037036	NC_037640.1.206.21,NC_037646.1.1435.1,NC_037641.1.1115.14,NC_037640.1.206.29,NC_037639.1.1845.1,NC_037644.1.1389.3,NC_037652.1.497.7,NC_037641.1.563.3,NC_037639.1.87.4,NC_037645.1.705.6,NC_037638.1.722.1,NC_037645.1.705.3,NC_037639.1.725.5,NC_037642.1.1565.16,NC_037653.1.240.26,NC_037642.1.1042.21,NC_037640.1.206.18,NC_037638.1.3744.7,NC_037639.1.87.3,NC_037647.1.1546.1,NC_037638.1.1432.12,NC_037…
Cellular Component	GO:0098827	endoplasmic reticulum subcompartment	192	1093	0.0037036	NC_037642.1.1681.5,NC_037638.1.2528.1,NC_037645.1.903.37,NC_037642.1.501.16,NC_037638.1.1432.5,NC_037645.1.897.35,NC_037649.1.465.4,NC_037649.1.146.3,NC_037638.1.3103.5,NC_037640.1.18.11,NC_037642.1.1773.7,NC_037646.1.1680.14,NC_037646.1.1407.9,NC_037638.1.1986.1,NC_037638.1.1795.4,NC_037641.1.878.4,NC_037640.1.950.4,NC_037645.1.705.2,NC_037645.1.1665.11,NC_037640.1.950.6,NC_037643.1.2021.6,NC_03…
Molecular Function	GO:0016817	hydrolase activity, acting on acid anhydrides	341	2038	0.00381868	NC_037648.1.916.13,NC_037649.1.466.3,NC_037638.1.418.9,NC_037653.1.653.9,NC_037641.1.859.5,NC_037638.1.418.43,NC_037638.1.418.169,NC_037642.1.1432.37,NC_037638.1.418.189,NC_037646.1.867.4,NC_037648.1.1169.4,NC_037638.1.3904.7,NC_037641.1.751.1,NC_037638.1.1219.26,NC_037638.1.858.4,NC_037648.1.867.1,NC_037650.1.908.14,NC_037646.1.1222.3,NC_037652.1.1089.32,NC_037651.1.573.15,NC_037644.1.1281.1,NC_…
Biological Process	GO:0048878	chemical homeostasis	64	316	0.00395944	NC_037652.1.1291.83,NC_037640.1.234.4,NC_037643.1.783.8,NC_037652.1.119.8,NC_037640.1.1290.6,NC_037640.1.1290.10,NC_037652.1.1291.34,NC_037652.1.1291.69,NC_037652.1.1291.28,NC_037639.1.431.1,NC_037652.1.811.14,NC_037652.1.1291.21,NC_037652.1.119.18,NC_037651.1.368.9,NC_037652.1.1291.67,NC_037644.1.1538.8,NC_037652.1.1291.88,NC_037652.1.1291.26,NC_037652.1.119.27,NC_037652.1.1291.33,NC_037652.1.12…
Molecular Function	GO:0004715	non-membrane spanning protein tyrosine kinase activity	21	79	0.00397588	NC_037643.1.1219.23,NC_037638.1.719.7,NC_037643.1.1219.7,NC_037642.1.785.1,NC_037653.1.911.29,NC_037642.1.785.7,NC_037643.1.1219.18,NC_037643.1.1219.19,NC_037643.1.1219.20,NC_037643.1.1219.14,NC_037643.1.1219.28,NC_037643.1.1219.11,NC_037638.1.719.13,NC_037638.1.719.4,NC_037638.1.719.10,NC_037643.1.1219.12,NC_037643.1.1219.5,NC_037642.1.785.10,NC_037643.1.1219.21,NC_037638.1.719.9,NC_037643.1.121…
Molecular Function	GO:0090079	translation regulator activity, nucleic acid binding	175	989	0.00400708	NC_037648.1.756.8,NC_037648.1.1187.11,NC_037643.1.2013.42,NC_037642.1.935.9,NC_037644.1.1639.2,NC_037643.1.2239.70,NC_037653.1.739.12,NC_037640.1.1075.2,NC_037640.1.1369.23,NC_037652.1.745.19,NC_037641.1.839.8,NC_037649.1.1449.2,NC_037646.1.1444.27,NC_037646.1.1444.38,NC_037646.1.1445.7,NC_037641.1.1270.4,NC_037643.1.2013.27,NC_037642.1.1432.43,NC_037638.1.2050.5,NC_037643.1.2239.48,NC_037648.1.2…
Molecular Function	GO:0016462	pyrophosphatase activity	327	1954	0.00449157	NC_037652.1.1089.12,NC_037652.1.1089.36,NC_037642.1.520.1,NC_037638.1.418.193,NC_037638.1.418.84,NC_037641.1.1319.6,NC_037641.1.1319.3,NC_037642.1.935.13,NC_037638.1.4001.11,NC_037641.1.788.6,NC_037647.1.393.3,NC_037649.1.1277.1,NC_037642.1.1019.6,NC_037643.1.2150.4,NC_037638.1.3877.9,NC_037646.1.874.4,NC_037642.1.1432.42,NC_037642.1.1432.40,NC_037653.1.638.2,NC_037638.1.418.107,NC_037642.1.529.8…
Biological Process	GO:0006672	ceramide metabolic process	18	65	0.0046208	NC_037645.1.376.22,NC_037645.1.376.8,NC_037645.1.376.25,NC_037645.1.376.17,NC_037645.1.376.51,NC_037645.1.376.42,NC_037645.1.376.40,NC_037645.1.376.5,NC_037645.1.376.57,NC_037645.1.376.43,NC_037645.1.376.16,NC_037645.1.376.1,NC_037645.1.376.30,NC_037645.1.376.48,NC_037645.1.376.38,NC_037645.1.376.24,NC_037645.1.376.20,NC_037645.1.376.23
Molecular Function	GO:0060072	large conductance calcium-activated potassium channel activity	7	16	0.00482569	NC_037646.1.147.9,NC_037646.1.147.6,NC_037646.1.147.7,NC_037646.1.147.4,NC_037646.1.147.5,NC_037646.1.147.10,NC_037646.1.147.2
Biological Process	GO:0018142	protein-DNA covalent cross-linking	5	9	0.00502196	NC_037644.1.802.22,NC_037644.1.1662.2,NC_037644.1.802.13,NC_037644.1.802.20,NC_037644.1.802.15
Biological Process	GO:0018143	nucleic acid-protein covalent cross-linking	5	9	0.00502196	NC_037644.1.802.20,NC_037644.1.802.15,NC_037644.1.802.22,NC_037644.1.802.13,NC_037644.1.1662.2
Molecular Function	GO:0004725	protein tyrosine phosphatase activity	66	331	0.00505605	NC_037638.1.2090.4,NC_037644.1.805.17,NC_037638.1.1214.2,NC_037642.1.720.1,NC_037648.1.1106.4,NC_037651.1.1429.11,NC_037653.1.940.1,NC_037640.1.222.7,NC_037648.1.1106.7,NC_037644.1.805.14,NC_037642.1.720.8,NC_037644.1.805.13,NC_037651.1.1429.15,NC_037644.1.805.5,NC_037644.1.805.25,NC_037640.1.655.2,NC_037651.1.1429.32,NC_037644.1.805.20,NC_037650.1.695.18,NC_037638.1.2090.12,NC_037648.1.1106.9,NC…
Molecular Function	GO:0008381	mechanosensitive ion channel activity	5	9	0.00502196	NC_037650.1.355.31,NC_037650.1.355.11,NC_037650.1.355.8,NC_037650.1.355.32,NC_037650.1.355.4
Biological Process	GO:0055076	transition metal ion homeostasis	39	177	0.00520884	NC_037652.1.1291.41,NC_037652.1.1291.45,NC_037652.1.1291.96,NC_037652.1.1291.50,NC_037652.1.1291.27,NC_037652.1.1291.8,NC_037652.1.1291.61,NC_037652.1.1291.37,NC_037652.1.1291.86,NC_037651.1.1082.15,NC_037652.1.1291.43,NC_037652.1.1291.82,NC_037652.1.1291.26,NC_037652.1.1291.88,NC_037652.1.1291.73,NC_037652.1.1291.17,NC_037652.1.1291.35,NC_037652.1.1291.33,NC_037652.1.1291.74,NC_037652.1.1291.28,…
Biological Process	GO:0055086	nucleobase-containing small molecule metabolic process	209	1210	0.00546308	NC_037652.1.1218.6,NC_037647.1.697.7,NC_037647.1.804.3,NC_037642.1.332.3,NC_037638.1.141.9,NC_037638.1.116.2,NC_037638.1.141.3,NC_037644.1.267.2,NC_037647.1.538.5,NC_037646.1.91.4,NC_037642.1.1771.3,NC_037647.1.1695.1,NC_037651.1.1335.9,NC_037651.1.415.9,NC_037653.1.651.11,NC_037647.1.574.5,NC_037649.1.886.32,NC_037643.1.988.14,NC_037638.1.2568.31,NC_037645.1.1185.6,NC_037647.1.804.13,NC_037651.1…
Molecular Function	GO:0009678	pyrophosphate hydrolysis-driven proton transmembrane transporter activity	19	71	0.00552262	NC_037643.1.1054.8,NC_037651.1.1348.30,NC_037651.1.1348.36,NC_037646.1.1217.4,NC_037651.1.1348.38,NC_037651.1.1348.5,NC_037643.1.1054.1,NC_037651.1.1348.9,NC_037643.1.1054.14,NC_037646.1.1643.3,NC_037651.1.1348.23,NC_037651.1.1348.4,NC_037646.1.1643.1,NC_037646.1.1643.2,NC_037643.1.1054.11,NC_037651.1.1348.10,NC_037646.1.1217.3,NC_037651.1.1348.40,NC_037643.1.1054.10
Molecular Function	GO:0042625	ATPase-coupled ion transmembrane transporter activity	19	71	0.00552262	NC_037646.1.1643.1,NC_037651.1.1348.4,NC_037643.1.1054.11,NC_037651.1.1348.10,NC_037646.1.1643.2,NC_037651.1.1348.40,NC_037646.1.1217.3,NC_037643.1.1054.10,NC_037651.1.1348.5,NC_037651.1.1348.9,NC_037643.1.1054.1,NC_037643.1.1054.14,NC_037651.1.1348.23,NC_037646.1.1643.3,NC_037651.1.1348.30,NC_037651.1.1348.36,NC_037646.1.1217.4,NC_037651.1.1348.38,NC_037643.1.1054.8
Molecular Function	GO:0042626	ATPase-coupled transmembrane transporter activity	124	681	0.00548937	NC_037645.1.516.32,NC_037646.1.1643.3,NC_037646.1.1474.1,NC_037652.1.36.6,NC_037646.1.1373.9,NC_037646.1.1373.6,NC_037649.1.432.24,NC_037645.1.516.33,NC_037638.1.958.3,NC_037646.1.1239.6,NC_037641.1.212.26,NC_037646.1.1474.6,NC_037651.1.416.4,NC_037638.1.956.13,NC_037646.1.1474.8,NC_037641.1.910.6,NC_037638.1.956.25,NC_037651.1.1348.38,NC_037649.1.432.58,NC_037648.1.1054.2,NC_037645.1.1530.14,NC_…
Molecular Function	GO:0044769	ATPase activity, coupled to transmembrane movement of ions, rotational mechanism	19	71	0.00552262	NC_037651.1.1348.40,NC_037646.1.1217.3,NC_037643.1.1054.10,NC_037651.1.1348.4,NC_037646.1.1643.1,NC_037643.1.1054.11,NC_037651.1.1348.10,NC_037646.1.1643.2,NC_037643.1.1054.14,NC_037646.1.1643.3,NC_037651.1.1348.23,NC_037651.1.1348.5,NC_037651.1.1348.9,NC_037643.1.1054.1,NC_037651.1.1348.38,NC_037651.1.1348.36,NC_037651.1.1348.30,NC_037646.1.1217.4,NC_037643.1.1054.8
Molecular Function	GO:0046961	proton-transporting ATPase activity, rotational mechanism	19	71	0.00552262	NC_037651.1.1348.9,NC_037643.1.1054.1,NC_037651.1.1348.5,NC_037646.1.1643.3,NC_037651.1.1348.23,NC_037643.1.1054.14,NC_037651.1.1348.10,NC_037643.1.1054.11,NC_037646.1.1643.2,NC_037651.1.1348.4,NC_037646.1.1643.1,NC_037643.1.1054.10,NC_037651.1.1348.40,NC_037646.1.1217.3,NC_037643.1.1054.8,NC_037646.1.1217.4,NC_037651.1.1348.30,NC_037651.1.1348.36,NC_037651.1.1348.38
Molecular Function	GO:0070566	adenylyltransferase activity	28	118	0.00578837	NC_037638.1.1391.4,NC_037645.1.1801.2,NC_037641.1.16.68,NC_037638.1.1391.17,NC_037641.1.16.45,NC_037638.1.1391.15,NC_037647.1.911.7,NC_037641.1.16.46,NC_037641.1.16.33,NC_037638.1.1391.14,NC_037641.1.16.35,NC_037639.1.57.31,NC_037641.1.16.32,NC_037641.1.16.36,NC_037641.1.16.49,NC_037639.1.57.23,NC_037641.1.16.22,NC_037639.1.57.10,NC_037641.1.16.43,NC_037641.1.16.41,NC_037638.1.1391.3,NC_037638.1.…
Biological Process	GO:1901135	carbohydrate derivative metabolic process	311	1862	0.00606344	NC_037647.1.804.3,NC_037638.1.141.9,NC_037642.1.1573.11,NC_037647.1.697.7,NC_037642.1.1771.3,NC_037646.1.91.4,NC_037638.1.116.2,NC_037644.1.267.2,NC_037645.1.1185.6,NC_037643.1.988.14,NC_037648.1.1407.2,NC_037647.1.1695.1,NC_037642.1.444.2,NC_037647.1.804.72,NC_037642.1.1773.10,NC_037644.1.761.1,NC_037645.1.1108.5,NC_037652.1.1085.4,NC_037639.1.1711.14,NC_037642.1.1565.16,NC_037646.1.1435.1,NC_03…
Molecular Function	GO:0004776	succinate-CoA ligase (GDP-forming) activity	10	29	0.00617214	NC_037641.1.976.26,NC_037641.1.976.23,NC_037641.1.976.25,NC_037641.1.2.4,NC_037641.1.976.17,NC_037641.1.976.8,NC_037641.1.976.1,NC_037641.1.976.7,NC_037641.1.976.3,NC_037641.1.976.12
Molecular Function	GO:0004470	malic enzyme activity	18	67	0.00651346	NC_037652.1.674.21,NC_037652.1.674.39,NC_037649.1.847.12,NC_037652.1.674.4,NC_037652.1.674.6,NC_037649.1.847.7,NC_037652.1.674.8,NC_037652.1.674.22,NC_037652.1.674.23,NC_037652.1.674.46,NC_037652.1.674.25,NC_037652.1.674.3,NC_037652.1.674.43,NC_037652.1.674.7,NC_037652.1.674.42,NC_037652.1.674.31,NC_037652.1.674.14,NC_037652.1.674.11
Molecular Function	GO:0004471	malate dehydrogenase (decarboxylating) (NAD+) activity	18	67	0.00651346	NC_037649.1.847.12,NC_037652.1.674.4,NC_037652.1.674.39,NC_037652.1.674.21,NC_037652.1.674.22,NC_037652.1.674.8,NC_037649.1.847.7,NC_037652.1.674.6,NC_037652.1.674.3,NC_037652.1.674.25,NC_037652.1.674.46,NC_037652.1.674.23,NC_037652.1.674.31,NC_037652.1.674.42,NC_037652.1.674.11,NC_037652.1.674.14,NC_037652.1.674.7,NC_037652.1.674.43
Biological Process	GO:0006099	tricarboxylic acid cycle	57	283	0.00700213	NC_037640.1.1892.5,NC_037651.1.976.93,NC_037641.1.976.12,NC_037651.1.976.41,NC_037641.1.976.7,NC_037648.1.2106.6,NC_037641.1.976.1,NC_037641.1.976.8,NC_037651.1.976.11,NC_037644.1.178.10,NC_037649.1.608.7,NC_037651.1.976.68,NC_037640.1.856.1,NC_037640.1.1893.7,NC_037651.1.976.42,NC_037647.1.722.11,NC_037642.1.1768.10,NC_037651.1.976.100,NC_037651.1.976.12,NC_037643.1.428.9,NC_037651.1.976.84,NC_0…
Biological Process	GO:0044270	cellular nitrogen compound catabolic process	80	419	0.0070781	NC_037642.1.1652.2,NC_037645.1.543.8,NC_037648.1.1155.3,NC_037647.1.697.7,NC_037645.1.577.5,NC_037648.1.1045.8,NC_037645.1.577.4,NC_037651.1.573.15,NC_037651.1.573.12,NC_037642.1.1537.10,NC_037641.1.809.1,NC_037651.1.1335.10,NC_037638.1.1643.4,NC_037653.1.216.1,NC_037643.1.2293.5,NC_037645.1.1232.6,NC_037645.1.543.9,NC_037651.1.1335.9,NC_037644.1.1289.7,NC_037646.1.1385.1,NC_037643.1.2052.1,NC_03…
Biological Process	GO:0046700	heterocycle catabolic process	80	419	0.0070781	NC_037640.1.732.2,NC_037644.1.1126.2,NC_037639.1.1711.18,NC_037651.1.573.24,NC_037648.1.1045.5,NC_037639.1.608.1,NC_037644.1.1289.3,NC_037643.1.2293.4,NC_037651.1.573.14,NC_037642.1.1537.2,NC_037639.1.1711.8,NC_037640.1.732.17,NC_037651.1.573.11,NC_037645.1.543.4,NC_037639.1.617.1,NC_037653.1.216.3,NC_037638.1.2208.8,NC_037639.1.1711.33,NC_037651.1.573.2,NC_037648.1.1045.7,NC_037644.1.1289.2,NC_0…
Molecular Function	GO:0004690	cyclic nucleotide-dependent protein kinase activity	12	39	0.00789265	NC_037650.1.649.28,NC_037640.1.1491.3,NC_037640.1.1493.7,NC_037650.1.649.18,NC_037650.1.649.25,NC_037650.1.649.22,NC_037650.1.649.11,NC_037640.1.1493.2,NC_037640.1.1493.3,NC_037640.1.1493.6,NC_037640.1.1493.11,NC_037640.1.1493.1
Molecular Function	GO:0004692	cGMP-dependent protein kinase activity	12	39	0.00789265	NC_037650.1.649.22,NC_037650.1.649.18,NC_037650.1.649.28,NC_037640.1.1493.7,NC_037640.1.1491.3,NC_037650.1.649.25,NC_037640.1.1493.6,NC_037640.1.1493.11,NC_037640.1.1493.1,NC_037640.1.1493.3,NC_037640.1.1493.2,NC_037650.1.649.11
Molecular Function	GO:0030553	cGMP binding	12	39	0.00789265	NC_037650.1.649.28,NC_037640.1.1493.7,NC_037640.1.1491.3,NC_037650.1.649.18,NC_037650.1.649.25,NC_037650.1.649.22,NC_037650.1.649.11,NC_037640.1.1493.2,NC_037640.1.1493.3,NC_037640.1.1493.6,NC_037640.1.1493.11,NC_037640.1.1493.1
Biological Process	GO:0006684	sphingomyelin metabolic process	10	30	0.0080646	NC_037650.1.105.10,NC_037650.1.105.21,NC_037650.1.105.1,NC_037645.1.1940.2,NC_037645.1.1940.1,NC_037650.1.105.24,NC_037650.1.105.3,NC_037650.1.105.23,NC_037650.1.105.2,NC_037650.1.105.11
Biological Process	GO:0006685	sphingomyelin catabolic process	10	30	0.0080646	NC_037650.1.105.21,NC_037650.1.105.10,NC_037650.1.105.24,NC_037650.1.105.11,NC_037650.1.105.2,NC_037650.1.105.3,NC_037650.1.105.23,NC_037650.1.105.1,NC_037645.1.1940.2,NC_037645.1.1940.1
Biological Process	GO:0006638	neutral lipid metabolic process	5	10	0.00884074	NC_037650.1.420.25,NC_037650.1.420.6,NC_037650.1.420.28,NC_037650.1.420.12,NC_037650.1.420.29
Biological Process	GO:0006639	acylglycerol metabolic process	5	10	0.00884074	NC_037650.1.420.29,NC_037650.1.420.12,NC_037650.1.420.28,NC_037650.1.420.6,NC_037650.1.420.25
Biological Process	GO:0006641	triglyceride metabolic process	5	10	0.00884074	NC_037650.1.420.6,NC_037650.1.420.28,NC_037650.1.420.25,NC_037650.1.420.29,NC_037650.1.420.12
Biological Process	GO:0019432	triglyceride biosynthetic process	5	10	0.00884074	NC_037650.1.420.25,NC_037650.1.420.28,NC_037650.1.420.6,NC_037650.1.420.12,NC_037650.1.420.29
Biological Process	GO:0030328	prenylcysteine catabolic process	5	10	0.00884074	NC_037649.1.387.4,NC_037649.1.387.7,NC_037649.1.387.2,NC_037649.1.387.1,NC_037649.1.387.3
Biological Process	GO:0030329	prenylcysteine metabolic process	5	10	0.00884074	NC_037649.1.387.7,NC_037649.1.387.2,NC_037649.1.387.4,NC_037649.1.387.3,NC_037649.1.387.1
Biological Process	GO:0046460	neutral lipid biosynthetic process	5	10	0.00884074	NC_037650.1.420.29,NC_037650.1.420.12,NC_037650.1.420.28,NC_037650.1.420.6,NC_037650.1.420.25
Biological Process	GO:0046463	acylglycerol biosynthetic process	5	10	0.00884074	NC_037650.1.420.29,NC_037650.1.420.12,NC_037650.1.420.28,NC_037650.1.420.6,NC_037650.1.420.25
Molecular Function	GO:0001735	prenylcysteine oxidase activity	5	10	0.00884074	NC_037649.1.387.4,NC_037649.1.387.7,NC_037649.1.387.2,NC_037649.1.387.1,NC_037649.1.387.3
Molecular Function	GO:0016811	hydrolase activity, acting on carbon-nitrogen (but not peptide) bonds, in linear amides	47	228	0.00872627	NC_037646.1.870.20,NC_037650.1.948.20,NC_037650.1.948.17,NC_037645.1.1669.2,NC_037645.1.376.23,NC_037646.1.870.13,NC_037646.1.782.3,NC_037645.1.376.48,NC_037646.1.870.10,NC_037650.1.1233.1,NC_037645.1.376.5,NC_037645.1.536.2,NC_037645.1.376.42,NC_037650.1.1232.5,NC_037645.1.376.22,NC_037645.1.376.25,NC_037650.1.948.13,NC_037638.1.1148.6,NC_037645.1.376.8,NC_037652.1.1336.1,NC_037645.1.376.24,NC_0…
Molecular Function	GO:0051287	NAD binding	75	392	0.00842903	NC_037639.1.1962.10,NC_037641.1.923.25,NC_037652.1.674.21,NC_037649.1.847.7,NC_037652.1.674.22,NC_037647.1.804.65,NC_037647.1.804.17,NC_037647.1.804.45,NC_037647.1.804.51,NC_037647.1.804.52,NC_037647.1.804.70,NC_037647.1.1399.3,NC_037647.1.1399.2,NC_037652.1.674.7,NC_037652.1.674.39,NC_037647.1.804.55,NC_037653.1.621.3,NC_037649.1.1058.6,NC_037647.1.804.19,NC_037652.1.674.6,NC_037641.1.923.24,NC_…
Biological Process	GO:0006006	glucose metabolic process	38	177	0.00889957	NC_037647.1.804.51,NC_037647.1.804.70,NC_037647.1.804.72,NC_037650.1.705.20,NC_037647.1.804.52,NC_037646.1.87.2,NC_037647.1.804.13,NC_037647.1.804.47,NC_037644.1.838.2,NC_037653.1.651.11,NC_037653.1.651.5,NC_037650.1.705.7,NC_037646.1.87.10,NC_037647.1.804.65,NC_037647.1.804.16,NC_037647.1.804.45,NC_037647.1.804.17,NC_037647.1.804.3,NC_037653.1.651.7,NC_037650.1.705.12,NC_037647.1.804.57,NC_03764…
Biological Process	GO:0016054	organic acid catabolic process	57	288	0.0100383	NC_037639.1.1079.3,NC_037646.1.769.8,NC_037643.1.759.8,NC_037644.1.1316.6,NC_037646.1.769.3,NC_037653.1.553.13,NC_037645.1.1659.6,NC_037650.1.400.4,NC_037650.1.400.3,NC_037638.1.12.7,NC_037644.1.1316.1,NC_037639.1.1079.22,NC_037639.1.1079.26,NC_037639.1.1079.14,NC_037644.1.1316.7,NC_037653.1.553.7,NC_037638.1.175.10,NC_037642.1.1768.10,NC_037639.1.1079.29,NC_037653.1.553.9,NC_037638.1.12.8,NC_037…
Biological Process	GO:0046395	carboxylic acid catabolic process	57	288	0.0100383	NC_037650.1.1150.1,NC_037643.1.2315.5,NC_037643.1.2293.4,NC_037646.1.769.6,NC_037639.1.1079.27,NC_037643.1.759.12,NC_037646.1.769.1,NC_037639.1.1079.13,NC_037638.1.175.3,NC_037650.1.400.1,NC_037647.1.1510.2,NC_037651.1.610.1,NC_037638.1.175.5,NC_037639.1.1079.20,NC_037643.1.1101.1,NC_037645.1.543.4,NC_037645.1.514.2,NC_037643.1.2293.5,NC_037645.1.543.9,NC_037643.1.759.1,NC_037648.1.1880.6,NC_0376…
Molecular Function	GO:0005227	calcium activated cation channel activity	7	18	0.0102841	NC_037646.1.147.10,NC_037646.1.147.2,NC_037646.1.147.9,NC_037646.1.147.6,NC_037646.1.147.4,NC_037646.1.147.5,NC_037646.1.147.7
Molecular Function	GO:0015269	calcium-activated potassium channel activity	7	18	0.0102841	NC_037646.1.147.2,NC_037646.1.147.10,NC_037646.1.147.5,NC_037646.1.147.4,NC_037646.1.147.7,NC_037646.1.147.9,NC_037646.1.147.6
Molecular Function	GO:0017017	MAP kinase tyrosine/serine/threonine phosphatase activity	7	18	0.0102841	NC_037642.1.720.9,NC_037642.1.720.14,NC_037642.1.720.8,NC_037642.1.720.1,NC_037645.1.1596.2,NC_037642.1.720.7,NC_037645.1.1596.5
Molecular Function	GO:0022839	ion gated channel activity	7	18	0.0102841	NC_037646.1.147.10,NC_037646.1.147.2,NC_037646.1.147.6,NC_037646.1.147.9,NC_037646.1.147.7,NC_037646.1.147.4,NC_037646.1.147.5
Molecular Function	GO:0033549	MAP kinase phosphatase activity	7	18	0.0102841	NC_037642.1.720.1,NC_037645.1.1596.2,NC_037642.1.720.14,NC_037642.1.720.9,NC_037642.1.720.8,NC_037645.1.1596.5,NC_037642.1.720.7
Biological Process	GO:0007229	integrin-mediated signaling pathway	50	248	0.0107278	NC_037652.1.1314.1,NC_037652.1.632.7,NC_037638.1.2517.23,NC_037648.1.654.6,NC_037642.1.596.7,NC_037648.1.886.19,NC_037652.1.632.8,NC_037644.1.1318.4,NC_037648.1.886.3,NC_037638.1.2517.16,NC_037638.1.2517.39,NC_037650.1.594.7,NC_037638.1.2517.49,NC_037638.1.2517.8,NC_037648.1.886.16,NC_037638.1.2517.4,NC_037638.1.2517.28,NC_037638.1.2517.29,NC_037638.1.2517.34,NC_037645.1.942.2,NC_037646.1.409.9,N…
Biological Process	GO:0009259	ribonucleotide metabolic process	135	764	0.0107505	NC_037638.1.2960.10,NC_037640.1.2023.2,NC_037649.1.886.34,NC_037647.1.804.47,NC_037638.1.2568.35,NC_037652.1.119.8,NC_037645.1.1185.13,NC_037641.1.75.11,NC_037651.1.415.26,NC_037650.1.890.15,NC_037643.1.623.2,NC_037652.1.119.18,NC_037647.1.804.16,NC_037653.1.614.4,NC_037644.1.1621.4,NC_037644.1.267.1,NC_037653.1.614.7,NC_037651.1.415.11,NC_037640.1.237.4,NC_037650.1.890.11,NC_037638.1.2568.13,NC_…
Biological Process	GO:0007498	mesoderm development	3	4	0.0111314	NC_037641.1.113.1,NC_037645.1.1139.9,NC_037645.1.1139.8
Biological Process	GO:0031532	actin cytoskeleton reorganization	3	4	0.0111314	NC_037638.1.855.1,NC_037638.1.855.2,NC_037638.1.855.4
Molecular Function	GO:0004753	saccharopine dehydrogenase activity	4	7	0.0110362	NC_037644.1.1316.1,NC_037644.1.1316.2,NC_037644.1.1316.7,NC_037644.1.1316.6
Molecular Function	GO:0047130	saccharopine dehydrogenase (NADP+, L-lysine-forming) activity	4	7	0.0110362	NC_037644.1.1316.7,NC_037644.1.1316.2,NC_037644.1.1316.6,NC_037644.1.1316.1
Molecular Function	GO:0047131	saccharopine dehydrogenase (NAD+, L-glutamate-forming) activity	4	7	0.0110362	NC_037644.1.1316.7,NC_037644.1.1316.2,NC_037644.1.1316.6,NC_037644.1.1316.1
Molecular Function	GO:0016780	phosphotransferase activity, for other substituted phosphate groups	20	81	0.0115025	NC_037642.1.1773.11,NC_037642.1.1773.10,NC_037642.1.1773.3,NC_037645.1.1190.5,NC_037643.1.2021.6,NC_037651.1.742.2,NC_037642.1.1773.18,NC_037642.1.1773.13,NC_037645.1.1190.9,NC_037651.1.402.3,NC_037645.1.1190.7,NC_037645.1.1190.12,NC_037642.1.1773.7,NC_037652.1.209.5,NC_037642.1.1773.12,NC_037651.1.402.5,NC_037638.1.2555.4,NC_037638.1.2555.5,NC_037643.1.2021.2,NC_037651.1.742.6
Molecular Function	GO:0004095	carnitine O-palmitoyltransferase activity	9	27	0.0117408	NC_037639.1.1079.12,NC_037639.1.1079.26,NC_037639.1.1079.22,NC_037639.1.1079.14,NC_037639.1.1079.20,NC_037639.1.1079.3,NC_037639.1.1079.29,NC_037639.1.1079.13,NC_037639.1.1079.27
Molecular Function	GO:0016406	carnitine O-acyltransferase activity	9	27	0.0117408	NC_037639.1.1079.20,NC_037639.1.1079.14,NC_037639.1.1079.22,NC_037639.1.1079.26,NC_037639.1.1079.12,NC_037639.1.1079.27,NC_037639.1.1079.13,NC_037639.1.1079.29,NC_037639.1.1079.3
Molecular Function	GO:0016416	O-palmitoyltransferase activity	9	27	0.0117408	NC_037639.1.1079.29,NC_037639.1.1079.13,NC_037639.1.1079.3,NC_037639.1.1079.27,NC_037639.1.1079.26,NC_037639.1.1079.22,NC_037639.1.1079.12,NC_037639.1.1079.20,NC_037639.1.1079.14
Biological Process	GO:0001678	cellular glucose homeostasis	14	51	0.012668	NC_037652.1.119.32,NC_037641.1.287.14,NC_037652.1.119.27,NC_037641.1.287.17,NC_037652.1.119.24,NC_037652.1.119.9,NC_037641.1.287.22,NC_037652.1.119.8,NC_037652.1.119.6,NC_037641.1.287.2,NC_037641.1.287.19,NC_037641.1.287.9,NC_037652.1.119.18,NC_037641.1.287.12
Molecular Function	GO:0004340	glucokinase activity	14	51	0.012668	NC_037641.1.287.9,NC_037652.1.119.18,NC_037641.1.287.12,NC_037652.1.119.8,NC_037652.1.119.6,NC_037641.1.287.19,NC_037641.1.287.2,NC_037641.1.287.22,NC_037652.1.119.9,NC_037652.1.119.27,NC_037652.1.119.24,NC_037641.1.287.17,NC_037641.1.287.14,NC_037652.1.119.32
Molecular Function	GO:0004396	hexokinase activity	14	51	0.012668	NC_037641.1.287.12,NC_037652.1.119.18,NC_037641.1.287.9,NC_037641.1.287.22,NC_037652.1.119.8,NC_037652.1.119.6,NC_037641.1.287.2,NC_037641.1.287.19,NC_037641.1.287.17,NC_037652.1.119.24,NC_037652.1.119.27,NC_037652.1.119.9,NC_037641.1.287.14,NC_037652.1.119.32
Molecular Function	GO:0005536	glucose binding	14	51	0.012668	NC_037652.1.119.8,NC_037641.1.287.19,NC_037652.1.119.6,NC_037641.1.287.2,NC_037641.1.287.22,NC_037652.1.119.18,NC_037641.1.287.12,NC_037641.1.287.9,NC_037652.1.119.32,NC_037641.1.287.14,NC_037652.1.119.9,NC_037652.1.119.24,NC_037641.1.287.17,NC_037652.1.119.27
Biological Process	GO:0006541	glutamine metabolic process	29	131	0.0135181	NC_037643.1.2234.4,NC_037640.1.1066.24,NC_037640.1.1066.17,NC_037650.1.908.1,NC_037650.1.890.15,NC_037650.1.890.5,NC_037650.1.908.14,NC_037640.1.1066.18,NC_037645.1.1108.2,NC_037643.1.2298.4,NC_037650.1.890.11,NC_037640.1.1066.39,NC_037640.1.1066.41,NC_037650.1.908.10,NC_037640.1.1066.29,NC_037646.1.782.3,NC_037650.1.890.4,NC_037640.1.1066.20,NC_037640.1.1066.19,NC_037645.1.1108.6,NC_037643.1.229…
Biological Process	GO:0009072	aromatic amino acid family metabolic process	19	77	0.0136344	NC_037653.1.553.9,NC_037640.1.1795.12,NC_037640.1.1795.18,NC_037640.1.1795.17,NC_037640.1.1102.9,NC_037653.1.553.10,NC_037653.1.553.11,NC_037643.1.2293.4,NC_037650.1.400.4,NC_037653.1.553.13,NC_037650.1.1150.1,NC_037650.1.400.1,NC_037640.1.1795.16,NC_037638.1.175.3,NC_037638.1.175.10,NC_037638.1.175.5,NC_037653.1.553.7,NC_037650.1.400.3,NC_037643.1.2293.5
Biological Process	GO:0019752	carboxylic acid metabolic process	300	1821	0.0135926	NC_037648.1.1618.4,NC_037652.1.1278.7,NC_037638.1.729.15,NC_037641.1.878.4,NC_037644.1.1316.1,NC_037641.1.1016.2,NC_037652.1.310.37,NC_037652.1.119.32,NC_037647.1.804.58,NC_037638.1.729.21,NC_037640.1.1102.9,NC_037642.1.2135.2,NC_037644.1.1316.2,NC_037650.1.890.5,NC_037647.1.804.55,NC_037653.1.729.24,NC_037643.1.2293.4,NC_037643.1.62.6,NC_037647.1.804.52,NC_037643.1.759.12,NC_037638.1.175.3,NC_03…
Biological Process	GO:0043436	oxoacid metabolic process	300	1821	0.0135926	NC_037638.1.175.10,NC_037653.1.614.8,NC_037645.1.1108.6,NC_037649.1.886.24,NC_037651.1.415.14,NC_037647.1.804.57,NC_037653.1.935.9,NC_037639.1.1079.3,NC_037648.1.659.6,NC_037640.1.1066.17,NC_037638.1.2836.6,NC_037649.1.1362.1,NC_037643.1.2298.4,NC_037641.1.1027.11,NC_037646.1.1258.3,NC_037639.1.1041.7,NC_037652.1.1278.11,NC_037641.1.1028.4,NC_037644.1.1154.3,NC_037641.1.895.4,NC_037647.1.804.51,N…
Biological Process	GO:0032787	monocarboxylic acid metabolic process	125	708	0.0139518	NC_037638.1.2665.2,NC_037647.1.804.46,NC_037639.1.1079.14,NC_037647.1.770.2,NC_037638.1.2568.14,NC_037647.1.804.50,NC_037639.1.1079.22,NC_037649.1.886.18,NC_037641.1.88.20,NC_037649.1.606.5,NC_037641.1.1027.5,NC_037641.1.287.22,NC_037649.1.886.35,NC_037652.1.119.27,NC_037648.1.2106.6,NC_037650.1.705.9,NC_037653.1.723.4,NC_037646.1.924.1,NC_037638.1.2568.11,NC_037647.1.770.5,NC_037653.1.217.2,NC_0…
Molecular Function	GO:0016878	acid-thiol ligase activity	11	37	0.0140991	NC_037644.1.1154.3,NC_037641.1.976.23,NC_037641.1.976.26,NC_037641.1.976.25,NC_037641.1.2.4,NC_037641.1.976.17,NC_037641.1.976.8,NC_037641.1.976.1,NC_037641.1.976.7,NC_037641.1.976.12,NC_037641.1.976.3
Molecular Function	GO:0004767	sphingomyelin phosphodiesterase activity	12	42	0.0146817	NC_037650.1.105.11,NC_037650.1.105.2,NC_037650.1.105.23,NC_037650.1.105.3,NC_037650.1.105.24,NC_037645.1.1940.1,NC_037645.1.1940.2,NC_037643.1.628.10,NC_037643.1.628.11,NC_037650.1.105.1,NC_037650.1.105.21,NC_037650.1.105.10
Biological Process	GO:0006082	organic acid metabolic process	300	1829	0.0166642	NC_037640.1.1066.18,NC_037639.1.1079.12,NC_037638.1.351.6,NC_037652.1.310.11,NC_037647.1.697.7,NC_037647.1.804.3,NC_037642.1.1320.1,NC_037647.1.1510.2,NC_037645.1.1108.5,NC_037647.1.804.72,NC_037650.1.402.2,NC_037650.1.1150.1,NC_037643.1.759.1,NC_037645.1.543.9,NC_037643.1.2293.5,NC_037653.1.935.13,NC_037643.1.988.14,NC_037645.1.1332.7,NC_037651.1.415.23,NC_037645.1.1108.2,NC_037640.1.1066.41,NC_…
Molecular Function	GO:0004144	diacylglycerol O-acyltransferase activity	8	24	0.0171755	NC_037650.1.420.25,NC_037650.1.420.28,NC_037650.1.420.6,NC_037650.1.420.12,NC_037644.1.1580.1,NC_037650.1.420.29,NC_037638.1.2767.6,NC_037644.1.696.10
Molecular Function	GO:0004774	succinate-CoA ligase activity	10	33	0.0164501	NC_037641.1.976.23,NC_037641.1.976.26,NC_037641.1.976.7,NC_037641.1.976.1,NC_037641.1.976.12,NC_037641.1.976.3,NC_037641.1.976.25,NC_037641.1.976.17,NC_037641.1.976.8,NC_037641.1.2.4
Molecular Function	GO:0004775	succinate-CoA ligase (ADP-forming) activity	10	33	0.0164501	NC_037641.1.976.1,NC_037641.1.976.7,NC_037641.1.976.3,NC_037641.1.976.12,NC_037641.1.976.25,NC_037641.1.2.4,NC_037641.1.976.17,NC_037641.1.976.8,NC_037641.1.976.23,NC_037641.1.976.26
Molecular Function	GO:0015399	primary active transmembrane transporter activity	168	983	0.0167065	NC_037644.1.1409.2,NC_037649.1.432.24,NC_037638.1.958.3,NC_037646.1.1239.6,NC_037645.1.516.32,NC_037646.1.1643.3,NC_037646.1.1474.1,NC_037646.1.1373.9,NC_001566.1.6.39,NC_037648.1.1950.7,NC_037640.1.1736.3,NC_037651.1.1348.38,NC_037649.1.432.58,NC_037641.1.913.11,NC_037648.1.2205.28,NC_037643.1.89.11,NC_037638.1.956.13,NC_037646.1.1474.8,NC_037643.1.1054.10,NC_037645.1.1530.15,NC_037639.1.1953.38…
Molecular Function	GO:0097367	carbohydrate derivative binding	1494	9747	0.0168459	NC_037643.1.2278.4,NC_037648.1.956.8,NC_037640.1.548.9,NC_037648.1.1021.18,NC_037648.1.2244.5,NC_037642.1.529.1,NC_037652.1.1089.39,NC_037643.1.316.11,NC_037645.1.1511.4,NC_037640.1.1266.8,NC_037644.1.569.1,NC_037645.1.1731.24,NC_037646.1.978.9,NC_037651.1.1348.5,NC_037638.1.857.3,NC_037646.1.1687.35,NC_037640.1.1658.20,NC_037638.1.727.3,NC_037650.1.774.33,NC_037638.1.563.6,NC_037638.1.3014.14,NC…
Molecular Function	GO:0102485	dATP phosphohydrolase activity	8	24	0.0171755	NC_037651.1.573.2,NC_037651.1.573.12,NC_037651.1.573.15,NC_037651.1.573.24,NC_037651.1.573.11,NC_037651.1.573.13,NC_037651.1.573.19,NC_037651.1.573.14
Molecular Function	GO:0102486	dCTP phosphohydrolase activity	8	24	0.0171755	NC_037651.1.573.24,NC_037651.1.573.2,NC_037651.1.573.12,NC_037651.1.573.15,NC_037651.1.573.19,NC_037651.1.573.14,NC_037651.1.573.11,NC_037651.1.573.13
Molecular Function	GO:0102487	dUTP phosphohydrolase activity	8	24	0.0171755	NC_037651.1.573.12,NC_037651.1.573.2,NC_037651.1.573.15,NC_037651.1.573.24,NC_037651.1.573.11,NC_037651.1.573.13,NC_037651.1.573.19,NC_037651.1.573.14
Molecular Function	GO:0102488	dTTP phosphohydrolase activity	8	24	0.0171755	NC_037651.1.573.12,NC_037651.1.573.2,NC_037651.1.573.15,NC_037651.1.573.24,NC_037651.1.573.13,NC_037651.1.573.11,NC_037651.1.573.19,NC_037651.1.573.14
Molecular Function	GO:0102489	GTP phosphohydrolase activity	8	24	0.0171755	NC_037651.1.573.24,NC_037651.1.573.15,NC_037651.1.573.12,NC_037651.1.573.2,NC_037651.1.573.14,NC_037651.1.573.19,NC_037651.1.573.11,NC_037651.1.573.13
Molecular Function	GO:0102490	8-oxo-dGTP phosphohydrolase activity	8	24	0.0171755	NC_037651.1.573.15,NC_037651.1.573.2,NC_037651.1.573.12,NC_037651.1.573.24,NC_037651.1.573.13,NC_037651.1.573.11,NC_037651.1.573.14,NC_037651.1.573.19
Molecular Function	GO:0102491	dGTP phosphohydrolase activity	8	24	0.0171755	NC_037651.1.573.11,NC_037651.1.573.13,NC_037651.1.573.19,NC_037651.1.573.14,NC_037651.1.573.12,NC_037651.1.573.2,NC_037651.1.573.15,NC_037651.1.573.24
Biological Process	GO:0055065	metal ion homeostasis	42	208	0.0175998	NC_037652.1.1291.76,NC_037652.1.1291.28,NC_037652.1.1291.69,NC_037652.1.1291.34,NC_037652.1.1291.67,NC_037652.1.1291.54,NC_037651.1.368.9,NC_037640.1.234.3,NC_037652.1.1291.21,NC_037652.1.811.14,NC_037647.1.39.16,NC_037652.1.811.16,NC_037640.1.234.4,NC_037652.1.1291.83,NC_037652.1.1291.25,NC_037652.1.811.6,NC_037652.1.1291.75,NC_037640.1.1290.6,NC_037640.1.1290.10,NC_037652.1.1291.23,NC_037652.1.…
Biological Process	GO:0007275	multicellular organism development	145	840	0.0181191	NC_037648.1.916.13,NC_037638.1.1149.24,NC_037648.1.153.4,NC_037643.1.334.5,NC_037638.1.4011.9,NC_037638.1.3297.3,NC_037651.1.1126.4,NC_037644.1.96.3,NC_037638.1.3041.7,NC_037649.1.1408.2,NC_037651.1.1126.36,NC_037651.1.1126.5,NC_037643.1.334.8,NC_037638.1.3935.8,NC_037653.1.338.1,NC_037640.1.1124.20,NC_037643.1.1211.1,NC_037641.1.952.60,NC_037641.1.952.54,NC_037644.1.1575.27,NC_037644.1.96.7,NC_0…
Biological Process	GO:0007163	establishment or maintenance of cell polarity	23	101	0.0187399	NC_037648.1.1122.44,NC_037649.1.967.3,NC_037643.1.1018.3,NC_037648.1.1122.20,NC_037638.1.136.1,NC_037638.1.2292.18,NC_037643.1.2319.10,NC_037648.1.1122.15,NC_037648.1.1122.47,NC_037643.1.2319.18,NC_037648.1.1122.24,NC_037648.1.1122.32,NC_037638.1.3480.3,NC_037638.1.2292.5,NC_037643.1.2319.17,NC_037638.1.3480.9,NC_037643.1.2319.13,NC_037648.1.1122.59,NC_037648.1.1122.54,NC_037648.1.1122.60,NC_0376…
Biological Process	GO:0000184	nuclear-transcribed mRNA catabolic process, nonsense-mediated decay	22	96	0.0197427	NC_037648.1.1045.5,NC_037648.1.1045.2,NC_037645.1.266.3,NC_037643.1.2052.7,NC_037640.1.732.24,NC_037640.1.732.2,NC_037643.1.2052.1,NC_037645.1.1232.14,NC_037640.1.732.19,NC_037645.1.1232.6,NC_037640.1.732.13,NC_037640.1.732.17,NC_037643.1.2052.2,NC_037648.1.1045.4,NC_037645.1.1232.2,NC_037641.1.809.1,NC_037642.1.1091.8,NC_037648.1.1045.7,NC_037645.1.1232.4,NC_037648.1.1045.8,NC_037643.1.2052.10,N…
Biological Process	GO:0000768	syncytium formation by plasma membrane fusion	2	2	0.0213791	NC_037645.1.1139.9,NC_037645.1.1139.8
Biological Process	GO:0006949	syncytium formation	2	2	0.0213791	NC_037645.1.1139.8,NC_037645.1.1139.9
Biological Process	GO:0007494	midgut development	2	2	0.0213791	NC_037645.1.1139.9,NC_037645.1.1139.8
Biological Process	GO:0007496	anterior midgut development	2	2	0.0213791	NC_037645.1.1139.8,NC_037645.1.1139.9
Biological Process	GO:0007520	myoblast fusion	2	2	0.0213791	NC_037645.1.1139.9,NC_037645.1.1139.8
Biological Process	GO:0007622	rhythmic behavior	2	2	0.0213791	NC_037645.1.1139.9,NC_037645.1.1139.8
Biological Process	GO:0007623	circadian rhythm	2	2	0.0213791	NC_037645.1.1139.8,NC_037645.1.1139.9
Biological Process	GO:0007626	locomotory behavior	2	2	0.0213791	NC_037645.1.1139.9,NC_037645.1.1139.8
Biological Process	GO:0009056	catabolic process	398	2473	0.0194746	NC_037638.1.1245.2,NC_037638.1.1027.4,NC_037639.1.1079.3,NC_037645.1.376.22,NC_037647.1.804.57,NC_037640.1.1823.52,NC_037638.1.1457.5,NC_037653.1.628.5,NC_037648.1.2060.4,NC_037644.1.1061.2,NC_037640.1.1823.11,NC_037638.1.3531.24,NC_037638.1.175.10,NC_037653.1.614.8,NC_037640.1.1630.37,NC_037645.1.1232.2,NC_037640.1.1630.28,NC_037648.1.659.6,NC_037639.1.1023.10,NC_037651.1.742.6,NC_037646.1.1614.…
Biological Process	GO:0014902	myotube differentiation	2	2	0.0213791	NC_037645.1.1139.8,NC_037645.1.1139.9
Biological Process	GO:0019730	antimicrobial humoral response	2	2	0.0213791	NC_037645.1.1139.9,NC_037645.1.1139.8
Biological Process	GO:0044282	small molecule catabolic process	83	456	0.0198198	NC_037642.1.1788.6,NC_037638.1.12.8,NC_037646.1.1613.13,NC_037639.1.1079.29,NC_037642.1.1768.10,NC_037651.1.613.1,NC_037640.1.1102.9,NC_037645.1.543.6,NC_037644.1.1316.2,NC_037646.1.1614.8,NC_037639.1.1023.10,NC_037648.1.659.6,NC_037648.1.467.4,NC_037638.1.1457.5,NC_037646.1.1614.30,NC_037639.1.1079.3,NC_037643.1.759.8,NC_037638.1.1245.2,NC_037638.1.175.10,NC_037653.1.553.7,NC_037650.1.400.3,NC_0…
Biological Process	GO:0045475	locomotor rhythm	2	2	0.0213791	NC_037645.1.1139.8,NC_037645.1.1139.9
Biological Process	GO:0048512	circadian behavior	2	2	0.0213791	NC_037645.1.1139.9,NC_037645.1.1139.8
Biological Process	GO:0048565	digestive tract development	2	2	0.0213791	NC_037645.1.1139.9,NC_037645.1.1139.8
Biological Process	GO:0052575	carbohydrate localization	2	2	0.0213791	NC_037645.1.1139.9,NC_037645.1.1139.8
Biological Process	GO:0052576	carbohydrate storage	2	2	0.0213791	NC_037645.1.1139.8,NC_037645.1.1139.9
Biological Process	GO:0055123	digestive system development	2	2	0.0213791	NC_037645.1.1139.8,NC_037645.1.1139.9
Biological Process	GO:0140253	cell-cell fusion	2	2	0.0213791	NC_037645.1.1139.8,NC_037645.1.1139.9
Cellular Component	GO:0005773	vacuole	79	433	0.0213799	NC_037649.1.69.2,NC_037648.1.1848.8,NC_037642.1.492.1,NC_037642.1.1005.21,NC_037646.1.1052.14,NC_037641.1.1530.6,NC_037643.1.1054.1,NC_037643.1.783.21,NC_037641.1.1779.4,NC_037646.1.1052.9,NC_037642.1.1005.16,NC_037643.1.1054.14,NC_037645.1.1993.11,NC_037642.1.492.7,NC_037649.1.68.15,NC_037646.1.462.5,NC_037649.1.68.8,NC_037641.1.1779.6,NC_037641.1.1530.13,NC_037646.1.593.1,NC_037644.1.1472.12,NC…
Cellular Component	GO:0005853	eukaryotic translation elongation factor 1 complex	12	44	0.0212073	NC_037646.1.1444.11,NC_037646.1.1445.6,NC_037646.1.1444.38,NC_037646.1.1444.27,NC_037646.1.1444.23,NC_037646.1.1444.25,NC_037646.1.1445.7,NC_037646.1.1444.50,NC_037646.1.1444.28,NC_037640.1.1075.2,NC_037646.1.1444.12,NC_037646.1.1444.26
Molecular Function	GO:0004850	uridine phosphorylase activity	4	8	0.0195352	NC_037644.1.1289.3,NC_037644.1.1289.4,NC_037644.1.1289.7,NC_037644.1.1289.2
Molecular Function	GO:0016411	acylglycerol O-acyltransferase activity	12	44	0.0212073	NC_037647.1.316.2,NC_037650.1.420.25,NC_037650.1.420.6,NC_037650.1.420.28,NC_037647.1.316.1,NC_037650.1.420.12,NC_037644.1.1580.1,NC_037647.1.316.5,NC_037650.1.420.29,NC_037638.1.2767.6,NC_037640.1.164.3,NC_037644.1.696.10
Biological Process	GO:0006753	nucleoside phosphate metabolic process	169	997	0.0215863	NC_037647.1.804.13,NC_037651.1.373.11,NC_037645.1.1108.5,NC_037644.1.761.1,NC_037647.1.804.72,NC_037651.1.1335.9,NC_037651.1.415.9,NC_037653.1.651.11,NC_037638.1.2568.31,NC_037645.1.1185.6,NC_037649.1.886.32,NC_037647.1.574.5,NC_037638.1.141.3,NC_037644.1.267.2,NC_037638.1.116.2,NC_037646.1.91.4,NC_037652.1.1218.6,NC_037647.1.697.7,NC_037638.1.141.9,NC_037647.1.804.3,NC_037642.1.332.3,NC_037640.1…
Biological Process	GO:0009117	nucleotide metabolic process	169	997	0.0215863	NC_037640.1.237.4,NC_037650.1.890.11,NC_037638.1.2568.13,NC_037653.1.614.7,NC_037651.1.573.12,NC_037651.1.573.15,NC_037651.1.415.11,NC_037644.1.1621.4,NC_037644.1.267.1,NC_037650.1.890.15,NC_037651.1.415.26,NC_037643.1.623.2,NC_037652.1.119.18,NC_037653.1.614.4,NC_037647.1.804.16,NC_037645.1.1185.13,NC_037641.1.75.11,NC_037638.1.2568.35,NC_037652.1.119.8,NC_037644.1.1289.7,NC_037640.1.2023.2,NC_0…
Biological Process	GO:0009266	response to temperature stimulus	8	25	0.022094	NC_037641.1.704.2,NC_037639.1.89.7,NC_037641.1.704.19,NC_037639.1.89.8,NC_037641.1.704.6,NC_037641.1.704.5,NC_037641.1.704.8,NC_037639.1.89.17
Biological Process	GO:0009408	response to heat	8	25	0.022094	NC_037639.1.89.7,NC_037641.1.704.19,NC_037639.1.89.8,NC_037641.1.704.2,NC_037641.1.704.8,NC_037639.1.89.17,NC_037641.1.704.5,NC_037641.1.704.6
Molecular Function	GO:0004566	beta-glucuronidase activity	8	25	0.022094	NC_037645.1.982.2,NC_037645.1.1993.21,NC_037645.1.1993.17,NC_037645.1.1993.12,NC_037645.1.1993.16,NC_037645.1.1993.11,NC_037645.1.1993.15,NC_037645.1.1993.5
Molecular Function	GO:0016615	malate dehydrogenase activity	20	86	0.0218422	NC_037652.1.674.21,NC_037652.1.674.39,NC_037652.1.674.4,NC_037649.1.847.12,NC_037649.1.111.4,NC_037652.1.674.6,NC_037649.1.847.7,NC_037652.1.674.8,NC_037652.1.674.22,NC_037652.1.674.46,NC_037652.1.674.25,NC_037652.1.674.23,NC_037644.1.178.10,NC_037652.1.674.3,NC_037652.1.674.43,NC_037652.1.674.7,NC_037652.1.674.11,NC_037652.1.674.14,NC_037652.1.674.42,NC_037652.1.674.31
Molecular Function	GO:0046914	transition metal ion binding	511	3221	0.0223207	NC_037639.1.841.9,NC_037646.1.474.10,NC_037647.1.1666.5,NC_037648.1.453.3,NC_037653.1.240.91,NC_037653.1.658.4,NW_020555870.1.1.1,NC_037642.1.1042.13,NC_037650.1.684.12,NC_037649.1.1441.7,NC_037639.1.6.1,NC_037648.1.2036.2,NC_037638.1.2433.1,NC_037642.1.305.4,NC_037644.1.576.9,NC_037638.1.2187.1,NC_037639.1.892.20,NC_037651.1.356.5,NC_037651.1.1448.11,NC_037638.1.3628.18,NC_037644.1.578.3,NC_0376…
Biological Process	GO:0019693	ribose phosphate metabolic process	135	783	0.0226007	NC_037644.1.1621.4,NC_037644.1.267.1,NC_037651.1.415.26,NC_037650.1.890.15,NC_037643.1.623.2,NC_037652.1.119.18,NC_037653.1.614.4,NC_037647.1.804.16,NC_037640.1.237.4,NC_037650.1.890.11,NC_037638.1.2568.13,NC_037653.1.614.7,NC_037651.1.415.11,NC_037638.1.2568.35,NC_037652.1.119.8,NC_037640.1.2023.2,NC_037638.1.2960.10,NC_037649.1.886.34,NC_037647.1.804.47,NC_037645.1.1185.13,NC_037641.1.75.11,NC_…
Biological Process	GO:0050801	ion homeostasis	47	241	0.0228866	NC_037652.1.1291.43,NC_037647.1.1060.9,NC_037649.1.680.12,NC_037647.1.1151.10,NC_037647.1.1060.8,NC_037652.1.1291.86,NC_037651.1.1082.15,NC_037652.1.1291.50,NC_037652.1.1291.8,NC_037652.1.1291.27,NC_037652.1.1291.61,NC_037652.1.1291.37,NC_037652.1.1291.41,NC_037652.1.1291.45,NC_037652.1.1291.96,NC_037652.1.1291.33,NC_037652.1.1291.35,NC_037652.1.1291.74,NC_037652.1.1291.73,NC_037652.1.1291.17,NC_…
Biological Process	GO:0055080	cation homeostasis	47	241	0.0228866	NC_037651.1.1082.15,NC_037647.1.1151.10,NC_037647.1.1060.8,NC_037649.1.680.12,NC_037652.1.1291.86,NC_037652.1.1291.43,NC_037647.1.1060.9,NC_037652.1.1291.45,NC_037652.1.1291.96,NC_037652.1.1291.41,NC_037652.1.1291.8,NC_037652.1.1291.61,NC_037652.1.1291.27,NC_037652.1.1291.37,NC_037652.1.1291.50,NC_037652.1.1291.17,NC_037652.1.1291.73,NC_037652.1.1291.33,NC_037652.1.1291.35,NC_037652.1.1291.74,NC_…
Biological Process	GO:0098771	inorganic ion homeostasis	47	241	0.0228866	NC_037651.1.368.9,NC_037644.1.1538.8,NC_037652.1.1291.54,NC_037652.1.1291.67,NC_037652.1.811.14,NC_037640.1.234.3,NC_037652.1.1291.21,NC_037652.1.1291.76,NC_037652.1.1291.28,NC_037652.1.1291.34,NC_037652.1.1291.69,NC_037652.1.1291.23,NC_037652.1.1291.75,NC_037652.1.811.6,NC_037640.1.1290.10,NC_037640.1.1290.6,NC_037652.1.1291.77,NC_037649.1.680.3,NC_037643.1.783.8,NC_037652.1.811.16,NC_037647.1.3…
Cellular Component	GO:0016469	proton-transporting two-sector ATPase complex	60	319	0.0232547	NC_037646.1.1217.4,NC_037651.1.1348.30,NC_037645.1.1185.2,NC_037647.1.1507.2,NC_037644.1.1472.33,NC_037646.1.1052.14,NC_037641.1.75.9,NC_037644.1.1472.25,NC_037643.1.1054.8,NC_037645.1.1185.4,NC_037643.1.2257.8,NC_037638.1.116.2,NC_037645.1.1185.3,NC_037645.1.1185.6,NC_037646.1.1643.2,NC_037643.1.783.15,NC_037651.1.1348.10,NC_037646.1.1643.1,NC_037651.1.1348.4,NC_037643.1.783.19,NC_037642.1.1482.…
Molecular Function	GO:0051377	mannose-ethanolamine phosphotransferase activity	9	30	0.0238598	NC_037642.1.1773.10,NC_037642.1.1773.11,NC_037651.1.402.3,NC_037642.1.1773.3,NC_037642.1.1773.7,NC_037642.1.1773.12,NC_037642.1.1773.18,NC_037651.1.402.5,NC_037642.1.1773.13
Biological Process	GO:0007365	periodic partitioning	3	5	0.0248026	NC_037639.1.1966.9,NC_037641.1.113.1,NC_037639.1.1966.5
Biological Process	GO:0007568	aging	3	5	0.0248026	NC_037644.1.88.5,NC_037644.1.88.3,NC_037644.1.88.4
Biological Process	GO:1901605	alpha-amino acid metabolic process	87	485	0.0244501	NC_037653.1.553.10,NC_037638.1.864.2,NC_037640.1.1066.24,NC_037653.1.553.11,NC_037650.1.908.1,NC_037642.1.925.9,NC_037640.1.1066.41,NC_037640.1.1066.39,NC_037645.1.1108.2,NC_037653.1.553.9,NC_037640.1.1066.29,NC_037646.1.782.3,NC_037638.1.3309.23,NC_037638.1.12.7,NC_037640.1.1066.19,NC_037638.1.3309.11,NC_037644.1.1316.7,NC_037648.1.1618.19,NC_037640.1.1066.22,NC_037641.1.1016.5,NC_037643.1.2298.…
Cellular Component	GO:0000323	lytic vacuole	51	266	0.0247683	NC_037642.1.2018.17,NC_037649.1.68.1,NC_037641.1.1530.15,NC_037653.1.362.8,NC_037649.1.68.17,NC_037646.1.593.1,NC_037645.1.1993.15,NC_037641.1.1530.13,NC_037649.1.68.19,NC_037639.1.1835.1,NC_037649.1.68.8,NC_037641.1.1779.6,NC_037642.1.2018.4,NC_037649.1.68.18,NC_037646.1.462.25,NC_037642.1.492.10,NC_037649.1.68.14,NC_037645.1.1993.16,NC_037653.1.729.3,NC_037642.1.876.1,NC_037649.1.68.3,NC_037644…
Cellular Component	GO:0000930	gamma-tubulin complex	3	5	0.0248026	NC_037649.1.466.3,NC_037649.1.1277.1,NC_037649.1.466.1
Cellular Component	GO:0005764	lysosome	51	266	0.0247683	NC_037641.1.1530.6,NC_037649.1.68.16,NC_037645.1.1993.5,NC_037653.1.622.17,NC_037649.1.68.20,NC_037645.1.227.4,NC_037648.1.1848.8,NC_037642.1.1005.21,NC_037642.1.492.1,NC_037639.1.431.1,NC_037645.1.1993.21,NC_037642.1.1005.19,NC_037649.1.69.2,NC_037649.1.68.6,NC_037642.1.492.7,NC_037645.1.1993.17,NC_037653.1.362.1,NC_037649.1.68.15,NC_037646.1.462.5,NC_037651.1.335.26,NC_037649.1.68.2,NC_037645.1…
Cellular Component	GO:0030424	axon	10	35	0.0248225	NC_037638.1.3297.12,NC_037645.1.298.2,NC_037638.1.3297.9,NC_037648.1.1131.5,NC_037638.1.3297.5,NC_037638.1.3297.14,NC_037645.1.298.7,NC_037638.1.3297.10,NC_037638.1.3297.3,NC_037638.1.3297.7
Cellular Component	GO:0031306	intrinsic component of mitochondrial outer membrane	3	5	0.0248026	NC_037648.1.1980.3,NC_037648.1.1980.11,NC_037648.1.867.1
Cellular Component	GO:0031307	integral component of mitochondrial outer membrane	3	5	0.0248026	NC_037648.1.1980.3,NC_037648.1.867.1,NC_037648.1.1980.11
Biological Process	GO:0015980	energy derivation by oxidation of organic compounds	106	604	0.0254432	NC_037639.1.81.6,NC_037641.1.976.25,NC_037645.1.894.24,NC_037643.1.428.9,NC_037651.1.976.100,NC_037651.1.976.12,NC_037643.1.947.14,NC_037638.1.4022.1,NC_037643.1.160.3,NC_037647.1.722.2,NC_037651.1.976.23,NC_037638.1.3585.9,NC_037645.1.894.18,NC_037651.1.976.11,NC_037644.1.178.10,NC_037645.1.894.16,NC_037641.1.1709.7,NC_001566.1.6.39,NC_037641.1.976.7,NC_037651.1.976.41,NC_037648.1.2106.6,NC_0376…
Cellular Component	GO:0031984	organelle subcompartment	212	1278	0.0258396	NC_037638.1.722.1,NC_037645.1.705.6,NC_037639.1.87.4,NC_037639.1.1845.1,NC_037652.1.497.7,NC_037644.1.1389.3,NC_037641.1.563.3,NC_037640.1.206.21,NC_037647.1.393.12,NC_037641.1.1115.14,NC_037646.1.1435.1,NC_037640.1.206.29,NC_037642.1.1565.16,NC_037653.1.240.26,NC_037642.1.1042.21,NC_037639.1.725.5,NC_037645.1.705.3,NC_037638.1.1432.12,NC_037642.1.1246.5,NC_037638.1.3744.7,NC_037647.1.1546.1,NC_0…
Molecular Function	GO:0003729	mRNA binding	44	225	0.0258029	NC_037641.1.1120.1,NC_037651.1.1126.42,NC_037648.1.2058.20,NC_037648.1.2058.19,NC_037641.1.169.10,NC_037651.1.1126.10,NC_037652.1.731.5,NC_037640.1.1395.8,NC_037651.1.1126.38,NC_037651.1.1126.41,NC_037652.1.1374.13,NC_037652.1.1374.3,NC_037648.1.2058.25,NC_037640.1.1644.18,NC_037643.1.2239.48,NC_037644.1.238.25,NC_037652.1.1374.15,NC_037643.1.2239.53,NC_037644.1.238.7,NC_037643.1.2239.70,NC_03764…
Molecular Function	GO:0008641	ubiquitin-like modifier activating enzyme activity	19	82	0.0258698	NC_037640.1.463.3,NC_037645.1.607.10,NC_037640.1.463.13,NC_037639.1.658.4,NC_037645.1.607.13,NC_037639.1.658.2,NC_037638.1.3478.1,NC_037640.1.463.7,NC_037645.1.607.11,NC_037647.1.1348.9,NC_037638.1.3478.3,NC_037645.1.607.3,NC_037640.1.1024.10,NC_037648.1.1167.9,NC_037648.1.1167.2,NC_037640.1.463.4,NC_037640.1.1024.29,NC_037638.1.3478.2,NC_037648.1.1167.6
Cellular Component	GO:0031967	organelle envelope	211	1272	0.0261522	NC_037653.1.420.27,NC_037645.1.897.35,NC_037638.1.2048.1,NC_037647.1.1237.1,NC_037638.1.167.3,NC_037638.1.2048.2,NC_037645.1.986.8,NC_037648.1.1105.1,NC_037638.1.2940.9,NC_037653.1.412.2,NC_037643.1.1031.1,NC_037652.1.611.3,NC_037648.1.1980.11,NC_037650.1.428.2,NC_037648.1.1980.3,NC_037638.1.966.1,NC_037642.1.1806.6,NC_037642.1.2094.2,NC_037647.1.768.2,NC_037642.1.492.10,NC_037651.1.159.1,NC_0376…
Cellular Component	GO:0031975	envelope	211	1272	0.0261522	NC_037647.1.1237.1,NC_037638.1.2048.1,NC_037638.1.167.3,NC_037645.1.897.35,NC_037653.1.420.27,NC_037638.1.2940.9,NC_037648.1.1980.11,NC_037653.1.412.2,NC_037652.1.611.3,NC_037643.1.1031.1,NC_037645.1.986.8,NC_037638.1.2048.2,NC_037648.1.1105.1,NC_037648.1.1980.3,NC_037638.1.966.1,NC_037650.1.428.2,NC_037652.1.1137.13,NC_037651.1.159.1,NC_037647.1.738.3,NC_037642.1.2144.1,NC_037639.1.1079.26,NC_03…
Molecular Function	GO:0005388	P-type calcium transporter activity	16	66	0.0261987	NC_037649.1.432.38,NC_037649.1.432.56,NC_037649.1.432.58,NC_037649.1.432.36,NC_037646.1.1373.15,NC_037646.1.1373.13,NC_037649.1.432.33,NC_037649.1.432.24,NC_037649.1.432.18,NC_037645.1.516.33,NC_037645.1.516.14,NC_037649.1.432.17,NC_037645.1.516.32,NC_037645.1.516.26,NC_037646.1.1373.6,NC_037646.1.1373.9
Biological Process	GO:0009074	aromatic amino acid family catabolic process	15	61	0.0272321	NC_037653.1.553.7,NC_037640.1.1102.9,NC_037638.1.175.10,NC_037638.1.175.5,NC_037653.1.553.11,NC_037643.1.2293.5,NC_037650.1.400.3,NC_037653.1.553.10,NC_037650.1.1150.1,NC_037653.1.553.13,NC_037650.1.400.4,NC_037653.1.553.9,NC_037643.1.2293.4,NC_037638.1.175.3,NC_037650.1.400.1
Biological Process	GO:0033500	carbohydrate homeostasis	15	61	0.0272321	NC_037652.1.119.8,NC_037652.1.119.6,NC_037641.1.287.2,NC_037641.1.287.19,NC_037641.1.287.22,NC_037641.1.287.9,NC_037641.1.287.12,NC_037652.1.119.18,NC_037649.1.967.3,NC_037641.1.287.14,NC_037652.1.119.32,NC_037652.1.119.9,NC_037652.1.119.27,NC_037652.1.119.24,NC_037641.1.287.17
Biological Process	GO:0042593	glucose homeostasis	15	61	0.0272321	NC_037641.1.287.12,NC_037652.1.119.18,NC_037641.1.287.9,NC_037641.1.287.22,NC_037652.1.119.8,NC_037641.1.287.2,NC_037652.1.119.6,NC_037641.1.287.19,NC_037652.1.119.24,NC_037641.1.287.17,NC_037652.1.119.27,NC_037652.1.119.9,NC_037641.1.287.14,NC_037652.1.119.32,NC_037649.1.967.3
Biological Process	GO:0045333	cellular respiration	90	506	0.0272963	NC_037641.1.976.25,NC_037643.1.428.9,NC_037651.1.976.12,NC_037651.1.976.100,NC_037643.1.947.14,NC_037651.1.976.23,NC_037647.1.722.2,NC_037643.1.160.3,NC_037638.1.4022.1,NC_037638.1.3585.9,NC_037651.1.976.11,NC_037644.1.178.10,NC_037641.1.1709.7,NC_001566.1.6.39,NC_037648.1.2106.6,NC_037641.1.976.7,NC_037651.1.976.41,NC_037640.1.1892.5,NC_037651.1.976.93,NC_037651.1.976.42,NC_037640.1.1893.7,NC_03…
Biological Process	GO:0046034	ATP metabolic process	94	531	0.0274723	NC_037647.1.804.46,NC_037638.1.2665.2,NC_037640.1.1038.1,NC_037643.1.947.10,NC_037647.1.804.50,NC_037638.1.2568.14,NC_037648.1.1347.1,NC_037641.1.287.22,NC_037643.1.947.8,NC_037652.1.119.27,NC_001566.1.6.39,NC_037641.1.1709.7,NC_037638.1.2568.11,NC_037638.1.4022.1,NC_037643.1.160.3,NC_037641.1.287.19,NC_037652.1.119.6,NC_037647.1.804.36,NC_037647.1.804.34,NC_037641.1.287.17,NC_037643.1.947.14,NC_…
Molecular Function	GO:0004070	aspartate carbamoyltransferase activity	6	17	0.0284233	NC_037650.1.890.11,NC_037650.1.890.4,NC_037650.1.890.2,NC_037650.1.130.2,NC_037650.1.890.15,NC_037650.1.890.5
Molecular Function	GO:0004088	carbamoyl-phosphate synthase (glutamine-hydrolyzing) activity	6	17	0.0284233	NC_037650.1.890.11,NC_037650.1.890.4,NC_037650.1.890.2,NC_037650.1.130.2,NC_037650.1.890.5,NC_037650.1.890.15
Molecular Function	GO:0004151	dihydroorotase activity	6	17	0.0284233	NC_037650.1.890.15,NC_037650.1.890.5,NC_037650.1.890.2,NC_037650.1.130.2,NC_037650.1.890.4,NC_037650.1.890.11
Molecular Function	GO:0016743	carboxyl- or carbamoyltransferase activity	6	17	0.0284233	NC_037650.1.890.4,NC_037650.1.890.11,NC_037650.1.890.5,NC_037650.1.890.15,NC_037650.1.130.2,NC_037650.1.890.2
Molecular Function	GO:0030215	semaphorin receptor binding	14	56	0.0281879	NC_037652.1.1288.21,NC_037652.1.1288.3,NC_037643.1.334.11,NC_037639.1.233.32,NC_037652.1.1288.9,NC_037643.1.334.8,NC_037639.1.233.34,NC_037652.1.1288.18,NC_037639.1.233.7,NC_037639.1.233.33,NC_037652.1.1288.12,NC_037643.1.334.5,NC_037639.1.233.2,NC_037652.1.1288.7
Molecular Function	GO:0043177	organic acid binding	23	105	0.0287467	NC_037645.1.1709.15,NC_037650.1.890.4,NC_037645.1.1709.1,NC_037650.1.962.2,NC_037650.1.962.6,NC_037650.1.705.20,NC_037650.1.890.2,NC_037650.1.130.2,NC_037650.1.705.12,NC_037645.1.1709.7,NC_037650.1.705.9,NC_037650.1.705.1,NC_037645.1.1709.14,NC_037650.1.890.5,NC_037650.1.705.10,NC_037650.1.890.15,NC_037646.1.1652.7,NC_037646.1.1652.5,NC_037642.1.161.11,NC_037645.1.1709.13,NC_037645.1.1709.4,NC_03…
Biological Process	GO:0070830	bicellular tight junction assembly	9	31	0.0293771	NC_037648.1.1122.32,NC_037648.1.1122.44,NC_037648.1.1122.20,NC_037648.1.1122.54,NC_037648.1.1122.59,NC_037648.1.1122.15,NC_037648.1.1122.60,NC_037648.1.1122.47,NC_037648.1.1122.24
Molecular Function	GO:0003746	translation elongation factor activity	56	299	0.0295983	NC_037648.1.1174.3,NC_037646.1.1444.23,NC_037642.1.1432.29,NC_037642.1.935.3,NC_037642.1.1432.25,NC_037643.1.439.18,NC_037642.1.935.29,NC_037642.1.1432.26,NC_037642.1.1432.47,NC_037649.1.1449.11,NC_037648.1.1187.10,NC_037642.1.1432.15,NC_037648.1.2142.11,NC_037646.1.1444.25,NC_037642.1.332.2,NC_037642.1.1432.35,NC_037642.1.935.11,NC_037646.1.1444.11,NC_037646.1.1444.12,NC_037648.1.1187.6,NC_03764…
Biological Process	GO:0034227	tRNA thio-modification	10	36	0.0299932	NC_037638.1.1.6,NC_037638.1.1.2,NC_037642.1.2140.1,NC_037638.1.3478.2,NC_037640.1.1642.11,NC_037642.1.2140.5,NC_037638.1.3478.1,NC_037638.1.3478.3,NC_037642.1.1078.3,NC_037638.1.1.8
Molecular Function	GO:0016409	palmitoyltransferase activity	27	128	0.0299565	NC_037639.1.1079.27,NC_037648.1.864.3,NC_037648.1.864.12,NC_037639.1.1079.3,NC_037639.1.1079.13,NC_037641.1.877.9,NC_037639.1.1079.14,NC_037641.1.877.13,NC_037639.1.1079.20,NC_037638.1.3849.3,NC_037638.1.1049.2,NC_037641.1.877.4,NC_037648.1.864.8,NC_037653.1.386.8,NC_037639.1.1079.22,NC_037639.1.1079.26,NC_037638.1.1051.5,NC_037648.1.864.2,NC_037638.1.3849.1,NC_037638.1.3109.1,NC_037652.1.497.7,N…
Cellular Component	GO:0031461	cullin-RING ubiquitin ligase complex	31	151	0.0301086	NC_037646.1.1278.4,NC_037643.1.422.37,NC_037638.1.1565.2,NC_037648.1.19.2,NC_037651.1.679.20,NC_037645.1.1160.3,NC_037638.1.1266.1,NC_037638.1.3529.1,NC_037644.1.648.6,NC_037648.1.1032.2,NC_037645.1.1160.6,NC_037638.1.900.6,NC_037648.1.1032.9,NC_037648.1.19.1,NC_037651.1.679.17,NC_037638.1.900.18,NC_037646.1.1404.5,NC_037648.1.1032.13,NC_037648.1.1032.25,NC_037645.1.1160.1,NC_037648.1.1032.6,NC_0…
Biological Process	GO:0006959	humoral immune response	4	9	0.0311458	NC_037645.1.1139.9,NC_037645.1.1139.8,NC_037647.1.938.7,NC_037647.1.938.3
Biological Process	GO:0016310	phosphorylation	57	306	0.03124	NC_037653.1.651.7,NC_037641.1.287.9,NC_037653.1.614.4,NC_037647.1.804.65,NC_037647.1.804.16,NC_037652.1.119.18,NC_037647.1.804.45,NC_037647.1.804.17,NC_037647.1.804.3,NC_037638.1.2568.13,NC_037641.1.287.14,NC_037653.1.651.5,NC_037643.1.992.13,NC_037640.1.557.7,NC_037653.1.614.7,NC_037652.1.119.24,NC_037653.1.651.11,NC_037638.1.2568.37,NC_037652.1.119.8,NC_037648.1.2102.4,NC_037638.1.2568.35,NC_03…
Biological Process	GO:0019915	lipid storage	4	9	0.0311458	NC_037639.1.1845.2,NC_037645.1.1139.9,NC_037639.1.1845.1,NC_037645.1.1139.8
Molecular Function	GO:0003868	4-hydroxyphenylpyruvate dioxygenase activity	4	9	0.0311458	NC_037640.1.1795.12,NC_037640.1.1795.17,NC_037640.1.1795.18,NC_037640.1.1795.16
Molecular Function	GO:0050252	retinol O-fatty-acyltransferase activity	4	9	0.0311458	NC_037650.1.420.29,NC_037650.1.420.6,NC_037650.1.420.28,NC_037650.1.420.25
Biological Process	GO:0009064	glutamine family amino acid metabolic process	42	216	0.0313516	NC_037640.1.1066.24,NC_037640.1.1066.17,NC_037648.1.659.6,NC_037650.1.908.1,NC_037650.1.890.5,NC_037640.1.1066.39,NC_037640.1.1066.41,NC_037645.1.1108.2,NC_037643.1.2298.4,NC_037650.1.908.10,NC_037640.1.1066.29,NC_037641.1.1016.2,NC_037646.1.782.3,NC_037638.1.3309.23,NC_037650.1.890.4,NC_037645.1.1108.6,NC_037640.1.1066.19,NC_037652.1.1278.4,NC_037638.1.3309.11,NC_037640.1.1066.22,NC_037641.1.101…
Biological Process	GO:0002183	cytoplasmic translational initiation	19	84	0.0325985	NC_037645.1.1645.7,NC_037638.1.2050.5,NC_037643.1.1242.2,NC_037638.1.2050.1,NC_037638.1.1906.1,NC_037651.1.63.8,NC_037652.1.731.5,NC_037642.1.44.1,NC_037651.1.63.10,NC_037638.1.3512.6,NC_037651.1.63.3,NC_037648.1.1613.1,NC_037638.1.1015.1,NC_037638.1.1033.3,NC_037638.1.3512.2,NC_037649.1.1451.1,NC_037645.1.1645.8,NC_037638.1.3512.3,NC_037645.1.1645.1
Cellular Component	GO:0043025	neuronal cell body	7	22	0.0325148	NC_037638.1.3297.5,NC_037638.1.3297.14,NC_037638.1.3297.9,NC_037638.1.3297.12,NC_037638.1.3297.7,NC_037638.1.3297.10,NC_037638.1.3297.3
Cellular Component	GO:0043204	perikaryon	7	22	0.0325148	NC_037638.1.3297.9,NC_037638.1.3297.12,NC_037638.1.3297.7,NC_037638.1.3297.10,NC_037638.1.3297.3,NC_037638.1.3297.14,NC_037638.1.3297.5
Cellular Component	GO:0044297	cell body	7	22	0.0325148	NC_037638.1.3297.7,NC_037638.1.3297.10,NC_037638.1.3297.3,NC_037638.1.3297.9,NC_037638.1.3297.12,NC_037638.1.3297.14,NC_037638.1.3297.5
Molecular Function	GO:0004190	aspartic-type endopeptidase activity	17	73	0.0322919	NC_037648.1.2185.1,NC_037645.1.712.10,NC_037645.1.1524.16,NC_037645.1.1524.8,NC_037645.1.1524.2,NC_037645.1.1524.15,NC_037645.1.1524.12,NC_037645.1.1524.9,NC_037642.1.501.4,NC_037642.1.501.20,NC_037639.1.97.1,NC_037642.1.501.16,NC_037645.1.1524.3,NC_037645.1.712.15,NC_037645.1.712.4,NC_037645.1.1524.1,NC_037645.1.1524.6
Molecular Function	GO:0048029	monosaccharide binding	30	146	0.0321047	NC_037642.1.161.11,NC_037652.1.119.6,NC_037641.1.287.19,NC_037645.1.1709.13,NC_037645.1.1709.4,NC_037650.1.1321.6,NC_037646.1.1652.7,NC_037652.1.119.18,NC_037646.1.1652.5,NC_037641.1.287.9,NC_037641.1.287.14,NC_037652.1.119.32,NC_037652.1.119.24,NC_037641.1.287.17,NC_037652.1.119.9,NC_037641.1.287.22,NC_037645.1.1709.1,NC_037641.1.287.2,NC_037652.1.119.8,NC_037650.1.962.2,NC_037650.1.1321.8,NC_03…
Molecular Function	GO:0070001	aspartic-type peptidase activity	17	73	0.0322919	NC_037645.1.1524.3,NC_037639.1.97.1,NC_037642.1.501.16,NC_037642.1.501.20,NC_037642.1.501.4,NC_037645.1.1524.6,NC_037645.1.1524.1,NC_037645.1.712.4,NC_037645.1.712.15,NC_037645.1.1524.9,NC_037645.1.1524.12,NC_037645.1.1524.15,NC_037645.1.1524.2,NC_037648.1.2185.1,NC_037645.1.1524.8,NC_037645.1.712.10,NC_037645.1.1524.16
Molecular Function	GO:0004180	carboxypeptidase activity	33	164	0.0336623	NC_037644.1.1151.3,NC_037644.1.320.2,NC_037644.1.1151.11,NC_037649.1.68.20,NC_037644.1.320.3,NC_037649.1.68.6,NC_037649.1.69.2,NC_037651.1.1088.7,NC_037649.1.68.16,NC_037638.1.3798.1,NC_037639.1.305.4,NC_037644.1.1151.13,NC_037639.1.816.7,NC_037649.1.68.2,NC_037649.1.68.15,NC_037650.1.354.3,NC_037641.1.1264.11,NC_037649.1.68.19,NC_037644.1.1151.7,NC_037650.1.354.8,NC_037649.1.68.8,NC_037644.1.115…
Biological Process	GO:0006793	phosphorus metabolic process	355	2219	0.0341916	NC_037647.1.804.55,NC_037638.1.3478.1,NC_037643.1.1031.1,NC_037647.1.804.58,NC_037644.1.1316.2,NC_037646.1.956.2,NC_037651.1.1335.19,NC_037650.1.890.5,NC_037642.1.1773.7,NC_037652.1.119.32,NC_037642.1.1771.11,NC_037638.1.1678.8,NC_037638.1.1922.1,NC_037642.1.1758.2,NC_037649.1.602.22,NC_037649.1.1061.8,NC_037642.1.1788.6,NC_037639.1.57.23,NC_037651.1.970.4,NC_037645.1.1185.26,NC_037644.1.1316.1,N…
Biological Process	GO:0006222	UMP biosynthetic process	10	37	0.03588	NC_037647.1.697.7,NC_037652.1.1218.6,NC_037650.1.890.4,NC_037652.1.531.1,NC_037650.1.890.15,NC_037650.1.890.5,NC_037650.1.890.11,NC_037640.1.237.4,NC_037650.1.890.2,NC_037650.1.130.2
Biological Process	GO:0009173	pyrimidine ribonucleoside monophosphate metabolic process	10	37	0.03588	NC_037650.1.130.2,NC_037650.1.890.2,NC_037640.1.237.4,NC_037650.1.890.11,NC_037650.1.890.5,NC_037650.1.890.15,NC_037652.1.531.1,NC_037650.1.890.4,NC_037652.1.1218.6,NC_037647.1.697.7
Biological Process	GO:0009174	pyrimidine ribonucleoside monophosphate biosynthetic process	10	37	0.03588	NC_037652.1.531.1,NC_037650.1.890.5,NC_037650.1.890.15,NC_037647.1.697.7,NC_037652.1.1218.6,NC_037650.1.890.4,NC_037650.1.890.2,NC_037650.1.130.2,NC_037650.1.890.11,NC_037640.1.237.4
Biological Process	GO:0044205	'de novo' UMP biosynthetic process	9	32	0.0357267	NC_037650.1.130.2,NC_037650.1.890.2,NC_037650.1.890.11,NC_037650.1.890.5,NC_037650.1.890.15,NC_037652.1.531.1,NC_037650.1.890.4,NC_037652.1.1218.6,NC_037647.1.697.7
Biological Process	GO:0046049	UMP metabolic process	10	37	0.03588	NC_037650.1.890.11,NC_037640.1.237.4,NC_037650.1.130.2,NC_037650.1.890.2,NC_037647.1.697.7,NC_037652.1.1218.6,NC_037650.1.890.4,NC_037652.1.531.1,NC_037650.1.890.15,NC_037650.1.890.5
Molecular Function	GO:0004499	N,N-dimethylaniline monooxygenase activity	10	37	0.03588	NC_037638.1.1519.1,NC_037653.1.998.2,NC_037638.1.1519.7,NC_037652.1.1261.7,NC_037652.1.1261.13,NC_037653.1.998.16,NC_037652.1.1261.23,NC_037652.1.1261.15,NC_037653.1.998.4,NC_037652.1.1261.16
Molecular Function	GO:0016812	hydrolase activity, acting on carbon-nitrogen (but not peptide) bonds, in cyclic amides	11	42	0.0354753	NC_037650.1.890.5,NC_037650.1.890.15,NC_037650.1.890.4,NC_037648.1.176.10,NC_037648.1.176.12,NC_037650.1.890.2,NC_037648.1.176.14,NC_037650.1.130.2,NC_037650.1.890.11,NC_037648.1.176.11,NC_037648.1.176.20
Biological Process	GO:0016042	lipid catabolic process	68	376	0.0361573	NC_037640.1.1630.25,NC_037645.1.376.43,NC_037645.1.376.24,NC_037650.1.105.11,NC_037640.1.1823.17,NC_037639.1.1079.12,NC_037646.1.943.3,NC_037643.1.2315.5,NC_037651.1.742.2,NC_037645.1.376.51,NC_037650.1.105.21,NC_037639.1.1079.20,NC_037640.1.1630.32,NC_037651.1.1081.10,NC_037643.1.1101.1,NC_037643.1.759.1,NC_037648.1.1880.6,NC_037645.1.1940.2,NC_037645.1.1940.1,NC_037645.1.376.48,NC_037651.1.1081…
Biological Process	GO:0009150	purine ribonucleotide metabolic process	122	714	0.0363044	NC_037644.1.1621.12,NC_037649.1.886.18,NC_037644.1.1621.11,NC_037647.1.804.50,NC_037638.1.2568.14,NC_037641.1.287.22,NC_037651.1.970.6,NC_037647.1.804.46,NC_037638.1.2665.2,NC_037644.1.1316.7,NC_037644.1.1621.13,NC_037651.1.970.8,NC_037640.1.1086.10,NC_037646.1.393.1,NC_037638.1.3744.7,NC_037640.1.1086.3,NC_037642.1.1758.5,NC_037649.1.886.35,NC_037652.1.119.27,NC_037644.1.1316.6,NC_037652.1.119.6…
Biological Process	GO:0015766	disaccharide transport	6	18	0.0374929	NC_037638.1.1156.25,NC_037638.1.3202.1,NC_037638.1.1156.8,NC_037638.1.1156.31,NC_037638.1.1156.4,NC_037638.1.1156.13
Biological Process	GO:0015771	trehalose transport	6	18	0.0374929	NC_037638.1.1156.4,NC_037638.1.1156.31,NC_037638.1.1156.25,NC_037638.1.3202.1,NC_037638.1.1156.8,NC_037638.1.1156.13
Biological Process	GO:0015772	oligosaccharide transport	6	18	0.0374929	NC_037638.1.1156.31,NC_037638.1.1156.4,NC_037638.1.3202.1,NC_037638.1.1156.25,NC_037638.1.1156.8,NC_037638.1.1156.13
Molecular Function	GO:0003743	translation initiation factor activity	115	670	0.0366802	NC_037653.1.739.12,NC_037643.1.2239.70,NC_037652.1.745.19,NC_037640.1.1369.23,NC_037643.1.2239.87,NC_037648.1.756.8,NC_037645.1.898.9,NC_037643.1.2013.42,NC_037652.1.745.21,NC_037641.1.839.8,NC_037638.1.2050.5,NC_037646.1.1687.40,NC_037643.1.2239.48,NC_037641.1.1270.4,NC_037643.1.2013.27,NC_037647.1.38.5,NC_037651.1.63.10,NC_037642.1.1485.5,NC_037642.1.44.1,NC_037643.1.2013.41,NC_037648.1.2210.13…
Molecular Function	GO:0015144	carbohydrate transmembrane transporter activity	6	18	0.0374929	NC_037638.1.1156.13,NC_037638.1.3202.1,NC_037638.1.1156.25,NC_037638.1.1156.8,NC_037638.1.1156.31,NC_037638.1.1156.4
Molecular Function	GO:0015154	disaccharide transmembrane transporter activity	6	18	0.0374929	NC_037638.1.1156.13,NC_037638.1.1156.8,NC_037638.1.1156.25,NC_037638.1.3202.1,NC_037638.1.1156.4,NC_037638.1.1156.31
Molecular Function	GO:0015157	oligosaccharide transmembrane transporter activity	6	18	0.0374929	NC_037638.1.1156.4,NC_037638.1.1156.31,NC_037638.1.1156.25,NC_037638.1.3202.1,NC_037638.1.1156.8,NC_037638.1.1156.13
Molecular Function	GO:0015574	trehalose transmembrane transporter activity	6	18	0.0374929	NC_037638.1.1156.13,NC_037638.1.1156.8,NC_037638.1.1156.25,NC_037638.1.3202.1,NC_037638.1.1156.4,NC_037638.1.1156.31
Molecular Function	GO:0016597	amino acid binding	6	18	0.0374929	NC_037650.1.890.4,NC_037650.1.890.11,NC_037650.1.890.5,NC_037650.1.890.15,NC_037650.1.890.2,NC_037650.1.130.2
Biological Process	GO:0044262	cellular carbohydrate metabolic process	59	322	0.0384934	NC_037648.1.2106.6,NC_037638.1.1245.2,NC_037646.1.1614.30,NC_037645.1.894.16,NC_037651.1.240.16,NC_037648.1.467.4,NC_037646.1.1613.2,NC_037645.1.894.13,NC_037649.1.606.5,NC_037647.1.1553.1,NC_037639.1.2125.22,NC_037638.1.1245.5,NC_037639.1.1023.5,NC_037651.1.240.9,NC_037645.1.894.22,NC_037638.1.563.6,NC_037639.1.1023.2,NC_037638.1.563.3,NC_037646.1.1390.27,NC_037646.1.1613.13,NC_037638.1.1245.7,N…
Biological Process	GO:0045216	cell-cell junction organization	16	69	0.0383901	NC_037648.1.1122.60,NC_037640.1.1901.26,NC_037648.1.1122.59,NC_037648.1.1122.54,NC_037651.1.234.3,NC_037640.1.1901.59,NC_037648.1.1122.32,NC_037648.1.1122.24,NC_037648.1.1122.47,NC_037648.1.1122.15,NC_037648.1.1122.20,NC_037640.1.1901.5,NC_037643.1.1018.3,NC_037640.1.1901.9,NC_037640.1.1901.58,NC_037648.1.1122.44
Molecular Function	GO:0005319	lipid transporter activity	61	335	0.0400251	NC_037650.1.1318.9,NC_037650.1.1318.3,NC_037639.1.621.6,NC_037639.1.621.20,NC_037645.1.430.32,NC_037639.1.621.9,NC_037640.1.1416.22,NC_037651.1.557.1,NC_037648.1.1040.9,NC_037648.1.1040.5,NC_037650.1.252.15,NC_037651.1.557.8,NC_037651.1.557.5,NC_037650.1.252.16,NC_037639.1.740.41,NC_037639.1.740.19,NC_037645.1.430.28,NC_037648.1.2219.4,NC_037639.1.740.43,NC_037645.1.430.6,NC_037645.1.430.19,NC_03…
Molecular Function	GO:0051536	iron-sulfur cluster binding	86	490	0.0401588	NC_037651.1.976.33,NC_037651.1.976.45,NC_037653.1.384.13,NC_037651.1.976.86,NC_037650.1.1105.11,NC_037651.1.976.53,NC_037651.1.976.47,NC_037652.1.811.16,NC_037651.1.976.90,NC_037640.1.1086.1,NC_037640.1.349.8,NC_037651.1.976.13,NC_037646.1.874.4,NC_037640.1.1086.8,NC_037651.1.976.32,NC_037640.1.1066.20,NC_037652.1.811.6,NC_037652.1.1401.1,NC_037651.1.976.63,NC_037646.1.422.16,NC_037651.1.976.84,N…
Molecular Function	GO:0051540	metal cluster binding	86	490	0.0401588	NC_037640.1.1086.10,NC_037651.1.976.41,NC_037639.1.1107.17,NC_037651.1.976.93,NC_037640.1.1066.22,NC_037640.1.1086.3,NC_037651.1.976.11,NC_037646.1.422.1,NC_037640.1.1066.38,NC_037644.1.1530.8,NC_037648.1.1950.7,NC_037644.1.1530.1,NC_037646.1.422.8,NC_037639.1.1107.9,NC_037638.1.3896.3,NC_037643.1.813.1,NC_037652.1.755.1,NC_037639.1.230.5,NC_037651.1.976.42,NC_037640.1.1066.19,NC_037651.1.976.100…
Biological Process	GO:0046112	nucleobase biosynthetic process	15	64	0.0404303	NC_037640.1.2023.2,NC_037650.1.890.5,NC_037650.1.890.15,NC_037652.1.531.1,NC_037650.1.890.4,NC_037643.1.2032.5,NC_037647.1.697.7,NC_037640.1.1086.8,NC_037652.1.1218.6,NC_037640.1.1086.1,NC_037650.1.130.2,NC_037650.1.890.2,NC_037640.1.1086.3,NC_037650.1.890.11,NC_037640.1.1086.10
Cellular Component	GO:0022624	proteasome accessory complex	12	48	0.0403098	NC_037648.1.2060.2,NC_037648.1.2060.13,NC_037648.1.2060.8,NC_037647.1.1219.2,NC_037650.1.120.1,NC_037648.1.2060.4,NC_037650.1.120.2,NC_037648.1.1064.5,NC_037648.1.2060.12,NC_037648.1.1064.2,NC_037648.1.1064.1,NC_037650.1.120.7
Biological Process	GO:0001709	cell fate determination	5	14	0.0424222	NC_037646.1.74.12,NC_037646.1.74.3,NC_037646.1.74.5,NC_037646.1.74.1,NC_037641.1.113.1
Biological Process	GO:0005984	disaccharide metabolic process	10	38	0.042522	NC_037639.1.2125.33,NC_037651.1.240.9,NC_037639.1.2125.6,NC_037639.1.2125.22,NC_037651.1.240.16,NC_037643.1.66.12,NC_037639.1.2125.35,NC_037651.1.240.2,NC_037639.1.1007.1,NC_037651.1.240.3
Biological Process	GO:0005991	trehalose metabolic process	10	38	0.042522	NC_037651.1.240.16,NC_037643.1.66.12,NC_037639.1.1007.1,NC_037651.1.240.2,NC_037639.1.2125.35,NC_037651.1.240.3,NC_037639.1.2125.33,NC_037651.1.240.9,NC_037639.1.2125.6,NC_037639.1.2125.22
Biological Process	GO:0009225	nucleotide-sugar metabolic process	26	126	0.0416138	NC_037643.1.988.2,NC_037644.1.770.2,NC_037642.1.1771.7,NC_037645.1.894.18,NW_020555815.1.3.1,NC_037645.1.894.6,NC_037645.1.894.24,NC_037642.1.1771.11,NC_037643.1.988.3,NC_037649.1.602.22,NC_037642.1.1771.3,NC_037645.1.894.37,NC_037645.1.894.22,NC_037643.1.988.14,NW_020555815.1.3.7,NC_037643.1.988.9,NW_020555815.1.3.3,NC_037645.1.894.13,NC_037645.1.894.15,NC_037647.1.1695.1,NC_037645.1.894.9,NC_03…
Biological Process	GO:0038166	angiotensin-activated signaling pathway	5	14	0.0424222	NC_037651.1.630.6,NC_037651.1.630.12,NC_037651.1.630.13,NC_037651.1.630.5,NC_037651.1.630.7
Biological Process	GO:1901606	alpha-amino acid catabolic process	32	161	0.0418465	NC_037653.1.553.10,NC_037653.1.553.11,NC_037648.1.659.6,NC_037651.1.613.1,NC_037640.1.1102.9,NC_037644.1.1316.2,NC_037642.1.1768.10,NC_037653.1.553.9,NC_037638.1.12.8,NC_037638.1.12.7,NC_037650.1.400.3,NC_037644.1.1316.1,NC_037638.1.175.10,NC_037653.1.553.7,NC_037644.1.1316.7,NC_037644.1.1316.6,NC_037650.1.400.4,NC_037645.1.1659.6,NC_037653.1.553.13,NC_037645.1.514.7,NC_037638.1.11.1,NC_037638.1.…
Biological Process	GO:1904385	cellular response to angiotensin	5	14	0.0424222	NC_037651.1.630.12,NC_037651.1.630.13,NC_037651.1.630.6,NC_037651.1.630.7,NC_037651.1.630.5
Biological Process	GO:1990776	response to angiotensin	5	14	0.0424222	NC_037651.1.630.7,NC_037651.1.630.5,NC_037651.1.630.6,NC_037651.1.630.12,NC_037651.1.630.13
Molecular Function	GO:0003730	mRNA 3'-UTR binding	7	23	0.0410108	NC_037641.1.169.3,NC_037641.1.169.10,NC_037641.1.169.4,NC_037644.1.238.33,NC_037644.1.238.7,NC_037644.1.238.25,NC_037641.1.1120.1
Molecular Function	GO:0004838	L-tyrosine:2-oxoglutarate aminotransferase activity	5	14	0.0424222	NC_037653.1.553.9,NC_037653.1.553.13,NC_037653.1.553.7,NC_037653.1.553.10,NC_037653.1.553.11
Molecular Function	GO:0008190	eukaryotic initiation factor 4E binding	8	28	0.0425977	NC_037648.1.756.22,NC_037648.1.756.5,NC_037648.1.756.8,NC_037648.1.756.12,NC_037645.1.898.7,NC_037648.1.756.17,NC_037648.1.756.1,NC_037648.1.756.4
Molecular Function	GO:0008265	Mo-molybdopterin cofactor sulfurase activity	5	14	0.0424222	NC_037645.1.475.4,NC_037645.1.475.8,NC_037645.1.475.6,NC_037645.1.475.7,NC_037645.1.1486.1
Molecular Function	GO:0032561	guanyl ribonucleotide binding	225	1381	0.0425672	NC_037646.1.953.5,NC_037643.1.1632.1,NC_037642.1.1432.12,NC_037644.1.920.9,NC_037643.1.1962.3,NC_037644.1.524.3,NC_037653.1.380.5,NC_037640.1.1889.9,NC_037647.1.1488.3,NC_037643.1.2020.7,NC_037650.1.649.11,NC_037642.1.636.1,NC_037646.1.1687.10,NC_037647.1.1063.3,NC_037642.1.1034.1,NC_037647.1.930.3,NC_037642.1.935.27,NC_037643.1.705.3,NC_037649.1.509.7,NC_037641.1.854.3,NC_037648.1.2181.6,NC_0376…
Molecular Function	GO:0070547	L-tyrosine aminotransferase activity	5	14	0.0424222	NC_037653.1.553.7,NC_037653.1.553.13,NC_037653.1.553.9,NC_037653.1.553.11,NC_037653.1.553.10
Molecular Function	GO:0102867	molybdenum cofactor sulfurtransferase activity	5	14	0.0424222	NC_037645.1.475.4,NC_037645.1.475.8,NC_037645.1.475.6,NC_037645.1.1486.1,NC_037645.1.475.7
Biological Process	GO:0000455	enzyme-directed rRNA pseudouridine synthesis	3	6	0.0442569	NC_037646.1.773.5,NC_037646.1.773.4,NC_037646.1.773.3
Biological Process	GO:0002143	tRNA wobble position uridine thiolation	3	6	0.0442569	NC_037638.1.3478.3,NC_037638.1.3478.2,NC_037638.1.3478.1
Biological Process	GO:0006163	purine nucleotide metabolic process	122	719	0.0431913	NC_037647.1.804.34,NC_037641.1.287.17,NC_037642.1.332.1,NC_037651.1.415.23,NC_037653.1.651.6,NC_037652.1.466.2,NC_037649.1.886.7,NC_037638.1.2568.11,NC_037639.1.1711.14,NC_037652.1.119.6,NC_037641.1.287.19,NC_037647.1.804.36,NC_037642.1.1758.5,NC_037640.1.1086.3,NC_037649.1.886.35,NC_037652.1.119.27,NC_037644.1.1316.6,NC_037640.1.1086.10,NC_037646.1.393.1,NC_037638.1.3744.7,NC_037644.1.1316.7,NC_…
Biological Process	GO:0009060	aerobic respiration	85	486	0.0441303	NC_037651.1.976.68,NC_037642.1.1806.6,NC_037641.1.976.12,NC_037641.1.976.1,NC_037643.1.947.15,NC_037641.1.976.8,NC_037647.1.722.12,NC_037647.1.722.11,NC_037642.1.1768.10,NC_037651.1.976.84,NC_037651.1.976.49,NC_037651.1.976.65,NC_037639.1.881.1,NC_037651.1.976.13,NC_037651.1.976.32,NC_037646.1.605.1,NC_037651.1.976.63,NC_037638.1.3902.7,NC_037651.1.976.53,NC_037640.1.857.1,NC_037638.1.164.1,NC_03…
Biological Process	GO:0031118	rRNA pseudouridine synthesis	3	6	0.0442569	NC_037646.1.773.4,NC_037646.1.773.3,NC_037646.1.773.5
Molecular Function	GO:0004018	N6-(1,2-dicarboxyethyl)AMP AMP-lyase (fumarate-forming) activity	3	6	0.0442569	NC_037651.1.970.8,NC_037651.1.970.4,NC_037651.1.970.6
Molecular Function	GO:0004792	thiosulfate sulfurtransferase activity	3	6	0.0442569	NC_037638.1.3478.1,NC_037638.1.3478.3,NC_037638.1.3478.2
Molecular Function	GO:0070626	(S)-2-(5-amino-1-(5-phospho-D-ribosyl)imidazole-4-carboxamido)succinate AMP-lyase (fumarate-forming) activity	3	6	0.0442569	NC_037651.1.970.4,NC_037651.1.970.6,NC_037651.1.970.8
Molecular Function	GO:0070773	protein-N-terminal glutamine amidohydrolase activity	3	6	0.0442569	NC_037650.1.948.20,NC_037650.1.948.17,NC_037650.1.948.13
Molecular Function	GO:0106306	protein serine phosphatase activity	28	138	0.0430967	NC_037645.1.1985.9,NC_037645.1.1596.5,NC_037642.1.720.14,NC_037641.1.1231.1,NC_037642.1.720.1,NC_037645.1.1596.2,NC_037646.1.491.11,NC_037651.1.1140.2,NC_037639.1.2061.15,NC_037640.1.848.4,NC_037646.1.491.6,NC_037642.1.762.1,NC_037645.1.1696.12,NC_037643.1.2273.2,NC_037638.1.1678.5,NC_037645.1.1696.5,NC_037642.1.720.7,NC_037639.1.2061.10,NC_037645.1.1985.7,NC_037642.1.720.9,NC_037638.1.1678.21,NC…
Molecular Function	GO:0106307	protein threonine phosphatase activity	28	138	0.0430967	NC_037639.1.2061.10,NC_037642.1.720.7,NC_037645.1.1696.5,NC_037638.1.1678.5,NC_037642.1.720.8,NC_037642.1.720.9,NC_037645.1.1985.7,NC_037638.1.1678.21,NC_037644.1.599.1,NC_037638.1.1678.8,NC_037638.1.1678.10,NC_037649.1.1270.7,NC_037646.1.491.10,NC_037639.1.2061.14,NC_037645.1.1596.5,NC_037645.1.1985.9,NC_037646.1.491.11,NC_037645.1.1596.2,NC_037641.1.1231.1,NC_037642.1.720.1,NC_037642.1.720.14,N…
Molecular Function	GO:1904047	S-adenosyl-L-methionine binding	3	6	0.0442569	NC_037646.1.773.4,NC_037646.1.773.3,NC_037646.1.773.5
Biological Process	GO:0044281	small molecule metabolic process	521	3328	0.0447039	NC_037645.1.1332.7,NC_037638.1.1245.7,NC_037645.1.1108.2,NC_037651.1.415.23,NC_037648.1.1618.5,NC_037646.1.769.3,NC_037638.1.3744.7,NC_037638.1.729.24,NC_037642.1.2135.5,NC_037648.1.1618.19,NC_037652.1.531.1,NC_037650.1.291.6,NC_037651.1.970.6,NC_037641.1.1027.5,NC_037646.1.91.4,NC_037642.1.1771.3,NC_037638.1.116.2,NC_037649.1.1207.2,NC_037638.1.141.9,NC_037642.1.1320.1,NC_037647.1.804.72,NC_0376…
Molecular Function	GO:0004407	histone deacetylase activity	4	10	0.0460159	NC_037648.1.2259.17,NC_037647.1.1399.2,NC_037648.1.2259.9,NC_037645.1.536.2
Molecular Function	GO:0004491	methylmalonate-semialdehyde dehydrogenase (acylating) activity	4	10	0.0460159	NC_037650.1.1363.1,NC_037650.1.708.6,NC_037650.1.708.29,NC_037650.1.708.27
Molecular Function	GO:0017136	NAD-dependent histone deacetylase activity	4	10	0.0460159	NC_037648.1.2259.17,NC_037647.1.1399.2,NC_037648.1.2259.9,NC_037645.1.536.2
Molecular Function	GO:0018478	malonate-semialdehyde dehydrogenase (acetylating) activity	4	10	0.0460159	NC_037650.1.708.6,NC_037650.1.708.29,NC_037650.1.708.27,NC_037650.1.1363.1
Molecular Function	GO:0102662	malonate-semialdehyde dehydrogenase (acetylating, NAD+) activity	4	10	0.0460159	NC_037650.1.1363.1,NC_037650.1.708.29,NC_037650.1.708.6,NC_037650.1.708.27
Molecular Function	GO:0019001	guanyl nucleotide binding	226	1391	0.0463559	NC_037649.1.636.4,NC_037642.1.1753.13,NC_037649.1.466.3,NC_037649.1.466.1,NC_037639.1.1406.1,NC_037648.1.1981.19,NC_037648.1.962.2,NC_037648.1.2253.15,NC_037641.1.1708.8,NC_037641.1.1836.1,NC_037641.1.859.5,NC_037638.1.345.2,NC_037646.1.867.7,NC_037642.1.1432.25,NC_037650.1.201.4,NC_037642.1.1432.37,NC_037641.1.859.7,NC_037646.1.867.4,NC_037642.1.1432.20,NC_037642.1.935.12,NC_037641.1.1221.2,NC_0…
Biological Process	GO:0006413	translational initiation	21	99	0.0482331	NC_037651.1.63.3,NC_037638.1.3512.6,NC_037651.1.63.10,NC_037642.1.44.1,NC_037652.1.731.5,NC_037651.1.63.8,NC_037638.1.1906.1,NC_037638.1.2050.1,NC_037643.1.1242.2,NC_037638.1.2050.5,NC_037645.1.1645.7,NC_037645.1.1645.1,NC_037638.1.3512.3,NC_037642.1.1091.8,NC_037645.1.1645.8,NC_037645.1.898.7,NC_037649.1.1451.1,NC_037638.1.3512.2,NC_037638.1.1033.3,NC_037638.1.1015.1,NC_037648.1.1613.1
Cellular Component	GO:0030867	rough endoplasmic reticulum membrane	18	82	0.0478983	NC_037640.1.206.10,NC_037645.1.897.35,NC_037640.1.206.11,NC_037640.1.206.21,NC_037640.1.206.15,NC_037640.1.206.29,NC_037646.1.867.7,NC_037646.1.867.4,NC_037640.1.206.18,NC_037645.1.897.2,NC_037645.1.897.3,NC_037640.1.1622.2,NC_037640.1.206.30,NC_037640.1.206.24,NC_037646.1.867.9,NC_037645.1.897.17,NC_037640.1.206.27,NC_037640.1.206.9
Molecular Function	GO:0004736	pyruvate carboxylase activity	6	19	0.0482152	NC_037650.1.705.12,NC_037650.1.705.10,NC_037650.1.705.7,NC_037650.1.705.20,NC_037650.1.705.1,NC_037650.1.705.9
Molecular Function	GO:0016646	oxidoreductase activity, acting on the CH-NH group of donors, NAD or NADP as acceptor	18	82	0.0478983	NC_037644.1.1316.6,NC_037648.1.655.4,NC_037650.1.220.4,NC_037642.1.1960.5,NC_037641.1.1016.5,NC_037645.1.543.4,NC_037644.1.1316.7,NC_037642.1.1960.7,NC_037645.1.543.9,NC_037644.1.1316.1,NC_037652.1.410.1,NC_037641.1.1016.2,NC_037642.1.164.10,NC_037645.1.543.8,NC_037645.1.543.6,NC_037644.1.1316.2,NC_037648.1.659.6,NC_037650.1.220.7
Molecular Function	GO:0042826	histone deacetylase binding	6	19	0.0482152	NC_037638.1.1207.1,NC_037645.1.1139.9,NC_037638.1.1207.2,NC_037645.1.1139.8,NC_037638.1.1207.18,NC_037638.1.1207.20
Biological Process	GO:0030010	establishment of cell polarity	16	71	0.0485114	NC_037643.1.2319.13,NC_037648.1.1122.32,NC_037643.1.2319.17,NC_037648.1.1122.60,NC_037638.1.1987.3,NC_037638.1.1987.2,NC_037648.1.1122.59,NC_037648.1.1122.54,NC_037649.1.967.3,NC_037648.1.1122.20,NC_037648.1.1122.44,NC_037648.1.1122.47,NC_037643.1.2319.18,NC_037648.1.1122.24,NC_037643.1.2319.10,NC_037648.1.1122.15
Biological Process	GO:0009084	glutamine family amino acid biosynthetic process	26	128	0.0491987	NC_037652.1.1278.11,NC_037638.1.3309.10,NC_037638.1.3309.11,NC_037640.1.1066.20,NC_037652.1.1278.4,NC_037642.1.1960.7,NC_037640.1.1066.19,NC_037643.1.2298.14,NC_037652.1.1278.7,NC_037643.1.2298.9,NC_037642.1.1960.5,NC_037643.1.2298.10,NC_037641.1.1016.5,NC_037640.1.1066.22,NC_037640.1.1066.38,NC_037652.1.1278.8,NC_037640.1.1066.17,NC_037640.1.1066.24,NC_037640.1.1066.18,NC_037643.1.2298.4,NC_0376…
Cellular Component	GO:0005791	rough endoplasmic reticulum	19	88	0.0498109	NC_037640.1.206.29,NC_037640.1.206.21,NC_037640.1.206.15,NC_037645.1.897.35,NC_037640.1.206.11,NC_037640.1.206.10,NC_037642.1.1571.2,NC_037646.1.867.7,NC_037640.1.206.18,NC_037646.1.867.4,NC_037640.1.206.9,NC_037640.1.206.27,NC_037646.1.867.9,NC_037645.1.897.17,NC_037640.1.206.24,NC_037640.1.206.30,NC_037640.1.1622.2,NC_037645.1.897.3,NC_037645.1.897.2

## Sheet: D.uniq.isoform.total.GO_enr
GO_class	GO ID	GO_term	Hit_number	Background number	P-Value	Transcript IDs
Cellular Component	GO:0016459	myosin complex	195	482	2.7776e-38	NC_037643.1.1334.23,NC_037642.1.1907.7,NC_037645.1.991.167,NC_037643.1.1334.171,NC_037643.1.1334.74,NC_037643.1.1334.15,NC_037645.1.991.155,NC_037643.1.1334.186,NC_037645.1.991.24,NC_037645.1.991.11,NC_037643.1.1334.48,NC_037645.1.991.168,NC_037645.1.991.139,NC_037645.1.991.130,NC_037645.1.991.106,NC_037645.1.991.56,NC_037645.1.991.33,NC_037643.1.1334.95,NC_037643.1.1334.13,NC_037643.1.1334.18,NC…
Cellular Component	GO:0015629	actin cytoskeleton	312	984	2.88366e-35	NC_037643.1.1192.110,NC_037643.1.1334.25,NC_037643.1.1192.323,NC_037645.1.991.90,NC_037643.1.1192.264,NC_037638.1.3527.1,NC_037649.1.888.5,NC_037639.1.867.93,NC_037645.1.991.77,NC_037643.1.1334.120,NC_037643.1.1334.85,NC_037643.1.1334.109,NC_037645.1.991.47,NC_037643.1.1334.113,NC_037643.1.1192.53,NC_037649.1.888.18,NC_037643.1.1334.151,NC_037643.1.1192.48,NC_037645.1.991.38,NC_037643.1.1192.100,…
Cellular Component	GO:0005856	cytoskeleton	628	2840	7.46393e-19	NC_037639.1.867.108,NC_037641.1.858.6,NC_037643.1.827.1,NC_037645.1.991.30,NC_037643.1.1334.145,NC_037642.1.976.2,NC_037644.1.1672.1,NC_037652.1.159.6,NC_037643.1.1192.299,NC_037641.1.1457.16,NC_037644.1.473.22,NC_037645.1.1985.3,NC_037643.1.1192.280,NC_037643.1.1192.121,NC_037643.1.1192.99,NC_037645.1.240.18,NC_037645.1.991.121,NC_037643.1.1334.62,NC_037649.1.509.10,NC_037643.1.1334.45,NC_037643…
Cellular Component	GO:0030016	myofibril	143	473	4.82293e-15	NC_037643.1.1192.126,NC_037645.1.991.116,NC_037639.1.867.21,NC_037645.1.991.46,NC_037643.1.1192.99,NC_037643.1.1192.121,NC_037643.1.1192.280,NC_037639.1.867.102,NC_037643.1.1192.88,NC_037643.1.1192.183,NC_037645.1.991.61,NC_037639.1.867.108,NC_037645.1.991.157,NC_037643.1.1192.273,NC_037643.1.1192.178,NC_037643.1.1192.315,NC_037643.1.1192.299,NC_037645.1.991.62,NC_037643.1.1192.102,NC_037643.1.11…
Cellular Component	GO:0043292	contractile fiber	143	473	4.82293e-15	NC_037645.1.991.65,NC_037643.1.1192.324,NC_037643.1.1192.19,NC_037643.1.1192.84,NC_037643.1.1192.181,NC_037639.1.867.35,NC_037643.1.1192.128,NC_037643.1.1192.74,NC_037639.1.867.29,NC_037643.1.1192.208,NC_037643.1.1192.63,NC_037639.1.867.15,NC_037643.1.1192.142,NC_037643.1.1192.311,NC_037643.1.1192.160,NC_037643.1.1192.80,NC_037643.1.1192.28,NC_037643.1.1192.240,NC_037639.1.867.103,NC_037643.1.119…
Biological Process	GO:0006091	generation of precursor metabolites and energy	224	895	1.32388e-12	NC_037644.1.321.1,NC_001566.1.6.25,NC_037638.1.3902.5,NC_037647.1.804.33,NC_037651.1.976.79,NC_037638.1.2458.3,NC_037651.1.976.5,NC_037651.1.976.78,NC_037651.1.976.62,NC_037638.1.2666.9,NC_037649.1.608.9,NC_037645.1.894.26,NC_037651.1.976.58,NC_037644.1.178.3,NC_037645.1.894.19,NC_037651.1.238.1,NC_037638.1.2567.5,NC_037653.1.132.1,NC_037638.1.2568.34,NC_001566.1.6.26,NC_037647.1.804.66,NC_001566…
Molecular Function	GO:0003994	aconitate hydratase activity	50	114	1.6141e-12	NC_037651.1.976.5,NC_037651.1.976.37,NC_037651.1.976.85,NC_037651.1.976.78,NC_037652.1.811.15,NC_037651.1.976.95,NC_037651.1.976.62,NC_037651.1.976.10,NC_037652.1.811.7,NC_037651.1.976.58,NC_037651.1.976.27,NC_037651.1.976.44,NC_037651.1.976.9,NC_037651.1.976.35,NC_037651.1.976.88,NC_037651.1.976.80,NC_037652.1.811.3,NC_037651.1.976.50,NC_037651.1.976.46,NC_037651.1.976.79,NC_037652.1.811.11,NC_0…
Molecular Function	GO:0047780	citrate dehydratase activity	50	114	1.6141e-12	NC_037652.1.811.8,NC_037652.1.811.10,NC_037651.1.976.30,NC_037651.1.976.25,NC_037651.1.976.8,NC_037651.1.976.43,NC_037651.1.976.54,NC_037652.1.811.5,NC_037651.1.976.82,NC_037651.1.976.92,NC_037651.1.238.1,NC_037651.1.976.55,NC_037652.1.811.15,NC_037651.1.976.10,NC_037651.1.976.95,NC_037651.1.976.62,NC_037652.1.811.7,NC_037651.1.976.58,NC_037651.1.976.5,NC_037651.1.976.37,NC_037651.1.976.85,NC_037…
Cellular Component	GO:0032982	myosin filament	36	70	6.76054e-12	NC_037645.1.991.106,NC_037645.1.991.40,NC_037645.1.991.108,NC_037645.1.991.56,NC_037645.1.991.33,NC_037645.1.991.22,NC_037645.1.991.123,NC_037645.1.991.37,NC_037645.1.991.155,NC_037645.1.991.24,NC_037645.1.991.11,NC_037645.1.991.12,NC_037645.1.991.125,NC_037645.1.991.68,NC_037645.1.991.156,NC_037645.1.991.18,NC_037645.1.991.34,NC_037645.1.991.145,NC_037645.1.991.78,NC_037645.1.991.65,NC_037645.1.…
Molecular Function	GO:0003779	actin binding	275	1192	6.52916e-11	NC_037642.1.2069.4,NC_037644.1.473.6,NC_037648.1.1874.1,NC_037648.1.2214.14,NC_037645.1.991.28,NC_037645.1.991.51,NC_037648.1.1981.33,NC_037645.1.240.4,NC_037645.1.991.86,NC_037651.1.89.9,NC_037638.1.2981.1,NC_037645.1.276.44,NC_037648.1.1981.20,NC_037650.1.1000.4,NC_037642.1.1083.1,NC_037648.1.2214.18,NC_037640.1.880.7,NC_037638.1.3198.28,NC_037647.1.1591.1,NC_037645.1.991.37,NC_037638.1.919.4,N…
Biological Process	GO:0009060	aerobic respiration	128	486	3.0137e-09	NC_037649.1.608.6,NC_037651.1.976.37,NC_037644.1.178.4,NC_001566.1.6.37,NC_037645.1.1154.1,NC_037651.1.976.35,NC_001566.1.6.33,NC_037651.1.976.44,NC_001566.1.6.43,NC_037643.1.947.4,NC_037642.1.1768.6,NC_037652.1.388.1,NC_037651.1.976.88,NC_001566.1.6.48,NC_037640.1.4.1,NC_037646.1.605.5,NW_020555860.1.4.1,NC_037651.1.976.92,NC_037639.1.858.1,NC_037651.1.976.82,NC_001566.1.6.40,NC_037651.1.976.54,…
Molecular Function	GO:0003774	cytoskeletal motor activity	94	331	7.09337e-09	NC_037645.1.991.65,NC_037650.1.1000.16,NC_037645.1.991.50,NC_037648.1.1981.18,NC_037640.1.1412.21,NC_037645.1.991.202,NC_037645.1.991.34,NC_037642.1.1907.9,NC_037645.1.991.145,NC_037645.1.991.22,NC_037645.1.991.123,NC_037645.1.991.53,NC_037640.1.1412.15,NC_037641.1.1308.20,NC_037645.1.991.37,NC_037645.1.991.103,NC_037645.1.991.31,NC_037645.1.991.108,NC_037651.1.229.1,NC_037651.1.348.1,NC_037646.1…
Cellular Component	GO:0099081	supramolecular polymer	238	1052	7.47824e-09	NC_037651.1.650.4,NC_037643.1.1192.44,NC_037643.1.1192.222,NC_037643.1.1192.180,NC_037641.1.1799.2,NC_037645.1.991.108,NC_037639.1.867.91,NC_037643.1.1192.132,NC_037643.1.1192.242,NC_037643.1.1192.95,NC_037643.1.1192.230,NC_037645.1.991.37,NC_037645.1.991.123,NC_037649.1.509.2,NC_037645.1.991.22,NC_037645.1.991.34,NC_037645.1.991.145,NC_037643.1.2020.11,NC_037646.1.1688.39,NC_037645.1.991.50,NC_0…
Cellular Component	GO:0099512	supramolecular fiber	238	1052	7.47824e-09	NC_037643.1.929.3,NC_037643.1.1192.107,NC_037643.1.95.1,NC_037643.1.2020.12,NC_037649.1.509.9,NC_037649.1.509.13,NC_037641.1.1243.24,NC_037646.1.1305.16,NC_037645.1.991.43,NC_037640.1.407.18,NC_037641.1.400.4,NC_037643.1.1192.167,NC_037645.1.527.8,NC_037648.1.841.6,NC_037643.1.1192.200,NC_037643.1.1192.238,NC_037642.1.1484.2,NC_037643.1.1192.210,NC_037645.1.991.6,NC_037639.1.867.39,NC_037644.1.31…
Biological Process	GO:0003012	muscle system process	87	300	8.60276e-09	NC_037643.1.1192.122,NC_037643.1.1192.110,NC_037643.1.1192.323,NC_037643.1.1192.199,NC_037643.1.1192.262,NC_037643.1.1192.77,NC_037643.1.1192.264,NC_037643.1.1192.111,NC_037643.1.1192.207,NC_037643.1.1192.286,NC_037643.1.1192.314,NC_037643.1.1192.284,NC_037643.1.1192.206,NC_037643.1.1192.165,NC_037643.1.1192.175,NC_037643.1.1192.289,NC_037643.1.1192.49,NC_037643.1.1192.53,NC_037643.1.1192.301,NC_…
Biological Process	GO:0006936	muscle contraction	87	300	8.60276e-09	NC_037643.1.1192.301,NC_037643.1.1192.289,NC_037643.1.1192.53,NC_037643.1.1192.49,NC_037643.1.1192.48,NC_037643.1.1192.304,NC_037643.1.1192.78,NC_037643.1.1192.28,NC_037643.1.1192.240,NC_037643.1.1192.90,NC_037643.1.1192.212,NC_037643.1.1192.100,NC_037643.1.1192.323,NC_037643.1.1192.199,NC_037643.1.1192.262,NC_037643.1.1192.122,NC_037643.1.1192.110,NC_037643.1.1192.264,NC_037643.1.1192.77,NC_0376…
Biological Process	GO:0044057	regulation of system process	87	300	8.60276e-09	NC_037643.1.1192.126,NC_037643.1.1192.280,NC_037643.1.1192.99,NC_037643.1.1192.121,NC_037643.1.1192.101,NC_037643.1.1192.209,NC_037643.1.1192.173,NC_037643.1.1192.238,NC_037643.1.1192.200,NC_037643.1.1192.210,NC_037643.1.1192.88,NC_037643.1.1192.203,NC_037643.1.1192.183,NC_037643.1.1192.149,NC_037643.1.1192.317,NC_037643.1.1192.167,NC_037643.1.1192.178,NC_037643.1.1192.273,NC_037643.1.1192.315,NC…
Molecular Function	GO:0016887	ATP hydrolysis activity	206	887	8.78135e-09	NC_037638.1.418.25,NC_037638.1.418.128,NC_037652.1.1089.15,NC_037638.1.418.187,NC_037638.1.418.2,NC_037652.1.1089.19,NC_037647.1.877.2,NC_037652.1.1089.14,NC_037638.1.418.192,NC_037644.1.1387.14,NC_037643.1.60.4,NC_037653.1.653.2,NC_037647.1.1329.5,NC_037638.1.418.170,NC_037638.1.418.182,NC_037638.1.418.101,NC_037653.1.638.3,NC_037652.1.1089.22,NC_037638.1.418.204,NC_037652.1.1089.7,NC_037638.1.4…
Cellular Component	GO:0043228	non-membrane-bounded organelle	974	5197	8.80029e-09	NC_037653.1.908.5,NC_037645.1.991.80,NC_037645.1.991.101,NC_037647.1.1527.4,NC_037649.1.483.7,NC_037643.1.1192.189,NC_037645.1.996.3,NC_037642.1.1386.16,NC_037645.1.991.137,NC_037645.1.1985.8,NC_037638.1.2.8,NC_037642.1.1399.3,NC_037638.1.2875.1,NC_037647.1.1147.4,NC_037639.1.1944.12,NC_037643.1.1192.75,NC_037639.1.867.85,NC_037645.1.991.125,NC_037645.1.991.12,NC_037645.1.991.155,NC_037640.1.880.…
Cellular Component	GO:0043232	intracellular non-membrane-bounded organelle	974	5197	8.80029e-09	NC_037648.1.841.2,NC_037646.1.576.5,NC_037641.1.1240.12,NC_037643.1.1192.207,NC_037638.1.3621.13,NC_037642.1.997.4,NC_037641.1.361.2,NC_037643.1.1334.188,NC_037641.1.1141.4,NC_037643.1.2020.8,NC_037638.1.3005.3,NC_037643.1.1192.122,NC_037639.1.867.32,NC_037651.1.1113.1,NC_037647.1.1404.5,NC_037645.1.296.27,NC_037641.1.1240.2,NC_037649.1.110.3,NC_037641.1.1648.12,NC_037652.1.1187.29,NC_037638.1.79…
Biological Process	GO:0051239	regulation of multicellular organismal process	88	305	9.26062e-09	NC_037643.1.1192.262,NC_037643.1.1192.323,NC_037643.1.1192.199,NC_037643.1.1192.122,NC_037643.1.1192.110,NC_037643.1.1192.77,NC_037643.1.1192.264,NC_037643.1.1192.286,NC_037643.1.1192.207,NC_037643.1.1192.111,NC_037643.1.1192.165,NC_037643.1.1192.175,NC_037643.1.1192.206,NC_037643.1.1192.284,NC_037643.1.1192.314,NC_037643.1.1192.301,NC_037643.1.1192.53,NC_037643.1.1192.49,NC_037643.1.1192.289,NC_…
Cellular Component	GO:0099080	supramolecular complex	258	1163	1.17784e-08	NC_037649.1.509.4,NC_037641.1.210.2,NC_037643.1.1192.115,NC_037639.1.867.22,NC_037645.1.991.78,NC_037643.1.1192.170,NC_037641.1.1243.26,NC_037643.1.806.3,NC_037644.1.465.7,NC_037641.1.1799.10,NC_037643.1.1192.236,NC_037643.1.1192.169,NC_037645.1.991.62,NC_037643.1.1192.102,NC_037643.1.1192.315,NC_037638.1.3935.5,NC_037643.1.1192.273,NC_037643.1.1192.178,NC_037640.1.407.38,NC_037646.1.1305.14,NC_0…
Biological Process	GO:0006937	regulation of muscle contraction	86	298	1.33778e-08	NC_037643.1.1192.80,NC_037643.1.1192.44,NC_037643.1.1192.160,NC_037643.1.1192.180,NC_037643.1.1192.222,NC_037643.1.1192.311,NC_037643.1.1192.132,NC_037643.1.1192.242,NC_037643.1.1192.95,NC_037643.1.1192.142,NC_037643.1.1192.230,NC_037643.1.1192.63,NC_037643.1.1192.208,NC_037643.1.1192.74,NC_037643.1.1192.128,NC_037643.1.1192.181,NC_037643.1.1192.84,NC_037643.1.1192.324,NC_037643.1.1192.19,NC_0376…
Biological Process	GO:0090257	regulation of muscle system process	86	298	1.33778e-08	NC_037643.1.1192.44,NC_037643.1.1192.160,NC_037643.1.1192.80,NC_037643.1.1192.311,NC_037643.1.1192.242,NC_037643.1.1192.132,NC_037643.1.1192.180,NC_037643.1.1192.222,NC_037643.1.1192.230,NC_037643.1.1192.95,NC_037643.1.1192.142,NC_037643.1.1192.208,NC_037643.1.1192.63,NC_037643.1.1192.74,NC_037643.1.1192.128,NC_037643.1.1192.84,NC_037643.1.1192.181,NC_037643.1.1192.19,NC_037643.1.1192.324,NC_0376…
Biological Process	GO:0015980	energy derivation by oxidation of organic compounds	149	604	1.87302e-08	NC_037652.1.388.1,NC_001566.1.6.48,NC_037651.1.976.88,NC_001566.1.6.58,NC_037642.1.1768.6,NC_037645.1.894.10,NC_001566.1.6.43,NC_037643.1.947.4,NC_001566.1.6.33,NC_037651.1.976.35,NC_037645.1.1154.1,NC_037651.1.976.44,NC_037644.1.178.4,NC_001566.1.6.37,NC_037653.1.679.4,NC_037651.1.976.37,NC_037639.1.81.7,NC_037649.1.608.6,NC_037651.1.976.54,NC_037651.1.976.43,NC_037651.1.976.92,NC_037639.1.858.1…
Biological Process	GO:0045333	cellular respiration	129	506	2.15129e-08	NC_037644.1.178.7,NC_001566.1.6.30,NC_037651.1.976.18,NC_037651.1.976.29,NC_037643.1.428.10,NC_037651.1.976.34,NC_001566.1.6.31,NC_037651.1.976.83,NC_037643.1.428.5,NC_037641.1.75.4,NC_001566.1.6.41,NC_001566.1.6.15,NC_037651.1.576.1,NC_037640.1.969.1,NC_037651.1.976.25,NC_001566.1.6.28,NC_037646.1.605.4,NC_037647.1.722.20,NC_037640.1.36.6,NC_037646.1.605.2,NC_037651.1.976.8,NC_037640.1.1893.1,NC…
Cellular Component	GO:0005861	troponin complex	107	403	3.57871e-08	NC_037643.1.1192.110,NC_037639.1.867.32,NC_037643.1.1192.122,NC_037639.1.867.48,NC_037643.1.1192.262,NC_037643.1.1192.323,NC_037643.1.1192.199,NC_037643.1.1192.264,NC_037643.1.1192.77,NC_037639.1.867.93,NC_037639.1.867.37,NC_037639.1.867.59,NC_037643.1.1192.111,NC_037643.1.1192.207,NC_037643.1.1192.286,NC_037639.1.867.42,NC_037643.1.1192.284,NC_037639.1.867.20,NC_037643.1.1192.314,NC_037643.1.119…
Cellular Component	GO:0005865	striated muscle thin filament	107	403	3.57871e-08	NC_037643.1.1192.28,NC_037639.1.867.103,NC_037643.1.1192.212,NC_037643.1.1192.100,NC_037643.1.1192.90,NC_037643.1.1192.240,NC_037643.1.1192.301,NC_037643.1.1192.53,NC_037643.1.1192.49,NC_037643.1.1192.289,NC_037643.1.1192.304,NC_037643.1.1192.48,NC_037643.1.1192.78,NC_037643.1.1192.286,NC_037639.1.867.59,NC_037643.1.1192.111,NC_037643.1.1192.207,NC_037643.1.1192.165,NC_037643.1.1192.175,NC_037643…
Cellular Component	GO:0030017	sarcomere	107	403	3.57871e-08	NC_037643.1.1192.123,NC_037643.1.1192.274,NC_037643.1.1192.72,NC_037643.1.1192.151,NC_037643.1.1192.119,NC_037643.1.1192.236,NC_037639.1.867.67,NC_037643.1.1192.103,NC_037639.1.867.62,NC_037639.1.867.105,NC_037643.1.1192.169,NC_037639.1.867.85,NC_037643.1.1192.94,NC_037643.1.1192.75,NC_037643.1.1192.115,NC_037643.1.1192.298,NC_037643.1.1192.170,NC_037639.1.867.22,NC_037643.1.1192.189,NC_037643.1.…
Cellular Component	GO:0036379	myofilament	107	403	3.57871e-08	NC_037643.1.1192.151,NC_037643.1.1192.119,NC_037643.1.1192.236,NC_037639.1.867.67,NC_037643.1.1192.103,NC_037639.1.867.105,NC_037639.1.867.62,NC_037643.1.1192.169,NC_037643.1.1192.123,NC_037643.1.1192.274,NC_037643.1.1192.72,NC_037643.1.1192.189,NC_037643.1.1192.152,NC_037643.1.1192.316,NC_037643.1.1192.307,NC_037643.1.1192.313,NC_037643.1.1192.94,NC_037639.1.867.85,NC_037643.1.1192.75,NC_037643.…
Biological Process	GO:0003008	system process	116	447	3.83407e-08	NC_037639.1.1899.11,NC_037643.1.1192.167,NC_037643.1.1192.178,NC_037643.1.1192.273,NC_037643.1.1192.315,NW_020555869.1.3.5,NC_037643.1.1192.107,NC_037643.1.1192.102,NC_037638.1.3527.6,NC_037643.1.1192.299,NC_037643.1.1192.126,NC_037643.1.1192.280,NC_037643.1.1192.101,NC_037643.1.1192.99,NC_037643.1.1192.121,NC_037643.1.1192.173,NC_037643.1.1192.209,NC_037643.1.1192.238,NC_037643.1.1192.200,NC_037…
Biological Process	GO:0046034	ATP metabolic process	133	531	4.07025e-08	NC_037648.1.1924.1,NC_037644.1.321.3,NC_037638.1.2568.10,NC_037652.1.119.28,NC_037638.1.2567.2,NC_037638.1.116.1,NC_037647.1.804.5,NC_037638.1.2568.23,NC_037652.1.806.8,NC_037638.1.3284.1,NC_037640.1.1.76,NC_037643.1.160.7,NC_037652.1.983.6,NC_037647.1.804.12,NC_037641.1.287.4,NC_037652.1.119.7,NC_037652.1.119.21,NC_037652.1.119.10,NC_037652.1.119.23,NC_001566.1.6.21,NC_037643.1.947.13,NC_037652.…
Molecular Function	GO:0003993	acid phosphatase activity	46	130	4.89506e-08	NC_037642.1.973.18,NC_037642.1.973.8,NC_037642.1.973.40,NC_037642.1.973.4,NC_037642.1.973.36,NC_037642.1.973.52,NC_037642.1.973.50,NC_037645.1.1960.11,NC_037642.1.973.48,NC_037642.1.2046.1,NC_037642.1.973.27,NC_037642.1.973.51,NC_037642.1.2051.1,NC_037642.1.973.46,NC_037651.1.1344.16,NC_037642.1.973.37,NC_037642.1.973.31,NC_037642.1.973.26,NC_037642.1.973.45,NC_037642.1.973.38,NC_037642.1.973.43,…
Biological Process	GO:0006099	tricarboxylic acid cycle	80	283	1.09942e-07	NC_037643.1.428.5,NC_037651.1.976.83,NC_037640.1.969.1,NC_037651.1.976.69,NC_037651.1.576.1,NC_037640.1.1651.1,NC_037651.1.976.20,NC_037651.1.976.24,NC_037642.1.1768.17,NC_037651.1.976.101,NC_037644.1.178.7,NC_037651.1.976.34,NC_037649.1.1413.5,NC_037651.1.976.17,NC_037643.1.428.10,NC_037651.1.976.18,NC_037651.1.976.29,NC_037644.1.178.11,NC_037651.1.976.48,NC_037641.1.976.11,NC_037649.1.608.10,NC…
Cellular Component	GO:0032991	protein-containing complex	1278	7113	5.29569e-07	NC_037641.1.1308.10,NC_037639.1.867.37,NC_037641.1.1838.2,NC_037646.1.1688.12,NC_037638.1.2836.18,NC_037653.1.978.2,NC_037648.1.1061.4,NC_037653.1.420.18,NC_037645.1.991.126,NC_037643.1.1334.164,NC_037646.1.1680.3,NC_037646.1.1049.6,NC_037644.1.1472.24,NC_037640.1.359.2,NC_037648.1.1099.6,NC_037652.1.924.3,NC_037648.1.1981.8,NC_037638.1.2669.36,NC_037643.1.2319.15,NC_037649.1.464.3,NC_037642.1.53…
Molecular Function	GO:0051539	4 iron, 4 sulfur cluster binding	81	303	1.12526e-06	NC_037651.1.976.101,NC_037646.1.1231.1,NC_037650.1.257.1,NC_037644.1.1530.3,NC_037651.1.976.24,NC_037651.1.976.20,NC_037640.1.1092.31,NC_037638.1.1984.10,NC_037644.1.1530.4,NC_037646.1.874.6,NC_037638.1.2658.16,NC_037651.1.976.34,NC_037651.1.976.17,NC_037651.1.976.18,NC_037651.1.976.48,NC_037651.1.976.29,NC_037647.1.697.10,NC_037651.1.976.83,NC_037651.1.976.69,NC_037640.1.969.1,NC_037640.1.1651.1…
Molecular Function	GO:0016836	hydro-lyase activity	79	297	1.86423e-06	NC_037647.1.585.1,NC_037651.1.976.36,NC_037651.1.976.22,NC_037645.1.1120.14,NC_037648.1.1880.14,NC_037650.1.113.8,NC_037647.1.1431.3,NC_037642.1.1412.4,NC_037651.1.976.94,NC_037650.1.113.7,NC_037648.1.1880.11,NC_037647.1.1431.8,NC_037640.1.232.8,NC_037651.1.976.56,NC_037651.1.976.61,NC_037651.1.976.99,NC_037651.1.976.72,NC_037647.1.1431.14,NC_037648.1.1819.9,NC_037651.1.976.79,NC_037651.1.976.88,…
Biological Process	GO:0019674	NAD metabolic process	20	44	3.8467e-06	NC_037643.1.1447.14,NC_037651.1.1320.58,NC_037643.1.1447.7,NC_037651.1.1320.6,NC_037643.1.1447.3,NC_037643.1.1447.9,NC_037643.1.1447.13,NC_037643.1.1447.2,NC_037643.1.1447.16,NC_037651.1.1320.59,NC_037651.1.1320.20,NC_037651.1.1320.12,NC_037643.1.1447.10,NC_037651.1.1320.61,NC_037643.1.1447.15,NC_037643.1.1447.6,NC_037643.1.1447.17,NC_037643.1.1447.4,NC_037643.1.1447.12,NC_037643.1.1447.11
Molecular Function	GO:0016835	carbon-oxygen lyase activity	79	303	4.23244e-06	NC_037651.1.976.83,NC_037646.1.769.9,NC_037652.1.646.1,NC_037651.1.976.69,NC_037646.1.769.2,NC_037651.1.976.101,NC_037651.1.976.20,NC_037651.1.976.24,NC_037651.1.976.29,NC_037651.1.976.48,NC_037651.1.976.18,NC_037648.1.1880.13,NC_037651.1.976.17,NC_037651.1.976.34,NC_037652.1.811.7,NC_037651.1.976.10,NC_037651.1.976.95,NC_037651.1.976.85,NC_037640.1.233.18,NC_037652.1.811.3,NC_037651.1.976.50,NC_…
Cellular Component	GO:0033178	proton-transporting two-sector ATPase complex, catalytic domain	42	133	5.51802e-06	NC_037651.1.1348.20,NC_037638.1.2832.14,NC_037642.1.26.6,NC_037651.1.1348.29,NC_037652.1.983.1,NC_037643.1.1054.5,NC_037638.1.2832.16,NC_037651.1.1348.22,NC_037642.1.1482.5,NC_037651.1.1348.17,NC_037651.1.1348.26,NC_037649.1.464.1,NC_037651.1.1348.25,NC_037651.1.1348.32,NC_037646.1.1643.4,NC_037643.1.1054.15,NC_037642.1.1482.8,NC_037638.1.2832.17,NC_037642.1.1482.19,NC_037651.1.1348.13,NC_037647.…
Molecular Function	GO:0009678	pyrophosphate hydrolysis-driven proton transmembrane transporter activity	27	71	5.76441e-06	NC_037646.1.1217.1,NC_037651.1.1348.22,NC_037651.1.1348.21,NC_037651.1.1348.27,NC_037651.1.1348.6,NC_037651.1.1348.28,NC_037651.1.1348.3,NC_037651.1.1348.17,NC_037643.1.1054.3,NC_037651.1.1348.20,NC_037651.1.1348.29,NC_037642.1.26.6,NC_037643.1.1054.5,NC_037651.1.1348.24,NC_037651.1.1348.15,NC_037642.1.26.3,NC_037651.1.1348.19,NC_037651.1.1348.13,NC_037643.1.1054.4,NC_037651.1.1348.26,NC_037651.1…
Molecular Function	GO:0042625	ATPase-coupled ion transmembrane transporter activity	27	71	5.76441e-06	NC_037651.1.1348.19,NC_037651.1.1348.13,NC_037651.1.1348.24,NC_037642.1.26.3,NC_037651.1.1348.15,NC_037646.1.1643.4,NC_037651.1.1348.32,NC_037643.1.1054.15,NC_037651.1.1348.16,NC_037643.1.1054.4,NC_037651.1.1348.8,NC_037651.1.1348.26,NC_037651.1.1348.18,NC_037651.1.1348.25,NC_037651.1.1348.3,NC_037651.1.1348.28,NC_037651.1.1348.17,NC_037643.1.1054.3,NC_037651.1.1348.21,NC_037651.1.1348.22,NC_0376…
Molecular Function	GO:0044769	ATPase activity, coupled to transmembrane movement of ions, rotational mechanism	27	71	5.76441e-06	NC_037643.1.1054.5,NC_037642.1.26.6,NC_037651.1.1348.29,NC_037651.1.1348.20,NC_037651.1.1348.17,NC_037643.1.1054.3,NC_037651.1.1348.3,NC_037651.1.1348.28,NC_037651.1.1348.6,NC_037651.1.1348.27,NC_037651.1.1348.22,NC_037651.1.1348.21,NC_037646.1.1217.1,NC_037651.1.1348.16,NC_037643.1.1054.15,NC_037651.1.1348.32,NC_037646.1.1643.4,NC_037651.1.1348.25,NC_037651.1.1348.18,NC_037651.1.1348.26,NC_03765…
Molecular Function	GO:0046961	proton-transporting ATPase activity, rotational mechanism	27	71	5.76441e-06	NC_037643.1.1054.15,NC_037651.1.1348.16,NC_037646.1.1643.4,NC_037651.1.1348.32,NC_037651.1.1348.18,NC_037651.1.1348.25,NC_037643.1.1054.4,NC_037651.1.1348.26,NC_037651.1.1348.8,NC_037651.1.1348.13,NC_037651.1.1348.19,NC_037651.1.1348.15,NC_037642.1.26.3,NC_037651.1.1348.24,NC_037643.1.1054.5,NC_037642.1.26.6,NC_037651.1.1348.29,NC_037651.1.1348.20,NC_037651.1.1348.17,NC_037643.1.1054.3,NC_037651.…
Biological Process	GO:0006741	NADP biosynthetic process	20	45	5.88654e-06	NC_037643.1.1447.13,NC_037643.1.1447.9,NC_037651.1.1320.59,NC_037643.1.1447.2,NC_037643.1.1447.16,NC_037651.1.1320.6,NC_037643.1.1447.14,NC_037643.1.1447.7,NC_037651.1.1320.58,NC_037643.1.1447.3,NC_037643.1.1447.4,NC_037643.1.1447.17,NC_037643.1.1447.15,NC_037643.1.1447.6,NC_037643.1.1447.12,NC_037643.1.1447.11,NC_037651.1.1320.20,NC_037651.1.1320.12,NC_037643.1.1447.10,NC_037651.1.1320.61
Molecular Function	GO:0016817	hydrolase activity, acting on acid anhydrides	398	2038	6.57873e-06	NC_037638.1.3904.9,NC_037641.1.1221.4,NC_037638.1.3239.4,NC_037638.1.4001.13,NC_037648.1.2162.1,NC_037642.1.935.40,NC_037638.1.418.153,NC_037638.1.418.58,NC_037647.1.1329.12,NC_037648.1.2040.9,NC_037638.1.418.210,NC_037641.1.1660.8,NC_037653.1.101.1,NC_037646.1.958.1,NC_037644.1.920.14,NC_037643.1.316.7,NC_037641.1.859.12,NC_037639.1.433.15,NC_037638.1.418.51,NC_037650.1.908.7,NC_037652.1.1089.37…
Biological Process	GO:0006096	glycolytic process	64	235	7.36342e-06	NC_037653.1.651.3,NC_037653.1.651.12,NC_037647.1.804.60,NC_037653.1.651.9,NC_037638.1.2568.38,NC_037650.1.113.7,NC_037641.1.287.13,NC_037652.1.119.25,NC_037650.1.113.8,NC_037647.1.804.39,NC_037638.1.2665.9,NC_037653.1.651.13,NC_037641.1.287.15,NC_037638.1.2568.25,NC_037647.1.804.66,NC_037652.1.806.12,NC_037638.1.2666.7,NC_037647.1.804.42,NC_037638.1.2567.5,NC_037638.1.2568.34,NC_037638.1.2666.9,N…
Biological Process	GO:0006165	nucleoside diphosphate phosphorylation	64	235	7.36342e-06	NC_037638.1.2568.25,NC_037641.1.287.15,NC_037653.1.651.13,NC_037638.1.2665.9,NC_037652.1.119.25,NC_037650.1.113.8,NC_037647.1.804.39,NC_037641.1.287.13,NC_037650.1.113.7,NC_037638.1.2568.38,NC_037653.1.651.9,NC_037647.1.804.60,NC_037653.1.651.12,NC_037653.1.651.3,NC_037638.1.2567.6,NC_037647.1.804.28,NC_037647.1.804.33,NC_037644.1.321.1,NC_037647.1.804.53,NC_037652.1.119.22,NC_037653.1.614.2,NC_0…
Biological Process	GO:0006757	ATP generation from ADP	64	235	7.36342e-06	NC_037652.1.806.8,NC_037638.1.2565.1,NC_037638.1.2568.23,NC_037653.1.651.14,NC_037638.1.2567.7,NC_037638.1.2568.16,NC_037647.1.804.2,NC_037644.1.321.3,NC_037652.1.119.28,NC_037638.1.2568.10,NC_037647.1.804.5,NC_037638.1.2567.2,NC_037641.1.287.8,NC_037647.1.804.44,NC_037638.1.2665.5,NC_037647.1.804.59,NC_037652.1.806.4,NC_037638.1.2568.41,NC_037638.1.2665.3,NC_037647.1.804.38,NC_037647.1.804.48,NC…
Biological Process	GO:0046939	nucleotide phosphorylation	64	235	7.36342e-06	NC_037652.1.806.12,NC_037638.1.2666.7,NC_037647.1.804.66,NC_037638.1.2568.34,NC_037647.1.804.42,NC_037638.1.2567.5,NC_037638.1.2666.9,NC_037638.1.2568.3,NC_037652.1.119.22,NC_037653.1.614.2,NC_037647.1.804.53,NC_037647.1.804.33,NC_037647.1.804.28,NC_037638.1.2567.6,NC_037644.1.321.1,NC_037653.1.651.3,NC_037653.1.651.12,NC_037653.1.651.9,NC_037647.1.804.60,NC_037641.1.287.13,NC_037652.1.119.25,NC_…
Biological Process	GO:0009132	nucleoside diphosphate metabolic process	66	246	9.16212e-06	NC_037638.1.2666.7,NC_037652.1.806.12,NC_037647.1.804.66,NC_037638.1.2568.34,NC_037638.1.2567.5,NC_037647.1.804.42,NC_037653.1.614.2,NC_037652.1.119.22,NC_037647.1.804.53,NC_037638.1.2666.9,NC_037638.1.2568.3,NC_037647.1.804.28,NC_037638.1.2567.6,NC_037647.1.804.33,NC_037644.1.321.1,NC_037653.1.651.12,NC_037653.1.651.3,NC_037653.1.651.9,NC_037647.1.804.60,NC_037647.1.804.39,NC_037652.1.119.25,NC_…
Biological Process	GO:0042407	cristae formation	9	12	9.16972e-06	NC_037653.1.420.30,NC_037653.1.420.24,NC_037653.1.420.35,NC_037653.1.420.26,NC_037653.1.420.20,NC_037653.1.420.21,NC_037653.1.420.18,NC_037653.1.420.25,NC_037653.1.420.31
Biological Process	GO:0009135	purine nucleoside diphosphate metabolic process	65	242	1.0242e-05	NC_037638.1.2565.1,NC_037652.1.806.8,NC_037638.1.2568.23,NC_037653.1.651.14,NC_037638.1.2568.16,NC_037638.1.2567.7,NC_037647.1.804.2,NC_037644.1.321.3,NC_037652.1.119.28,NC_037638.1.2568.10,NC_037647.1.804.5,NC_037638.1.2567.2,NC_037641.1.287.8,NC_037638.1.2665.5,NC_037647.1.804.59,NC_037647.1.804.44,NC_037652.1.806.4,NC_037638.1.2568.41,NC_037647.1.804.38,NC_037638.1.2665.3,NC_037647.1.804.69,NC…
Biological Process	GO:0009179	purine ribonucleoside diphosphate metabolic process	65	242	1.0242e-05	NC_037652.1.119.19,NC_037652.1.119.20,NC_037646.1.1402.4,NC_037638.1.2568.33,NC_037647.1.804.48,NC_037647.1.804.69,NC_037638.1.2665.3,NC_037647.1.804.38,NC_037638.1.2568.41,NC_037652.1.806.4,NC_037647.1.804.44,NC_037638.1.2665.5,NC_037647.1.804.59,NC_037641.1.287.8,NC_037638.1.2568.4,NC_037652.1.119.10,NC_037652.1.119.23,NC_037652.1.119.7,NC_037652.1.119.21,NC_037638.1.2567.1,NC_037641.1.287.4,NC…
Biological Process	GO:0009185	ribonucleoside diphosphate metabolic process	65	242	1.0242e-05	NC_037638.1.2666.9,NC_037638.1.2568.3,NC_037653.1.614.2,NC_037652.1.119.22,NC_037647.1.804.53,NC_037644.1.321.1,NC_037647.1.804.33,NC_037647.1.804.28,NC_037638.1.2567.6,NC_037647.1.804.66,NC_037652.1.806.12,NC_037638.1.2666.7,NC_037647.1.804.42,NC_037638.1.2567.5,NC_037638.1.2568.34,NC_037638.1.2568.38,NC_037650.1.113.7,NC_037641.1.287.13,NC_037652.1.119.25,NC_037650.1.113.8,NC_037647.1.804.39,NC…
Biological Process	GO:0046031	ADP metabolic process	65	242	1.0242e-05	NC_037638.1.2568.28,NC_037652.1.119.29,NC_037641.1.287.4,NC_037647.1.804.12,NC_037638.1.2567.1,NC_037652.1.119.21,NC_037652.1.119.7,NC_037652.1.119.23,NC_037652.1.119.10,NC_037638.1.2568.4,NC_037641.1.287.8,NC_037647.1.804.59,NC_037638.1.2665.5,NC_037647.1.804.44,NC_037652.1.806.4,NC_037638.1.2568.41,NC_037647.1.804.38,NC_037638.1.2665.3,NC_037647.1.804.69,NC_037647.1.804.48,NC_037638.1.2568.33,N…
Cellular Component	GO:0045261	proton-transporting ATP synthase complex, catalytic core F(1)	26	69	1.03488e-05	NC_037651.1.1348.26,NC_037651.1.1348.8,NC_037651.1.1348.25,NC_037651.1.1348.18,NC_037649.1.464.1,NC_037651.1.1348.32,NC_037651.1.1348.16,NC_037651.1.1348.24,NC_037651.1.1348.15,NC_037638.1.2832.17,NC_037651.1.1348.19,NC_037647.1.1507.6,NC_037651.1.1348.13,NC_037651.1.1348.20,NC_037638.1.2832.2,NC_037638.1.2832.14,NC_037651.1.1348.29,NC_037651.1.1348.27,NC_037651.1.1348.22,NC_037638.1.2832.16,NC_0…
Molecular Function	GO:0016818	hydrolase activity, acting on acid anhydrides, in phosphorus-containing anhydrides	393	2023	1.22593e-05	NC_037638.1.418.194,NC_037641.1.858.10,NC_037638.1.418.224,NC_037652.1.1089.18,NC_037652.1.411.4,NC_037644.1.1387.2,NC_037652.1.577.2,NC_037642.1.1432.38,NC_037641.1.1221.6,NC_037643.1.1411.6,NC_037652.1.1089.13,NC_037653.1.938.7,NC_037651.1.446.3,NC_037643.1.749.5,NC_037641.1.1661.1,NC_037652.1.1089.31,NC_037643.1.418.8,NC_037644.1.317.1,NC_037638.1.418.61,NC_037638.1.3271.15,NC_037649.1.80.1,NC…
Molecular Function	GO:0017111	nucleoside-triphosphatase activity	368	1882	1.28803e-05	NC_037638.1.418.180,NC_037638.1.418.213,NC_037652.1.1089.44,NC_037638.1.418.77,NC_037639.1.105.8,NC_037640.1.1889.6,NC_037648.1.2048.2,NC_037647.1.759.10,NC_037645.1.996.8,NC_037642.1.1034.4,NC_037642.1.1432.22,NC_037648.1.1742.5,NC_037641.1.1221.11,NC_037641.1.859.15,NC_037642.1.1432.8,NC_037642.1.935.34,NC_037646.1.809.2,NC_037650.1.264.8,NC_037642.1.935.43,NC_037643.1.2020.8,NC_037652.1.1089.3…
Molecular Function	GO:0016462	pyrophosphatase activity	380	1954	1.54031e-05	NC_037641.1.1660.4,NC_037638.1.418.14,NC_037641.1.1799.7,NC_037638.1.717.20,NC_037651.1.446.1,NC_037647.1.657.2,NC_037641.1.1765.21,NC_037638.1.1209.4,NC_037652.1.1089.30,NC_037647.1.657.4,NC_037638.1.418.228,NC_037651.1.997.5,NC_037638.1.3877.4,NC_037648.1.1742.4,NC_037638.1.418.223,NC_037641.1.859.9,NC_037641.1.210.4,NC_037647.1.759.2,NC_037652.1.1089.2,NC_037641.1.1799.9,NC_037638.1.418.63,NC_…
Biological Process	GO:0016310	phosphorylation	77	306	2.15522e-05	NC_037638.1.2568.28,NC_037652.1.119.29,NC_037641.1.287.4,NC_037647.1.804.12,NC_037638.1.2567.1,NC_037652.1.119.21,NC_037652.1.119.7,NC_037640.1.557.3,NC_037652.1.119.23,NC_037652.1.119.10,NC_037638.1.2568.4,NC_037640.1.557.2,NC_037641.1.287.8,NC_037638.1.2665.5,NC_037648.1.667.7,NC_037647.1.804.59,NC_037647.1.804.44,NC_037652.1.806.4,NC_037638.1.2568.41,NC_037647.1.804.38,NC_037638.1.2665.3,NC_03…
Molecular Function	GO:0015252	proton channel activity	28	80	2.40764e-05	NC_037651.1.1348.19,NC_037647.1.1507.6,NC_037651.1.1348.13,NC_037651.1.1348.24,NC_037651.1.1348.15,NC_037638.1.2832.17,NC_037646.1.1643.4,NC_037651.1.1348.32,NC_037651.1.1348.16,NC_037651.1.1348.26,NC_037651.1.1348.8,NC_037651.1.1348.25,NC_037651.1.1348.18,NC_037649.1.464.1,NC_037651.1.1348.28,NC_037651.1.1348.3,NC_037651.1.1348.17,NC_037639.1.793.3,NC_037651.1.1348.27,NC_037651.1.1348.21,NC_0376…
Molecular Function	GO:0046933	proton-transporting ATP synthase activity, rotational mechanism	28	80	2.40764e-05	NC_037649.1.464.1,NC_037651.1.1348.18,NC_037651.1.1348.25,NC_037651.1.1348.26,NC_037651.1.1348.8,NC_037651.1.1348.16,NC_037646.1.1643.4,NC_037651.1.1348.32,NC_037638.1.2832.17,NC_037651.1.1348.15,NC_037651.1.1348.24,NC_037651.1.1348.13,NC_037647.1.1507.6,NC_037651.1.1348.19,NC_037638.1.2832.14,NC_037638.1.2832.2,NC_037651.1.1348.20,NC_037651.1.1348.29,NC_037649.1.464.3,NC_037651.1.1348.6,NC_03763…
Molecular Function	GO:0051536	iron-sulfur cluster binding	113	490	2.41897e-05	NC_037640.1.34.2,NC_037651.1.976.58,NC_037651.1.976.62,NC_037652.1.811.15,NC_037651.1.976.78,NC_037646.1.422.2,NC_037640.1.400.10,NC_037649.1.482.2,NC_037651.1.976.37,NC_037644.1.780.1,NC_037651.1.976.5,NC_037651.1.976.79,NC_037651.1.976.88,NC_037651.1.976.35,NC_037651.1.976.44,NC_037638.1.2658.1,NC_037651.1.976.30,NC_037652.1.811.8,NC_037638.1.1984.12,NC_037651.1.976.92,NC_037651.1.976.82,NC_037…
Molecular Function	GO:0051540	metal cluster binding	113	490	2.41897e-05	NC_037638.1.2658.16,NC_037646.1.874.6,NC_037640.1.349.5,NC_037651.1.976.17,NC_037651.1.976.34,NC_037651.1.976.48,NC_037651.1.976.29,NC_037651.1.976.18,NC_037646.1.1231.1,NC_037651.1.976.101,NC_037640.1.1092.31,NC_037651.1.976.20,NC_037651.1.976.24,NC_037640.1.1066.25,NC_037650.1.257.1,NC_037644.1.1530.3,NC_037639.1.230.3,NC_037644.1.1530.4,NC_037638.1.1984.10,NC_037640.1.1066.2,NC_037651.1.976.69…
Biological Process	GO:0006090	pyruvate metabolic process	77	307	2.43181e-05	NC_037639.1.2143.4,NC_037653.1.651.9,NC_037648.1.885.5,NC_037647.1.804.60,NC_037649.1.886.28,NC_037649.1.886.20,NC_037653.1.651.12,NC_037653.1.651.3,NC_037649.1.886.8,NC_037638.1.2568.25,NC_037641.1.287.15,NC_037638.1.2665.9,NC_037653.1.651.13,NC_037647.1.804.39,NC_037652.1.119.25,NC_037650.1.113.8,NC_037641.1.287.13,NC_037649.1.886.26,NC_037650.1.113.7,NC_037638.1.2568.38,NC_037638.1.2568.34,NC_…
Molecular Function	GO:0008092	cytoskeletal protein binding	351	1801	2.6672e-05	NC_037647.1.322.6,NC_037647.1.742.1,NC_037645.1.643.6,NC_037642.1.2069.27,NC_037648.1.662.1,NC_037648.1.2214.72,NC_037645.1.991.46,NC_037642.1.1083.18,NC_037653.1.250.5,NC_037648.1.2214.74,NC_037647.1.1255.2,NC_037643.1.1702.8,NC_037645.1.991.62,NC_037638.1.3527.6,NC_037639.1.731.10,NC_037645.1.991.19,NC_037648.1.1162.4,NC_037638.1.3935.5,NC_037645.1.991.134,NC_037646.1.1305.14,NC_037645.1.240.2,…
Biological Process	GO:0006739	NADP metabolic process	28	82	4.02517e-05	NC_037649.1.606.1,NC_037651.1.1320.6,NC_037643.1.1447.14,NC_037643.1.1447.7,NC_037651.1.1320.58,NC_037643.1.1447.3,NC_037643.1.1447.13,NC_037643.1.1447.9,NC_037651.1.1320.59,NC_037643.1.1447.2,NC_037649.1.606.8,NC_037643.1.1447.16,NC_037651.1.1320.12,NC_037651.1.1320.20,NC_037649.1.606.11,NC_037638.1.2662.3,NC_037643.1.1447.10,NC_037652.1.1085.5,NC_037652.1.1085.2,NC_037651.1.1320.61,NC_037649.1.…
Cellular Component	GO:0045277	respiratory chain complex IV	27	78	4.17474e-05	NC_001566.1.6.40,NC_001566.1.6.49,NC_001566.1.6.26,NC_001566.1.6.34,NC_001566.1.6.30,NC_001566.1.6.28,NC_001566.1.6.42,NC_001566.1.6.54,NC_001566.1.6.35,NC_001566.1.6.32,NC_001566.1.6.25,NC_001566.1.6.38,NC_001566.1.6.33,NC_001566.1.6.18,NC_001566.1.6.43,NC_001566.1.6.41,NC_001566.1.6.15,NC_037640.1.1415.4,NC_001566.1.6.44,NC_001566.1.6.48,NC_001566.1.6.7,NC_001566.1.6.31,NC_001566.1.6.52,NC_0015…
Cellular Component	GO:0016469	proton-transporting two-sector ATPase complex	78	319	5.4836e-05	NW_020555876.1.1.39,NC_037651.1.1348.20,NC_037643.1.1054.5,NC_037652.1.983.1,NC_037642.1.26.6,NC_037645.1.1185.19,NC_037645.1.1185.17,NC_037638.1.2832.16,NC_037644.1.1472.10,NC_037651.1.1348.17,NC_037644.1.1472.3,NC_037641.1.1838.2,NC_037651.1.1348.25,NC_037639.1.221.13,NC_037649.1.464.1,NC_037651.1.1415.5,NC_037638.1.2832.17,NC_037645.1.1185.14,NC_037642.1.1482.8,NC_037647.1.1507.6,NC_037651.1.1…
Biological Process	GO:0006753	nucleoside phosphate metabolic process	205	997	5.90831e-05	NC_037638.1.2568.38,NW_020555876.1.1.35,NC_037652.1.531.2,NC_037644.1.1621.5,NC_037644.1.1621.9,NC_037649.1.886.26,NC_037640.1.2067.3,NC_037652.1.119.25,NC_037647.1.804.39,NC_037650.1.113.8,NC_037643.1.1447.17,NC_037651.1.415.12,NC_037653.1.651.13,NC_037638.1.2665.9,NC_037649.1.886.8,NC_037643.1.1447.16,NC_037653.1.651.3,NC_037645.1.723.2,NC_037638.1.2123.17,NC_037651.1.415.29,NC_037649.1.886.20,…
Biological Process	GO:0009117	nucleotide metabolic process	205	997	5.90831e-05	NC_037651.1.1320.20,NC_037638.1.2567.1,NC_037643.1.1447.10,NC_037638.1.2568.28,NC_037642.1.775.11,NC_037652.1.119.29,NC_037638.1.2123.10,NC_037639.1.1711.21,NC_037642.1.775.1,NC_037643.1.1447.6,NC_037651.1.573.21,NC_037638.1.2568.4,NC_037644.1.203.4,NC_037649.1.886.9,NC_037651.1.1320.58,NC_037652.1.806.4,NC_037638.1.2665.5,NC_037638.1.3744.11,NC_037647.1.804.44,NC_037647.1.804.69,NC_037648.1.1744…
Biological Process	GO:0016052	carbohydrate catabolic process	86	362	7.13073e-05	NC_037638.1.2568.25,NC_037647.1.1354.7,NC_037647.1.1354.6,NC_037641.1.287.15,NC_037653.1.651.13,NC_037638.1.1457.2,NC_037638.1.2665.9,NC_037650.1.113.8,NC_037652.1.119.25,NC_037647.1.804.39,NC_037641.1.287.13,NC_037646.1.1613.12,NC_037650.1.113.7,NC_037638.1.2568.38,NC_037653.1.651.9,NC_037647.1.804.60,NC_037646.1.1614.3,NC_037638.1.1457.11,NC_037638.1.459.3,NC_037653.1.651.12,NC_037653.1.651.3,N…
Molecular Function	GO:0015078	proton transmembrane transporter activity	115	516	9.47863e-05	NC_037644.1.1472.4,NC_037643.1.1054.15,NC_037639.1.620.1,NC_037646.1.1643.4,NC_037651.1.1348.32,NC_037644.1.1472.48,NC_037651.1.1348.26,NC_037642.1.1482.19,NC_037643.1.2257.9,NC_037643.1.89.12,NC_001566.1.6.44,NC_001566.1.6.38,NC_001566.1.6.18,NC_001566.1.6.28,NC_037644.1.1472.18,NC_037651.1.1348.29,NC_037638.1.2832.14,NC_037644.1.1472.43,NC_037640.1.1.76,NC_037641.1.1496.1,NC_037644.1.1472.47,NC…
Cellular Component	GO:0045259	proton-transporting ATP synthase complex	42	149	0.00010943	NC_037651.1.1348.3,NC_037651.1.1348.28,NC_037645.1.1185.7,NC_037649.1.464.3,NC_037645.1.1185.10,NC_037651.1.1348.6,NC_037651.1.1348.21,NC_037647.1.939.1,NC_037651.1.1348.27,NC_037638.1.284.1,NC_037645.1.1185.28,NC_037638.1.2832.2,NC_037651.1.1348.19,NC_037651.1.1348.15,NC_037651.1.1348.24,NC_037638.1.116.4,NC_037651.1.1348.16,NC_037643.1.752.1,NW_020555876.1.1.35,NC_037651.1.1348.18,NC_037651.1.1…
Cellular Component	GO:0061617	MICOS complex	10	18	0.000133039	NC_037653.1.420.26,NC_037653.1.420.20,NC_037638.1.2297.1,NC_037653.1.420.21,NC_037653.1.420.25,NC_037653.1.420.18,NC_037653.1.420.31,NC_037653.1.420.30,NC_037653.1.420.24,NC_037653.1.420.35
Molecular Function	GO:0022853	active ion transmembrane transporter activity	132	614	0.000166209	NC_037642.1.579.1,NC_037642.1.1501.74,NC_037649.1.432.14,NC_037649.1.190.2,NC_037648.1.50.12,NC_037642.1.149.2,NC_001566.1.6.25,NC_037651.1.1348.13,NC_037642.1.1501.82,NC_001566.1.6.26,NC_037638.1.1961.4,NC_037651.1.1348.20,NC_037642.1.1501.83,NC_037649.1.432.45,NC_037648.1.1399.6,NC_001566.1.6.42,NC_037642.1.1501.53,NC_001566.1.6.35,NC_037642.1.26.6,NC_037651.1.417.4,NC_037642.1.1501.57,NC_03765…
Biological Process	GO:0055072	iron ion homeostasis	41	149	0.000231099	NC_037652.1.811.3,NC_037652.1.811.11,NC_037651.1.368.11,NC_037651.1.1082.10,NC_037652.1.1291.31,NC_037652.1.811.15,NC_037652.1.811.7,NC_037652.1.1291.93,NC_037652.1.1291.62,NC_037651.1.1082.20,NC_037652.1.1291.19,NC_037652.1.1291.30,NC_037652.1.1291.39,NC_037652.1.1291.59,NC_037652.1.1291.7,NC_037652.1.1291.91,NC_037652.1.1291.10,NC_037652.1.1291.51,NC_037652.1.811.5,NC_037652.1.1291.85,NC_037652…
Molecular Function	GO:0019829	ATPase-coupled cation transmembrane transporter activity	63	257	0.000247992	NC_037646.1.1373.7,NC_037642.1.1501.38,NC_037651.1.1348.19,NC_037642.1.1501.31,NC_037651.1.1123.1,NC_037651.1.1348.15,NC_037642.1.26.3,NC_037651.1.1348.24,NC_037642.1.1501.76,NC_037642.1.1501.54,NC_037651.1.1348.16,NC_037649.1.432.19,NC_037651.1.417.4,NC_037651.1.1348.18,NC_037651.1.1348.8,NC_037643.1.1054.4,NC_037642.1.1501.57,NC_037642.1.1501.13,NC_037643.1.1054.3,NC_037651.1.1348.3,NC_037651.1…
Molecular Function	GO:0016829	lyase activity	184	909	0.000311348	NC_037648.1.1963.2,NC_037638.1.2848.1,NC_037638.1.4032.10,NC_037646.1.769.2,NC_037648.1.1744.9,NC_037653.1.1057.7,NC_037652.1.669.2,NC_037651.1.976.34,NC_037651.1.976.18,NC_037651.1.976.29,NC_037652.1.609.21,NC_037638.1.2568.4,NC_037651.1.976.83,NC_037652.1.737.11,NC_037646.1.769.9,NC_037638.1.1790.11,NC_037638.1.2568.28,NC_037638.1.2567.1,NC_037640.1.1393.5,NC_037651.1.976.8,NC_037650.1.1361.8,N…
Biological Process	GO:0019752	carboxylic acid metabolic process	344	1821	0.00035118	NC_037653.1.1057.6,NC_037638.1.352.1,NC_037644.1.1665.3,NC_037642.1.579.23,NC_037639.1.2143.6,NC_037653.1.1061.6,NC_037644.1.1342.9,NC_037638.1.351.7,NC_037648.1.1577.1,NC_037638.1.729.16,NC_037644.1.321.3,NC_037652.1.1278.15,NC_037639.1.1041.14,NC_037651.1.415.41,NC_037649.1.1058.7,NC_037649.1.608.10,NC_037647.1.804.5,NC_037638.1.2567.2,NC_037645.1.1333.1,NC_037641.1.287.8,NC_037644.1.1666.18,NC…
Biological Process	GO:0043436	oxoacid metabolic process	344	1821	0.00035118	NC_037638.1.2568.33,NC_037647.1.804.38,NC_037651.1.1343.3,NC_037642.1.1768.17,NC_037646.1.472.1,NC_037648.1.1880.13,NC_037644.1.178.11,NC_037638.1.2568.41,NC_037651.1.610.6,NC_037652.1.119.23,NC_037643.1.2293.9,NC_037652.1.119.10,NC_037653.1.1057.8,NC_037647.1.697.10,NC_037643.1.62.7,NC_037652.1.878.1,NC_037653.1.716.6,NC_037644.1.1665.10,NC_037647.1.804.12,NC_037643.1.2125.5,NC_037651.1.415.18,N…
Biological Process	GO:0055086	nucleobase-containing small molecule metabolic process	237	1210	0.000370428	NC_037638.1.2123.18,NC_037651.1.573.5,NC_037647.1.804.12,NC_037641.1.287.4,NC_037651.1.373.7,NC_037652.1.119.21,NC_037650.1.890.14,NC_037638.1.2596.1,NC_037647.1.538.15,NC_037652.1.119.7,NC_037651.1.1320.61,NC_037639.1.1711.31,NC_037651.1.415.18,NC_037652.1.119.23,NC_037652.1.119.10,NC_037640.1.53.1,NC_037647.1.697.10,NC_037641.1.287.8,NC_037648.1.176.7,NC_037647.1.804.59,NC_037639.1.1711.26,NC_0…
Biological Process	GO:0006163	purine nucleotide metabolic process	149	719	0.000386426	NW_020555876.1.1.35,NC_037638.1.2568.38,NC_037647.1.804.39,NC_037652.1.119.25,NC_037650.1.113.8,NC_037640.1.2067.3,NC_037649.1.886.26,NC_037644.1.1621.9,NC_037644.1.1621.5,NC_037638.1.2665.9,NC_037653.1.651.13,NC_037651.1.415.12,NC_037649.1.886.8,NC_037651.1.415.29,NC_037645.1.723.2,NC_037653.1.651.3,NC_037647.1.804.60,NC_037642.1.1768.18,NC_037638.1.284.1,NC_037649.1.886.20,NC_037651.1.415.24,NC…
Biological Process	GO:0009150	purine ribonucleotide metabolic process	148	714	0.000398701	NC_037638.1.2568.4,NC_037644.1.203.4,NC_037649.1.886.9,NC_037642.1.775.1,NC_037639.1.1711.21,NC_037638.1.2567.1,NC_037652.1.119.29,NC_037642.1.775.11,NC_037638.1.2568.28,NC_037647.1.804.48,NC_037647.1.804.69,NC_037652.1.806.4,NC_037647.1.804.44,NC_037638.1.3744.11,NC_037638.1.2665.5,NC_037647.1.331.5,NC_037651.1.691.8,NC_037638.1.852.2,NC_037647.1.804.2,NC_037644.1.1154.12,NC_037638.1.2567.7,NC_0…
Biological Process	GO:0019359	nicotinamide nucleotide biosynthetic process	21	62	0.000402143	NC_037643.1.1447.12,NC_037652.1.42.1,NC_037643.1.1447.11,NC_037643.1.1447.4,NC_037643.1.1447.17,NC_037643.1.1447.15,NC_037643.1.1447.6,NC_037651.1.1320.61,NC_037651.1.1320.20,NC_037651.1.1320.12,NC_037643.1.1447.10,NC_037651.1.1320.59,NC_037643.1.1447.2,NC_037643.1.1447.16,NC_037643.1.1447.13,NC_037643.1.1447.9,NC_037643.1.1447.3,NC_037651.1.1320.6,NC_037643.1.1447.14,NC_037643.1.1447.7,NC_037651…
Biological Process	GO:0019363	pyridine nucleotide biosynthetic process	21	62	0.000402143	NC_037651.1.1320.20,NC_037651.1.1320.12,NC_037643.1.1447.10,NC_037651.1.1320.61,NC_037643.1.1447.4,NC_037643.1.1447.17,NC_037643.1.1447.15,NC_037643.1.1447.6,NC_037643.1.1447.12,NC_037652.1.42.1,NC_037643.1.1447.11,NC_037651.1.1320.6,NC_037643.1.1447.14,NC_037643.1.1447.7,NC_037651.1.1320.58,NC_037643.1.1447.3,NC_037643.1.1447.13,NC_037643.1.1447.9,NC_037651.1.1320.59,NC_037643.1.1447.2,NC_037643…
Molecular Function	GO:0005509	calcium ion binding	273	1417	0.000410791	NC_037645.1.1116.10,NC_037645.1.1159.9,NC_037648.1.2214.30,NC_037638.1.1244.9,NC_037645.1.1189.5,NC_037643.1.1313.14,NC_037650.1.219.3,NC_037638.1.482.25,NC_037648.1.1379.8,NC_037648.1.2214.62,NC_037648.1.2214.35,NC_037645.1.1219.13,NC_037649.1.325.34,NC_037641.1.182.6,NC_037647.1.618.17,NC_037643.1.890.3,NC_037648.1.2214.19,NC_037638.1.395.3,NC_037648.1.2214.44,NC_037641.1.182.20,NC_037648.1.221…
Biological Process	GO:0019693	ribose phosphate metabolic process	160	783	0.000473384	NC_037649.1.886.8,NC_037638.1.2665.9,NC_037653.1.651.13,NC_037651.1.415.12,NC_037652.1.119.25,NC_037650.1.113.8,NC_037647.1.804.39,NC_037640.1.2067.3,NC_037649.1.886.26,NC_037644.1.1621.5,NC_037644.1.1621.9,NW_020555876.1.1.35,NC_037652.1.531.2,NC_037638.1.2568.38,NC_037651.1.415.24,NC_037639.1.2143.4,NC_037638.1.2123.11,NC_037642.1.2079.1,NC_037653.1.651.9,NC_037647.1.804.60,NC_037638.1.284.1,NC…
Biological Process	GO:0006082	organic acid metabolic process	344	1829	0.000479006	NC_037641.1.94.10,NC_037638.1.2836.18,NC_037647.1.1510.1,NC_037651.1.415.32,NC_037643.1.2298.13,NC_037638.1.2568.34,NC_037641.1.895.10,NC_037638.1.2567.5,NC_037644.1.178.3,NC_037638.1.2666.9,NC_037649.1.608.9,NC_037652.1.574.5,NC_037649.1.886.3,NC_037652.1.187.12,NC_037641.1.895.8,NC_037638.1.1728.6,NC_037651.1.1343.5,NC_037644.1.1665.1,NC_037638.1.2997.1,NC_037652.1.607.3,NC_037653.1.651.9,NC_03…
Molecular Function	GO:0003844	1,4-alpha-glucan branching enzyme activity	8	14	0.000502273	NC_037639.1.81.5,NC_037639.1.81.9,NC_037639.1.81.14,NC_037639.1.81.13,NC_037639.1.81.7,NC_037639.1.81.1,NC_037639.1.81.3,NC_037639.1.81.4
Molecular Function	GO:0102752	1,4-alpha-glucan branching enzyme activity (using a glucosylated glycogenin as primer for glycogen synthesis)	8	14	0.000502273	NC_037639.1.81.13,NC_037639.1.81.1,NC_037639.1.81.7,NC_037639.1.81.9,NC_037639.1.81.5,NC_037639.1.81.14,NC_037639.1.81.3,NC_037639.1.81.4
Biological Process	GO:0050906	detection of stimulus involved in sensory perception	5	6	0.000535066	NC_037651.1.1427.3,NC_037651.1.1427.6,NC_037651.1.1427.1,NC_037651.1.1427.2,NC_037651.1.1427.4
Biological Process	GO:0050908	detection of light stimulus involved in visual perception	5	6	0.000535066	NC_037651.1.1427.3,NC_037651.1.1427.2,NC_037651.1.1427.4,NC_037651.1.1427.1,NC_037651.1.1427.6
Biological Process	GO:0050962	detection of light stimulus involved in sensory perception	5	6	0.000535066	NC_037651.1.1427.3,NC_037651.1.1427.6,NC_037651.1.1427.1,NC_037651.1.1427.2,NC_037651.1.1427.4
Biological Process	GO:0009628	response to abiotic stimulus	20	59	0.000540919	NC_037651.1.1427.1,NC_037647.1.29.9,NC_037651.1.1427.4,NC_037647.1.29.8,NC_037641.1.704.4,NC_037651.1.1427.6,NC_037641.1.704.14,NC_037641.1.704.17,NC_037651.1.1427.2,NC_037652.1.1252.6,NC_037641.1.704.13,NC_037641.1.704.16,NC_037641.1.704.7,NC_037651.1.1427.3,NC_037651.1.1425.4,NC_037647.1.970.1,NC_037647.1.29.1,NC_037652.1.1089.20,NC_037652.1.1252.1,NC_037641.1.704.18
Molecular Function	GO:0022804	active transmembrane transporter activity	277	1454	0.00075092	NC_037651.1.1348.6,NC_037648.1.1668.9,NC_037646.1.1217.1,NC_037651.1.1348.21,NC_037643.1.947.13,NC_001566.1.6.49,NC_037648.1.965.34,NC_037645.1.291.13,NC_037648.1.2205.34,NC_037642.1.382.2,NC_037638.1.956.8,NC_037648.1.2101.7,NC_037642.1.1501.31,NC_037647.1.1289.12,NC_037640.1.1492.2,NC_037638.1.954.4,NC_037648.1.965.36,NC_037652.1.840.2,NC_037648.1.965.24,NC_037638.1.3284.1,NC_037641.1.1900.3,NC…
Biological Process	GO:0032787	monocarboxylic acid metabolic process	145	708	0.000763671	NC_037645.1.999.3,NC_037638.1.2568.16,NC_037638.1.2567.7,NC_037643.1.2315.3,NC_037649.1.886.11,NC_037653.1.714.3,NC_037647.1.804.2,NC_037644.1.1154.12,NC_037641.1.1825.2,NC_037641.1.93.9,NC_037641.1.1028.13,NC_037638.1.2565.1,NC_037653.1.651.14,NC_037653.1.729.23,NC_037653.1.729.22,NC_037638.1.852.2,NC_037652.1.310.4,NC_037653.1.717.6,NC_037647.1.804.69,NC_037647.1.804.48,NC_037652.1.310.29,NC_03…
Molecular Function	GO:0005200	structural constituent of cytoskeleton	33	119	0.000769723	NC_037642.1.2058.96,NC_037641.1.1799.2,NC_037651.1.650.4,NC_037641.1.858.7,NC_037649.1.509.2,NC_037641.1.1799.7,NC_037649.1.80.1,NC_037651.1.650.14,NC_037643.1.2020.11,NC_037649.1.509.4,NC_037641.1.210.2,NC_037652.1.577.3,NC_037641.1.858.10,NC_037651.1.650.9,NC_037641.1.859.9,NC_037642.1.2058.81,NC_037641.1.859.14,NC_037641.1.210.4,NC_037652.1.577.2,NC_037641.1.1799.10,NC_037641.1.1799.9,NC_03764…
Molecular Function	GO:0004332	fructose-bisphosphate aldolase activity	17	48	0.000784693	NC_037638.1.2568.16,NC_037638.1.2568.33,NC_037638.1.2567.7,NC_037638.1.2568.41,NC_037638.1.2567.5,NC_037638.1.2568.23,NC_037638.1.2568.34,NC_037638.1.2565.1,NC_037638.1.2568.38,NC_037638.1.2567.2,NC_037638.1.2568.4,NC_037638.1.2568.3,NC_037638.1.2568.10,NC_037638.1.2567.1,NC_037638.1.2568.28,NC_037638.1.2568.25,NC_037638.1.2567.6
Biological Process	GO:0009259	ribonucleotide metabolic process	155	764	0.000789305	NC_037647.1.804.48,NC_037647.1.804.69,NC_037638.1.3744.11,NC_037647.1.804.44,NC_037638.1.2665.5,NC_037652.1.806.4,NC_037642.1.775.1,NC_037639.1.1711.21,NC_037649.1.886.9,NC_037644.1.203.4,NC_037638.1.2568.4,NC_037652.1.119.29,NC_037638.1.2568.28,NC_037642.1.775.11,NC_037638.1.2567.1,NC_037649.1.886.11,NC_037651.1.373.10,NC_037638.1.2567.7,NC_037638.1.2568.16,NC_037644.1.1154.12,NC_037647.1.804.2,…
Molecular Function	GO:0015399	primary active transmembrane transporter activity	194	983	0.0008146	NC_037649.1.432.19,NC_037641.1.773.3,NC_037651.1.1348.16,NC_001566.1.6.31,NC_037648.1.2128.9,NC_037641.1.75.4,NC_037648.1.2205.21,NC_037639.1.1953.35,NC_001566.1.6.15,NC_037638.1.958.12,NC_001566.1.6.41,NC_037651.1.1348.24,NC_037642.1.26.3,NC_037651.1.1348.15,NC_037649.1.977.5,NC_037645.1.516.10,NC_037649.1.432.16,NC_037641.1.212.24,NC_001566.1.6.30,NC_037641.1.909.19,NC_037651.1.1348.28,NC_03764…
Cellular Component	GO:0005921	gap junction	21	65	0.00081823	NC_037653.1.770.4,NC_037653.1.278.1,NC_037643.1.1065.14,NC_037643.1.1065.13,NC_037643.1.1065.11,NC_037643.1.2287.5,NC_037643.1.1071.22,NC_037643.1.2289.1,NC_037643.1.1071.6,NC_037643.1.1071.8,NC_037643.1.1071.3,NC_037643.1.1068.1,NC_037643.1.1071.9,NC_037643.1.1069.5,NC_037643.1.1071.16,NC_037643.1.2287.6,NC_037643.1.1065.1,NC_037643.1.1071.24,NC_037643.1.1065.8,NC_037643.1.1071.2,NC_037643.1.107…
Biological Process	GO:0072521	purine-containing compound metabolic process	156	772	0.000907315	NC_037639.1.2143.6,NC_037651.1.415.33,NC_037638.1.2568.23,NC_037642.1.775.5,NC_037652.1.806.8,NC_037644.1.1621.7,NC_037640.1.1086.6,NC_037646.1.549.3,NC_037644.1.321.3,NC_037638.1.2567.2,NC_037642.1.775.26,NC_037647.1.804.5,NC_037638.1.116.1,NC_037638.1.141.8,NC_037638.1.2568.10,NC_037651.1.415.41,NC_037639.1.610.13,NC_037652.1.119.28,NC_037651.1.1145.5,NC_037638.1.2568.41,NC_037647.1.804.59,NC_0…
Cellular Component	GO:0005576	extracellular region	413	2249	0.000914118	NC_037642.1.973.42,NC_037645.1.1979.5,NC_037641.1.1649.34,NC_037648.1.1615.17,NC_037645.1.1731.42,NC_037651.1.81.34,NC_037642.1.1399.17,NC_037642.1.847.2,NC_037652.1.1291.40,NC_037643.1.393.5,NC_037648.1.1354.1,NC_037638.1.3911.1,NC_037644.1.463.10,NC_037641.1.543.6,NC_037650.1.105.22,NC_037645.1.1731.5,NC_037652.1.1291.70,NC_037640.1.1953.28,NC_037638.1.2617.26,NC_037652.1.706.3,NC_037645.1.1731…
Cellular Component	GO:0000786	nucleosome	25	84	0.00107293	NC_037638.1.2179.2,NC_037638.1.2179.5,NC_037644.1.463.5,NC_037638.1.796.6,NC_037644.1.463.7,NC_037651.1.312.3,NC_037638.1.2179.6,NC_037638.1.796.4,NC_037638.1.796.5,NC_037638.1.796.3,NC_037644.1.462.2,NC_037638.1.3275.4,NC_037638.1.2650.3,NC_037638.1.796.1,NC_037638.1.2650.2,NC_037651.1.312.5,NC_037638.1.2179.7,NC_037641.1.1849.3,NC_037638.1.2179.3,NC_037651.1.312.4,NC_037641.1.1849.6,NC_037651.1…
Molecular Function	GO:0051082	unfolded protein binding	59	251	0.00115486	NC_037644.1.1387.15,NC_037651.1.1040.1,NC_037653.1.938.9,NC_037650.1.264.8,NC_037653.1.938.8,NC_037641.1.704.17,NC_037651.1.1040.6,NC_037643.1.60.5,NC_037645.1.1189.3,NC_037645.1.1637.3,NC_037641.1.1319.8,NC_037638.1.4001.13,NC_037644.1.1387.10,NC_037645.1.1189.6,NC_037645.1.1189.32,NC_037641.1.1319.5,NC_037643.1.749.7,NC_037645.1.1189.40,NC_037645.1.976.1,NC_037643.1.418.8,NC_037638.1.4001.8,NC_…
Biological Process	GO:0008643	carbohydrate transport	72	319	0.00119911	NC_037648.1.2178.14,NC_037638.1.2256.42,NC_037638.1.2256.32,NC_037648.1.2178.5,NC_037638.1.1626.11,NC_037638.1.2256.45,NC_037651.1.1118.3,NC_037638.1.2256.64,NC_037638.1.2256.63,NC_037638.1.2256.60,NC_037645.1.1751.4,NC_037644.1.1390.19,NC_037652.1.422.47,NC_037638.1.2661.3,NC_037648.1.2178.9,NC_037638.1.2256.54,NC_037639.1.2012.5,NC_037638.1.2256.49,NC_037648.1.2178.10,NC_037644.1.517.2,NC_03763…
Biological Process	GO:0019362	pyridine nucleotide metabolic process	23	76	0.00130073	NC_037643.1.1447.10,NC_037651.1.1320.12,NC_037651.1.1320.20,NC_037651.1.1320.61,NC_037643.1.1447.4,NC_037643.1.1447.17,NC_037643.1.1447.6,NC_037643.1.1447.15,NC_037643.1.1447.11,NC_037652.1.42.1,NC_037643.1.1447.12,NC_037651.1.1320.6,NC_037643.1.1447.7,NC_037651.1.1320.58,NC_037643.1.1447.14,NC_037643.1.1447.3,NC_037650.1.1361.5,NC_037643.1.1447.13,NC_037643.1.1447.9,NC_037651.1.1320.59,NC_037643…
Biological Process	GO:0046496	nicotinamide nucleotide metabolic process	23	76	0.00130073	NC_037643.1.1447.15,NC_037643.1.1447.6,NC_037643.1.1447.4,NC_037643.1.1447.17,NC_037643.1.1447.11,NC_037652.1.42.1,NC_037643.1.1447.12,NC_037651.1.1320.20,NC_037651.1.1320.12,NC_037643.1.1447.10,NC_037651.1.1320.61,NC_037643.1.1447.9,NC_037643.1.1447.13,NC_037643.1.1447.2,NC_037643.1.1447.16,NC_037650.1.1361.8,NC_037651.1.1320.59,NC_037643.1.1447.14,NC_037651.1.1320.58,NC_037643.1.1447.7,NC_03765…
Biological Process	GO:0006334	nucleosome assembly	28	99	0.00133734	NC_037638.1.2179.5,NC_037638.1.2179.2,NC_037638.1.796.6,NC_037638.1.796.3,NC_037638.1.796.5,NC_037638.1.796.4,NC_037638.1.2179.6,NC_037651.1.312.3,NC_037638.1.2650.2,NC_037638.1.796.1,NC_037643.1.2047.4,NC_037638.1.2650.3,NC_037638.1.3275.4,NC_037643.1.2047.30,NC_037643.1.2047.31,NC_037643.1.2047.18,NC_037639.1.1083.7,NC_037651.1.312.5,NC_037638.1.2179.7,NC_037638.1.2179.3,NC_037639.1.1082.12,NC_…
Biological Process	GO:0031497	chromatin assembly	28	99	0.00133734	NC_037638.1.2650.3,NC_037638.1.3275.4,NC_037638.1.2650.2,NC_037638.1.796.1,NC_037643.1.2047.4,NC_037638.1.796.4,NC_037638.1.2179.6,NC_037651.1.312.3,NC_037638.1.796.3,NC_037638.1.796.5,NC_037638.1.796.6,NC_037638.1.2179.5,NC_037638.1.2179.2,NC_037638.1.2179.4,NC_037639.1.1082.10,NC_037651.1.690.1,NC_037643.1.2047.23,NC_037643.1.2047.21,NC_037651.1.312.4,NC_037638.1.796.2,NC_037639.1.1082.12,NC_03…
Molecular Function	GO:0009881	photoreceptor activity	12	30	0.00136359	NC_037651.1.1427.3,NC_037647.1.29.8,NC_037647.1.29.9,NC_037651.1.1427.1,NC_037651.1.1427.4,NC_037652.1.1252.6,NC_037652.1.1252.1,NC_037647.1.29.1,NC_037651.1.1425.4,NC_037651.1.1427.6,NC_037647.1.970.1,NC_037651.1.1427.2
Biological Process	GO:0005975	carbohydrate metabolic process	318	1707	0.00139948	NC_037647.1.1354.1,NC_037653.1.132.1,NC_037638.1.2568.34,NC_037644.1.178.3,NC_037647.1.1478.3,NC_037646.1.1613.7,NC_037648.1.1949.17,NC_037645.1.894.19,NC_037638.1.2567.5,NC_037642.1.1105.2,NC_037641.1.723.1,NC_037648.1.1949.18,NC_037643.1.391.26,NC_037651.1.1280.4,NC_037645.1.1731.7,NC_037638.1.2666.9,NC_037645.1.1731.6,NC_037651.1.81.4,NC_037647.1.1553.3,NC_037643.1.1138.2,NC_037645.1.1731.5,NC…
Biological Process	GO:0006457	protein folding	81	370	0.00158379	NC_037653.1.938.9,NC_037651.1.1040.1,NC_037643.1.383.4,NC_037650.1.264.8,NC_037638.1.3680.5,NC_037643.1.383.3,NC_037651.1.1040.6,NC_037653.1.404.4,NC_037645.1.1637.3,NC_037638.1.1133.1,NC_037638.1.4001.13,NC_037653.1.653.3,NC_037642.1.299.9,NC_037641.1.1319.5,NC_037653.1.101.1,NC_037643.1.298.2,NC_037643.1.418.8,NC_037639.1.442.1,NC_037651.1.699.17,NC_037638.1.1582.4,NC_037642.1.353.3,NC_037641.1…
Biological Process	GO:0009584	detection of visible light	5	7	0.00162515	NC_037651.1.1427.1,NC_037651.1.1427.6,NC_037651.1.1427.2,NC_037651.1.1427.4,NC_037651.1.1427.3
Biological Process	GO:0008277	regulation of G protein-coupled receptor signaling pathway	15	43	0.00186857	NC_037645.1.889.5,NC_037645.1.889.8,NC_037647.1.1347.6,NC_037645.1.889.13,NC_037645.1.888.14,NC_037647.1.1347.9,NC_037645.1.888.3,NC_037647.1.1347.4,NC_037645.1.888.15,NC_037645.1.888.7,NC_037645.1.889.1,NC_037645.1.889.4,NC_037645.1.888.12,NC_037645.1.888.4,NC_037645.1.888.8
Molecular Function	GO:0051015	actin filament binding	53	225	0.00188855	NC_037652.1.1294.5,NC_037645.1.991.18,NC_037645.1.914.13,NC_037645.1.991.34,NC_037645.1.991.145,NC_037645.1.991.78,NC_037645.1.991.12,NC_037645.1.991.125,NC_037642.1.1083.6,NC_037645.1.991.68,NC_037645.1.991.156,NC_037645.1.991.80,NC_037650.1.1000.16,NC_037645.1.991.65,NC_037645.1.991.50,NC_037639.1.1745.2,NC_037639.1.1745.6,NC_037645.1.991.56,NC_037645.1.991.33,NC_037645.1.991.106,NC_037645.1.99…
Biological Process	GO:0007007	inner mitochondrial membrane organization	12	31	0.00190495	NC_037653.1.420.30,NC_037638.1.3561.7,NC_037653.1.420.24,NC_037653.1.420.35,NC_037653.1.420.26,NC_037653.1.420.20,NC_037653.1.420.21,NC_037649.1.1409.1,NC_037653.1.420.18,NC_037638.1.3561.6,NC_037653.1.420.25,NC_037653.1.420.31
Biological Process	GO:0007602	phototransduction	12	31	0.00190495	NC_037651.1.1427.4,NC_037647.1.29.9,NC_037651.1.1427.1,NC_037651.1.1427.3,NC_037647.1.29.8,NC_037651.1.1427.2,NC_037647.1.970.1,NC_037651.1.1427.6,NC_037651.1.1425.4,NC_037652.1.1252.1,NC_037652.1.1252.6,NC_037647.1.29.1
Biological Process	GO:0009581	detection of external stimulus	12	31	0.00190495	NC_037647.1.29.8,NC_037651.1.1427.3,NC_037651.1.1427.1,NC_037647.1.29.9,NC_037651.1.1427.4,NC_037647.1.29.1,NC_037652.1.1252.1,NC_037652.1.1252.6,NC_037651.1.1425.4,NC_037651.1.1427.6,NC_037647.1.970.1,NC_037651.1.1427.2
Biological Process	GO:0009582	detection of abiotic stimulus	12	31	0.00190495	NC_037651.1.1427.3,NC_037647.1.29.8,NC_037647.1.29.9,NC_037651.1.1427.1,NC_037651.1.1427.4,NC_037652.1.1252.1,NC_037652.1.1252.6,NC_037647.1.29.1,NC_037651.1.1425.4,NC_037651.1.1427.6,NC_037647.1.970.1,NC_037651.1.1427.2
Biological Process	GO:0009583	detection of light stimulus	12	31	0.00190495	NC_037651.1.1427.4,NC_037647.1.29.9,NC_037651.1.1427.1,NC_037651.1.1427.3,NC_037647.1.29.8,NC_037651.1.1427.2,NC_037651.1.1427.6,NC_037651.1.1425.4,NC_037647.1.970.1,NC_037652.1.1252.6,NC_037652.1.1252.1,NC_037647.1.29.1
Biological Process	GO:0051606	detection of stimulus	12	31	0.00190495	NC_037647.1.29.8,NC_037651.1.1427.3,NC_037651.1.1427.1,NC_037647.1.29.9,NC_037651.1.1427.4,NC_037647.1.29.1,NC_037652.1.1252.6,NC_037652.1.1252.1,NC_037651.1.1427.6,NC_037651.1.1425.4,NC_037647.1.970.1,NC_037651.1.1427.2
Biological Process	GO:0044281	small molecule metabolic process	591	3328	0.00195076	NC_037652.1.663.10,NC_037638.1.949.21,NC_037638.1.1457.3,NC_037640.1.1066.2,NC_037647.1.1510.3,NC_037644.1.1665.6,NC_037638.1.949.15,NC_037653.1.1057.4,NC_037641.1.1026.6,NC_037648.1.1110.5,NC_037641.1.287.8,NC_037644.1.1666.18,NC_037647.1.804.59,NW_020555815.1.3.2,NC_037649.1.886.12,NC_037643.1.2315.8,NC_037638.1.2274.8,NC_037646.1.1402.4,NC_037648.1.1577.1,NC_037644.1.321.3,NC_037652.1.1278.15,…
Cellular Component	GO:0098796	membrane protein complex	274	1463	0.00212886	NC_037651.1.86.2,NC_037645.1.1185.10,NC_037643.1.783.9,NC_037645.1.1185.28,NC_037652.1.734.7,NC_037638.1.2310.8,NC_037640.1.2046.3,NC_037649.1.969.3,NC_037653.1.420.35,NC_001566.1.6.34,NC_037645.1.1567.3,NC_037646.1.1269.13,NC_037648.1.1432.4,NC_037649.1.471.7,NC_001566.1.6.10,NC_037642.1.649.8,NC_037638.1.116.4,NC_001566.1.6.5,NC_001566.1.6.52,NC_037644.1.1472.3,NC_037649.1.1409.1,NC_037651.1.13…
Cellular Component	GO:0070069	cytochrome complex	28	102	0.00217642	NC_001566.1.6.5,NC_001566.1.6.52,NC_001566.1.6.21,NC_001566.1.6.31,NC_001566.1.6.37,NC_001566.1.6.10,NC_001566.1.6.7,NC_001566.1.6.41,NC_001566.1.6.58,NC_001566.1.6.44,NC_001566.1.6.48,NC_001566.1.6.15,NC_037640.1.1415.4,NC_001566.1.6.18,NC_001566.1.6.38,NC_001566.1.6.33,NC_001566.1.6.25,NC_001566.1.6.43,NC_001566.1.6.54,NC_001566.1.6.28,NC_001566.1.6.42,NC_001566.1.6.35,NC_001566.1.6.32,NC_00156…
Biological Process	GO:0006333	chromatin assembly or disassembly	29	107	0.00226273	NC_037638.1.2179.4,NC_037638.1.796.2,NC_037651.1.690.1,NC_037643.1.2047.23,NC_037639.1.1082.10,NC_037643.1.2047.21,NC_037651.1.312.4,NC_037638.1.2179.3,NC_037639.1.1082.12,NC_037643.1.2047.30,NC_037638.1.999.3,NC_037643.1.2047.31,NC_037643.1.2047.18,NC_037639.1.1083.7,NC_037638.1.2179.7,NC_037651.1.312.5,NC_037638.1.2650.2,NC_037643.1.2047.4,NC_037638.1.796.1,NC_037638.1.2650.3,NC_037638.1.3275.4…
Molecular Function	GO:0008556	P-type potassium transmembrane transporter activity	21	70	0.00232775	NC_037642.1.1501.74,NC_037642.1.1501.85,NC_037642.1.1501.57,NC_037642.1.1501.13,NC_037642.1.1501.69,NC_037642.1.1501.82,NC_037642.1.1501.38,NC_037642.1.1501.31,NC_037642.1.1501.77,NC_037642.1.1501.54,NC_037642.1.1501.50,NC_037642.1.1501.76,NC_037642.1.1501.48,NC_037642.1.1501.83,NC_037642.1.1501.75,NC_037642.1.1501.41,NC_037642.1.1501.53,NC_037642.1.1501.67,NC_037642.1.1501.86,NC_037642.1.1501.78…
Biological Process	GO:0007006	mitochondrial membrane organization	13	36	0.0025972	NC_037653.1.420.21,NC_037649.1.1409.1,NC_037653.1.420.20,NC_037653.1.420.26,NC_037653.1.420.31,NC_037653.1.420.25,NC_037653.1.420.18,NC_037638.1.3561.6,NC_037645.1.530.2,NC_037653.1.420.30,NC_037653.1.420.35,NC_037653.1.420.24,NC_037638.1.3561.7
Biological Process	GO:0055076	transition metal ion homeostasis	43	177	0.00259958	NC_037652.1.811.3,NC_037651.1.368.11,NC_037652.1.811.11,NC_037651.1.1082.10,NC_037652.1.1291.31,NC_037652.1.811.15,NC_037651.1.1082.20,NC_037652.1.811.7,NC_037652.1.1291.93,NC_037652.1.1291.62,NC_037652.1.1291.39,NC_037652.1.1291.19,NC_037640.1.234.7,NC_037652.1.1291.59,NC_037652.1.1291.30,NC_037652.1.1291.91,NC_037652.1.1291.7,NC_037652.1.1291.10,NC_037652.1.1291.51,NC_037652.1.811.5,NC_037652.1…
Biological Process	GO:0006119	oxidative phosphorylation	48	203	0.00275589	NC_037643.1.160.8,NC_037643.1.947.16,NC_037642.1.758.1,NC_037640.1.36.2,NC_037643.1.947.13,NC_001566.1.6.49,NC_037645.1.1212.10,NC_001566.1.6.54,NC_001566.1.6.32,NC_001566.1.6.34,NC_037640.1.3.1,NC_001566.1.6.30,NC_001566.1.6.41,NC_037643.1.947.12,NC_001566.1.6.15,NC_001566.1.6.52,NC_001566.1.6.5,NC_001566.1.6.21,NC_001566.1.6.31,NC_001566.1.6.10,NC_037641.1.75.4,NC_001566.1.6.7,NC_037638.1.3284.…
Molecular Function	GO:0004360	glutamine-fructose-6-phosphate transaminase (isomerizing) activity	4	5	0.00281528	NC_037641.1.1260.1,NC_037641.1.350.10,NC_037641.1.350.2,NC_037641.1.1261.1
Molecular Function	GO:0070548	L-glutamine aminotransferase activity	4	5	0.00281528	NC_037641.1.1261.1,NC_037641.1.350.2,NC_037641.1.350.10,NC_037641.1.1260.1
Molecular Function	GO:0016791	phosphatase activity	199	1039	0.00296851	NC_037650.1.291.21,NC_037639.1.2144.2,NC_037638.1.420.34,NC_037647.1.927.3,NC_037642.1.305.13,NC_037653.1.940.17,NC_037645.1.1234.12,NC_037642.1.973.31,NC_037642.1.973.51,NC_037642.1.2051.1,NC_037645.1.1960.11,NC_037652.1.564.3,NC_037642.1.2046.1,NC_037648.1.1981.35,NC_037650.1.291.23,NC_037642.1.46.1,NC_037638.1.3857.11,NC_037642.1.973.52,NC_037640.1.222.3,NC_037653.1.940.23,NC_037653.1.940.2,NC…
Molecular Function	GO:0016832	aldehyde-lyase activity	18	58	0.00308534	NC_037638.1.2568.28,NC_037638.1.2568.25,NC_037638.1.2567.6,NC_037638.1.2567.1,NC_037638.1.2568.3,NC_037638.1.2568.10,NC_037638.1.2568.38,NC_037638.1.2567.2,NC_037638.1.2568.4,NC_037638.1.2568.34,NC_037638.1.2565.1,NC_037638.1.2568.23,NC_037638.1.2567.5,NC_037638.1.2568.41,NC_037639.1.1315.7,NC_037638.1.2568.16,NC_037638.1.2567.7,NC_037638.1.2568.33
Biological Process	GO:0009314	response to radiation	12	33	0.00351414	NC_037651.1.1427.1,NC_037647.1.29.9,NC_037651.1.1427.4,NC_037647.1.29.8,NC_037651.1.1427.3,NC_037651.1.1427.6,NC_037651.1.1425.4,NC_037647.1.970.1,NC_037651.1.1427.2,NC_037647.1.29.1,NC_037652.1.1252.6,NC_037652.1.1252.1
Biological Process	GO:0009416	response to light stimulus	12	33	0.00351414	NC_037651.1.1427.2,NC_037651.1.1425.4,NC_037651.1.1427.6,NC_037647.1.970.1,NC_037647.1.29.1,NC_037652.1.1252.6,NC_037652.1.1252.1,NC_037651.1.1427.4,NC_037651.1.1427.1,NC_037647.1.29.9,NC_037647.1.29.8,NC_037651.1.1427.3
Biological Process	GO:0048878	chemical homeostasis	69	316	0.00354564	NC_037652.1.1291.93,NC_037647.1.982.1,NC_037651.1.1082.20,NC_037652.1.119.22,NC_037652.1.811.15,NC_037652.1.1291.59,NC_037652.1.1291.39,NC_037640.1.234.7,NC_037639.1.431.6,NC_037651.1.368.11,NC_037651.1.1082.10,NC_037644.1.1538.5,NC_037652.1.811.8,NC_037651.1.1082.6,NC_037652.1.1291.15,NC_037651.1.1082.14,NC_037652.1.1291.51,NC_037652.1.1291.10,NC_037652.1.609.1,NC_037652.1.1291.60,NC_037652.1.11…
Molecular Function	GO:0016853	isomerase activity	135	680	0.00366804	NC_037639.1.1245.7,NC_037639.1.1052.12,NC_037647.1.1498.11,NC_037653.1.651.13,NC_037638.1.2665.9,NC_037642.1.1880.8,NC_037642.1.130.5,NC_037653.1.611.7,NC_037650.1.357.7,NC_037643.1.1466.2,NC_037647.1.1553.3,NC_037653.1.651.9,NC_037639.1.814.6,NC_037652.1.218.8,NC_037643.1.1313.17,NC_037641.1.1882.1,NC_037641.1.158.1,NC_037653.1.651.3,NC_037651.1.699.17,NC_037648.1.1618.16,NC_037643.1.1313.18,NC_…
Molecular Function	GO:0004743	pyruvate kinase activity	12	34	0.0046538	NC_037641.1.711.16,NC_037641.1.711.20,NC_037641.1.1594.5,NC_037641.1.1594.4,NC_037641.1.1594.3,NC_037641.1.1594.2,NC_037641.1.1594.6,NC_037641.1.711.10,NC_037641.1.1594.7,NC_037641.1.711.25,NC_037641.1.711.11,NC_037641.1.1594.8
Molecular Function	GO:0030955	potassium ion binding	12	34	0.0046538	NC_037641.1.1594.6,NC_037641.1.1594.4,NC_037641.1.1594.2,NC_037641.1.1594.3,NC_037641.1.711.25,NC_037641.1.1594.8,NC_037641.1.711.11,NC_037641.1.711.10,NC_037641.1.1594.7,NC_037641.1.711.20,NC_037641.1.711.16,NC_037641.1.1594.5
Molecular Function	GO:0031420	alkali metal ion binding	12	34	0.0046538	NC_037641.1.1594.4,NC_037641.1.1594.2,NC_037641.1.1594.3,NC_037641.1.1594.6,NC_037641.1.711.10,NC_037641.1.1594.7,NC_037641.1.711.25,NC_037641.1.1594.8,NC_037641.1.711.11,NC_037641.1.711.16,NC_037641.1.711.20,NC_037641.1.1594.5
Cellular Component	GO:0005615	extracellular space	62	282	0.00465815	NC_037644.1.463.7,NC_037642.1.1399.19,NC_037652.1.1291.89,NC_037642.1.1399.3,NC_037652.1.1291.3,NC_037644.1.463.3,NC_037647.1.1179.27,NC_037644.1.1056.5,NC_037645.1.1445.8,NC_037652.1.1291.57,NC_037652.1.1291.2,NC_037652.1.1291.53,NC_037652.1.1291.18,NC_037644.1.463.10,NC_037652.1.1291.38,NC_037652.1.1291.13,NC_037652.1.1291.70,NC_037652.1.1291.72,NC_037644.1.1394.12,NC_037648.1.1615.17,NC_037647…
Biological Process	GO:0034728	nucleosome organization	30	117	0.00470879	NC_037638.1.2179.3,NC_037639.1.1082.12,NC_037643.1.2047.30,NC_037643.1.2047.31,NC_037643.1.2047.18,NC_037639.1.1083.7,NC_037638.1.2179.7,NC_037651.1.312.5,NC_037638.1.2179.4,NC_037638.1.796.2,NC_037643.1.2047.23,NC_037651.1.690.1,NC_037639.1.1082.10,NC_037643.1.2047.21,NC_037651.1.312.4,NC_037638.1.796.6,NC_037638.1.2179.5,NC_037638.1.2179.2,NC_037638.1.2650.2,NC_037643.1.2047.4,NC_037638.1.796.1…
Biological Process	GO:0065004	protein-DNA complex assembly	31	123	0.00540407	NC_037638.1.796.6,NC_037643.1.2271.6,NC_037638.1.2179.2,NC_037638.1.2179.5,NC_037649.1.1278.10,NC_037638.1.3275.4,NC_037638.1.2650.3,NC_037638.1.796.1,NC_037643.1.2047.4,NC_037638.1.2650.2,NC_037651.1.312.3,NC_037638.1.2179.6,NC_037638.1.796.4,NC_037638.1.796.5,NC_037638.1.796.3,NC_037639.1.1082.12,NC_037638.1.2179.3,NC_037638.1.2179.7,NC_037651.1.312.5,NC_037639.1.1083.7,NC_037643.1.2047.18,NC_0…
Cellular Component	GO:0098803	respiratory chain complex	33	133	0.00542797	NC_001566.1.6.26,NC_001566.1.6.35,NC_001566.1.6.42,NC_001566.1.6.28,NC_001566.1.6.40,NC_037648.1.1562.4,NC_001566.1.6.37,NC_001566.1.6.43,NC_001566.1.6.25,NC_001566.1.6.33,NC_001566.1.6.38,NC_001566.1.6.18,NC_037638.1.3902.5,NC_001566.1.6.48,NC_001566.1.6.44,NC_001566.1.6.58,NC_001566.1.6.30,NC_001566.1.6.34,NC_001566.1.6.32,NC_001566.1.6.54,NC_037645.1.1212.10,NC_001566.1.6.49,NC_037648.1.1562.3…
Biological Process	GO:0072525	pyridine-containing compound biosynthetic process	24	89	0.00551919	NC_037643.1.1447.10,NC_037651.1.1320.12,NC_037651.1.1320.20,NC_037651.1.1320.61,NC_037650.1.1231.3,NC_037643.1.1447.4,NC_037643.1.1447.17,NC_037647.1.1508.11,NC_037643.1.1447.6,NC_037643.1.1447.15,NC_037652.1.42.1,NC_037643.1.1447.11,NC_037643.1.1447.12,NC_037647.1.1508.2,NC_037651.1.1320.6,NC_037651.1.1320.58,NC_037643.1.1447.7,NC_037643.1.1447.14,NC_037643.1.1447.3,NC_037643.1.1447.13,NC_037643…
Molecular Function	GO:0005515	protein binding	752	4341	0.00558353	NC_037652.1.311.7,NC_037638.1.2831.3,NC_037638.1.724.14,NC_037645.1.1947.11,NC_037645.1.1645.5,NC_037638.1.2746.6,NC_037641.1.704.4,NC_037647.1.275.4,NC_037648.1.2214.36,NC_037640.1.1686.7,NC_037642.1.375.3,NC_037640.1.1686.9,NC_037642.1.1892.8,NC_037648.1.756.25,NC_037640.1.1686.6,NC_037638.1.3198.7,NC_037645.1.915.4,NC_037644.1.661.10,NC_037644.1.1281.7,NC_037645.1.296.29,NC_037649.1.1233.16,NC…
Cellular Component	GO:0032993	protein-DNA complex	25	94	0.0056831	NC_037638.1.796.6,NC_037644.1.463.5,NC_037638.1.2179.5,NC_037638.1.2179.2,NC_037638.1.2650.2,NC_037638.1.796.1,NC_037638.1.2650.3,NC_037638.1.3275.4,NC_037638.1.796.3,NC_037644.1.462.2,NC_037638.1.796.5,NC_037638.1.796.4,NC_037651.1.312.3,NC_037644.1.463.7,NC_037638.1.2179.6,NC_037638.1.2179.3,NC_037641.1.1849.3,NC_037651.1.312.5,NC_037638.1.2179.7,NC_037651.1.1113.1,NC_037638.1.2179.4,NC_037638.…
Cellular Component	GO:0005737	cytoplasm	1904	11386	0.00622664	NC_037642.1.1104.3,NC_037653.1.638.1,NC_037644.1.1654.8,NC_037650.1.100.1,NC_037638.1.149.6,NC_037647.1.334.27,NC_037639.1.442.3,NC_037644.1.796.2,NC_037648.1.972.5,NC_037644.1.1666.16,NC_037643.1.1192.167,NC_037638.1.2299.4,NC_037646.1.1305.16,NC_037649.1.1283.3,NC_037651.1.279.34,NC_037646.1.1680.12,NC_037642.1.1565.22,NC_037652.1.894.1,NC_037639.1.892.19,NC_037642.1.2069.6,NC_037646.1.1473.25,…
Molecular Function	GO:0015453	oxidoreduction-driven active transmembrane transporter activity	65	302	0.00634853	NC_001566.1.6.30,NC_037640.1.1346.7,NC_037643.1.947.13,NC_001566.1.6.49,NC_001566.1.6.21,NC_001566.1.6.31,NC_037641.1.75.4,NC_001566.1.6.41,NC_001566.1.6.15,NC_001566.1.6.28,NC_037640.1.36.6,NC_037642.1.793.1,NC_037638.1.3284.1,NC_037640.1.1.76,NC_037640.1.1346.2,NC_037639.1.620.1,NC_037648.1.1950.5,NC_037640.1.1346.8,NC_037648.1.1924.1,NC_037643.1.89.12,NC_001566.1.6.44,NC_001566.1.6.18,NC_03764…
Biological Process	GO:0000302	response to reactive oxygen species	9	23	0.00638181	NC_037641.1.267.48,NC_037641.1.267.2,NC_037641.1.267.43,NC_037641.1.267.36,NC_037641.1.267.41,NC_037641.1.267.42,NC_037641.1.267.35,NC_037641.1.267.49,NC_037641.1.267.39
Biological Process	GO:1901031	regulation of response to reactive oxygen species	9	23	0.00638181	NC_037641.1.267.36,NC_037641.1.267.41,NC_037641.1.267.48,NC_037641.1.267.2,NC_037641.1.267.43,NC_037641.1.267.35,NC_037641.1.267.49,NC_037641.1.267.39,NC_037641.1.267.42
Biological Process	GO:1902882	regulation of response to oxidative stress	9	23	0.00638181	NC_037641.1.267.2,NC_037641.1.267.43,NC_037641.1.267.48,NC_037641.1.267.41,NC_037641.1.267.36,NC_037641.1.267.42,NC_037641.1.267.39,NC_037641.1.267.49,NC_037641.1.267.35
Biological Process	GO:0007601	visual perception	20	71	0.00640778	NC_037652.1.1010.13,NC_037638.1.3527.3,NC_037651.1.1427.3,NC_037651.1.348.5,NC_037647.1.29.1,NC_037652.1.1252.1,NC_037638.1.3527.6,NC_037647.1.970.1,NC_037651.1.1425.4,NC_037647.1.29.8,NC_037651.1.1427.1,NC_037647.1.29.9,NC_037651.1.1427.4,NC_037652.1.1252.6,NC_037651.1.348.12,NC_037638.1.3527.1,NC_037651.1.1427.6,NC_037652.1.1010.8,NC_037651.1.348.1,NC_037651.1.1427.2
Biological Process	GO:0046365	monosaccharide catabolic process	10	27	0.00646319	NC_037647.1.1354.7,NC_037647.1.1354.6,NC_037647.1.1354.4,NC_037647.1.1354.1,NC_037638.1.1457.2,NC_037638.1.1457.6,NC_037638.1.1457.3,NC_037638.1.1457.10,NC_037638.1.1457.11,NC_037638.1.1457.13
Cellular Component	GO:0031304	intrinsic component of mitochondrial inner membrane	10	27	0.00646319	NC_037653.1.420.35,NC_037653.1.420.24,NC_037653.1.420.30,NC_037653.1.420.31,NC_037653.1.420.25,NC_037653.1.420.18,NC_037653.1.420.20,NC_037653.1.420.26,NC_037638.1.2297.1,NC_037653.1.420.21
Cellular Component	GO:0031305	integral component of mitochondrial inner membrane	10	27	0.00646319	NC_037653.1.420.30,NC_037653.1.420.35,NC_037653.1.420.24,NC_037638.1.2297.1,NC_037653.1.420.21,NC_037653.1.420.26,NC_037653.1.420.20,NC_037653.1.420.31,NC_037653.1.420.25,NC_037653.1.420.18
Cellular Component	GO:0044815	DNA packaging complex	25	95	0.00656785	NC_037651.1.1113.1,NC_037638.1.2179.4,NC_037638.1.796.2,NC_037651.1.690.1,NC_037651.1.312.4,NC_037641.1.1849.6,NC_037638.1.2179.3,NC_037641.1.1849.3,NC_037638.1.2179.7,NC_037651.1.312.5,NC_037638.1.2650.2,NC_037638.1.796.1,NC_037638.1.2650.3,NC_037638.1.3275.4,NC_037638.1.796.3,NC_037644.1.462.2,NC_037638.1.796.5,NC_037638.1.796.4,NC_037651.1.312.3,NC_037638.1.2179.6,NC_037644.1.463.7,NC_037638.1…
Biological Process	GO:0006482	protein demethylation	5	9	0.00735846	NC_037638.1.3800.4,NC_037638.1.3800.9,NC_037638.1.3800.1,NC_037638.1.3800.8,NC_037638.1.3800.6
Biological Process	GO:0008214	protein dealkylation	5	9	0.00735846	NC_037638.1.3800.4,NC_037638.1.3800.9,NC_037638.1.3800.8,NC_037638.1.3800.1,NC_037638.1.3800.6
Molecular Function	GO:0051723	protein methylesterase activity	5	9	0.00735846	NC_037638.1.3800.1,NC_037638.1.3800.8,NC_037638.1.3800.6,NC_037638.1.3800.4,NC_037638.1.3800.9
Biological Process	GO:0018293	protein-FAD linkage	4	6	0.0073757	NC_037643.1.160.7,NC_037643.1.160.2,NC_037643.1.160.8,NC_037643.1.160.6
Biological Process	GO:0055065	metal ion homeostasis	47	208	0.00744689	NC_037652.1.1291.46,NC_037647.1.452.5,NC_037652.1.1291.72,NC_037652.1.1291.24,NC_037652.1.1291.40,NC_037652.1.1291.2,NC_037652.1.1291.53,NC_037651.1.1082.1,NC_037652.1.1291.18,NC_037652.1.1291.13,NC_037652.1.1291.70,NC_037652.1.1291.38,NC_037652.1.1291.57,NC_037647.1.39.17,NC_037652.1.1291.89,NC_037652.1.1291.3,NC_037640.1.244.3,NC_037652.1.1291.15,NC_037651.1.1082.6,NC_037652.1.811.8,NC_037652.1…
Molecular Function	GO:0003951	NAD+ kinase activity	32	131	0.00778047	NC_037643.1.1447.3,NC_037643.1.1193.19,NC_037651.1.1320.58,NC_037641.1.217.18,NC_037643.1.1447.16,NC_037641.1.1317.16,NC_037641.1.217.15,NC_037651.1.1320.61,NC_037641.1.217.21,NC_037643.1.1193.21,NC_037651.1.1320.20,NC_037643.1.1447.10,NC_037643.1.1447.17,NC_037643.1.1447.6,NC_037643.1.1193.22,NC_037643.1.1193.26,NC_037651.1.1320.6,NC_037643.1.1447.14,NC_037641.1.1317.18,NC_037643.1.1447.7,NC_037…
Biological Process	GO:0010039	response to iron ion	7	16	0.00785725	NC_037652.1.811.15,NC_037652.1.811.8,NC_037652.1.811.3,NC_037652.1.811.5,NC_037652.1.811.10,NC_037652.1.811.7,NC_037652.1.811.11
Biological Process	GO:0010040	response to iron(II) ion	7	16	0.00785725	NC_037652.1.811.15,NC_037652.1.811.8,NC_037652.1.811.11,NC_037652.1.811.7,NC_037652.1.811.3,NC_037652.1.811.5,NC_037652.1.811.10
Cellular Component	GO:0032592	integral component of mitochondrial membrane	11	32	0.00828328	NC_037653.1.420.18,NC_037653.1.420.25,NC_037653.1.420.31,NC_037653.1.420.20,NC_037653.1.420.26,NC_037638.1.2297.1,NC_037653.1.420.21,NC_037648.1.1980.6,NC_037653.1.420.24,NC_037653.1.420.35,NC_037653.1.420.30
Cellular Component	GO:0098573	intrinsic component of mitochondrial membrane	11	32	0.00828328	NC_037653.1.420.35,NC_037653.1.420.24,NC_037653.1.420.30,NC_037653.1.420.31,NC_037653.1.420.18,NC_037653.1.420.25,NC_037653.1.420.20,NC_037653.1.420.26,NC_037648.1.1980.6,NC_037638.1.2297.1,NC_037653.1.420.21
Biological Process	GO:0019637	organophosphate metabolic process	351	1957	0.00845897	NC_037638.1.2567.2,NC_037647.1.804.5,NC_037638.1.141.8,NC_037645.1.645.23,NC_037643.1.1447.4,NC_037651.1.415.41,NC_037639.1.610.13,NC_037644.1.321.3,NC_037648.1.467.1,NC_037642.1.1674.14,NC_037642.1.1773.9,NC_037640.1.1823.42,NC_037638.1.2980.5,NC_037640.1.1086.6,NC_037643.1.1447.9,NC_037639.1.2143.6,NC_037638.1.2606.3,NC_037648.1.1744.8,NC_037651.1.402.6,NC_037643.1.1447.7,NC_037644.1.1161.2,NC_…
Molecular Function	GO:0004129	cytochrome-c oxidase activity	33	137	0.00865795	NC_001566.1.6.52,NC_001566.1.6.21,NC_001566.1.6.5,NC_001566.1.6.31,NC_001566.1.6.10,NC_037641.1.75.4,NC_001566.1.6.7,NC_001566.1.6.41,NC_037640.1.1415.4,NC_001566.1.6.15,NC_001566.1.6.54,NC_001566.1.6.32,NC_001566.1.6.34,NC_001566.1.6.30,NC_001566.1.6.49,NC_037642.1.149.2,NC_001566.1.6.37,NC_001566.1.6.48,NC_001566.1.6.44,NC_037652.1.388.1,NC_001566.1.6.18,NC_001566.1.6.25,NC_001566.1.6.33,NC_001…
Molecular Function	GO:0016675	oxidoreductase activity, acting on a heme group of donors	33	137	0.00865795	NC_001566.1.6.49,NC_001566.1.6.54,NC_001566.1.6.32,NC_001566.1.6.34,NC_001566.1.6.30,NC_001566.1.6.41,NC_037640.1.1415.4,NC_001566.1.6.15,NC_001566.1.6.52,NC_001566.1.6.5,NC_001566.1.6.21,NC_001566.1.6.31,NC_001566.1.6.10,NC_037641.1.75.4,NC_001566.1.6.7,NC_037638.1.3284.1,NC_001566.1.6.40,NC_037640.1.1.76,NC_037639.1.858.1,NC_001566.1.6.28,NC_001566.1.6.42,NC_001566.1.6.35,NC_001566.1.6.26,NC_00…
Cellular Component	GO:0005739	mitochondrion	371	2077	0.00878754	NC_037638.1.4032.10,NC_037638.1.2836.4,NC_037652.1.237.21,NC_001566.1.6.30,NC_037651.1.976.34,NC_037638.1.1245.11,NC_037651.1.976.83,NC_037643.1.428.5,NC_037638.1.2940.6,NC_037646.1.779.5,NC_037647.1.363.1,NC_001566.1.6.41,NC_037638.1.3621.6,NC_037647.1.30.7,NC_037642.1.2097.9,NC_037647.1.776.4,NC_037651.1.976.25,NC_037639.1.1134.2,NC_037640.1.36.6,NC_037641.1.616.2,NC_037653.1.420.24,NC_037640.1…
Biological Process	GO:0072524	pyridine-containing compound metabolic process	26	103	0.00999091	NC_037643.1.1447.3,NC_037650.1.1361.5,NC_037651.1.1320.6,NC_037643.1.1447.14,NC_037651.1.1320.58,NC_037643.1.1447.7,NC_037651.1.1320.59,NC_037643.1.1447.2,NC_037643.1.1447.16,NC_037650.1.1361.8,NC_037643.1.1447.13,NC_037643.1.1447.9,NC_037651.1.1320.61,NC_037650.1.1231.3,NC_037651.1.1320.20,NC_037651.1.1320.12,NC_037643.1.1447.10,NC_037652.1.42.1,NC_037643.1.1447.12,NC_037643.1.1447.11,NC_037647.…
Molecular Function	GO:0016861	intramolecular oxidoreductase activity, interconverting aldoses and ketoses	19	69	0.0100237	NC_037638.1.516.1,NC_037653.1.651.3,NC_037653.1.651.12,NW_020555815.1.3.5,NC_037638.1.2666.7,NC_037638.1.2665.3,NW_020555815.1.3.2,NC_037638.1.516.6,NC_037638.1.2665.5,NC_037653.1.651.14,NC_037638.1.516.2,NC_037646.1.360.2,NC_037653.1.651.9,NC_037638.1.2666.9,NC_037638.1.2665.9,NC_037652.1.1085.5,NC_037653.1.651.13,NC_037652.1.1085.2,NW_020555815.1.3.8
Biological Process	GO:0007030	Golgi organization	16	55	0.010065	NC_037648.1.1031.10,NC_037639.1.221.4,NC_037639.1.221.6,NC_037648.1.1031.12,NC_037639.1.221.10,NC_037652.1.503.1,NC_037639.1.1243.1,NC_037652.1.503.3,NC_037640.1.1074.11,NC_037648.1.1031.13,NC_037648.1.1031.7,NC_037648.1.1031.6,NC_037648.1.1031.11,NC_037640.1.1074.6,NC_037640.1.1074.1,NC_037648.1.1031.18
Biological Process	GO:0051391	tRNA acetylation	6	13	0.010175	NC_037643.1.1638.6,NC_037643.1.1638.7,NC_037643.1.1638.10,NC_037643.1.1638.5,NC_037643.1.1638.12,NC_037643.1.1638.9
Biological Process	GO:1990884	RNA acetylation	6	13	0.010175	NC_037643.1.1638.5,NC_037643.1.1638.9,NC_037643.1.1638.12,NC_037643.1.1638.7,NC_037643.1.1638.10,NC_037643.1.1638.6
Molecular Function	GO:0004029	aldehyde dehydrogenase (NAD+) activity	6	13	0.010175	NC_037643.1.2318.6,NC_037643.1.2318.10,NC_037643.1.2318.4,NC_037643.1.2318.12,NC_037643.1.2318.9,NC_037643.1.2318.11
Molecular Function	GO:0004030	aldehyde dehydrogenase [NAD(P)+] activity	6	13	0.010175	NC_037643.1.2318.6,NC_037643.1.2318.10,NC_037643.1.2318.4,NC_037643.1.2318.12,NC_037643.1.2318.9,NC_037643.1.2318.11
Biological Process	GO:0006796	phosphate-containing compound metabolic process	376	2113	0.0103882	NC_037639.1.2143.6,NC_037648.1.1744.8,NC_037638.1.2606.3,NC_037651.1.402.6,NC_037644.1.1161.2,NC_037643.1.1447.7,NC_037638.1.2980.11,NC_037638.1.2980.5,NC_037648.1.667.14,NC_037640.1.1086.6,NC_037643.1.1447.9,NC_037653.1.238.7,NC_037644.1.321.3,NC_037642.1.1773.9,NC_037648.1.467.1,NC_037642.1.1674.14,NC_037640.1.1823.42,NC_037640.1.557.8,NC_037638.1.2567.2,NC_037638.1.141.8,NC_037647.1.804.5,NC_0…
Molecular Function	GO:0003755	peptidyl-prolyl cis-trans isomerase activity	50	228	0.0106313	NC_037639.1.1052.12,NC_037643.1.2331.1,NC_037641.1.892.11,NC_037643.1.2297.2,NC_037643.1.1313.22,NC_037647.1.365.4,NC_037643.1.1466.2,NC_037650.1.357.7,NC_037645.1.980.1,NC_037643.1.1313.17,NC_037643.1.1313.8,NC_037642.1.299.6,NC_037639.1.814.6,NC_037643.1.1313.12,NC_037643.1.1465.3,NC_037643.1.44.8,NC_037643.1.1313.9,NC_037642.1.299.7,NC_037643.1.1313.18,NC_037648.1.1618.16,NC_037651.1.699.17,NC…
Molecular Function	GO:0016859	cis-trans isomerase activity	50	228	0.0106313	NC_037643.1.1313.8,NC_037643.1.1313.17,NC_037642.1.299.6,NC_037639.1.814.6,NC_037643.1.1313.12,NC_037643.1.1465.3,NC_037643.1.1313.9,NC_037643.1.44.8,NC_037643.1.1313.18,NC_037642.1.299.7,NC_037648.1.1618.16,NC_037641.1.158.13,NC_037651.1.699.17,NC_037643.1.1313.14,NC_037643.1.1466.1,NC_037641.1.158.1,NC_037639.1.1052.12,NC_037643.1.2331.1,NC_037643.1.2297.2,NC_037641.1.892.11,NC_037643.1.1313.22…
Biological Process	GO:0050953	sensory perception of light stimulus	21	79	0.0107062	NC_037647.1.29.8,NC_037651.1.541.6,NC_037651.1.1427.4,NC_037647.1.29.9,NC_037651.1.1427.1,NC_037652.1.1252.6,NC_037651.1.348.12,NC_037652.1.1010.8,NC_037651.1.1427.2,NC_037651.1.348.1,NC_037651.1.1427.6,NC_037638.1.3527.1,NC_037651.1.1427.3,NC_037638.1.3527.3,NC_037652.1.1010.13,NC_037651.1.348.5,NC_037652.1.1252.1,NC_037638.1.3527.6,NC_037647.1.29.1,NC_037651.1.1425.4,NC_037647.1.970.1
Biological Process	GO:0007064	mitotic sister chromatid cohesion	13	42	0.0113189	NC_037647.1.1279.5,NC_037641.1.1660.2,NC_037647.1.1279.2,NC_037641.1.1660.9,NC_037641.1.1660.4,NC_037641.1.1660.5,NC_037645.1.333.8,NC_037644.1.1647.5,NC_037645.1.333.4,NC_037645.1.1292.1,NC_037641.1.1661.1,NC_037644.1.1647.3,NC_037641.1.1660.8
Molecular Function	GO:0008192	RNA guanylyltransferase activity	9	25	0.0118213	NC_037648.1.1981.33,NC_037643.1.1029.1,NC_037648.1.1981.20,NC_037648.1.1981.18,NC_037648.1.1981.25,NC_037648.1.1981.8,NC_037648.1.1981.38,NC_037648.1.1981.35,NC_037648.1.1981.37
Molecular Function	GO:0070568	guanylyltransferase activity	9	25	0.0118213	NC_037643.1.1029.1,NC_037648.1.1981.33,NC_037648.1.1981.18,NC_037648.1.1981.20,NC_037648.1.1981.37,NC_037648.1.1981.35,NC_037648.1.1981.38,NC_037648.1.1981.8,NC_037648.1.1981.25
Biological Process	GO:0032007	negative regulation of TOR signaling	8	21	0.0119695	NC_037643.1.158.6,NC_037642.1.1884.5,NC_037648.1.380.5,NC_037648.1.380.3,NC_037643.1.158.1,NC_037643.1.158.2,NC_037643.1.158.7,NC_037642.1.1884.2
Molecular Function	GO:0042578	phosphoric ester hydrolase activity	240	1315	0.0124373	NC_037645.1.1234.12,NC_037642.1.973.31,NC_037653.1.940.17,NC_037642.1.305.13,NC_037647.1.927.3,NC_037650.1.291.21,NC_037638.1.420.34,NC_037639.1.2144.2,NC_037640.1.1823.5,NC_037642.1.46.1,NC_037650.1.291.23,NC_037652.1.564.3,NC_037645.1.1960.11,NC_037642.1.2046.1,NC_037646.1.1671.8,NC_037648.1.1981.35,NC_037642.1.2051.1,NC_037639.1.1979.4,NC_037639.1.1979.7,NC_037642.1.973.51,NC_037653.1.940.2,NC…
Biological Process	GO:0050801	ion homeostasis	52	241	0.0127604	NC_037652.1.1291.3,NC_037640.1.244.3,NC_037652.1.1291.89,NC_037647.1.1060.3,NC_037647.1.39.17,NC_037652.1.1291.57,NC_037652.1.1291.38,NC_037652.1.1291.13,NC_037652.1.1291.70,NC_037652.1.1291.2,NC_037652.1.1291.53,NC_037652.1.1291.18,NC_037651.1.1082.1,NC_037652.1.1291.40,NC_037652.1.1291.24,NC_037652.1.1291.72,NC_037652.1.1291.46,NC_037643.1.783.12,NC_037647.1.1060.4,NC_037647.1.452.5,NC_037651.1…
Biological Process	GO:0055080	cation homeostasis	52	241	0.0127604	NC_037652.1.1291.72,NC_037647.1.1060.4,NC_037647.1.452.5,NC_037652.1.1291.46,NC_037643.1.783.12,NC_037652.1.1291.24,NC_037652.1.1291.40,NC_037652.1.1291.18,NC_037652.1.1291.53,NC_037651.1.1082.1,NC_037652.1.1291.2,NC_037652.1.1291.38,NC_037652.1.1291.70,NC_037652.1.1291.13,NC_037647.1.39.17,NC_037647.1.1060.3,NC_037652.1.1291.57,NC_037652.1.1291.89,NC_037640.1.244.3,NC_037652.1.1291.3,NC_037652.1…
Biological Process	GO:0098771	inorganic ion homeostasis	52	241	0.0127604	NC_037651.1.1082.14,NC_037652.1.811.8,NC_037652.1.1291.15,NC_037651.1.1082.6,NC_037652.1.811.10,NC_037652.1.1291.85,NC_037644.1.1538.9,NC_037652.1.1291.60,NC_037652.1.609.1,NC_037640.1.1290.3,NC_037652.1.1291.10,NC_037652.1.811.5,NC_037652.1.1291.51,NC_037652.1.1291.91,NC_037652.1.1291.7,NC_037652.1.1291.30,NC_037652.1.1291.59,NC_037640.1.234.7,NC_037652.1.1291.19,NC_037652.1.1291.39,NC_037652.1.…
Molecular Function	GO:0016830	carbon-carbon lyase activity	48	220	0.0132677	NC_037642.1.1122.1,NC_037652.1.669.2,NC_037638.1.2568.41,NC_037653.1.1057.7,NC_037650.1.402.4,NC_037653.1.1057.5,NC_037652.1.607.3,NC_037638.1.2848.1,NC_037638.1.2568.33,NC_037640.1.1393.7,NC_037640.1.1393.1,NC_037652.1.609.22,NC_037652.1.1340.1,NC_037638.1.2567.1,NC_037638.1.2568.25,NC_037653.1.1057.1,NC_037638.1.2568.28,NC_037638.1.2568.4,NC_037652.1.609.21,NC_037653.1.1057.8,NC_037638.1.2568.3…
Biological Process	GO:0071824	protein-DNA complex subunit organization	33	141	0.0133319	NC_037638.1.796.3,NC_037638.1.796.4,NC_037643.1.2047.4,NC_037638.1.2650.3,NC_037649.1.1278.10,NC_037638.1.2179.2,NC_037643.1.2271.6,NC_037638.1.796.6,NC_037638.1.796.2,NC_037651.1.312.4,NC_037651.1.690.1,NC_037643.1.2047.23,NC_037643.1.2047.21,NC_037643.1.2271.1,NC_037638.1.2179.4,NC_037643.1.2047.31,NC_037643.1.2047.30,NC_037638.1.2179.7,NC_037639.1.1083.7,NC_037638.1.2179.3,NC_037639.1.1082.12,…
Molecular Function	GO:0043169	cation binding	1789	10740	0.0135353	NC_037645.1.1335.17,NC_037645.1.1516.1,NC_037652.1.811.5,NC_037650.1.283.63,NC_037638.1.1244.10,NC_037645.1.652.7,NC_037646.1.840.1,NC_037639.1.1150.4,NC_037640.1.2068.9,NC_037652.1.979.7,NC_037647.1.1598.5,NC_037644.1.321.3,NC_037647.1.722.21,NC_037651.1.976.80,NC_037645.1.1189.32,NC_037638.1.2312.5,NC_037641.1.711.25,NC_037645.1.645.23,NC_037652.1.979.11,NC_037639.1.12.5,NC_037644.1.897.4,NW_02…
Biological Process	GO:0009968	negative regulation of signal transduction	39	173	0.0142537	NC_037645.1.888.7,NC_037645.1.888.15,NC_037645.1.889.1,NC_037640.1.35.8,NC_037642.1.1884.5,NC_037648.1.380.3,NC_037645.1.888.8,NC_037640.1.35.5,NC_037640.1.410.24,NC_037645.1.889.13,NC_037643.1.158.2,NC_037648.1.273.4,NC_037645.1.888.3,NC_037643.1.158.7,NC_037638.1.2295.4,NC_037645.1.889.4,NC_037648.1.273.5,NC_037648.1.593.1,NC_037645.1.889.5,NC_037645.1.2017.1,NC_037640.1.410.13,NC_037640.1.410.…
Biological Process	GO:0010648	negative regulation of cell communication	39	173	0.0142537	NC_037640.1.35.1,NC_037639.1.961.5,NC_037648.1.380.5,NC_037645.1.888.4,NC_037638.1.3212.5,NC_037643.1.158.1,NC_037648.1.273.1,NC_037645.1.888.14,NC_037648.1.1738.1,NC_037639.1.961.9,NC_037645.1.889.8,NC_037647.1.174.7,NC_037643.1.158.6,NC_037645.1.888.12,NC_037647.1.174.6,NC_037650.1.1014.4,NC_037642.1.1884.2,NC_037640.1.410.12,NC_037645.1.2017.1,NC_037640.1.410.13,NC_037645.1.889.5,NC_037645.1.8…
Biological Process	GO:0023057	negative regulation of signaling	39	173	0.0142537	NC_037639.1.961.5,NC_037640.1.35.1,NC_037638.1.3212.5,NC_037648.1.380.5,NC_037645.1.888.4,NC_037645.1.889.8,NC_037647.1.174.7,NC_037645.1.888.14,NC_037648.1.273.1,NC_037643.1.158.1,NC_037639.1.961.9,NC_037648.1.1738.1,NC_037643.1.158.6,NC_037645.1.888.12,NC_037640.1.410.13,NC_037645.1.2017.1,NC_037645.1.889.5,NC_037640.1.410.12,NC_037647.1.174.6,NC_037650.1.1014.4,NC_037642.1.1884.2,NC_037638.1.2…
Biological Process	GO:0048585	negative regulation of response to stimulus	39	173	0.0142537	NC_037648.1.380.3,NC_037645.1.888.8,NC_037642.1.1884.5,NC_037640.1.35.8,NC_037645.1.888.7,NC_037645.1.889.1,NC_037645.1.888.15,NC_037643.1.158.7,NC_037645.1.888.3,NC_037648.1.273.4,NC_037645.1.889.13,NC_037643.1.158.2,NC_037640.1.410.24,NC_037640.1.35.5,NC_037648.1.273.5,NC_037648.1.593.1,NC_037645.1.889.4,NC_037638.1.2295.4,NC_037642.1.1884.2,NC_037650.1.1014.4,NC_037647.1.174.6,NC_037640.1.410.…
Molecular Function	GO:0047874	dolichyldiphosphatase activity	3	4	0.0142615	NC_037651.1.997.4,NC_037651.1.997.1,NC_037651.1.997.5
Molecular Function	GO:0046912	acyltransferase, acyl groups converted into alkyl on transfer	17	62	0.014989	NC_037651.1.415.33,NC_037651.1.415.24,NC_037638.1.2565.1,NC_037651.1.415.32,NC_037651.1.415.29,NC_037638.1.2565.10,NC_037638.1.2565.4,NC_037651.1.415.18,NC_037651.1.415.12,NC_037649.1.1357.1,NC_037649.1.608.9,NC_037642.1.1758.4,NC_037638.1.2565.3,NC_037651.1.415.41,NC_037638.1.2565.6,NC_037649.1.608.6,NC_037649.1.608.10
Biological Process	GO:0038179	neurotrophin signaling pathway	4	7	0.0150431	NC_037643.1.158.6,NC_037643.1.158.1,NC_037643.1.158.2,NC_037643.1.158.7
Biological Process	GO:0048011	neurotrophin TRK receptor signaling pathway	4	7	0.0150431	NC_037643.1.158.7,NC_037643.1.158.2,NC_037643.1.158.1,NC_037643.1.158.6
Cellular Component	GO:0044666	MLL3/4 complex	4	7	0.0150431	NC_037638.1.2588.8,NC_037638.1.2588.5,NC_037638.1.2588.4,NC_037638.1.2588.2
Molecular Function	GO:0048038	quinone binding	9	26	0.0155718	NC_037653.1.621.18,NC_037653.1.621.12,NC_037653.1.621.10,NC_037653.1.621.14,NC_037644.1.780.1,NC_037653.1.621.5,NC_037653.1.621.16,NC_037653.1.621.19,NC_037653.1.621.7
Biological Process	GO:0010035	response to inorganic substance	8	22	0.0162289	NC_037652.1.1089.20,NC_037652.1.811.11,NC_037652.1.811.5,NC_037652.1.811.3,NC_037652.1.811.7,NC_037652.1.811.10,NC_037652.1.811.8,NC_037652.1.811.15
Biological Process	GO:0010038	response to metal ion	8	22	0.0162289	NC_037652.1.811.15,NC_037652.1.811.8,NC_037652.1.811.7,NC_037652.1.811.10,NC_037652.1.1089.20,NC_037652.1.811.11,NC_037652.1.811.5,NC_037652.1.811.3
Molecular Function	GO:0004484	mRNA guanylyltransferase activity	8	22	0.0162289	NC_037648.1.1981.33,NC_037648.1.1981.20,NC_037648.1.1981.18,NC_037648.1.1981.8,NC_037648.1.1981.25,NC_037648.1.1981.38,NC_037648.1.1981.35,NC_037648.1.1981.37
Biological Process	GO:0051013	microtubule severing	7	18	0.016332	NC_037648.1.841.2,NC_037648.1.841.10,NC_037648.1.841.1,NC_037648.1.841.3,NC_037648.1.841.7,NC_037648.1.841.6,NC_037648.1.841.17
Cellular Component	GO:0008352	katanin complex	7	18	0.016332	NC_037648.1.841.2,NC_037648.1.841.1,NC_037648.1.841.10,NC_037648.1.841.7,NC_037648.1.841.6,NC_037648.1.841.17,NC_037648.1.841.3
Molecular Function	GO:0047690	aspartyltransferase activity	7	18	0.016332	NC_037638.1.1244.14,NC_037638.1.1244.3,NC_037638.1.3271.15,NC_037638.1.1244.10,NC_037638.1.1244.6,NC_037638.1.1244.9,NC_037638.1.1244.5
Biological Process	GO:0018298	protein-chromophore linkage	13	44	0.0169261	NC_037651.1.1427.1,NC_037647.1.29.9,NC_037647.1.1392.10,NC_037651.1.1427.4,NC_037647.1.29.8,NC_037651.1.1427.3,NC_037651.1.1425.4,NC_037651.1.1427.6,NC_037647.1.970.1,NC_037651.1.1427.2,NC_037647.1.29.1,NC_037652.1.1252.1,NC_037652.1.1252.6
Molecular Function	GO:0016289	CoA hydrolase activity	14	49	0.0181582	NC_037652.1.310.8,NC_037652.1.310.15,NC_037652.1.310.24,NC_037652.1.982.2,NC_037652.1.310.3,NC_037652.1.310.18,NC_037638.1.2960.5,NC_037652.1.310.4,NC_037638.1.2960.6,NC_037652.1.310.5,NC_037652.1.663.10,NC_037652.1.310.27,NC_037652.1.310.29,NC_037652.1.310.32
Biological Process	GO:0006793	phosphorus metabolic process	390	2219	0.0181772	NC_037638.1.852.2,NC_037640.1.947.9,NC_037644.1.656.15,NC_037642.1.1565.4,NC_037642.1.1565.11,NC_037649.1.1283.3,NC_037647.1.1508.11,NC_037651.1.691.8,NC_037640.1.1823.31,NC_037645.1.725.6,NC_037642.1.1565.22,NC_037644.1.1316.3,NC_037653.1.651.14,NC_037648.1.1744.12,NC_037644.1.1161.6,NC_037639.1.1711.30,NC_037638.1.2565.1,NC_037652.1.1133.6,NC_037638.1.2568.16,NC_037650.1.291.8,NC_037640.1.557.3…
Cellular Component	GO:0005740	mitochondrial envelope	192	1046	0.0187777	NC_037638.1.3792.7,NC_037639.1.793.3,NC_037653.1.420.21,NC_001566.1.6.26,NC_037650.1.428.7,NC_001566.1.6.42,NC_037642.1.1807.14,NC_037638.1.3727.2,NC_037645.1.624.10,NC_037640.1.40.4,NC_001566.1.6.35,NC_037651.1.1415.5,NC_037638.1.3902.5,NC_037648.1.1665.4,NC_037653.1.420.18,NC_001566.1.6.25,NC_037652.1.350.8,NC_037649.1.958.6,NC_037638.1.3020.20,NC_037647.1.759.10,NC_037642.1.579.1,NC_037639.1.2…
Biological Process	GO:0042592	homeostatic process	72	357	0.0194161	NC_037652.1.811.11,NC_037652.1.811.3,NC_037652.1.1291.91,NC_037652.1.1291.7,NC_037652.1.1291.30,NC_037652.1.1291.19,NC_037652.1.1291.31,NC_037652.1.811.7,NC_037652.1.1291.62,NC_037652.1.119.28,NC_037644.1.1538.9,NC_037652.1.1291.85,NC_037640.1.1290.3,NC_037638.1.2553.1,NC_037652.1.811.5,NC_037652.1.811.10,NC_037652.1.119.21,NC_037652.1.119.7,NC_037641.1.287.4,NC_037652.1.1291.89,NC_037652.1.119.2…
Molecular Function	GO:0042626	ATPase-coupled transmembrane transporter activity	129	681	0.0195461	NC_037642.1.1501.18,NC_037645.1.1639.14,NC_037649.1.432.26,NC_037642.1.1501.67,NC_037640.1.1186.3,NC_037651.1.1123.1,NC_037642.1.1501.54,NC_037642.1.1501.76,NC_037645.1.1530.13,NC_037651.1.1348.19,NC_037642.1.1501.13,NC_037645.1.612.1,NC_037639.1.1953.34,NC_037645.1.1639.12,NC_037651.1.1348.17,NC_037651.1.1121.1,NC_037652.1.451.15,NC_037642.1.1501.75,NC_037643.1.1054.5,NC_037639.1.1953.29,NC_0376…
Biological Process	GO:0051179	localization	757	4441	0.0199694	NC_037647.1.1122.2,NC_037641.1.980.3,NC_037653.1.770.4,NC_037641.1.1649.33,NC_037638.1.2256.13,NC_037650.1.192.1,NC_037638.1.3792.7,NC_037638.1.3233.1,NC_037638.1.2389.4,NC_037641.1.1838.2,NC_037652.1.1335.3,NC_037640.1.1087.8,NC_037648.1.2151.3,NC_037652.1.503.1,NC_037638.1.2256.59,NC_037638.1.2389.12,NC_037643.1.1071.9,NC_037652.1.925.9,NC_037652.1.350.8,NC_037652.1.508.16,NC_037638.1.3303.9,NC…
Molecular Function	GO:0016860	intramolecular oxidoreductase activity	27	114	0.0202157	NC_037638.1.2665.3,NC_037638.1.2666.7,NW_020555815.1.3.5,NC_037642.1.130.7,NC_037653.1.651.12,NC_037653.1.651.3,NC_037647.1.1168.6,NC_037638.1.516.1,NC_037653.1.651.9,NC_037646.1.360.2,NC_037638.1.3234.7,NC_037638.1.516.2,NC_037638.1.2665.5,NC_037653.1.651.14,NC_037638.1.516.6,NW_020555815.1.3.2,NC_037647.1.1168.1,NC_037642.1.130.5,NC_037638.1.2666.9,NC_037647.1.1679.2,NW_020555815.1.3.8,NC_03765…
Biological Process	GO:0051234	establishment of localization	735	4308	0.0202324	NC_037648.1.283.4,NC_037651.1.1229.4,NC_037652.1.1291.51,NC_037638.1.1506.7,NC_037652.1.1291.10,NC_037638.1.2841.15,NC_037651.1.1349.4,NC_037642.1.1879.7,NC_037641.1.355.2,NC_037638.1.1236.3,NC_037647.1.817.4,NC_037643.1.2319.2,NC_037642.1.2069.9,NC_037640.1.40.4,NC_037652.1.160.1,NC_037652.1.1291.15,NC_037640.1.1087.15,NC_037642.1.2060.6,NC_037640.1.1889.6,NC_037648.1.1599.4,NC_037648.1.1599.1,N…
Biological Process	GO:0009165	nucleotide biosynthetic process	113	590	0.020333	NC_037651.1.373.10,NC_037646.1.956.5,NC_037643.1.1447.9,NC_037649.1.886.11,NC_037643.1.1447.13,NC_037640.1.1086.6,NC_037644.1.1154.12,NC_037643.1.1447.7,NC_037651.1.415.33,NC_037643.1.1447.14,NC_037644.1.1621.7,NC_037642.1.775.5,NC_037641.1.1496.1,NC_037648.1.1744.12,NC_037645.1.725.6,NC_037639.1.2143.6,NC_037648.1.1945.1,NC_037648.1.1744.8,NC_037651.1.415.41,NC_037651.1.691.8,NC_037643.1.1447.4,…
Biological Process	GO:1901293	nucleoside phosphate biosynthetic process	113	590	0.020333	NC_037645.1.1185.17,NC_037650.1.890.6,NC_037645.1.1185.19,NC_037649.1.886.10,NC_037651.1.1320.6,NC_037642.1.775.7,NW_020555876.1.1.39,NC_037651.1.415.32,NC_037643.1.1447.2,NC_037651.1.1320.59,NC_037640.1.2067.4,NC_037640.1.2067.1,NC_037645.1.1185.14,NC_037651.1.1415.5,NC_037651.1.1320.12,NC_037648.1.1744.5,NC_037649.1.886.3,NC_037645.1.725.8,NC_037652.1.466.1,NC_037652.1.42.1,NC_037639.1.221.13,N…
Molecular Function	GO:0004703	G protein-coupled receptor kinase activity	5	11	0.0204203	NC_037645.1.1991.15,NC_037645.1.980.1,NC_037645.1.1991.11,NC_037645.1.1991.1,NC_037645.1.1991.6
Molecular Function	GO:0043167	ion binding	3222	19668	0.0209616	NC_037641.1.493.1,NC_037638.1.1422.11,NC_037644.1.899.2,NC_037646.1.568.11,NC_037642.1.1042.15,NC_037640.1.1027.28,NC_037642.1.1399.13,NC_037638.1.497.2,NC_037649.1.1327.3,NC_037644.1.179.8,NC_037651.1.369.6,NC_037639.1.57.12,NC_037648.1.2214.21,NC_037638.1.3858.2,NC_037640.1.1831.9,NC_037645.1.2000.21,NC_037648.1.387.4,NC_037645.1.1767.7,NC_037642.1.935.2,NC_037638.1.958.14,NC_037651.1.976.9,NC_…
Biological Process	GO:0006810	transport	728	4268	0.0211233	NC_037647.1.1536.10,NC_037638.1.3464.5,NC_037638.1.103.1,NC_037638.1.2256.62,NC_037652.1.925.10,NC_037642.1.2069.4,NC_037645.1.1181.7,NC_037648.1.1874.1,NC_037639.1.1280.3,NC_037652.1.983.1,NC_037638.1.2940.1,NC_037639.1.2012.18,NC_037642.1.1045.7,NC_037638.1.2256.15,NC_037645.1.986.3,NC_037638.1.3203.1,NC_037651.1.1082.10,NC_037648.1.2178.3,NC_037651.1.368.11,NC_037647.1.945.11,NC_037641.1.1786.…
Biological Process	GO:0019318	hexose metabolic process	84	426	0.0213121	NC_037652.1.119.21,NC_037638.1.1457.3,NC_037652.1.119.7,NC_037639.1.17.1,NC_037647.1.804.12,NC_037641.1.287.4,NC_037652.1.119.29,NC_037641.1.936.9,NC_037648.1.1110.5,NC_037648.1.1239.8,NC_037653.1.611.4,NC_037648.1.1110.4,NC_037652.1.119.23,NC_037652.1.119.10,NC_037647.1.804.59,NC_037638.1.2665.5,NC_037638.1.1457.6,NC_037647.1.804.44,NC_037641.1.287.8,NC_037638.1.1651.1,NC_037652.1.119.20,NC_0376…
Biological Process	GO:0005996	monosaccharide metabolic process	88	449	0.0217559	NC_037647.1.804.38,NC_037638.1.2665.3,NC_037647.1.804.69,NC_037647.1.804.48,NC_037652.1.119.20,NC_037652.1.119.19,NC_037641.1.287.8,NC_037638.1.1651.1,NC_037647.1.1354.4,NC_037638.1.2665.5,NC_037647.1.804.59,NC_037647.1.804.44,NC_037638.1.1457.6,NC_037652.1.119.23,NC_037648.1.1110.4,NC_037652.1.119.10,NC_037648.1.1239.8,NC_037653.1.611.4,NC_037648.1.1110.5,NC_037652.1.119.29,NC_037641.1.936.9,NC_…
Molecular Function	GO:0004175	endopeptidase activity	225	1245	0.0221227	NC_037650.1.875.11,NC_037648.1.311.1,NC_037651.1.650.9,NC_037638.1.1252.54,NC_037643.1.2128.3,NC_037638.1.3088.17,NC_037640.1.635.8,NC_037652.1.1189.4,NC_037645.1.127.16,NC_037638.1.3303.11,NC_037641.1.744.12,NC_037652.1.1191.9,NC_037652.1.632.4,NC_037648.1.1034.15,NC_037645.1.1082.2,NC_037638.1.149.1,NC_037641.1.543.6,NC_037644.1.176.5,NC_037640.1.324.8,NC_037638.1.1252.23,NC_037638.1.2994.6,NC_…
Biological Process	GO:0006839	mitochondrial transport	39	178	0.0221309	NC_037644.1.594.4,NC_037638.1.3303.11,NC_037639.1.633.4,NC_037652.1.925.2,NC_037645.1.616.19,NC_037647.1.768.10,NC_037645.1.616.3,NC_037642.1.2097.9,NC_037638.1.3561.6,NC_037645.1.616.5,NC_037644.1.594.13,NC_037652.1.925.12,NC_037652.1.925.5,NC_037648.1.2133.2,NC_037640.1.40.12,NC_037644.1.594.6,NC_037645.1.616.4,NC_037645.1.616.22,NC_037652.1.925.9,NC_037645.1.530.2,NC_037645.1.616.18,NC_037638.…
Molecular Function	GO:0046872	metal ion binding	1772	10678	0.0221923	NC_037646.1.1069.7,NC_037645.1.1998.4,NC_037639.1.57.14,NC_037647.1.691.134,NC_037647.1.1354.7,NC_037652.1.1012.3,NC_037645.1.1772.22,NC_037647.1.618.10,NC_037643.1.1091.24,NC_037643.1.318.24,NC_037642.1.1501.57,NC_037640.1.1758.8,NC_037644.1.433.4,NC_037649.1.955.9,NC_037643.1.288.5,NC_037640.1.905.5,NC_037643.1.1313.17,NC_037638.1.3964.13,NC_037647.1.700.13,NC_037639.1.2029.5,NC_037642.1.2079.1…
Biological Process	GO:0019320	hexose catabolic process	6	15	0.0223143	NC_037638.1.1457.11,NC_037638.1.1457.6,NC_037638.1.1457.3,NC_037638.1.1457.2,NC_037638.1.1457.13,NC_037638.1.1457.10
Biological Process	GO:0019388	galactose catabolic process	6	15	0.0223143	NC_037638.1.1457.3,NC_037638.1.1457.6,NC_037638.1.1457.2,NC_037638.1.1457.10,NC_037638.1.1457.13,NC_037638.1.1457.11
Biological Process	GO:0033499	galactose catabolic process via UDP-galactose	6	15	0.0223143	NC_037638.1.1457.13,NC_037638.1.1457.10,NC_037638.1.1457.6,NC_037638.1.1457.3,NC_037638.1.1457.2,NC_037638.1.1457.11
Molecular Function	GO:0008108	UDP-glucose:hexose-1-phosphate uridylyltransferase activity	6	15	0.0223143	NC_037638.1.1457.11,NC_037638.1.1457.13,NC_037638.1.1457.10,NC_037638.1.1457.3,NC_037638.1.1457.6,NC_037638.1.1457.2
Molecular Function	GO:0008236	serine-type peptidase activity	136	726	0.023586	NC_037643.1.316.7,NC_037652.1.947.1,NC_037641.1.543.4,NC_037651.1.87.2,NC_037652.1.1191.8,NC_037644.1.979.16,NC_037650.1.361.1,NC_037645.1.377.1,NC_037651.1.1048.2,NC_037643.1.2296.14,NC_037648.1.804.13,NC_037638.1.475.3,NC_037641.1.881.2,NC_037648.1.791.8,NC_037638.1.475.5,NC_037651.1.650.4,NC_037638.1.1252.10,NC_037638.1.1252.15,NC_037643.1.2229.6,NC_037638.1.1252.40,NC_037638.1.257.30,NC_03765…
Molecular Function	GO:0017171	serine hydrolase activity	136	726	0.023586	NC_037644.1.979.10,NC_037641.1.543.6,NC_037640.1.324.8,NC_037638.1.1252.23,NC_037646.1.1471.2,NC_037643.1.329.6,NC_037648.1.791.18,NC_037643.1.2051.7,NC_037644.1.979.22,NC_037648.1.311.1,NC_037651.1.650.9,NC_037638.1.1252.54,NC_037640.1.635.8,NC_037645.1.127.16,NC_037652.1.1191.9,NC_037639.1.305.1,NC_037648.1.804.27,NC_037645.1.1082.2,NC_037638.1.1252.50,NC_037641.1.543.2,NC_037638.1.1252.16,NC_0…
Cellular Component	GO:0070469	respirasome	57	277	0.0238319	NC_001566.1.6.41,NC_037651.1.576.1,NC_001566.1.6.15,NC_037640.1.1415.4,NC_037648.1.1950.3,NC_037642.1.1077.4,NC_001566.1.6.7,NC_001566.1.6.21,NC_001566.1.6.52,NC_001566.1.6.5,NC_001566.1.6.31,NC_001566.1.6.10,NC_037645.1.1212.10,NC_037638.1.1998.4,NC_037642.1.758.1,NC_037651.1.763.1,NC_037648.1.1562.3,NC_001566.1.6.49,NC_001566.1.6.34,NC_037645.1.722.1,NC_037651.1.763.3,NC_037640.1.3.1,NC_037642.…
Molecular Function	GO:0019200	carbohydrate kinase activity	33	147	0.0239728	NC_037641.1.287.8,NC_037647.1.1354.4,NC_037652.1.952.9,NC_037652.1.119.20,NC_037652.1.119.19,NC_037652.1.119.29,NC_037647.1.1354.7,NC_037647.1.1354.6,NC_037641.1.287.15,NC_037641.1.287.4,NC_037652.1.119.7,NC_037652.1.119.21,NC_037639.1.322.2,NC_037652.1.952.15,NC_037652.1.119.25,NC_037652.1.119.10,NC_037652.1.119.23,NC_037648.1.1110.4,NC_037641.1.287.13,NC_037648.1.1239.8,NC_037648.1.1110.5,NC_03…
Cellular Component	GO:0031967	organelle envelope	229	1272	0.0244981	NC_037647.1.982.1,NC_037650.1.428.4,NC_037642.1.579.1,NC_037645.1.986.5,NC_037639.1.221.13,NC_037638.1.3020.20,NC_037647.1.759.10,NC_037638.1.3015.1,NC_037652.1.350.8,NC_037649.1.958.6,NC_037651.1.1415.5,NC_037638.1.3902.5,NC_037653.1.420.18,NC_037648.1.1665.4,NC_037640.1.206.16,NC_001566.1.6.25,NC_037648.1.1061.4,NC_037638.1.3727.2,NC_037640.1.40.4,NC_037645.1.624.10,NC_001566.1.6.35,NC_037650.1…
Cellular Component	GO:0031975	envelope	229	1272	0.0244981	NC_037647.1.982.1,NC_037650.1.428.4,NC_037645.1.986.5,NC_037639.1.221.13,NC_037642.1.579.1,NC_037647.1.759.10,NC_037638.1.3020.20,NC_037638.1.3015.1,NC_037649.1.958.6,NC_037652.1.350.8,NC_037648.1.1665.4,NC_037653.1.420.18,NC_037640.1.206.16,NC_001566.1.6.25,NC_037651.1.1415.5,NC_037638.1.3902.5,NC_037645.1.624.10,NC_037640.1.40.4,NC_001566.1.6.35,NC_037648.1.1061.4,NC_037638.1.3727.2,NC_037642.1…
Cellular Component	GO:0031966	mitochondrial membrane	177	966	0.0245499	NC_037643.1.1174.8,NC_037643.1.947.12,NC_037645.1.616.3,NC_001566.1.6.52,NC_037640.1.1893.2,NC_037639.1.633.4,NC_001566.1.6.5,NC_037644.1.594.4,NC_037653.1.420.30,NC_001566.1.6.10,NC_037643.1.752.1,NC_037645.1.624.45,NC_001566.1.6.7,NC_037638.1.871.14,NC_037645.1.616.19,NC_037640.1.36.2,NC_037645.1.809.1,NC_037644.1.594.6,NC_037638.1.1998.4,NC_037647.1.939.1,NC_037648.1.824.1,NC_001566.1.6.32,NC_…
Biological Process	GO:0009792	embryo development ending in birth or egg hatching	2	2	0.0254075	NC_037642.1.2058.96,NC_037642.1.2058.81
Biological Process	GO:0001678	cellular glucose homeostasis	14	51	0.0255435	NC_037652.1.119.21,NC_037652.1.119.7,NC_037641.1.287.4,NC_037641.1.287.15,NC_037641.1.287.8,NC_037652.1.119.29,NC_037652.1.119.20,NC_037652.1.119.19,NC_037641.1.287.13,NC_037652.1.119.23,NC_037652.1.119.10,NC_037652.1.119.22,NC_037652.1.119.25,NC_037652.1.119.28
Molecular Function	GO:0004340	glucokinase activity	14	51	0.0255435	NC_037652.1.119.7,NC_037652.1.119.21,NC_037652.1.119.29,NC_037641.1.287.8,NC_037641.1.287.15,NC_037641.1.287.4,NC_037652.1.119.19,NC_037652.1.119.20,NC_037652.1.119.28,NC_037652.1.119.22,NC_037652.1.119.25,NC_037652.1.119.10,NC_037641.1.287.13,NC_037652.1.119.23
Molecular Function	GO:0004396	hexokinase activity	14	51	0.0255435	NC_037652.1.119.10,NC_037641.1.287.13,NC_037652.1.119.23,NC_037652.1.119.28,NC_037652.1.119.25,NC_037652.1.119.22,NC_037652.1.119.19,NC_037652.1.119.20,NC_037641.1.287.15,NC_037641.1.287.4,NC_037652.1.119.29,NC_037641.1.287.8,NC_037652.1.119.7,NC_037652.1.119.21
Molecular Function	GO:0005536	glucose binding	14	51	0.0255435	NC_037641.1.287.15,NC_037641.1.287.4,NC_037652.1.119.29,NC_037641.1.287.8,NC_037652.1.119.7,NC_037652.1.119.21,NC_037652.1.119.10,NC_037652.1.119.23,NC_037641.1.287.13,NC_037652.1.119.28,NC_037652.1.119.25,NC_037652.1.119.22,NC_037652.1.119.20,NC_037652.1.119.19
Biological Process	GO:0006568	tryptophan metabolic process	9	28	0.0255669	NC_037639.1.797.2,NC_037643.1.2293.2,NC_037643.1.2293.9,NC_037643.1.2293.3,NC_037643.1.2293.7,NC_037639.1.797.7,NC_037643.1.2293.15,NC_037643.1.2293.19,NC_037643.1.2293.8
Biological Process	GO:0006569	tryptophan catabolic process	9	28	0.0255669	NC_037643.1.2293.3,NC_037643.1.2293.9,NC_037643.1.2293.7,NC_037639.1.797.7,NC_037643.1.2293.2,NC_037639.1.797.2,NC_037643.1.2293.8,NC_037643.1.2293.19,NC_037643.1.2293.15
Biological Process	GO:0006586	indolalkylamine metabolic process	9	28	0.0255669	NC_037639.1.797.2,NC_037643.1.2293.2,NC_037639.1.797.7,NC_037643.1.2293.9,NC_037643.1.2293.7,NC_037643.1.2293.3,NC_037643.1.2293.19,NC_037643.1.2293.15,NC_037643.1.2293.8
Biological Process	GO:0009310	amine catabolic process	9	28	0.0255669	NC_037643.1.2293.7,NC_037643.1.2293.9,NC_037639.1.797.7,NC_037643.1.2293.3,NC_037639.1.797.2,NC_037643.1.2293.2,NC_037643.1.2293.8,NC_037643.1.2293.15,NC_037643.1.2293.19
Biological Process	GO:0019441	tryptophan catabolic process to kynurenine	9	28	0.0255669	NC_037643.1.2293.2,NC_037639.1.797.2,NC_037643.1.2293.9,NC_037643.1.2293.7,NC_037639.1.797.7,NC_037643.1.2293.3,NC_037643.1.2293.19,NC_037643.1.2293.15,NC_037643.1.2293.8
Biological Process	GO:0042402	cellular biogenic amine catabolic process	9	28	0.0255669	NC_037639.1.797.2,NC_037643.1.2293.2,NC_037643.1.2293.9,NC_037639.1.797.7,NC_037643.1.2293.7,NC_037643.1.2293.3,NC_037643.1.2293.19,NC_037643.1.2293.15,NC_037643.1.2293.8
Biological Process	GO:0042436	indole-containing compound catabolic process	9	28	0.0255669	NC_037643.1.2293.8,NC_037643.1.2293.15,NC_037643.1.2293.19,NC_037639.1.797.7,NC_037643.1.2293.9,NC_037643.1.2293.7,NC_037643.1.2293.3,NC_037643.1.2293.2,NC_037639.1.797.2
Biological Process	GO:0046218	indolalkylamine catabolic process	9	28	0.0255669	NC_037643.1.2293.2,NC_037639.1.797.2,NC_037643.1.2293.9,NC_037643.1.2293.7,NC_037643.1.2293.3,NC_037639.1.797.7,NC_037643.1.2293.15,NC_037643.1.2293.19,NC_037643.1.2293.8
Biological Process	GO:0006591	ornithine metabolic process	4	8	0.0263228	NC_037638.1.949.2,NC_037638.1.949.21,NC_037638.1.2997.1,NC_037638.1.949.15
Biological Process	GO:0033674	positive regulation of kinase activity	4	8	0.0263228	NC_037640.1.557.2,NC_037639.1.1184.10,NC_037640.1.557.3,NC_037640.1.557.8
Biological Process	GO:0042327	positive regulation of phosphorylation	4	8	0.0263228	NC_037640.1.557.8,NC_037640.1.557.3,NC_037640.1.557.2,NC_037639.1.1184.10
Biological Process	GO:0042450	arginine biosynthetic process via ornithine	4	8	0.0263228	NC_037638.1.949.2,NC_037638.1.949.21,NC_037638.1.2997.1,NC_037638.1.949.15
Cellular Component	GO:0030677	ribonuclease P complex	4	8	0.0263228	NC_037647.1.1369.2,NC_037647.1.1369.5,NC_037638.1.156.2,NC_037647.1.1369.1
Molecular Function	GO:0004056	argininosuccinate lyase activity	4	8	0.0263228	NC_037638.1.949.21,NC_037638.1.949.2,NC_037638.1.2997.1,NC_037638.1.949.15
Molecular Function	GO:0004108	citrate (Si)-synthase activity	4	8	0.0263228	NC_037649.1.608.9,NC_037649.1.608.10,NC_037649.1.1357.1,NC_037649.1.608.6
Molecular Function	GO:0036440	citrate synthase activity	4	8	0.0263228	NC_037649.1.608.10,NC_037649.1.1357.1,NC_037649.1.608.6,NC_037649.1.608.9
Molecular Function	GO:0016787	hydrolase activity	1581	9517	0.0270813	NC_037640.1.341.8,NC_037642.1.635.6,NC_037646.1.1327.4,NC_037638.1.418.221,NC_037648.1.1784.35,NC_037639.1.1711.31,NC_037650.1.264.2,NC_037638.1.418.201,NC_037651.1.573.5,NC_037638.1.2272.6,NC_037638.1.2523.2,NC_037646.1.943.4,NC_037638.1.321.7,NC_037644.1.1638.21,NC_037638.1.2517.14,NC_037645.1.425.2,NC_037645.1.898.12,NC_037638.1.4001.10,NC_037648.1.176.7,NC_037648.1.350.14,NC_037642.1.1537.5,N…
Biological Process	GO:0042537	benzene-containing compound metabolic process	12	42	0.0275667	NC_037643.1.2293.7,NC_037643.1.2293.9,NC_037643.1.2293.3,NC_037640.1.873.6,NC_037639.1.797.7,NC_037640.1.873.7,NC_037639.1.797.2,NC_037643.1.2293.2,NC_037643.1.2293.8,NC_037643.1.2293.15,NC_037643.1.2293.19,NC_037640.1.873.5
Biological Process	GO:0070189	kynurenine metabolic process	12	42	0.0275667	NC_037643.1.2293.8,NC_037640.1.873.5,NC_037643.1.2293.19,NC_037643.1.2293.15,NC_037640.1.873.7,NC_037643.1.2293.9,NC_037643.1.2293.7,NC_037640.1.873.6,NC_037643.1.2293.3,NC_037639.1.797.7,NC_037643.1.2293.2,NC_037639.1.797.2
Biological Process	GO:0048583	regulation of response to stimulus	91	471	0.027881	NC_037641.1.267.41,NC_037640.1.35.1,NC_037642.1.492.4,NC_037651.1.685.3,NC_037638.1.952.1,NC_037651.1.1457.2,NC_037645.1.888.4,NC_037638.1.3212.5,NC_037642.1.492.3,NC_037651.1.1132.4,NC_037647.1.1404.1,NC_037645.1.888.14,NC_037639.1.961.9,NC_037638.1.2658.9,NC_037645.1.889.8,NC_037639.1.432.1,NC_037647.1.174.7,NC_037642.1.63.7,NC_037643.1.158.6,NC_037645.1.888.12,NC_037647.1.174.6,NC_037648.1.178…
Molecular Function	GO:0090079	translation regulator activity, nucleic acid binding	180	989	0.0294104	NC_037648.1.2210.16,NC_037642.1.1432.19,NC_037643.1.2166.2,NC_037642.1.44.8,NC_037642.1.520.10,NC_037642.1.520.9,NC_037648.1.2210.2,NC_037646.1.1687.37,NC_037643.1.2013.5,NC_037646.1.1687.16,NC_037641.1.1270.11,NC_037648.1.2140.2,NC_037639.1.1596.3,NC_037649.1.1449.18,NC_037646.1.1687.4,NC_037642.1.1432.48,NC_037644.1.1501.20,NC_037642.1.1432.34,NC_037648.1.2210.5,NC_037648.1.1908.8,NC_037642.1.1…
Biological Process	GO:0006323	DNA packaging	32	144	0.0295413	NC_037640.1.503.29,NC_037648.1.1742.4,NC_037639.1.1082.10,NC_037651.1.312.5,NC_037643.1.2047.18,NC_037638.1.796.1,NC_037638.1.2650.2,NC_037638.1.3275.4,NC_037638.1.796.5,NC_037651.1.312.3,NC_037638.1.2179.6,NC_037640.1.857.5,NC_037638.1.2179.5,NC_037638.1.2179.4,NC_037638.1.796.2,NC_037651.1.312.4,NC_037643.1.2047.23,NC_037643.1.2047.21,NC_037651.1.690.1,NC_037638.1.2179.3,NC_037639.1.1082.12,NC_…
Molecular Function	GO:0004061	arylformamidase activity	7	20	0.02979	NC_037643.1.2293.2,NC_037643.1.2293.15,NC_037643.1.2293.19,NC_037643.1.2293.3,NC_037643.1.2293.9,NC_037643.1.2293.7,NC_037643.1.2293.8
Molecular Function	GO:0004177	aminopeptidase activity	54	264	0.0301256	NC_037648.1.804.27,NC_037642.1.1912.2,NC_037638.1.149.1,NC_037638.1.149.7,NC_037649.1.518.1,NC_037640.1.1085.6,NC_037644.1.1475.11,NC_037638.1.2187.18,NC_037644.1.576.25,NC_037652.1.1172.5,NC_037649.1.1314.5,NC_037644.1.1475.9,NC_037648.1.791.8,NC_037644.1.1475.5,NC_037648.1.791.18,NC_037644.1.578.1,NC_037643.1.1087.9,NC_037644.1.1475.17,NC_037644.1.576.41,NC_037644.1.576.33,NC_037644.1.1268.5,NC…
Molecular Function	GO:0008135	translation factor activity, RNA binding	179	984	0.0302681	NC_037646.1.1444.29,NC_037643.1.2266.3,NC_037646.1.1687.8,NC_037649.1.1449.13,NC_037644.1.908.5,NC_037643.1.2013.31,NC_037643.1.2013.14,NC_037640.1.1625.2,NC_037642.1.935.40,NC_037644.1.1494.2,NC_037645.1.1645.10,NC_037641.1.839.16,NC_037649.1.827.4,NC_037644.1.1501.15,NC_037652.1.731.3,NC_037652.1.187.23,NC_037641.1.839.5,NC_037641.1.839.6,NC_037646.1.1687.18,NC_037638.1.3073.1,NC_037638.1.3011.…
Cellular Component	GO:0046930	pore complex	5	12	0.0304889	NC_037649.1.454.5,NC_037647.1.363.1,NC_037647.1.363.2,NC_037649.1.454.3,NC_037649.1.454.6
Molecular Function	GO:0015288	porin activity	5	12	0.0304889	NC_037647.1.363.1,NC_037647.1.363.2,NC_037649.1.454.3,NC_037649.1.454.6,NC_037649.1.454.5
Molecular Function	GO:0022829	wide pore channel activity	5	12	0.0304889	NC_037649.1.454.5,NC_037647.1.363.2,NC_037647.1.363.1,NC_037649.1.454.3,NC_037649.1.454.6
Biological Process	GO:0042255	ribosome assembly	15	57	0.0306667	NC_037651.1.288.7,NC_037646.1.981.3,NC_037642.1.1.1,NC_037647.1.1527.3,NC_037651.1.288.10,NC_037651.1.288.12,NC_037651.1.288.13,NC_037642.1.1.6,NC_037651.1.288.15,NC_037647.1.1527.4,NC_037647.1.1527.1,NC_037642.1.1.5,NC_037651.1.288.6,NC_037651.1.288.3,NC_037645.1.977.1
Biological Process	GO:0007023	post-chaperonin tubulin folding pathway	6	16	0.0309885	NC_037643.1.298.2,NC_037643.1.383.2,NC_037643.1.383.4,NC_037645.1.915.4,NC_037643.1.383.3,NC_037643.1.383.6
Biological Process	GO:0034637	cellular carbohydrate biosynthetic process	26	113	0.0313507	NC_037639.1.81.13,NC_037645.1.894.27,NC_037645.1.894.25,NC_037644.1.1161.7,NC_037639.1.81.5,NC_037645.1.894.33,NC_037639.1.81.14,NC_037645.1.894.19,NC_037647.1.1550.13,NC_037644.1.1161.6,NC_037647.1.1553.3,NC_037638.1.563.8,NC_037653.1.132.1,NC_037644.1.1161.2,NC_037643.1.1138.2,NC_037639.1.81.1,NC_037639.1.81.7,NC_037639.1.81.9,NC_037653.1.679.4,NC_037645.1.894.26,NC_037647.1.1553.9,NC_037643.1.…
Biological Process	GO:0018108	peptidyl-tyrosine phosphorylation	3	5	0.0314309	NC_037640.1.557.2,NC_037640.1.557.8,NC_037640.1.557.3
Biological Process	GO:0050730	regulation of peptidyl-tyrosine phosphorylation	3	5	0.0314309	NC_037640.1.557.2,NC_037640.1.557.8,NC_037640.1.557.3
Biological Process	GO:0050731	positive regulation of peptidyl-tyrosine phosphorylation	3	5	0.0314309	NC_037640.1.557.3,NC_037640.1.557.8,NC_037640.1.557.2
Biological Process	GO:0061097	regulation of protein tyrosine kinase activity	3	5	0.0314309	NC_037640.1.557.2,NC_037640.1.557.3,NC_037640.1.557.8
Biological Process	GO:0061098	positive regulation of protein tyrosine kinase activity	3	5	0.0314309	NC_037640.1.557.3,NC_037640.1.557.8,NC_037640.1.557.2
Cellular Component	GO:0005655	nucleolar ribonuclease P complex	3	5	0.0314309	NC_037647.1.1369.2,NC_037647.1.1369.1,NC_037647.1.1369.5
Cellular Component	GO:0030681	multimeric ribonuclease P complex	3	5	0.0314309	NC_037647.1.1369.2,NC_037647.1.1369.1,NC_037647.1.1369.5
Cellular Component	GO:0019005	SCF ubiquitin ligase complex	9	29	0.0319704	NC_037638.1.900.5,NC_037638.1.900.17,NC_037638.1.900.7,NC_037646.1.1278.1,NC_037638.1.900.15,NC_037638.1.3296.6,NC_037638.1.3296.10,NC_037646.1.1278.2,NC_037638.1.900.4
Molecular Function	GO:0004252	serine-type endopeptidase activity	114	607	0.0330754	NC_037643.1.2229.6,NC_037645.1.1082.2,NC_037638.1.1252.15,NC_037650.1.888.9,NC_037652.1.1191.9,NC_037641.1.293.2,NC_037638.1.257.30,NC_037638.1.1252.40,NC_037645.1.127.16,NC_037638.1.1252.56,NC_037652.1.315.1,NC_037640.1.635.8,NC_037638.1.1252.54,NC_037643.1.328.5,NC_037651.1.650.9,NC_037648.1.311.1,NC_037652.1.1428.3,NC_037638.1.1252.47,NC_037643.1.2296.8,NC_037641.1.881.2,NC_037638.1.475.5,NC_0…
Molecular Function	GO:0016746	acyltransferase activity	170	934	0.0332982	NC_037649.1.1418.6,NC_037644.1.656.24,NC_037640.1.164.5,NC_037653.1.223.1,NC_037640.1.400.3,NC_037643.1.1638.7,NC_037653.1.362.3,NC_037644.1.656.23,NC_037645.1.126.4,NC_037652.1.444.11,NC_037643.1.2124.2,NC_037645.1.38.1,NC_037648.1.164.18,NC_037638.1.2931.6,NC_037641.1.1739.1,NC_037641.1.1092.2,NC_037638.1.1244.14,NC_037648.1.864.10,NC_037646.1.136.5,NC_037643.1.107.5,NC_037648.1.1655.1,NC_03764…
Molecular Function	GO:0008061	chitin binding	87	452	0.0335281	NC_037651.1.81.34,NC_037645.1.1723.2,NC_037638.1.3971.2,NC_037645.1.1731.42,NC_037640.1.1953.28,NC_037651.1.81.19,NC_037643.1.2124.2,NC_037645.1.1731.28,NC_037651.1.730.25,NC_037647.1.1478.7,NC_037645.1.1731.5,NC_037646.1.1202.1,NC_037648.1.1946.19,NC_037651.1.1280.9,NC_037640.1.1953.14,NC_037651.1.81.20,NC_037638.1.3971.16,NC_037648.1.2215.1,NC_037651.1.81.38,NC_037651.1.81.7,NC_037648.1.1949.18…
Biological Process	GO:0009653	anatomical structure morphogenesis	56	277	0.0339267	NC_037647.1.322.12,NC_037647.1.322.4,NC_037647.1.322.8,NC_037643.1.383.4,NC_037648.1.916.2,NC_037652.1.842.10,NC_037648.1.922.3,NC_037643.1.1334.47,NC_037647.1.322.6,NC_037648.1.1019.1,NC_037648.1.1020.1,NC_037647.1.1404.5,NC_037648.1.358.2,NC_037643.1.383.3,NC_037648.1.358.5,NC_037638.1.3233.1,NC_037641.1.832.1,NC_037652.1.842.8,NC_037644.1.1575.23,NC_037641.1.952.45,NC_037651.1.1220.6,NC_037645…
Biological Process	GO:0006879	cellular iron ion homeostasis	13	48	0.0341019	NC_037651.1.1082.14,NC_037651.1.1082.6,NC_037652.1.811.8,NC_037652.1.811.15,NC_037652.1.811.10,NC_037651.1.1082.20,NC_037652.1.811.7,NC_037651.1.1082.10,NC_037651.1.1082.1,NC_037652.1.811.5,NC_037652.1.811.3,NC_037652.1.811.11,NC_037651.1.368.11
Biological Process	GO:0009266	response to temperature stimulus	8	25	0.0353595	NC_037641.1.704.17,NC_037641.1.704.14,NC_037641.1.704.13,NC_037641.1.704.18,NC_037652.1.1089.20,NC_037641.1.704.16,NC_037641.1.704.4,NC_037641.1.704.7
Biological Process	GO:0009408	response to heat	8	25	0.0353595	NC_037641.1.704.7,NC_037641.1.704.4,NC_037641.1.704.16,NC_037652.1.1089.20,NC_037641.1.704.13,NC_037641.1.704.18,NC_037641.1.704.17,NC_037641.1.704.14
Biological Process	GO:0032501	multicellular organismal process	259	1465	0.0369446	NC_037643.1.1192.207,NC_037643.1.1192.165,NC_037643.1.1192.284,NW_020555860.1.18.11,NC_037651.1.348.12,NC_037643.1.1192.122,NC_037641.1.832.1,NC_037643.1.561.27,NC_037643.1.1192.77,NC_037639.1.1899.12,NC_037651.1.1005.1,NC_037645.1.1094.1,NC_037640.1.1124.34,NC_037648.1.274.1,NC_037648.1.854.1,NC_037643.1.1192.240,NC_037638.1.2331.42,NC_037647.1.29.1,NC_037643.1.1192.289,NC_037639.1.979.1,NC_0376…
Biological Process	GO:0031146	SCF-dependent proteasomal ubiquitin-dependent protein catabolic process	7	21	0.0387003	NC_037638.1.900.7,NC_037638.1.3296.10,NC_037638.1.900.17,NC_037638.1.900.5,NC_037638.1.3296.6,NC_037638.1.900.15,NC_037638.1.900.4
Biological Process	GO:1901135	carbohydrate derivative metabolic process	325	1862	0.0387066	NC_037642.1.1573.24,NC_037649.1.886.12,NC_037638.1.2665.3,NC_037646.1.1402.4,NC_037652.1.119.19,NC_037652.1.119.20,NC_037642.1.1773.19,NC_037640.1.18.15,NC_037650.1.546.1,NC_037638.1.516.2,NC_037649.1.1283.5,NC_037641.1.287.8,NC_037651.1.997.5,NW_020555815.1.3.2,NC_037647.1.804.59,NC_037642.1.441.5,NC_037645.1.1234.25,NC_037648.1.1110.5,NC_037647.1.47.20,NC_037641.1.287.4,NC_037643.1.757.3,NC_037…
Biological Process	GO:0006083	acetate metabolic process	12	44	0.0388273	NC_037652.1.310.3,NC_037652.1.982.2,NC_037652.1.310.24,NC_037652.1.310.15,NC_037652.1.310.8,NC_037644.1.1154.12,NC_037652.1.310.32,NC_037652.1.310.29,NC_037652.1.310.27,NC_037652.1.310.5,NC_037652.1.310.4,NC_037652.1.310.18
Molecular Function	GO:0001784	phosphotyrosine residue binding	9	30	0.0394043	NC_037638.1.1244.9,NC_037638.1.1244.6,NC_037648.1.773.5,NC_037638.1.1244.5,NC_037638.1.1244.10,NC_037648.1.773.14,NC_037638.1.1244.3,NC_037638.1.3271.15,NC_037638.1.1244.14
Molecular Function	GO:0045309	protein phosphorylated amino acid binding	9	30	0.0394043	NC_037638.1.1244.9,NC_037638.1.1244.6,NC_037638.1.1244.5,NC_037648.1.773.5,NC_037648.1.773.14,NC_037638.1.1244.10,NC_037638.1.3271.15,NC_037638.1.1244.3,NC_037638.1.1244.14
Molecular Function	GO:0051219	phosphoprotein binding	9	30	0.0394043	NC_037638.1.1244.9,NC_037638.1.1244.6,NC_037638.1.1244.5,NC_037648.1.773.5,NC_037648.1.773.14,NC_037638.1.1244.10,NC_037638.1.3271.15,NC_037638.1.1244.3,NC_037638.1.1244.14
Molecular Function	GO:0045182	translation regulator activity	185	1028	0.039724	NC_037638.1.3971.16,NC_037649.1.880.5,NC_037642.1.1432.1,NC_037646.1.1444.22,NC_037643.1.2013.6,NC_037645.1.1645.4,NC_037645.1.1645.12,NC_037642.1.1485.2,NC_037642.1.1432.38,NC_037640.1.1369.24,NC_037649.1.636.16,NC_037640.1.1758.8,NC_037642.1.1485.9,NC_037648.1.2210.7,NC_037641.1.169.6,NC_037648.1.1908.7,NC_037646.1.1687.20,NC_037642.1.935.10,NC_037643.1.783.5,NC_037638.1.3014.15,NC_037641.1.839…
Biological Process	GO:0080134	regulation of response to stress	13	49	0.0398593	NC_037641.1.267.42,NC_037638.1.2658.16,NC_037640.1.1738.3,NC_037641.1.267.39,NC_037641.1.267.35,NC_037641.1.267.49,NC_037641.1.267.43,NC_037641.1.267.2,NC_037641.1.267.48,NC_037641.1.267.41,NC_037641.1.267.36,NC_037638.1.2658.1,NC_037638.1.2658.9
Molecular Function	GO:0016755	aminoacyltransferase activity	13	49	0.0398593	NC_037638.1.1244.3,NC_037638.1.3271.15,NC_037642.1.2101.2,NC_037638.1.1244.14,NC_037643.1.302.1,NC_037638.1.1244.5,NC_037648.1.1992.7,NC_037638.1.1244.10,NC_037642.1.2101.9,NC_037642.1.2101.7,NC_037638.1.1244.9,NC_037638.1.1244.6,NC_037648.1.164.18
Molecular Function	GO:0061630	ubiquitin protein ligase activity	58	291	0.040134	NC_037642.1.649.10,NC_037648.1.1025.12,NC_037643.1.916.9,NC_037642.1.649.4,NC_037639.1.7.2,NC_037648.1.1571.7,NC_037648.1.361.8,NC_037648.1.1729.7,NC_037638.1.2934.13,NC_037648.1.1025.9,NC_037648.1.361.16,NC_037641.1.555.6,NC_037647.1.441.7,NC_037643.1.916.4,NC_037638.1.2933.9,NC_037641.1.555.9,NC_037642.1.649.8,NC_037638.1.3531.8,NC_037641.1.555.3,NC_037648.1.1025.13,NC_037638.1.882.19,NC_037648…
Molecular Function	GO:0030170	pyridoxal phosphate binding	71	365	0.041284	NC_037650.1.1105.1,NC_037653.1.1057.6,NC_037641.1.316.22,NC_037646.1.568.3,NC_037642.1.1319.4,NC_037641.1.316.24,NC_037653.1.1057.2,NC_037653.1.1061.6,NC_037640.1.873.6,NC_037645.1.1178.25,NC_037645.1.999.3,NC_037650.1.1105.6,NC_037646.1.568.11,NC_037649.1.1193.4,NC_037645.1.475.11,NC_037644.1.158.4,NC_037652.1.609.2,NC_037638.1.729.16,NC_037652.1.1278.15,NC_037645.1.1178.30,NC_037645.1.1178.58,N…
Molecular Function	GO:0070279	vitamin B6 binding	71	365	0.041284	NC_037640.1.1794.29,NC_037639.1.841.14,NC_037645.1.1178.57,NC_037652.1.609.11,NC_037638.1.729.10,NC_037640.1.1794.36,NC_037646.1.568.4,NC_037641.1.316.15,NC_037640.1.873.7,NC_037649.1.1193.2,NC_037647.1.1146.6,NC_037640.1.1794.30,NC_037648.1.1618.12,NC_037645.1.475.3,NC_037652.1.607.3,NC_037653.1.1057.5,NC_037650.1.402.4,NC_037648.1.1618.10,NC_037641.1.316.7,NC_037652.1.607.2,NC_037645.1.514.8,NC…
Biological Process	GO:0006817	phosphate ion transport	6	17	0.0415951	NC_037652.1.925.12,NC_037652.1.925.5,NC_037647.1.1165.2,NC_037652.1.925.9,NC_037652.1.925.2,NC_037652.1.925.10
Molecular Function	GO:0005315	inorganic phosphate transmembrane transporter activity	6	17	0.0415951	NC_037652.1.925.12,NC_037652.1.925.5,NC_037652.1.925.9,NC_037652.1.925.2,NC_037647.1.1165.2,NC_037652.1.925.10
Biological Process	GO:0019520	aldonic acid metabolic process	5	13	0.0431851	NC_037649.1.606.8,NC_037649.1.606.9,NC_037649.1.606.11,NC_037649.1.606.1,NC_037649.1.606.12
Biological Process	GO:0019521	D-gluconate metabolic process	5	13	0.0431851	NC_037649.1.606.11,NC_037649.1.606.12,NC_037649.1.606.1,NC_037649.1.606.8,NC_037649.1.606.9
Biological Process	GO:0035435	phosphate ion transmembrane transport	5	13	0.0431851	NC_037652.1.925.5,NC_037652.1.925.12,NC_037652.1.925.9,NC_037652.1.925.2,NC_037652.1.925.10
Biological Process	GO:0097120	receptor localization to synapse	5	13	0.0431851	NC_037643.1.593.6,NC_037643.1.593.15,NC_037643.1.593.10,NC_037643.1.593.11,NC_037643.1.1601.1
Biological Process	GO:1900383	regulation of synaptic plasticity by receptor localization to synapse	5	13	0.0431851	NC_037643.1.593.10,NC_037643.1.593.6,NC_037643.1.593.15,NC_037643.1.593.11,NC_037643.1.1601.1
Biological Process	GO:1990547	mitochondrial phosphate ion transmembrane transport	5	13	0.0431851	NC_037652.1.925.10,NC_037652.1.925.2,NC_037652.1.925.9,NC_037652.1.925.5,NC_037652.1.925.12
Molecular Function	GO:0004616	phosphogluconate dehydrogenase (decarboxylating) activity	5	13	0.0431851	NC_037649.1.606.11,NC_037649.1.606.12,NC_037649.1.606.1,NC_037649.1.606.8,NC_037649.1.606.9
Molecular Function	GO:0030060	L-malate dehydrogenase activity	5	13	0.0431851	NC_037644.1.178.3,NC_037644.1.178.4,NC_037644.1.178.11,NC_037644.1.178.8,NC_037644.1.178.7
Molecular Function	GO:0003954	NADH dehydrogenase activity	33	154	0.0437285	NC_037648.1.177.6,NC_037648.1.176.18,NC_037640.1.1346.2,NW_020555860.1.4.1,NC_037646.1.1187.1,NC_037640.1.36.6,NC_037640.1.4.1,NC_037642.1.793.1,NC_037648.1.177.7,NC_037648.1.1924.1,NC_037638.1.3628.12,NC_037640.1.1035.1,NC_037643.1.947.4,NC_037640.1.1346.9,NC_037652.1.508.2,NC_037644.1.780.1,NC_037648.1.1950.5,NC_037640.1.1346.8,NC_037640.1.1346.7,NC_037642.1.758.1,NC_037640.1.36.2,NC_037643.1.9…
Biological Process	GO:0019541	propionate metabolic process	11	40	0.0442433	NC_037652.1.982.2,NC_037652.1.310.24,NC_037652.1.310.15,NC_037652.1.310.8,NC_037652.1.310.3,NC_037652.1.310.4,NC_037652.1.310.18,NC_037652.1.310.5,NC_037652.1.310.29,NC_037652.1.310.32,NC_037652.1.310.27
Biological Process	GO:0019679	propionate metabolic process, methylcitrate cycle	11	40	0.0442433	NC_037652.1.310.3,NC_037652.1.310.15,NC_037652.1.310.8,NC_037652.1.982.2,NC_037652.1.310.24,NC_037652.1.310.27,NC_037652.1.310.32,NC_037652.1.310.29,NC_037652.1.310.5,NC_037652.1.310.18,NC_037652.1.310.4
Biological Process	GO:0046459	short-chain fatty acid metabolic process	11	40	0.0442433	NC_037652.1.310.18,NC_037652.1.310.4,NC_037652.1.310.5,NC_037652.1.310.27,NC_037652.1.310.32,NC_037652.1.310.29,NC_037652.1.310.15,NC_037652.1.310.8,NC_037652.1.982.2,NC_037652.1.310.24,NC_037652.1.310.3
Molecular Function	GO:0003986	acetyl-CoA hydrolase activity	11	40	0.0442433	NC_037652.1.310.29,NC_037652.1.310.32,NC_037652.1.310.27,NC_037652.1.310.5,NC_037652.1.310.4,NC_037652.1.310.18,NC_037652.1.310.3,NC_037652.1.310.24,NC_037652.1.982.2,NC_037652.1.310.8,NC_037652.1.310.15
Molecular Function	GO:0008775	acetate CoA-transferase activity	11	40	0.0442433	NC_037652.1.310.18,NC_037652.1.310.4,NC_037652.1.310.5,NC_037652.1.310.27,NC_037652.1.310.29,NC_037652.1.310.32,NC_037652.1.310.15,NC_037652.1.310.8,NC_037652.1.310.24,NC_037652.1.982.2,NC_037652.1.310.3
Biological Process	GO:0055082	cellular chemical homeostasis	34	160	0.0457357	NC_037641.1.287.4,NC_037641.1.287.15,NC_037652.1.119.29,NC_037652.1.119.21,NC_037640.1.244.3,NC_037652.1.119.7,NC_037652.1.119.23,NC_037641.1.287.13,NC_037652.1.119.10,NC_037652.1.119.25,NC_037647.1.39.17,NC_037651.1.1082.1,NC_037641.1.287.8,NC_037647.1.452.5,NC_037643.1.783.12,NC_037652.1.119.19,NC_037652.1.119.20,NC_037651.1.368.11,NC_037652.1.811.11,NC_037652.1.811.3,NC_037651.1.1082.10,NC_037…
Molecular Function	GO:0003746	translation elongation factor activity	59	299	0.0459244	NC_037648.1.1908.10,NC_037642.1.1432.19,NC_037643.1.2166.2,NC_037642.1.935.14,NC_037648.1.2142.9,NC_037642.1.935.38,NC_037643.1.2166.7,NC_037646.1.1444.36,NC_037642.1.935.10,NC_037648.1.1908.7,NC_037649.1.1449.18,NC_037653.1.1015.15,NC_037649.1.1358.1,NC_037642.1.1432.38,NC_037652.1.1016.1,NC_037643.1.439.9,NC_037642.1.935.30,NC_037653.1.1015.20,NC_037642.1.1432.34,NC_037642.1.1432.48,NC_037642.1…
Biological Process	GO:0042274	ribosomal small subunit biogenesis	17	70	0.0459486	NC_037651.1.288.13,NC_037641.1.1837.1,NC_037643.1.1638.7,NC_037643.1.1638.9,NC_037643.1.1638.6,NC_037651.1.288.10,NC_037643.1.1638.12,NC_037651.1.288.12,NC_037651.1.288.15,NC_037651.1.288.6,NC_037641.1.1837.7,NC_037651.1.288.3,NC_037643.1.1638.10,NC_037643.1.1638.5,NC_037638.1.2827.9,NC_037651.1.288.7,NC_037651.1.1413.1
Cellular Component	GO:0019866	organelle inner membrane	139	762	0.046763	NW_020555876.1.1.35,NC_037648.1.1950.3,NC_037647.1.39.17,NC_037652.1.531.2,NC_037638.1.4032.15,NC_037651.1.1342.4,NC_037642.1.2094.4,NC_037638.1.3727.6,NC_037640.1.1415.4,NC_037645.1.722.1,NC_037651.1.763.3,NC_037642.1.773.4,NC_037653.1.577.1,NC_001566.1.6.54,NC_037653.1.420.31,NC_037638.1.3727.5,NC_037638.1.4032.13,NC_037645.1.1212.10,NC_037642.1.1807.10,NC_037638.1.284.1,NC_037643.1.947.16,NC_0…
Molecular Function	GO:0016410	N-acyltransferase activity	47	232	0.0468379	NC_037645.1.126.4,NC_037647.1.642.5,NC_037643.1.1638.9,NC_037653.1.362.3,NC_037642.1.2020.12,NC_037640.1.400.3,NC_037649.1.1418.6,NC_037653.1.362.5,NC_037641.1.785.1,NC_037643.1.1638.7,NC_037643.1.1638.5,NC_037647.1.646.8,NC_037647.1.1433.9,NC_037638.1.1217.3,NC_037643.1.1638.12,NC_037642.1.1771.8,NC_037641.1.1739.1,NC_037638.1.2931.6,NC_037647.1.646.5,NC_037641.1.782.5,NC_037647.1.1241.1,NC_0376…
Molecular Function	GO:0008080	N-acetyltransferase activity	45	221	0.0472328	NC_037651.1.94.1,NC_037652.1.899.7,NC_037649.1.1418.2,NC_037642.1.2018.5,NC_037647.1.651.2,NC_037651.1.690.1,NC_037640.1.400.6,NC_037649.1.1418.4,NC_037651.1.993.1,NC_037649.1.1418.1,NC_037649.1.1418.7,NC_037651.1.276.10,NC_037644.1.314.6,NC_037643.1.1638.6,NC_037642.1.1771.2,NC_037645.1.716.1,NC_037640.1.400.10,NC_037652.1.899.5,NC_037638.1.2931.10,NC_037642.1.2018.14,NC_037638.1.2931.4,NC_03764…
Biological Process	GO:0071702	organic substance transport	409	2378	0.0473307	NC_037646.1.1655.1,NC_037638.1.1156.34,NC_037638.1.2389.6,NC_037642.1.1065.12,NC_037645.1.1567.3,NC_037648.1.2253.12,NC_037647.1.543.7,NC_037645.1.1098.6,NC_037651.1.685.3,NC_037638.1.1626.6,NC_037638.1.2256.61,NC_037639.1.633.4,NC_037645.1.1134.2,NC_037647.1.746.11,NC_037638.1.1679.8,NC_037645.1.1098.7,NC_037641.1.1786.16,NC_037645.1.770.4,NC_037638.1.2310.8,NC_037652.1.734.7,NC_037645.1.337.11,…
Cellular Component	GO:0005743	mitochondrial inner membrane	135	739	0.0475383	NC_037642.1.2094.5,NC_037639.1.1134.4,NC_037642.1.773.2,NC_037645.1.652.7,NC_037638.1.2297.1,NC_037644.1.594.2,NC_037647.1.201.3,NC_037640.1.40.7,NC_037653.1.420.25,NC_037653.1.420.20,NC_037651.1.763.1,NC_037643.1.947.13,NC_037648.1.1562.3,NC_001566.1.6.49,NC_037647.1.1322.3,NC_037651.1.1342.9,NC_037640.1.1651.1,NC_001566.1.6.21,NC_037647.1.759.2,NC_037649.1.1409.1,NC_001566.1.6.40,NC_037642.1.20…
Biological Process	GO:0042430	indole-containing compound metabolic process	9	31	0.0479262	NC_037639.1.797.7,NC_037643.1.2293.9,NC_037643.1.2293.7,NC_037643.1.2293.3,NC_037639.1.797.2,NC_037643.1.2293.2,NC_037643.1.2293.8,NC_037643.1.2293.19,NC_037643.1.2293.15
Molecular Function	GO:0004731	purine-nucleoside phosphorylase activity	9	31	0.0479262	NC_037647.1.538.8,NC_037642.1.441.5,NC_037647.1.538.14,NC_037647.1.538.11,NC_037647.1.538.15,NC_037647.1.538.22,NC_037642.1.441.1,NC_037647.1.538.13,NC_037647.1.538.21
Molecular Function	GO:0000062	fatty-acyl-CoA binding	7	22	0.0491869	NC_037645.1.626.7,NC_037646.1.800.3,NC_037645.1.626.6,NC_037646.1.800.2,NC_037651.1.425.4,NC_037646.1.800.1,NC_037651.1.425.5
Molecular Function	GO:0051920	peroxiredoxin activity	7	22	0.0491869	NC_037649.1.476.8,NC_037649.1.476.3,NC_037649.1.476.9,NC_037652.1.1017.3,NC_037649.1.476.5,NC_037649.1.476.1,NC_037649.1.27.6
Molecular Function	GO:0120227	acyl-CoA binding	7	22	0.0491869	NC_037646.1.800.1,NC_037651.1.425.4,NC_037646.1.800.3,NC_037645.1.626.6,NC_037645.1.626.7,NC_037646.1.800.2,NC_037651.1.425.5
Molecular Function	GO:1901567	fatty acid derivative binding	7	22	0.0491869	NC_037646.1.800.1,NC_037651.1.425.4,NC_037646.1.800.3,NC_037645.1.626.6,NC_037645.1.626.7,NC_037646.1.800.2,NC_037651.1.425.5
Molecular Function	GO:0032561	guanyl ribonucleotide binding	243	1381	0.0495534	NC_037642.1.1432.14,NC_037649.1.1449.16,NC_037649.1.470.6,NC_037643.1.664.6,NC_037646.1.891.7,NC_037648.1.2253.12,NC_037642.1.935.33,NC_037638.1.3904.13,NC_037643.1.2020.11,NC_037640.1.1393.1,NC_037638.1.3904.4,NC_037652.1.809.7,NC_037646.1.1687.19,NC_037645.1.246.9,NC_037642.1.1090.4,NC_037642.1.1753.14,NC_037638.1.634.6,NC_037642.1.1090.2,NC_037648.1.962.6,NC_037646.1.470.4,NC_037638.1.1899.3,N…
