# Supplementary material for: A Global Survey of the Full-Length Transcriptome of Apis mellifera by Single-Molecule Long-Read Sequencing
Source: Int J Mol Sci. 2023 Mar 18;24(6):5827. doi: 10.3390/ijms24065827 (PMC10059051; doi:10.3390/ijms24065827)
Supplement: Supplementary file 1 [file ijms-24-05827-s001.zip › TableS6.xlsx]

## Sheet: L2W-vs-L2Q.DET
Transcript_ID	L2W1_expression	L2W2_expression	L2W3_expression	L2W4_expression	L2W5_expression	L2W6_expression	L2Q1_expression	L2Q2_expression	L2Q3_expression	L2Q4_expression	L2Q5_expression	L2Q6_expression	logFC	Pvalue	FDR	NR_ID	NR_annotation	GO_ID	GO_term	KO_ID	KO_gene	KO_Hyperlink	KEGG_Pathway	Pathway_ID	KOG_ID	KOG_annotation	Swiss-Prot_ID	Swiss-Prot_annotation
NC_037652.1.1291.28	5.15	9.2	7.27	10.59	9.64	7.07	5.51	3.66	3.83	3.68	1.63	1.66	-1.20726	0.000362625	0.029018	NP_001011572.1	transferrin 1 precursor [Apis mellifera]	GO:0046872;GO:0006811;GO:0055072;GO:0005615;GO:0016021	metal ion binding;ion transport;iron ion homeostasis;extracellular space;integral component of membrane	K06569	MFI2,CD228	http://www.genome.jp/dbget-bin/www_bget?ko:K06569	-	-	-	-	sp|Q02942|TRF_BLADI	Transferrin OS=Blaberus discoidalis OX=6981 PE=1 SV=1
NC_037652.1.834.1	0.36	0.5	0.64	0.42	0.56	0.82	0.09	0.04	0	0.11	0.08	0.04	-3.14102	2.17922e-07	3.96673e-05	PBC30228.1	hypothetical protein APICC_06373 [Apis cerana cerana]	-	-	K07918	RAB32	http://www.genome.jp/dbget-bin/www_bget?ko:K07918	-	-	-	-	-	-
XM_394471.5	14.96	16.89	8.12	12.27	10.09	3.56	5.02	3.53	3.55	3.33	4.71	4.01	-1.36322	6.96737e-05	0.00738149	XP_003689987.1	tubulin beta chain [Apis florea]	GO:0005525;GO:0003924;GO:0005200;GO:0007017;GO:0005874	GTP binding;GTPase activity;structural constituent of cytoskeleton;microtubule-based process;microtubule	K07375	TUBB	http://www.genome.jp/dbget-bin/www_bget?ko:K07375	Gap junction;Phagosome	ko04540,ko04145	KOG1375	Beta tubulin	sp|P11833|TBB_PARLI	Tubulin beta chain OS=Paracentrotus lividus OX=7656 PE=2 SV=1
NC_037639.1.156.4	0	0.23	0.13	0	0.1	0.4	0.89	0.58	0.47	0.77	0.54	0.41	2.40833	0.000279369	0.0234282	XP_031369004.1	sodium- and chloride-dependent GABA transporter ine isoform X2 [Apis dorsata]	GO:0015293;GO:0016021	symporter activity;integral component of membrane	K05039	SLC6A6,TAUT	http://www.genome.jp/dbget-bin/www_bget?ko:K05039	-	-	-	-	sp|Q9VR07|INE_DROME	Sodium- and chloride-dependent GABA transporter ine OS=Drosophila melanogaster OX=7227 GN=ine PE=1 SV=1
NC_037648.1.866.182	6	9.07	7.73	2.21	6.74	3.89	1.53	1.4	2.65	1.75	2.15	1.19	-1.647	6.58792e-06	0.000939432	ABU92559.1	hexamerin 110 [Apis mellifera]	GO:0005737;GO:0005634	cytoplasm;nucleus	-	-	-	-	-	-	-	sp|Q17127|HEXA_BLADI	Hexamerin OS=Blaberus discoidalis OX=6981 PE=2 SV=1
XM_003250385.4	5.61	3.41	3.93	6.43	2.59	6.93	0.89	1.06	0.5	1	1.41	1.38	-2.15315	1.18257e-10	2.74996e-08	XP_003250433.1	probable G-protein coupled receptor Mth-like 1 [Apis mellifera]	GO:0004930;GO:0007166;GO:0016021	G protein-coupled receptor activity;cell surface receptor signaling pathway;integral component of membrane	K04599	MTH	http://www.genome.jp/dbget-bin/www_bget?ko:K04599	-	-	-	-	sp|Q9VXD9|MTH1_DROME	Probable G-protein coupled receptor Mth-like 1 OS=Drosophila melanogaster OX=7227 GN=mthl1 PE=2 SV=1
NC_037650.1.898.2	0	0	0	0	0	0	0	0	0	10.29	0	0	20.591	7.49122e-12	1.89406e-09	XP_016919906.1	acetyl-coenzyme A transporter 1 isoform X1 [Apis cerana]	GO:0008521;GO:0016021	acetyl-CoA transmembrane transporter activity;integral component of membrane	K03372	SLC33A1,ACATN	http://www.genome.jp/dbget-bin/www_bget?ko:K03372	Glycosphingolipid biosynthesis - ganglio series	ko00604	KOG3574	Acetyl-CoA transporter	sp|O00400|ACATN_HUMAN	Acetyl-coenzyme A transporter 1 OS=Homo sapiens OX=9606 GN=SLC33A1 PE=1 SV=1
XM_026440231.1	0	0	0	0	1.1	0	0	0	0	0	0	0	-21.4258	1.03752e-12	3.26682e-10	XP_026296016.1	uncharacterized protein LOC552731 isoform X2 [Apis mellifera]	GO:0005524;GO:0004672	ATP binding;protein kinase activity	K08853	AAK	http://www.genome.jp/dbget-bin/www_bget?ko:K08853	-	-	KOG1989	ARK protein kinase family	sp|F1SPM8|AAK1_PIG	AP2-associated protein kinase 1 OS=Sus scrofa OX=9823 GN=AAK1 PE=2 SV=2
XM_393344.7	0	0	0	0	0	0	0	0	0	3.18	0.54	0	21.9728	2.61978e-13	1.24701e-10	XP_006622830.1	Y-box factor homolog isoform X1 [Apis dorsata]	GO:0003676	nucleic acid binding	K09276	YBX1,NSEP1	http://www.genome.jp/dbget-bin/www_bget?ko:K09276	-	-	-	-	sp|P41824|YBOXH_APLCA	Y-box factor homolog OS=Aplysia californica OX=6500 PE=2 SV=1
XM_016912945.2	0.15	0.26	0.08	0.26	0.16	0.16	0.52	0.86	0.54	0.49	0.68	0.49	1.81649	2.08293e-06	0.000329461	XP_016768434.2	peroxidase [Apis mellifera]	GO:0020037;GO:0004601;GO:0006979;GO:0042600	heme binding;peroxidase activity;response to oxidative stress;egg chorion	K19511	PXDN,VPO1	http://www.genome.jp/dbget-bin/www_bget?ko:K19511	-	-	-	-	sp|Q01603|PERO_DROME	Peroxidase OS=Drosophila melanogaster OX=7227 GN=Pxd PE=2 SV=2
NC_037648.1.659.8	5.13	7.9	5.43	2.36	5.4	7.1	8.23	5.1	18.9	17.27	16.18	17.57	1.41939	0.000338048	0.0274057	XP_006566326.2	delta-1-pyrroline-5-carboxylate dehydrogenase, mitochondrial [Apis mellifera]	GO:0003842;GO:0016620;GO:0010133	1-pyrroline-5-carboxylate dehydrogenase activity;oxidoreductase activity, acting on the aldehyde or oxo group of donors, NAD or NADP as acceptor;proline catabolic process to glutamate	K00294	E1.2.1.88	http://www.genome.jp/dbget-bin/www_bget?ko:K00294	Alanine, aspartate and glutamate metabolism;Arginine and proline metabolism	ko00250,ko00330	KOG2455	Delta-1-pyrroline-5-carboxylate dehydrogenase	sp|Q7SY23|AL4A1_DANRE	Delta-1-pyrroline-5-carboxylate dehydrogenase, mitochondrial OS=Danio rerio OX=7955 GN=aldh4a1 PE=2 SV=1
NC_037648.1.866.50	7.84	20.16	8.92	10.01	16.28	17.45	6.47	4.34	6.39	6.07	5.72	7.57	-1.06055	0.000237547	0.0204798	XP_016770154.2	hexamerin 110 isoform X1 [Apis mellifera]	GO:0005737;GO:0005634	cytoplasm;nucleus	-	-	-	-	-	-	-	sp|Q17127|HEXA_BLADI	Hexamerin OS=Blaberus discoidalis OX=6981 PE=2 SV=1
XM_006559656.3	0	0	6.31	0	0	0	0	0	0	0	0	0	-22.5355	6.38298e-14	4.34334e-11	XP_006559719.1	threonine--tRNA ligase, cytoplasmic isoform X2 [Apis mellifera]	GO:0005524;GO:0004829;GO:0006435;GO:0005737	ATP binding;threonine-tRNA ligase activity;threonyl-tRNA aminoacylation;cytoplasm	K01868	TARS,thrS	http://www.genome.jp/dbget-bin/www_bget?ko:K01868	Aminoacyl-tRNA biosynthesis	ko00970	KOG1637	Threonyl-tRNA synthetase	sp|Q9D0R2|SYTC_MOUSE	Threonine--tRNA ligase 1, cytoplasmic OS=Mus musculus OX=10090 GN=Tars1 PE=1 SV=2
NC_037647.1.320.1	1.81	3.62	2.09	2.12	2.18	0.89	0.74	0.59	1.01	0.53	0.93	1.06	-1.32478	0.00034625	0.0279316	-	-	-	-	-	-	-	-	-	-	-	-	-
XM_006570683.3	0	0	0	0	0	0	0	0	0	4.87	0	0	21.6657	5.6176e-13	2.19906e-10	XP_006570746.1	E3 ubiquitin-protein ligase RNF126-A isoform X1 [Apis mellifera]	-	-	K11982	RNF115_126	http://www.genome.jp/dbget-bin/www_bget?ko:K11982	-	-	KOG0800	FOG: Predicted E3 ubiquitin ligase	sp|Q9BV68|RN126_HUMAN	E3 ubiquitin-protein ligase RNF126 OS=Homo sapiens OX=9606 GN=RNF126 PE=1 SV=2
NC_037652.1.1093.2	0.18	0.29	0	0.18	0.47	0.13	1.98	1.01	0.96	1.36	0.69	0.39	2.48062	4.61691e-05	0.00520689	XP_006561107.1	proline-rich protein 4-like [Apis mellifera]	-	-	-	-	-	-	-	-	-	-	-
NC_037652.1.280.8	0	0.01	0	0	0	0	0	0	19.53	0	10.01	0	23.9704	1.45037e-15	2.13117e-12	XP_006560698.2	RRP12-like protein [Apis mellifera]	GO:0005634	nucleus	K14794	RRP12	http://www.genome.jp/dbget-bin/www_bget?ko:K14794	-	-	KOG1248	Uncharacterized conserved protein	sp|Q6P5B0|RRP12_MOUSE	RRP12-like protein OS=Mus musculus OX=10090 GN=Rrp12 PE=1 SV=1
NC_037638.1.1629.1	1.14	0.91	1.57	1.71	0.77	0.68	3.25	2.66	3.51	1.88	2.14	3.63	1.44846	3.62076e-07	6.40665e-05	XP_003697088.1	facilitated trehalose transporter Tret1-2 homolog [Apis florea]	GO:0022857;GO:0008643;GO:0016021	transmembrane transporter activity;carbohydrate transport;integral component of membrane	-	-	-	-	-	-	-	sp|B4HNS0|TRE11_DROSE	Facilitated trehalose transporter Tret1-1 OS=Drosophila sechellia OX=7238 GN=Tret1-1 PE=3 SV=1
NC_037651.1.691.79	0	0	0	0	0	0	0	1.82	15.39	0.16	0	5.55	8.48875	0.000420974	0.0326744	XP_012171954.1	RNA-binding protein lark isoform X9 [Bombus terrestris]	GO:0003723;GO:0008270	RNA binding;zinc ion binding	K13187	RBM4	http://www.genome.jp/dbget-bin/www_bget?ko:K13187	-	-	-	-	sp|Q94901|LARK_DROME	RNA-binding protein lark OS=Drosophila melanogaster OX=7227 GN=lark PE=1 SV=1
NC_037638.1.1954.21	0.3	0.4	1.02	0.46	0.55	0.52	0.09	0	0.12	0.19	0.1	0.28	-1.99011	0.00025074	0.0213397	XP_012344479.1	hrp65 protein isoform X4 [Apis florea]	GO:0003723	RNA binding	K13219	SFPQ,PSF	http://www.genome.jp/dbget-bin/www_bget?ko:K13219	-	-	-	-	sp|Q9U1N0|HRP65_CHITE	Hrp65 protein OS=Chironomus tentans OX=7153 GN=HRP65 PE=1 SV=1
NC_037653.1.251.5	1.05	0.72	0.54	1.22	0.99	1.03	1.56	1.66	1.53	2.73	2.21	2.54	1.23796	1.85635e-06	0.000296813	-	-	-	-	-	-	-	-	-	-	-	-	-
NC_037638.1.1376.23	0	0	0	0	0	0	0	0	0	2.29	0	0	21.1016	2.22782e-12	6.29176e-10	XP_026301888.1	trichohyalin isoform X5 [Apis mellifera]	-	-	K06084	LMO7,FBXO20	http://www.genome.jp/dbget-bin/www_bget?ko:K06084	Adherens junction	ko04520	-	-	sp|Q0KIC3|Y3427_DROME	Uncharacterized protein CG43427 OS=Drosophila melanogaster OX=7227 GN=CG43427 PE=2 SV=1
XM_006561609.3	0	0	0	0	2.16	0	0	0	0	0	0	0	-21.524	8.1423e-13	2.74263e-10	XP_006561670.1	long-chain-fatty-acid--CoA ligase 4 isoform X1 [Apis mellifera]	GO:0016874	ligase activity	K01897	ACSL,fadD	http://www.genome.jp/dbget-bin/www_bget?ko:K01897	Ferroptosis;Peroxisome;Fatty acid biosynthesis;Fatty acid degradation;Adipocytokine signaling pathway;PPAR signaling pathway;Thermogenesis	ko04216,ko04146,ko00061,ko00071,ko04920,ko03320,ko04714	KOG1180	Acyl-CoA synthetase	sp|Q9CZW4|ACSL3_MOUSE	Long-chain-fatty-acid--CoA ligase 3 OS=Mus musculus OX=10090 GN=Acsl3 PE=1 SV=2
NC_037642.1.659.8	0	0	0	0	0	0	0	0.53	0.82	0.35	0.8	0	6.9651	0.000646039	0.0462575	XP_026296377.1	metastasis-associated protein MTA3 isoform X2 [Apis mellifera]	GO:0003682;GO:0043565;GO:0008270;GO:0006355;GO:0005634	chromatin binding;sequence-specific DNA binding;zinc ion binding;regulation of transcription, DNA-templated;nucleus	K11660	MTA	http://www.genome.jp/dbget-bin/www_bget?ko:K11660	-	-	-	-	sp|Q8K4B0|MTA1_MOUSE	Metastasis-associated protein MTA1 OS=Mus musculus OX=10090 GN=Mta1 PE=1 SV=1
NC_037639.1.1977.32	0	0	0	0	0	0	0	0.43	3.36	0	1.69	4.04	8.05623	0.000225826	0.0197379	PBC34294.1	Spondin-1 [Apis cerana cerana]	GO:0046872;GO:0004867;GO:0007155;GO:0005576	metal ion binding;serine-type endopeptidase inhibitor activity;cell adhesion;extracellular region	K24427	SPON1	http://www.genome.jp/dbget-bin/www_bget?ko:K24427	-	-	-	-	sp|Q9HCB6|SPON1_HUMAN	Spondin-1 OS=Homo sapiens OX=9606 GN=SPON1 PE=1 SV=2
NC_037642.1.541.8	0.17	0.33	0.9	0.21	1.18	0.37	0	0	0	0	0	0	-5.20356	6.10291e-06	0.000882684	XP_003250530.3	uncharacterized protein LOC100577967 [Apis mellifera]	GO:0019902;GO:0010923	phosphatase binding;negative regulation of phosphatase activity	K17575	PPP1R36	http://www.genome.jp/dbget-bin/www_bget?ko:K17575	-	-	-	-	-	-
NC_037643.1.561.9	0	0	0	0	0	0	0	0	3.25	0	0	0	21.1999	1.75602e-12	5.20582e-10	PBC33475.1	Large proline-rich protein BAT3 [Apis cerana cerana]	GO:0006915;GO:0030154;GO:0006325;GO:0002376;GO:0007283;GO:0005829;GO:0005576;GO:0005634	apoptotic process;cell differentiation;chromatin organization;immune system process;spermatogenesis;cytosol;extracellular region;nucleus	K23390	BAG6	http://www.genome.jp/dbget-bin/www_bget?ko:K23390	-	-	-	-	sp|Q6PA26|BAG6B_XENLA	Large proline-rich protein bag6-B OS=Xenopus laevis OX=8355 GN=Bag6-b PE=2 SV=1
NC_037646.1.1154.1	0.03	0	0	0	0	0.03	0.08	0.11	0.03	0.38	0.13	0.07	3.92366	0.000492647	0.0371917	-	-	-	-	-	-	-	-	-	-	-	-	-
NC_037638.1.3071.5	0	0	0	0	0	0	0	0	0.6	21.31	6.12	7.19	7.97478	0.000464973	0.0353658	XP_028520464.1	tetratricopeptide repeat protein 4-like, partial [Apis cerana]	GO:0051879	Hsp90 protein binding	K24927	TTC4,CNS1	http://www.genome.jp/dbget-bin/www_bget?ko:K24927	-	-	KOG0551	Hsp90 co-chaperone CNS1 (contains TPR repeats)	sp|A1Z6M6|TTC4_DROME	DNA polymerase interacting tetratricopeptide repeat-containing, protein of 47 kDa OS=Drosophila melanogaster OX=7227 GN=Dpit47 PE=1 SV=1
XM_016912827.2	1.2	0	1.3	0	0	0	0	0	0	0	0	0	-22.6052	5.34754e-14	3.73915e-11	XP_016768316.2	mediator of RNA polymerase II transcription subunit 12 isoform X3 [Apis mellifera]	GO:0003712;GO:0006357;GO:0016592	transcription coregulator activity;regulation of transcription by RNA polymerase II;mediator complex	K15162	MED12	http://www.genome.jp/dbget-bin/www_bget?ko:K15162	Thyroid hormone signaling pathway	ko04919	KOG3598	Thyroid hormone receptor-associated protein complex, subunit TRAP230	sp|Q9VW47|MED12_DROME	Mediator of RNA polymerase II transcription subunit 12 OS=Drosophila melanogaster OX=7227 GN=kto PE=1 SV=2
NC_037642.1.635.2	0	1.16	0	0	0	1.4	3.64	2.8	6.67	1.68	3.89	4.96	3.42464	0.000465357	0.0353685	XP_006621873.1	lysophospholipase-like protein 1 [Apis dorsata]	GO:0016787	hydrolase activity	K06999	K06999	http://www.genome.jp/dbget-bin/www_bget?ko:K06999	-	-	KOG2112	Lysophospholipase	sp|Q3UFF7|LYPL1_MOUSE	Lysophospholipase-like protein 1 OS=Mus musculus OX=10090 GN=Lyplal1 PE=1 SV=3
NC_037652.1.1392.4	0	0	0	0	0	0	34.75	0	87.01	7.13	10.44	0	11.0674	6.21033e-06	0.000894394	XP_012339791.1	LOW QUALITY PROTEIN: transitional endoplasmic reticulum ATPase TER94 [Apis florea]	GO:0005524;GO:0016887;GO:0016787	ATP binding;ATP hydrolysis activity;hydrolase activity	K13525	VCP,CDC48	http://www.genome.jp/dbget-bin/www_bget?ko:K13525	Protein processing in endoplasmic reticulum	ko04141	KOG0730	AAA+-type ATPase	sp|Q7ZU99|TERA_DANRE	Transitional endoplasmic reticulum ATPase OS=Danio rerio OX=7955 GN=vcp PE=1 SV=1
NC_037640.1.656.5	0	0	0.01	0	0	0	0	0	0	4.72	0	0	21.1693	1.89107e-12	5.49375e-10	XP_006564044.2	WD repeat-containing protein 75 [Apis mellifera]	-	-	K14552	NAN1,UTP17,WDR75	http://www.genome.jp/dbget-bin/www_bget?ko:K14552	Ribosome biogenesis in eukaryotes	ko03008	-	-	sp|Q3U821|WDR75_MOUSE	WD repeat-containing protein 75 OS=Mus musculus OX=10090 GN=Wdr75 PE=1 SV=1
NW_020555802.1.1.1	0.03	0.05	0.03	0.02	0.03	0.11	0.19	0.28	0.15	0.14	0.52	0.13	2.56161	5.29593e-05	0.00582369	KOX67320.1	hypothetical protein WN51_08226 [Melipona quadrifasciata]	-	-	-	-	-	-	-	-	-	-	-
NC_037646.1.682.13	0	0	0	0.01	0	0	0.66	0	0	0	9.14	0	21.7654	4.37585e-13	1.79803e-10	XP_006561909.1	A-agglutinin anchorage subunit isoform X1 [Apis mellifera]	-	-	-	-	-	-	-	-	-	-	-
NC_037653.1.792.10	1.38	0.82	0.71	0.64	1.11	0.45	0.37	0.34	0.25	0.31	0.26	0.35	-1.3222	2.30372e-05	0.00289789	KAF7402773.1	hypothetical protein [Vespula vulgaris]	-	-	-	-	-	-	-	-	-	-	-
NC_037645.1.1227.1	0.34	0.02	0.46	0.19	0	0.17	1	0.97	1.52	2.23	0.56	1.78	2.98643	4.3021e-06	0.000642388	XP_006559598.1	D-3-phosphoglycerate dehydrogenase [Apis mellifera]	GO:0051287;GO:0004617;GO:0006564	NAD binding;phosphoglycerate dehydrogenase activity;L-serine biosynthetic process	K00058	serA,PHGDH	http://www.genome.jp/dbget-bin/www_bget?ko:K00058	Cysteine and methionine metabolism;Glycine, serine and threonine metabolism	ko00270,ko00260	KOG0068	D-3-phosphoglycerate dehydrogenase, D-isomer-specific 2-hydroxy acid dehydrogenase superfamily	sp|O08651|SERA_RAT	D-3-phosphoglycerate dehydrogenase OS=Rattus norvegicus OX=10116 GN=Phgdh PE=1 SV=3
NC_037650.1.763.6	0	0	0	0	0	0	0	0	0	24.35	1.59	0	22.6573	4.62875e-14	3.37626e-11	XP_026300402.1	farnesyl pyrophosphate synthase isoform X1 [Apis mellifera]	-	-	K00787	FDPS	http://www.genome.jp/dbget-bin/www_bget?ko:K00787	Terpenoid backbone biosynthesis	ko00900	KOG0711	Polyprenyl synthetase	sp|P08836|FPPS_CHICK	Farnesyl pyrophosphate synthase OS=Gallus gallus OX=9031 GN=FDPS PE=1 SV=2
XM_016916170.2	8.95	11.38	8.78	14.74	6.95	9.95	23.3	9.75	23.78	40.11	15.47	17.5	1.19693	0.000549612	0.0406152	XP_016771654.2	tyrosine--tRNA ligase, cytoplasmic isoform X2 [Apis mellifera]	-	-	K01866	YARS,tyrS	http://www.genome.jp/dbget-bin/www_bget?ko:K01866	Aminoacyl-tRNA biosynthesis	ko00970	KOG2144	Tyrosyl-tRNA synthetase, cytoplasmic	sp|Q4KM49|SYYC_RAT	Tyrosine--tRNA ligase, cytoplasmic OS=Rattus norvegicus OX=10116 GN=Yars1 PE=2 SV=3
NC_037640.1.1823.36	13.78	11.86	15.16	12.28	14.25	14.43	4.66	6.62	5.65	4.01	6.23	3.28	-1.32457	3.98792e-12	1.05294e-09	XP_026295512.1	glycerophosphocholine phosphodiesterase GPCPD1 isoform X2 [Apis mellifera]	GO:0047389;GO:2001070;GO:0046475;GO:0005737	glycerophosphocholine phosphodiesterase activity;starch binding;glycerophospholipid catabolic process;cytoplasm	K18695	GPCPD1	http://www.genome.jp/dbget-bin/www_bget?ko:K18695	Glycerophospholipid metabolism	ko00564	KOG2421	Predicted starch-binding protein	sp|Q9NPB8|GPCP1_HUMAN	Glycerophosphocholine phosphodiesterase GPCPD1 OS=Homo sapiens OX=9606 GN=GPCPD1 PE=1 SV=2
XM_016914316.2	0	0	0.3	0	3.39	0	0	0	0	0	0	0	-22.7791	3.41579e-14	2.68465e-11	XP_006562867.1	serine/threonine-protein phosphatase 1 regulatory subunit 10 isoform X1 [Apis mellifera]	GO:0046872;GO:0005634	metal ion binding;nucleus	K17552	PPP1R10	http://www.genome.jp/dbget-bin/www_bget?ko:K17552	-	-	-	-	sp|Q767K9|PP1RA_PIG	Serine/threonine-protein phosphatase 1 regulatory subunit 10 OS=Sus scrofa OX=9823 GN=PPP1R10 PE=3 SV=1
XM_026445625.1	2.22	3.49	1.54	1.89	1.82	0.58	6.02	3.65	3.31	5.58	7.07	4.81	1.49591	7.75499e-05	0.00802309	XP_026301410.1	fibrillin-2 [Apis mellifera]	GO:0016021	integral component of membrane	-	-	-	-	-	-	-	sp|Q9W0A0|DRPR_DROME	Protein draper OS=Drosophila melanogaster OX=7227 GN=drpr PE=1 SV=3
NC_037648.1.2138.10	0	0	0	0	0	0	0	0	0	27.71	0	0	23.9993	1.34582e-15	2.09923e-12	XP_006566781.2	valine--tRNA ligase isoform X1 [Apis mellifera]	GO:0002161;GO:0005524;GO:0004832;GO:0006438	aminoacyl-tRNA editing activity;ATP binding;valine-tRNA ligase activity;valyl-tRNA aminoacylation	K01873	VARS,valS	http://www.genome.jp/dbget-bin/www_bget?ko:K01873	Aminoacyl-tRNA biosynthesis	ko00970	KOG0432	Valyl-tRNA synthetase	sp|Q9Z1Q9|SYVC_MOUSE	Valine--tRNA ligase OS=Mus musculus OX=10090 GN=Vars1 PE=1 SV=1
NC_037648.1.1180.18	0	0	0	0	0	0	0	1.93	0.03	0.01	0	0	21.3547	1.20515e-12	3.67571e-10	XP_006570497.1	BMP-binding endothelial regulator protein [Apis mellifera]	-	-	K24517	BMPER	http://www.genome.jp/dbget-bin/www_bget?ko:K24517	-	-	-	-	sp|Q8CJ69|BMPER_MOUSE	BMP-binding endothelial regulator protein OS=Mus musculus OX=10090 GN=Bmper PE=1 SV=1
NC_037638.1.129.15	0	0	0	0	0	0	0	0	0	4.26	0	0	20.8628	3.95739e-12	1.0476e-09	XP_393342.3	transcription factor SPT20 homolog [Apis mellifera]	GO:0016021	integral component of membrane	-	-	-	-	-	-	-	-	-
NC_037638.1.3439.8	1.63	3.7	0	0	0	0	0	0	0	0	0	0	-22.4446	8.06819e-14	5.17733e-11	XP_001121180.1	N-alpha-acetyltransferase 35, NatC auxiliary subunit isoform X3 [Apis mellifera]	GO:0016740;GO:0017196;GO:0031417	transferase activity;N-terminal peptidyl-methionine acetylation;NatC complex	K20823	NAA35,MAK10	http://www.genome.jp/dbget-bin/www_bget?ko:K20823	-	-	KOG2343	Glucose-repressible protein and related proteins	sp|Q5VZE5|NAA35_HUMAN	N-alpha-acetyltransferase 35, NatC auxiliary subunit OS=Homo sapiens OX=9606 GN=NAA35 PE=1 SV=1
NC_037646.1.1144.1	0	0.14	0.15	0.14	0	0	0.83	0.72	0.33	1.05	0.56	0.71	3.38995	1.51508e-06	0.000247759	-	-	-	-	-	-	-	-	-	-	-	-	-
NC_037643.1.66.5	117.75	93.67	80.72	97.87	87.35	57.55	48.87	47.87	35.1	24.49	60.76	29.21	-1.02097	8.62939e-05	0.00883754	XP_026297281.1	alpha,alpha-trehalose-phosphate synthase [UDP-forming] isoform X3 [Apis mellifera]	-	-	K16055	TPS	http://www.genome.jp/dbget-bin/www_bget?ko:K16055	Starch and sucrose metabolism	ko00500	-	-	sp|Q75WV3|TPP1_ORYSJ	Probable trehalose-phosphate phosphatase 1 OS=Oryza sativa subsp. japonica OX=39947 GN=TPP1 PE=1 SV=1
NC_037646.1.1326.11	0.96	0.78	1.08	1.01	2.2	0.86	0.14	0.34	0.26	0.35	0.15	0.56	-1.89444	4.63095e-06	0.00068845	XP_396217.2	MFS-type transporter SLC18B1 [Apis mellifera]	GO:0022857;GO:0016021	transmembrane transporter activity;integral component of membrane	-	-	-	-	-	KOG3764	Vesicular amine transporter	sp|Q6NT16|S18B1_HUMAN	MFS-type transporter SLC18B1 OS=Homo sapiens OX=9606 GN=SLC18B1 PE=1 SV=1
NC_037638.1.3100.3	2.13	2.21	0.73	1.86	2.51	0.71	4.77	4.11	5.59	3.61	2.62	4.5	1.4219	6.13325e-05	0.00658582	XP_006570177.2	solute carrier family 26 member 6 isoform X2 [Apis mellifera]	GO:0008271;GO:0006465;GO:0016021;GO:0005787	secondary active sulfate transmembrane transporter activity;signal peptide processing;integral component of membrane;signal peptidase complex	K14453	K14453	http://www.genome.jp/dbget-bin/www_bget?ko:K14453	-	-	KOG0236	Sulfate/bicarbonate/oxalate exchanger SAT-1 and related transporters (SLC26 family)	sp|Q9EPH0|S26A5_RAT	Prestin OS=Rattus norvegicus OX=10116 GN=Slc26a5 PE=1 SV=1
XM_006561833.3	0	0	0	0	0	1.57	0	0	0	0	0	0	-21.6313	6.24259e-13	2.33929e-10	XP_006561896.1	beta-arrestin-1 isoform X4 [Apis mellifera]	-	-	K04439	ARRB	http://www.genome.jp/dbget-bin/www_bget?ko:K04439	Endocytosis;Hedgehog signaling pathway;MAPK signaling pathway;GnRH secretion;Parathyroid hormone synthesis, secretion and action;Relaxin signaling pathway;Chemokine signaling pathway;Dopaminergic synapse;Olfactory transduction	ko04144,ko04340,ko04010,ko04929,ko04928,ko04926,ko04062,ko04728,ko04740	KOG3865	Arrestin	sp|Q4R562|ARRB1_MACFA	Beta-arrestin-1 OS=Macaca fascicularis OX=9541 GN=ARRB1 PE=2 SV=1
XM_026445686.1	0	0	0	0	0	0	0	0	1.09	0	0	0	19.9615	3.08371e-11	7.44409e-09	XP_026301471.1	bromodomain adjacent to zinc finger domain protein 2B isoform X6 [Apis mellifera]	-	-	-	-	-	-	-	-	-	sp|A2AUY4|BAZ2B_MOUSE	Bromodomain adjacent to zinc finger domain protein 2B OS=Mus musculus OX=10090 GN=Baz2b PE=1 SV=1
NC_037646.1.1385.3	0	0	0	0	0	0	0.19	0.49	0.7	0.4	0.2	0	5.81473	4.91254e-05	0.00547935	XP_001120836.2	zinc finger CCCH domain-containing protein 14 [Apis mellifera]	GO:0046872;GO:0008143;GO:1900364;GO:0043488;GO:0005634	metal ion binding;poly(A) binding;negative regulation of mRNA polyadenylation;regulation of mRNA stability;nucleus	K23038	ZC3H14	http://www.genome.jp/dbget-bin/www_bget?ko:K23038	-	-	-	-	sp|Q3ZC82|ZC3HE_BOVIN	Zinc finger CCCH domain-containing protein 14 OS=Bos taurus OX=9913 GN=ZC3H14 PE=2 SV=2
NC_037651.1.1415.11	1.6	1.24	2.84	1.5	1.86	1.31	3.34	5.58	2.95	5.62	2.63	2.75	1.27142	0.000128001	0.0122432	XP_006565801.1	ATP synthase subunit d, mitochondrial [Apis mellifera]	GO:0015078;GO:0015986;GO:0000276	proton transmembrane transporter activity;ATP synthesis coupled proton transport;mitochondrial proton-transporting ATP synthase complex, coupling factor F(o)	K02138	ATPeF0D,ATP5H,ATP7	http://www.genome.jp/dbget-bin/www_bget?ko:K02138	Oxidative phosphorylation;Thermogenesis	ko00190,ko04714	-	-	sp|Q24251|ATP5H_DROME	ATP synthase subunit d, mitochondrial OS=Drosophila melanogaster OX=7227 GN=ATPsynD PE=2 SV=2
NC_037639.1.706.1	421.77	231.01	370.51	374.36	344	327.46	125.93	118.51	102.01	124.21	155.03	158.13	-1.301	1.09716e-17	2.64855e-14	-	-	-	-	-	-	-	-	-	-	-	-	-
XM_006562702.3	0	0	0	0	0	0	0.56	0.8	1.08	0	0.49	0	7.68989	0.000231199	0.0200751	XP_006562765.1	rap guanine nucleotide exchange factor 2 isoform X14 [Apis mellifera]	-	-	K08018	RAPGEF2,PDZGEF1	http://www.genome.jp/dbget-bin/www_bget?ko:K08018	Tight junction;MAPK signaling pathway;Rap1 signaling pathway	ko04530,ko04010,ko04015	-	-	sp|F1PBJ0|RPGF2_CANLF	Rap guanine nucleotide exchange factor 2 OS=Canis lupus familiaris OX=9615 GN=RAPGEF2 PE=1 SV=2
XM_001122824.5	5.17	10.6	6.59	5.45	6.06	4.39	22.22	35.15	27.12	20	66.55	30.93	2.49644	1.37167e-12	4.1218e-10	XP_001122824.1	major royal jelly protein 1 [Apis mellifera]	GO:0005576	extracellular region	-	-	-	-	-	-	-	sp|O18330|MRJP1_APIME	Major royal jelly protein 1 OS=Apis mellifera OX=7460 GN=MRJP1 PE=1 SV=1
NC_037641.1.1828.5	186.96	213.25	127.78	191.38	160.23	32.8	53.63	47.13	39.18	14.38	65.87	19.11	-1.83498	0.000180416	0.0164792	XP_001122571.3	vegetative cell wall protein gp1 [Apis mellifera]	GO:0003700;GO:0006357	DNA-binding transcription factor activity;regulation of transcription by RNA polymerase II	-	-	-	-	-	-	-	-	-
NC_037644.1.1469.1	0	0	0	0	0	0	0	0	0	29.85	0	0	22.3361	1.04342e-13	6.22295e-11	XP_003692947.1	T-complex protein 1 subunit eta [Apis florea]	GO:0005524;GO:0016887;GO:0051082;GO:0006457;GO:0005737	ATP binding;ATP hydrolysis activity;unfolded protein binding;protein folding;cytoplasm	K09499	CCT7	http://www.genome.jp/dbget-bin/www_bget?ko:K09499	-	-	KOG0361	Chaperonin complex component, TCP-1 eta subunit (CCT7)	sp|Q5ZJK8|TCPH_CHICK	T-complex protein 1 subunit eta OS=Gallus gallus OX=9031 GN=CCT7 PE=1 SV=1
NC_037647.1.700.9	0	0	0	0	0	0	0	0	0	3.6	0	2.29	22.5821	5.6119e-14	3.87061e-11	XP_006566104.2	RANBP2-like and GRIP domain-containing protein 5/6 isoform X1 [Apis mellifera]	GO:0016874;GO:0046872;GO:0046907	ligase activity;metal ion binding;intracellular transport	K12172	RANBP2,NUP358	http://www.genome.jp/dbget-bin/www_bget?ko:K12172	Nucleocytoplasmic transport	ko03013	-	-	sp|Q9ERU9|RBP2_MOUSE	E3 SUMO-protein ligase RanBP2 OS=Mus musculus OX=10090 GN=Ranbp2 PE=1 SV=2
NC_037638.1.2191.5	0	0	0	0	0	0	0	0	0	2.08	0	0	20.9853	2.94852e-12	8.01461e-10	XP_012350198.1	breast cancer anti-estrogen resistance protein 1 [Apis florea]	-	-	K16832	NEDD9,HEF1,CASL	http://www.genome.jp/dbget-bin/www_bget?ko:K16832	-	-	-	-	sp|Q14511|CASL_HUMAN	Enhancer of filamentation 1 OS=Homo sapiens OX=9606 GN=NEDD9 PE=1 SV=1
XM_624409.6	4.81	3.64	4.66	5.18	7.54	5.49	0.45	0.87	0.48	1.59	2.14	0.18	-2.3735	8.07585e-06	0.00113093	XP_624412.2	sodium-coupled neutral amino acid transporter 9 homolog isoform X1 [Apis mellifera]	GO:0016021	integral component of membrane	K14995	SLC38A9	http://www.genome.jp/dbget-bin/www_bget?ko:K14995	mTOR signaling pathway	ko04150	-	-	sp|Q19425|S38A9_CAEEL	Sodium-coupled neutral amino acid transporter 9 homolog OS=Caenorhabditis elegans OX=6239 GN=F13H10.3 PE=3 SV=2
NC_037652.1.925.3	0	0	0	0	0	0	0	0	0	8.53	19.58	0	21.8052	3.92953e-13	1.64054e-10	XP_396960.2	phosphate carrier protein, mitochondrial [Apis mellifera]	GO:0005315;GO:1990547;GO:0016021	inorganic phosphate transmembrane transporter activity;mitochondrial phosphate ion transmembrane transport;integral component of membrane	K15102	SLC25A3,PHC,PIC	http://www.genome.jp/dbget-bin/www_bget?ko:K15102	-	-	KOG0767	Mitochondrial phosphate carrier protein	sp|Q00325|MPCP_HUMAN	Phosphate carrier protein, mitochondrial OS=Homo sapiens OX=9606 GN=SLC25A3 PE=1 SV=2
NC_037642.1.1105.7	0.53	0.93	1.2	0.71	0.64	1.28	0.2	0.05	0	0	0.35	0	-3.15566	7.11934e-05	0.00751892	XP_006572082.1	acidic mammalian chitinase [Apis mellifera]	GO:0008061;GO:0004553;GO:0005975;GO:0016021	chitin binding;hydrolase activity, hydrolyzing O-glycosyl compounds;carbohydrate metabolic process;integral component of membrane	K01183	E3.2.1.14	http://www.genome.jp/dbget-bin/www_bget?ko:K01183	Amino sugar and nucleotide sugar metabolism	ko00520	-	-	sp|Q13231|CHIT1_HUMAN	Chitotriosidase-1 OS=Homo sapiens OX=9606 GN=CHIT1 PE=1 SV=1
XM_026445995.1	7.17	9.52	8.33	5.85	8.74	6	1.1	1.16	1.89	0.94	1.4	1.46	-2.43029	4.68744e-23	2.37625e-19	XP_026301780.1	organic cation transporter protein-like [Apis mellifera]	GO:0022857;GO:0016021	transmembrane transporter activity;integral component of membrane	K08202	SLC22A4_5,OCTN	http://www.genome.jp/dbget-bin/www_bget?ko:K08202	-	-	-	-	sp|Q9VIK2|CART_DROME	Carcinine transporter OS=Drosophila melanogaster OX=7227 GN=CarT PE=2 SV=1
NC_037646.1.807.14	3.31	2.67	4.2	0	0.66	0.01	0	0	0	0	0	0	-7.70584	0.000316042	0.0260277	XP_016916533.1	serine/threonine-protein kinase ICK isoform X4 [Apis cerana]	-	-	K08828	ICK	http://www.genome.jp/dbget-bin/www_bget?ko:K08828	-	-	KOG0661	MAPK related serine/threonine protein kinase	sp|Q9UPZ9|CILK1_HUMAN	Serine/threonine-protein kinase ICK OS=Homo sapiens OX=9606 GN=CILK1 PE=1 SV=1
NC_037646.1.1687.29	0	3.6	0	0	0	0	0	0	0	0	0	0	-21.584	7.01903e-13	2.48493e-10	XP_006567437.1	eukaryotic translation initiation factor 5 [Apis mellifera]	GO:0005525;GO:0003743	GTP binding;translation initiation factor activity	K03262	EIF5	http://www.genome.jp/dbget-bin/www_bget?ko:K03262	Apoptosis - fly	ko04214	KOG2767	Translation initiation factor 5 (eIF-5)	sp|Q9VXK6|IF5_DROME	Eukaryotic translation initiation factor 5 OS=Drosophila melanogaster OX=7227 GN=eIF5 PE=1 SV=1
XM_026441775.1	0	1.28	0	0	0	0	0	0	0.01	0	0	0	-21.813	3.97333e-13	1.65102e-10	XP_026297560.1	BAI1-associated protein 3 isoform X3 [Apis mellifera]	-	-	K15621	BAIAP3	http://www.genome.jp/dbget-bin/www_bget?ko:K15621	-	-	KOG1328	Synaptic vesicle protein BAIAP3, involved in vesicle priming/regulation	sp|O94812|BAIP3_HUMAN	BAI1-associated protein 3 OS=Homo sapiens OX=9606 GN=BAIAP3 PE=1 SV=2
NC_037640.1.621.4	307.89	347.25	302.92	313.39	276.48	211.42	130.16	100.67	162.83	104.62	131.22	134.51	-1.10584	2.72165e-11	6.60149e-09	XP_016912717.1	failed axon connections [Apis cerana]	-	-	-	-	-	-	-	-	-	sp|Q95RI5|FAXC_DROME	Failed axon connections OS=Drosophila melanogaster OX=7227 GN=fax PE=1 SV=1
NC_037639.1.1804.12	0	1.93	0	0	0	0	0	0	0	0	0	0	-21.415	1.06524e-12	3.33341e-10	XP_003251195.1	uncharacterized protein LOC410867 [Apis mellifera]	GO:0003824;GO:0000049	catalytic activity;tRNA binding	-	-	-	-	-	-	-	sp|Q5QZ01|TTCA_IDILO	tRNA-cytidine(32) 2-sulfurtransferase OS=Idiomarina loihiensis (strain ATCC BAA-735 / DSM 15497 / L2-TR) OX=283942 GN=ttcA PE=3 SV=1
NC_037646.1.1153.1	0.03	0.03	0	0.03	0	0.03	0.23	0.3	0.09	0.14	0.3	0.1	3.53701	2.35495e-07	4.26363e-05	-	-	-	-	-	-	-	-	-	-	-	-	-
NC_037638.1.504.6	12.77	20.17	17.1	11.81	15.04	15.74	5.37	5.08	7.53	3.45	5.7	5.69	-1.40983	7.62504e-11	1.79788e-08	ABG75735.1	GABA-gated ion channel, partial [Apis mellifera]	GO:0005230;GO:0004890;GO:0016021;GO:0005886	extracellular ligand-gated ion channel activity;GABA-A receptor activity;integral component of membrane;plasma membrane	K05175	GABRA	http://www.genome.jp/dbget-bin/www_bget?ko:K05175	Neuroactive ligand-receptor interaction;GABAergic synapse;Retrograde endocannabinoid signaling;Taste transduction	ko04080,ko04727,ko04723,ko04742	-	-	sp|Q24352|GBRAL_DROME	Gamma-aminobutyric acid receptor alpha-like OS=Drosophila melanogaster OX=7227 GN=Grd PE=1 SV=1
NC_037646.1.698.2	9.13	7.42	12.89	6.47	10.65	17.05	1.98	2.62	2.6	2.28	3.49	2.38	-1.96176	1.18587e-12	3.6324e-10	PBC34106.1	Cuticle8.6, isoform B [Apis cerana cerana]	-	-	-	-	-	-	-	-	-	-	-
NC_037644.1.1621.10	0	0	0	0	0	2.39	0	0	0	0	0	0	-21.8904	3.27292e-13	1.45541e-10	XP_016768633.1	adenylate cyclase type 2 isoform X2 [Apis mellifera]	GO:0004016;GO:0005524;GO:0046872;GO:0006171;GO:0035556;GO:0016021	adenylate cyclase activity;ATP binding;metal ion binding;cAMP biosynthetic process;intracellular signal transduction;integral component of membrane	K01768	E4.6.1.1	http://www.genome.jp/dbget-bin/www_bget?ko:K01768	Purine metabolism;Longevity regulating pathway - multiple species	ko00230,ko04213	-	-	sp|P26769|ADCY2_RAT	Adenylate cyclase type 2 OS=Rattus norvegicus OX=10116 GN=Adcy2 PE=1 SV=1
NC_037648.1.1787.6	19.23	26.75	26.79	17.13	14.2	19.25	57.35	75.59	48.95	105.1	45.8	71.64	1.80503	1.99773e-12	5.73783e-10	XP_016770442.2	UDP-glucuronosyltransferase 1-1 isoform X1 [Apis mellifera]	GO:0015020;GO:0016021	glucuronosyltransferase activity;integral component of membrane	K00699	UGT	http://www.genome.jp/dbget-bin/www_bget?ko:K00699	Ascorbate and aldarate metabolism;Pentose and glucuronate interconversions;Steroid hormone biosynthesis;Porphyrin and chlorophyll metabolism;Retinol metabolism;Drug metabolism - cytochrome P450;Drug metabolism - other enzymes;Metabolism of xenobiotics by cytochrome P450;Bile secretion	ko00053,ko00040,ko00140,ko00860,ko00830,ko00982,ko00983,ko00980,ko04976	-	-	sp|A0A291PQH4|UGT2_DACCO	UDP-glucosyltransferase 2 OS=Dactylopius coccus OX=765876 GN=UTG2 PE=1 SV=1
NC_037639.1.702.1	1.93	3.87	3.2	1.88	0	1.03	10.75	10.27	4.79	19.94	4.89	7.18	2.34667	0.000232219	0.0201382	-	-	-	-	-	-	-	-	-	-	-	-	-
NC_037638.1.3906.11	3.31	7.02	2.99	6.2	3.3	5.2	11.11	11.17	10.93	6.48	11.72	7.98	1.1738	9.46571e-05	0.0095875	XP_026302116.1	uncharacterized protein LOC410057 isoform X3 [Apis mellifera]	GO:0043130	ubiquitin binding	K09557	BAG3	http://www.genome.jp/dbget-bin/www_bget?ko:K09557	-	-	-	-	-	-
NC_037638.1.2234.1	1.77	1.67	1.69	1.22	1.34	1.11	0.47	0.49	0.44	0.43	0.53	0.64	-1.45413	8.41313e-08	1.58548e-05	-	-	-	-	-	-	-	-	-	-	-	-	-
NC_037642.1.2073.48	0	0	0	0	0	0	0	0	0	0	9.71	0	22.0882	1.96069e-13	1.02805e-10	XP_006570250.1	synaptic vesicle membrane protein VAT-1 homolog-like isoform X1 [Apis mellifera]	GO:0016491;GO:0008270	oxidoreductase activity;zinc ion binding	-	-	-	-	-	KOG1198	Zinc-binding oxidoreductase	sp|Q9HCJ6|VAT1L_HUMAN	Synaptic vesicle membrane protein VAT-1 homolog-like OS=Homo sapiens OX=9606 GN=VAT1L PE=1 SV=2
XM_026444817.1	0.05	0	0	0.09	0	0	0.32	1.21	0.26	1.17	0.7	0.3	4.9798	1.94882e-06	0.000309698	XP_026300602.1	probable cytochrome P450 6a13 [Apis mellifera]	-	-	K14999	CYP6	http://www.genome.jp/dbget-bin/www_bget?ko:K14999	-	-	-	-	sp|Q9V4U9|C6A13_DROME	Probable cytochrome P450 6a13 OS=Drosophila melanogaster OX=7227 GN=Cyp6a13 PE=2 SV=1
NC_037646.1.808.6	196.58	277.35	216.44	226.93	208.76	227.23	294.63	358.38	516.16	355.86	601.03	465.82	1.03469	5.07308e-07	8.82247e-05	XP_006567467.1	fatty acid synthase [Apis mellifera]	GO:0008659;GO:0008693;GO:0047451;GO:0004317;GO:0102131;GO:0102132;GO:0004316;GO:0004315;GO:0004313;GO:0047117;GO:0016295;GO:0004320;GO:0016296;GO:0031177;GO:0006633	(3R)-hydroxymyristoyl-[acyl-carrier-protein] dehydratase activity;3-hydroxydecanoyl-[acyl-carrier-protein] dehydratase activity;3-hydroxyoctanoyl-[acyl-carrier-protein] dehydratase activity;3-hydroxypalmitoyl-[acyl-carrier-protein] dehydratase activity;obsolete 3-oxo-glutaryl-[acp] methyl ester reductase activity;obsolete 3-oxo-pimeloyl-[acp] methyl ester reductase activity;3-oxoacyl-[acyl-carrie…	K00665	FASN	http://www.genome.jp/dbget-bin/www_bget?ko:K00665	AMPK signaling pathway;Fatty acid biosynthesis;Insulin signaling pathway	ko04152,ko00061,ko04910	KOG1202	Animal-type fatty acid synthase and related proteins	sp|P12785|FAS_RAT	Fatty acid synthase OS=Rattus norvegicus OX=10116 GN=Fasn PE=1 SV=3
NC_037644.1.1540.3	0	0	0	0	0	0	0	0	0	6.1	0	0	20.7866	4.73891e-12	1.24152e-09	XP_003693131.2	cold shock domain-containing protein E1 [Apis florea]	GO:0003676	nucleic acid binding	-	-	-	-	-	-	-	sp|P18395|CSDE1_RAT	Cold shock domain-containing protein E1 OS=Rattus norvegicus OX=10116 GN=Csde1 PE=2 SV=1
XM_016913542.2	0	0.91	0	0	1.65	0	0	0	0	0	0	0	-22.3732	9.67812e-14	5.94694e-11	XP_016769031.2	WD repeat-containing protein 7 isoform X10 [Apis mellifera]	-	-	K24738	WDR7	http://www.genome.jp/dbget-bin/www_bget?ko:K24738	-	-	KOG4155	FOG: WD40 repeat	sp|Q9Y4E6|WDR7_HUMAN	WD repeat-containing protein 7 OS=Homo sapiens OX=9606 GN=WDR7 PE=1 SV=2
NC_037639.1.1239.4	0.93	1.29	1.19	0.91	0.52	0.92	2.01	2.01	3.2	2.36	1.78	1.43	1.23424	2.37172e-05	0.00296138	XP_016766497.1	uncharacterized protein LOC724275 isoform X2 [Apis mellifera]	-	-	-	-	-	-	-	-	-	-	-
XM_006561914.3	21.46	23.1	12.47	18.02	15.04	14.88	9.01	9.64	9.06	3.31	7.31	5.29	-1.17721	5.43888e-05	0.00594972	XP_006561977.1	uncharacterized protein LOC102653658 [Apis mellifera]	-	-	-	-	-	-	-	-	-	-	-
NC_037640.1.650.1	0.87	1.8	1.61	0.71	1.49	0.9	0.55	0.48	0.54	0.29	0.32	0.43	-1.43065	8.37039e-06	0.00116414	-	-	-	-	-	-	-	-	-	-	-	-	-
NC_037650.1.177.1	10.49	7.3	5.31	8.18	8.66	5.38	16.49	14.78	14.95	13.94	20.61	14.81	1.173	3.3986e-09	7.31586e-07	-	-	-	-	-	-	-	-	-	-	-	-	-
XM_393022.7	0	0	4.1	3.98	5.14	3.01	0	0	0	0	0	0	-9.42017	2.22799e-05	0.0028131	XP_006561670.1	long-chain-fatty-acid--CoA ligase 4 isoform X1 [Apis mellifera]	GO:0016874	ligase activity	K01897	ACSL,fadD	http://www.genome.jp/dbget-bin/www_bget?ko:K01897	Ferroptosis;Peroxisome;Fatty acid biosynthesis;Fatty acid degradation;Adipocytokine signaling pathway;PPAR signaling pathway;Thermogenesis	ko04216,ko04146,ko00061,ko00071,ko04920,ko03320,ko04714	KOG1180	Acyl-CoA synthetase	sp|Q9CZW4|ACSL3_MOUSE	Long-chain-fatty-acid--CoA ligase 3 OS=Mus musculus OX=10090 GN=Acsl3 PE=1 SV=2
NC_037640.1.1767.18	0	0	0	5.08	0	0	0	0	0	0	0	0	-21.195	1.74462e-12	5.18719e-10	XP_001120785.2	zinc finger protein 395 isoform X1 [Apis mellifera]	-	-	-	-	-	-	-	-	-	sp|Q1LY51|ZN704_DANRE	Zinc finger protein 704 OS=Danio rerio OX=7955 GN=znf704 PE=3 SV=2
XM_026444347.1	0	0.18	0.31	0.39	0.37	0.23	0	0	0	0	0	0	-6.90425	8.20948e-07	0.000139188	XP_026300132.1	fasciclin-3 isoform X7 [Apis mellifera]	GO:0016021	integral component of membrane	-	-	-	-	-	-	-	sp|P15278|FAS3_DROME	Fasciclin-3 OS=Drosophila melanogaster OX=7227 GN=Fas3 PE=1 SV=1
NM_001014430.1	0	0	0	0	0	0	0	0	0	86.1	0	0	22.2355	1.35457e-13	7.57785e-11	NP_001014430.1	troponin C type I [Apis mellifera]	GO:0005509	calcium ion binding	-	-	-	-	-	-	-	sp|P47949|TNNC3_DROME	Troponin C, isoform 3 OS=Drosophila melanogaster OX=7227 GN=TpnC73F PE=2 SV=2
NC_037642.1.1418.14	29.09	26.09	25.64	29.37	25.64	15.58	87.23	62.15	61.35	65.29	94.57	86.11	1.69123	6.67657e-21	2.70769e-17	XP_031365481.1	uncharacterized protein LOC102673723 isoform X4 [Apis dorsata]	GO:0016021	integral component of membrane	-	-	-	-	-	-	-	-	-
XM_003251576.4	123.35	143.99	98.05	111.65	145.65	166.31	257.14	239.4	244.35	263.44	329.06	219.51	1.0667	1.24087e-09	2.75004e-07	XP_027804097.1	histone H4-like [Marmota flaviventris]	GO:0003677;GO:0046982;GO:0006352;GO:0000786;GO:0005634	DNA binding;protein heterodimerization activity;DNA-templated transcription, initiation;nucleosome;nucleus	K11254	H4	http://www.genome.jp/dbget-bin/www_bget?ko:K11254	Neutrophil extracellular trap formation	ko04613	KOG3467	Histone H4	sp|P84048|H4_ACRAS	Histone H4 OS=Acrolepiopsis assectella OX=57686 GN=His4 PE=3 SV=2
NC_037638.1.1521.8	0.01	5.85	0	0	0.01	0	0	0	0	0	0	0	-21.0129	2.72192e-12	7.47886e-10	XP_016767532.1	N6-adenosine-methyltransferase catalytic subunit [Apis mellifera]	-	-	K05925	METTL3	http://www.genome.jp/dbget-bin/www_bget?ko:K05925	-	-	KOG2098	Predicted N6-adenine RNA methylase	sp|Q9VCE6|MTA70_DROME	N6-adenosine-methyltransferase MT-A70-like protein OS=Drosophila melanogaster OX=7227 GN=Mettl3 PE=1 SV=1
XM_001121814.5	65.27	88.51	91.87	77.93	73.95	82.95	172.82	210.99	191.48	190.86	213.75	195.15	1.38542	7.69253e-35	1.11419e-30	XP_001121814.2	4-coumarate--CoA ligase 1 isoform X1 [Apis mellifera]	GO:0016874	ligase activity	K01904	4CL	http://www.genome.jp/dbget-bin/www_bget?ko:K01904	Ubiquinone and other terpenoid-quinone biosynthesis	ko00130	-	-	sp|Q42524|4CL1_ARATH	4-coumarate--CoA ligase 1 OS=Arabidopsis thaliana OX=3702 GN=4CL1 PE=1 SV=1
NC_037640.1.18.8	0	0	0	0	0	0	0	0	0	47.91	0	18.07	21.8595	3.41058e-13	1.50335e-10	XP_006571875.2	dolichyl-diphosphooligosaccharide--protein glycosyltransferase subunit 2 [Apis mellifera]	GO:0016740;GO:0006487;GO:0016021;GO:0008250	transferase activity;protein N-linked glycosylation;integral component of membrane;oligosaccharyltransferase complex	K12667	SWP1,RPN2	http://www.genome.jp/dbget-bin/www_bget?ko:K12667	Protein processing in endoplasmic reticulum;N-Glycan biosynthesis;Various types of N-glycan biosynthesis	ko04141,ko00510,ko00513	-	-	sp|P25235|RPN2_RAT	Dolichyl-diphosphooligosaccharide--protein glycosyltransferase subunit 2 OS=Rattus norvegicus OX=10116 GN=Rpn2 PE=2 SV=2
XM_624295.6	68.26	35.23	67.11	55.33	89.75	80.33	20.27	21.19	18.72	21.79	17.36	24.81	-1.57621	2.74254e-14	2.26949e-11	XP_026300396.1	farnesyl pyrophosphate synthase [Apis mellifera]	-	-	K00787	FDPS	http://www.genome.jp/dbget-bin/www_bget?ko:K00787	Terpenoid backbone biosynthesis	ko00900	KOG0711	Polyprenyl synthetase	sp|P08836|FPPS_CHICK	Farnesyl pyrophosphate synthase OS=Gallus gallus OX=9031 GN=FDPS PE=1 SV=2
XM_001120937.5	9.07	5.87	12.45	10.18	7.21	16.6	1.56	3.23	5.74	4.4	5.24	4	-1.24212	0.000579923	0.0424222	XP_001120937.2	leucine-rich repeat-containing protein 15 [Apis mellifera]	-	-	-	-	-	-	-	-	-	sp|O60938|KERA_HUMAN	Keratocan OS=Homo sapiens OX=9606 GN=KERA PE=1 SV=1
NC_037650.1.120.8	5.38	2.21	1.67	0	3.64	5.47	0	0	0	0	0	0	-7.10479	1.1233e-06	0.000187318	XP_003695148.1	proteasome activator complex subunit 3 [Apis florea]	GO:0008537	proteasome activator complex	K06698	PSME3	http://www.genome.jp/dbget-bin/www_bget?ko:K06698	Proteasome;Antigen processing and presentation	ko03050,ko04612	-	-	sp|Q5RFD3|PSME3_PONAB	Proteasome activator complex subunit 3 OS=Pongo abelii OX=9601 GN=PSME3 PE=2 SV=1
NC_037645.1.513.6	1.94	1.85	1.01	2.8	2.2	1.95	3.02	4.76	7.18	5.86	4.61	4.01	1.42874	1.18345e-06	0.000195739	XP_395384.3	mitogen-activated protein kinase p38b isoform X2 [Apis mellifera]	GO:0005524;GO:0004707;GO:0106310;GO:0106311	ATP binding;MAP kinase activity;protein serine kinase activity;protein serine/threonine kinase activity	K04441	P38	http://www.genome.jp/dbget-bin/www_bget?ko:K04441	Cellular senescence;Oocyte meiosis;Signaling pathways regulating pluripotency of stem cells;FoxO signaling pathway;MAPK signaling pathway;MAPK signaling pathway - fly;Rap1 signaling pathway;Sphingolipid signaling pathway;TNF signaling pathway;VEGF signaling pathway;Longevity regulating pathway - worm;Adrenergic signaling in cardiomyocytes;Axon regeneration;Osteoclast differentiation;GnRH signalin…	ko04218,ko04114,ko04550,ko04068,ko04010,ko04013,ko04015,ko04071,ko04668,ko04370,ko04212,ko04261,ko04361,ko04380,ko04912,ko04935,ko04914,ko04917,ko04926,ko04714,ko04625,ko04664,ko04657,ko04670,ko04621,ko04613,ko04611,ko04622,ko04660,ko04658,ko04659,ko04624,ko04620,ko04728,ko04722,ko04723,ko04750	-	-	sp|O62618|MK38A_DROME	Mitogen-activated protein kinase p38a OS=Drosophila melanogaster OX=7227 GN=p38a PE=1 SV=1
NC_037644.1.1142.11	0	0	0	0	0	0	0	0	0	4.04	0	0	20.9853	2.94852e-12	8.01461e-10	XP_026297385.1	mediator of RNA polymerase II transcription subunit 23 isoform X1 [Apis mellifera]	GO:0005634	nucleus	K15166	MED23	http://www.genome.jp/dbget-bin/www_bget?ko:K15166	-	-	-	-	sp|Q16HH9|MED23_AEDAE	Mediator of RNA polymerase II transcription subunit 23 OS=Aedes aegypti OX=7159 GN=MED23 PE=3 SV=1
NC_037648.1.1057.11	0	0	0	1.38	0	7.64	0	0	0	0	0	0	-22.3046	1.15237e-13	6.67639e-11	XP_035731395.1	splicing factor 3B subunit 3-like isoform X3 [Vespa mandarinia]	-	-	K12830	SF3B3,SAP130,RSE1	http://www.genome.jp/dbget-bin/www_bget?ko:K12830	Spliceosome	ko03040	KOG1898	Splicing factor 3b, subunit 3	sp|A0JN52|SF3B3_BOVIN	Splicing factor 3B subunit 3 OS=Bos taurus OX=9913 GN=SF3B3 PE=2 SV=1
XM_001121591.5	15.89	24.03	12.27	23.9	22.57	22.52	67.75	54.03	52.92	43.55	68.06	49.21	1.56077	6.62485e-13	2.3744e-10	XP_001121591.2	uncharacterized protein LOC725784 [Apis mellifera]	GO:0016021	integral component of membrane	-	-	-	-	-	-	-	-	-
NC_037640.1.1876.1	4.34	2.1	4.55	4.58	2.94	2.25	1.59	1.4	0.88	1.66	1.35	2.02	-1.11514	3.66571e-05	0.00429168	-	-	-	-	-	-	-	-	-	-	-	-	-
NW_020555859.1.42.4	0	0	0	0	0	0	0	0	0	3.02	0	0	20.7866	4.73891e-12	1.24152e-09	XP_031775586.1	LOW QUALITY PROTEIN: forkhead box protein K1 [Apis florea]	-	-	K09404	FOXK	http://www.genome.jp/dbget-bin/www_bget?ko:K09404	-	-	-	-	sp|P42128|FOXK1_MOUSE	Forkhead box protein K1 OS=Mus musculus OX=10090 GN=Foxk1 PE=1 SV=2
NC_037643.1.422.14	0	0	0	0	0	4.05	0	0	0	0	0	0	-22.3397	1.05417e-13	6.25028e-11	XP_033331086.1	G patch domain-containing protein 8-like isoform X3 [Megalopta genalis]	-	-	K22909	ZC3H13	http://www.genome.jp/dbget-bin/www_bget?ko:K22909	-	-	-	-	-	-
NC_037649.1.961.4	0.53	0.38	0	0.51	0.27	0	2.63	1.8	0.49	2.42	1.05	2.97	2.84173	4.12526e-05	0.00474209	NP_001129678.1	silk fibroin 1 precursor [Apis mellifera]	-	-	-	-	-	-	-	-	-	-	-
NC_037640.1.937.10	0.43	0	0.52	0.4	0.94	0.3	0	0	0	0	0	0	-6.50803	3.28007e-06	0.000503117	XP_026295525.1	uncharacterized protein LOC100578706 isoform X2 [Apis mellifera]	-	-	-	-	-	-	-	-	-	-	-
XM_026438861.1	0.86	1.06	1.13	1.32	0.82	0.39	0.27	0.54	0.29	0.35	0.52	0.52	-1.07471	0.000488284	0.0369173	XP_026294646.1	twitchin isoform X5 [Apis mellifera]	-	-	-	-	-	-	-	KOG0613	Projectin/twitchin and related proteins	sp|Q23551|UNC22_CAEEL	Twitchin OS=Caenorhabditis elegans OX=6239 GN=unc-22 PE=1 SV=3
NC_037644.1.89.9	0	0	0	0	0	0	0	0	0.45	27.38	0	0	22.4236	8.4105e-14	5.36305e-11	XP_003249455.1	arginine/serine-rich coiled-coil protein 2 isoform X1 [Apis mellifera]	-	-	K24595	RSRC2	http://www.genome.jp/dbget-bin/www_bget?ko:K24595	-	-	-	-	-	-
NM_001136209.1	0.48	0	0	0	0	0	0.81	1.49	2	1.73	0.8	2.71	4.48752	2.36322e-06	0.000372053	NP_001129681.1	silk fibroin 4 precursor [Apis mellifera]	-	-	-	-	-	-	-	-	-	-	-
NC_037651.1.1255.19	0	0	0	0	0	0	1.99	2.1	1.13	2.34	0	1.64	9.03876	2.31286e-09	5.01061e-07	XP_006562992.2	uncharacterized protein LOC408463 isoform X4 [Apis mellifera]	GO:0005242;GO:0034765;GO:0016021	inward rectifier potassium channel activity;regulation of ion transmembrane transport;integral component of membrane	K05330	KCNJN	http://www.genome.jp/dbget-bin/www_bget?ko:K05330	-	-	-	-	sp|P52189|KCNJ4_MOUSE	Inward rectifier potassium channel 4 OS=Mus musculus OX=10090 GN=Kcnj4 PE=1 SV=1
XM_394472.7	6.34	7.25	3.91	5.02	4.31	2.12	2.06	1.52	1.63	1.61	2.44	1.21	-1.37163	1.04864e-05	0.00142519	XP_394472.4	organic cation transporter 1 isoform X2 [Apis mellifera]	GO:0022857;GO:0016021	transmembrane transporter activity;integral component of membrane	K08202	SLC22A4_5,OCTN	http://www.genome.jp/dbget-bin/www_bget?ko:K08202	-	-	-	-	sp|Q9VIK2|CART_DROME	Carcinine transporter OS=Drosophila melanogaster OX=7227 GN=CarT PE=2 SV=1
NC_037645.1.1491.7	0	0	0	0.05	0	0	0.29	0.78	0.75	0.18	0.03	0.17	5.64853	7.82543e-06	0.00110042	XP_016769029.1	leucine-zipper-like transcriptional regulator 1 [Apis mellifera]	-	-	K23330	LZTR1	http://www.genome.jp/dbget-bin/www_bget?ko:K23330	-	-	-	-	sp|Q8N653|LZTR1_HUMAN	Leucine-zipper-like transcriptional regulator 1 OS=Homo sapiens OX=9606 GN=LZTR1 PE=1 SV=2
XM_026439666.1	0.2	0.81	0.68	0.44	0.69	0.61	0.55	1.05	1.93	2.09	2.02	1.79	1.56375	0.00018795	0.0168979	XP_016766735.2	uncharacterized protein LOC552399 [Apis mellifera]	-	-	-	-	-	-	-	KOG1426	FOG: RCC1 domain	sp|Q9FN03|UVR8_ARATH	Ultraviolet-B receptor UVR8 OS=Arabidopsis thaliana OX=3702 GN=UVR8 PE=1 SV=1
NC_037653.1.947.119	3.88	3.02	2.42	2.79	2.2	2.1	1.12	0.62	1.55	1.86	1.13	0.9	-1.09367	0.00018107	0.0165241	PBC28017.1	Sorbin and SH3 domain-containing protein [Apis cerana cerana]	-	-	K06086	SORBS1,SH3D5,PONSIN,CAP	http://www.genome.jp/dbget-bin/www_bget?ko:K06086	Adherens junction;Insulin signaling pathway;PPAR signaling pathway	ko04520,ko04910,ko03320	-	-	sp|Q62417|SRBS1_MOUSE	Sorbin and SH3 domain-containing protein 1 OS=Mus musculus OX=10090 GN=Sorbs1 PE=1 SV=2
NC_037641.1.896.1	0.85	0.33	0.37	0.41	0.37	0.82	0	0.12	0.14	0.12	0.21	0.05	-2.23128	0.000438858	0.0336828	-	-	-	-	-	-	-	-	-	-	-	-	-
NC_037647.1.459.16	116.99	62.26	110.16	67.79	51.16	66.65	12.83	8.58	16.44	12.28	16.11	18.17	-2.39236	1.43207e-19	4.53735e-16	XP_006562848.2	proteoglycan 4 [Apis mellifera]	-	-	-	-	-	-	-	-	-	-	-
NC_037646.1.698.3	17.97	7.44	35.87	7.38	15.22	27.06	1.88	4.68	0.96	2.49	5.33	8.22	-2.17219	0.00013121	0.0124444	PBC34106.1	Cuticle8.6, isoform B [Apis cerana cerana]	-	-	-	-	-	-	-	-	-	-	-
XM_016916169.2	0	0.17	0	0	0	0.19	1.95	1.95	2.42	0.36	0.61	0.06	4.53039	0.000222122	0.0195321	XP_016917195.1	tyrosine--tRNA ligase, cytoplasmic isoform X5 [Apis cerana]	GO:0005524;GO:0000049;GO:0004831;GO:0006437	ATP binding;tRNA binding;tyrosine-tRNA ligase activity;tyrosyl-tRNA aminoacylation	K01866	YARS,tyrS	http://www.genome.jp/dbget-bin/www_bget?ko:K01866	Aminoacyl-tRNA biosynthesis	ko00970	KOG2144	Tyrosyl-tRNA synthetase, cytoplasmic	sp|Q4KM49|SYYC_RAT	Tyrosine--tRNA ligase, cytoplasmic OS=Rattus norvegicus OX=10116 GN=Yars1 PE=2 SV=3
NC_037649.1.1340.1	8.69	1.86	3.97	3.71	10.08	6.3	1.86	2.74	0.45	0.39	1.52	0.35	-2.0983	0.000693217	0.0487744	XP_003250953.1	serine protease inhibitor 3 [Apis mellifera]	GO:0004867;GO:0005576	serine-type endopeptidase inhibitor activity;extracellular region	-	-	-	-	-	-	-	sp|O46163|SGP3_SCHGR	Serine protease inhibitor 3 OS=Schistocerca gregaria OX=7010 PE=1 SV=1
NC_037641.1.323.1	0.18	0.17	0.06	0.43	0.49	0	0.56	1.8	0.45	0.93	1.99	0.61	2.31804	0.000705298	0.049487	-	-	-	-	-	-	-	-	-	-	-	-	-
NC_037638.1.2971.20	0	2.82	11.41	0	0	0	0	0	0	0	0	0	-22.7238	3.94018e-14	3.02642e-11	XP_016770942.2	basigin [Apis mellifera]	GO:0007411;GO:0007155;GO:0016021;GO:0005886	axon guidance;cell adhesion;integral component of membrane;plasma membrane	K22653	NPTN	http://www.genome.jp/dbget-bin/www_bget?ko:K22653	-	-	-	-	sp|P17790|BASI_CHICK	Basigin OS=Gallus gallus OX=9031 GN=BSG PE=1 SV=2
NC_037650.1.330.9	2.9	1.79	2.43	1.41	1.16	2.42	20.15	9	8.87	14.9	7.93	12.66	2.72257	6.0509e-17	1.25202e-13	XP_003249671.1	cytochrome b561 domain-containing protein 2 [Apis mellifera]	GO:0016021	integral component of membrane	K08371	CYB561D2	http://www.genome.jp/dbget-bin/www_bget?ko:K08371	-	-	-	-	sp|Q5E965|C56D2_BOVIN	Transmembrane reductase CYB561D2 OS=Bos taurus OX=9913 GN=CYB561D2 PE=2 SV=1
NC_037640.1.1394.10	0	0	0	0	0	0	0	0	0.2	6.54	0	0	19.8162	4.26797e-11	1.01817e-08	XP_392863.3	U4/U6.U5 tri-snRNP-associated protein 1 [Apis mellifera]	GO:0000398;GO:0005634	mRNA splicing, via spliceosome;nucleus	K11984	SART1,HAF,SNU66	http://www.genome.jp/dbget-bin/www_bget?ko:K11984	Spliceosome	ko03040	KOG2217	U4/U6.U5 snRNP associated protein	sp|Q5XIW8|SNUT1_RAT	U4/U6.U5 tri-snRNP-associated protein 1 OS=Rattus norvegicus OX=10116 GN=Sart1 PE=1 SV=1
NC_037651.1.235.2	0	0	0	0	13.39	0	0	0	0	0	0	0	-23.2401	1.02626e-14	1.09527e-11	NP_001138311.1	C1q-like venom protein precursor [Apis mellifera]	-	-	K23284	C1QL	http://www.genome.jp/dbget-bin/www_bget?ko:K23284	-	-	-	-	-	-
NC_037652.1.456.61	0	0	0	0	0	0.11	1.51	0	7.83	8.95	0.09	1.45	7.58378	3.48679e-05	0.00412507	XP_026301385.1	uncharacterized protein LOC409665 isoform X11 [Apis mellifera]	-	-	-	-	-	-	-	-	-	sp|B0KYV5|LIMA1_PIG	LIM domain and actin-binding protein 1 OS=Sus scrofa OX=9823 GN=LIMA1 PE=2 SV=1
XM_016916157.2	3.94	2.65	3.44	3.17	2.61	1.64	1.23	0.96	0.92	1	1.57	1.48	-1.19461	3.1188e-07	5.56705e-05	XP_016771646.2	dynein intermediate chain 3, ciliary isoform X5 [Apis mellifera]	-	-	K11143	DNAI2	http://www.genome.jp/dbget-bin/www_bget?ko:K11143	-	-	-	-	sp|Q16960|DYI3_HELCR	Dynein intermediate chain 3, ciliary OS=Heliocidaris crassispina OX=1043166 PE=2 SV=1
NC_037646.1.823.6	2.58	7.17	2.22	7.06	0	8.33	0	0	0	0	0	0	-7.5589	5.62165e-07	9.70985e-05	NP_001158282.1	lin-52 protein [Apis mellifera]	GO:0006351;GO:0070176	transcription, DNA-templated;DRM complex	K21775	LIN52	http://www.genome.jp/dbget-bin/www_bget?ko:K21775	Cellular senescence	ko04218	-	-	sp|A0AUQ6|LIN52_DANRE	Protein lin-52 homolog OS=Danio rerio OX=7955 GN=lin52 PE=3 SV=1
XM_392190.7	16.89	16.62	11.98	13.71	18.17	21.99	52.97	53.16	34.52	29	45.59	44.46	1.47503	1.02969e-12	3.25229e-10	XP_392190.2	inositol oxygenase [Apis mellifera]	GO:0050113;GO:0005506;GO:0019310;GO:0005737;GO:0003723;GO:0006396	inositol oxygenase activity;iron ion binding;inositol catabolic process;cytoplasm;RNA binding;RNA processing	K00469	MIOX	http://www.genome.jp/dbget-bin/www_bget?ko:K00469	Ascorbate and aldarate metabolism;Inositol phosphate metabolism	ko00053,ko00562	-	-	sp|Q4V8T0|MIOX_DANRE	Inositol oxygenase OS=Danio rerio OX=7955 GN=miox PE=2 SV=1
NC_037642.1.1233.26	0	0	0	0	0	0	0	0	3.39	0	0.01	0	21.0852	2.31777e-12	6.50954e-10	XP_026296865.1	kinectin isoform X5 [Apis mellifera]	GO:0030176	integral component of endoplasmic reticulum membrane	K14000	RRBP1	http://www.genome.jp/dbget-bin/www_bget?ko:K14000	Protein processing in endoplasmic reticulum	ko04141	-	-	-	-
XM_006559537.3	7.1	3.31	5.19	4.28	3.39	3.18	6.69	5.39	7.03	10.82	8.77	11.18	1.02175	0.000106797	0.0106052	XP_006559600.2	sodium-independent sulfate anion transporter isoform X1 [Apis mellifera]	GO:0008271;GO:0016021	secondary active sulfate transmembrane transporter activity;integral component of membrane	K14708	SLC26A11	http://www.genome.jp/dbget-bin/www_bget?ko:K14708	-	-	-	-	sp|Q80ZD3|S2611_MOUSE	Sodium-independent sulfate anion transporter OS=Mus musculus OX=10090 GN=Slc26a11 PE=2 SV=2
NC_037646.1.1164.1	0	0	0	0	0	0	0.43	0.58	0.21	0.22	0.91	0.16	5.77305	9.43126e-08	1.77406e-05	-	-	-	-	-	-	-	-	-	-	-	-	-
XM_026445998.1	3.16	3.05	2.13	1.49	1.99	2.48	0.4	0.21	0.47	0.3	0.7	0.69	-2.30601	4.39599e-11	1.04625e-08	XP_026301783.1	organic cation transporter protein-like, partial [Apis mellifera]	-	-	K08202	SLC22A4_5,OCTN	http://www.genome.jp/dbget-bin/www_bget?ko:K08202	-	-	-	-	sp|Q9VCA2|ORCT_DROME	Organic cation transporter protein OS=Drosophila melanogaster OX=7227 GN=Orct PE=1 SV=1
NC_037642.1.1418.2	19.21	15.69	10	10.67	21.1	15.15	45.86	40.87	31.08	41.21	49.77	42.29	1.54813	3.10192e-13	1.4103e-10	KOX80778.1	hypothetical protein WN51_03840 [Melipona quadrifasciata]	GO:0016021	integral component of membrane	-	-	-	-	-	-	-	-	-
NC_037640.1.1393.12	0.18	0	0	0	0.31	0	0.98	2.56	2.15	0	7.61	2.02	5.2072	0.000578687	0.0423624	XP_396295.4	phosphoenolpyruvate carboxykinase [GTP] isoform X1 [Apis mellifera]	GO:0005525;GO:0016301;GO:0046872;GO:0004613;GO:0006094	GTP binding;kinase activity;metal ion binding;phosphoenolpyruvate carboxykinase (GTP) activity;gluconeogenesis	K01596	E4.1.1.32,pckA,PCK	http://www.genome.jp/dbget-bin/www_bget?ko:K01596	AMPK signaling pathway;FoxO signaling pathway;PI3K-Akt signaling pathway;Citrate cycle (TCA cycle);Glycolysis / Gluconeogenesis;Pyruvate metabolism;Adipocytokine signaling pathway;Glucagon signaling pathway;Insulin signaling pathway;PPAR signaling pathway;Proximal tubule bicarbonate reclamation	ko04152,ko04068,ko04151,ko00020,ko00010,ko00620,ko04920,ko04922,ko04910,ko03320,ko04964	-	-	sp|P20007|PCKG_DROME	Phosphoenolpyruvate carboxykinase [GTP] OS=Drosophila melanogaster OX=7227 GN=Pepck PE=2 SV=2
NC_037653.1.360.2	1.05	0.99	0.84	0.68	1.15	0.43	0.97	3.73	2.6	2.91	3.15	2.13	1.72072	1.65131e-06	0.000267877	XP_031368701.1	putative mediator of RNA polymerase II transcription subunit 26 [Apis dorsata]	-	-	-	-	-	-	-	-	-	-	-
NM_001098223.1	0.91	0.79	0.69	1.19	0.16	0.35	1.69	3.09	2.44	2.25	6.46	1.69	2.24813	1.80868e-05	0.00232418	ADD51174.1	yellow-like protein [Apis mellifera]	GO:0060179;GO:0042438;GO:0005576	male mating behavior;melanin biosynthetic process;extracellular region	-	-	-	-	-	-	-	sp|Q9BI17|YELL_DROYA	Protein yellow OS=Drosophila yakuba OX=7245 GN=y PE=3 SV=1
XR_003306547.1	0.67	0.3	0.24	0.43	0.29	0.37	1.09	0.89	0.8	0.84	1.35	0.76	1.43605	1.68537e-06	0.000272192	-	-	-	-	-	-	-	-	-	-	-	-	-
NC_037651.1.279.33	0	0	0	0	0	0	0	0	0	2.42	0.47	0	21.5107	8.22633e-13	2.75264e-10	XP_016771852.2	meiosis regulator and mRNA stability factor 1 [Apis mellifera]	GO:0003723;GO:0051321;GO:0048477;GO:0010468;GO:0005777	RNA binding;meiotic cell cycle;oogenesis;regulation of gene expression;peroxisome	K17573	LKAP,MARF1	http://www.genome.jp/dbget-bin/www_bget?ko:K17573	-	-	-	-	sp|Q8BJ34|MARF1_MOUSE	Meiosis regulator and mRNA stability factor 1 OS=Mus musculus OX=10090 GN=Marf1 PE=1 SV=3
NC_037652.1.735.1	28.05	23.41	42.1	26.37	41.37	42.3	10.27	9.2	8.52	10.86	11.25	11.21	-1.63637	1.19643e-17	2.82102e-14	XP_028522319.1	uncharacterized protein LOC114577489 [Apis cerana]	-	-	-	-	-	-	-	-	-	-	-
NC_037652.1.317.2	0	0	0	0	0	0	0.54	0.75	0.38	0.62	0	0.55	4.37815	0.000576264	0.0422766	XP_006560758.1	tankyrase isoform X4 [Apis mellifera]	GO:0003950;GO:0032212;GO:0051225;GO:0016055	NAD+ ADP-ribosyltransferase activity;positive regulation of telomere maintenance via telomerase;spindle assembly;Wnt signaling pathway	K10799	TNKS	http://www.genome.jp/dbget-bin/www_bget?ko:K10799	-	-	-	-	sp|Q9VBP3|TNKS_DROME	Poly [ADP-ribose] polymerase tankyrase OS=Drosophila melanogaster OX=7227 GN=Tnks PE=1 SV=1
NC_037642.1.1487.10	1.96	1.65	0	1.14	3.37	1.01	4.64	9.55	7.16	5.52	5.92	6.17	2.21049	0.000629417	0.0453878	XP_006562150.1	hydroxyacid oxidase 1 [Apis mellifera]	GO:0010181;GO:0016491	FMN binding;oxidoreductase activity	K11517	HAO	http://www.genome.jp/dbget-bin/www_bget?ko:K11517	Peroxisome;Glyoxylate and dicarboxylate metabolism	ko04146,ko00630	KOG0538	Glycolate oxidase	sp|Q9UJM8|HAOX1_HUMAN	Hydroxyacid oxidase 1 OS=Homo sapiens OX=9606 GN=HAO1 PE=1 SV=1
XM_396290.5	3.84	7.31	5.68	3.95	5.3	5.53	12.34	8.41	16.3	13.94	17.74	12.75	1.46469	1.86735e-09	4.08913e-07	XP_006563834.1	alpha-mannosidase 2 isoform X1 [Apis mellifera]	GO:0004559;GO:0030246;GO:0046872;GO:0006013	alpha-mannosidase activity;carbohydrate binding;metal ion binding;mannose metabolic process	K01191	MAN2C1	http://www.genome.jp/dbget-bin/www_bget?ko:K01191	Other glycan degradation	ko00511	-	-	sp|O18497|MAN2_SPOFR	Alpha-mannosidase 2 OS=Spodoptera frugiperda OX=7108 PE=1 SV=1
NC_037640.1.552.2	0.6	0.46	0.28	0.18	0.4	0.19	0	0.08	0.08	0	0	0	-4.26233	1.03714e-05	0.00141146	XP_026295320.1	uncharacterized protein LOC100576638, partial [Apis mellifera]	-	-	-	-	-	-	-	-	-	-	-
XR_001704039.2	0	0	0	0	0	0	0	0	0	0	0	0.8	20.7655	4.9935e-12	1.29484e-09	-	-	-	-	-	-	-	-	-	-	-	-	-
NC_037643.1.301.1	0.46	0.74	0.55	0.47	0.48	0.57	0.12	0.12	0.05	0.23	0.31	0.21	-1.61269	5.93422e-05	0.00641428	-	-	-	-	-	-	-	-	-	-	-	-	-
NC_037638.1.1626.9	0.54	0.6	0.33	0.31	0.18	0.16	1.06	0.8	1.45	1.11	1	1.29	1.76588	3.19133e-07	5.68651e-05	XP_006571359.2	facilitated trehalose transporter Tret1 [Apis mellifera]	GO:0022857;GO:0008643;GO:0016021	transmembrane transporter activity;carbohydrate transport;integral component of membrane	-	-	-	-	-	-	-	sp|A9ZSY3|TRET1_BOMMO	Facilitated trehalose transporter Tret1 OS=Bombyx mori OX=7091 GN=Tret1 PE=1 SV=1
XR_411210.3	0.68	0.4	0.37	0.59	0.54	0.31	0.21	0.14	0.1	0.13	0.19	0.2	-1.46641	3.20061e-05	0.0038132	-	-	-	-	-	-	-	-	-	-	-	-	-
XM_624592.5	36.81	38.36	30.1	37.61	29.87	29.47	62.84	66.08	56.65	58.84	120.17	59.13	1.16476	1.80406e-07	3.3076e-05	XP_624595.2	uncharacterized protein LOC552215 [Apis mellifera]	GO:0008080	N-acetyltransferase activity	-	-	-	-	-	-	-	-	-
NC_037647.1.538.14	3.46	5.91	1.47	4.03	2.87	1.58	11.61	13.46	12.6	8.96	3.5	7.1	1.66528	0.000133552	0.0126311	XP_391850.3	purine nucleoside phosphorylase isoform X1 [Apis mellifera]	GO:0047975;GO:0004731;GO:0009116	guanosine phosphorylase activity;purine-nucleoside phosphorylase activity;nucleoside metabolic process	K03783	punA,PNP	http://www.genome.jp/dbget-bin/www_bget?ko:K03783	Nicotinate and nicotinamide metabolism;Purine metabolism;Pyrimidine metabolism	ko00760,ko00230,ko00240	KOG3984	Purine nucleoside phosphorylase	sp|A4Q998|PNPH_ANOGA	Purine nucleoside phosphorylase OS=Anopheles gambiae OX=7165 GN=pnp PE=1 SV=1
NC_037648.1.9.1	1.38	1.78	0.8	1.21	0.71	0.11	6.26	4.41	3.89	4.35	6.17	5.02	2.43154	9.91518e-08	1.85476e-05	-	-	-	-	-	-	-	-	-	-	-	-	-
NC_037642.1.1740.7	0	0	0	0	0	0	0	0	0	5.48	0	0	22.0545	2.13564e-13	1.08808e-10	XP_003696747.1	F-box only protein 11 [Apis florea]	GO:0008270;GO:0016567;GO:0000151	zinc ion binding;protein ubiquitination;ubiquitin ligase complex	K10297	FBXO11	http://www.genome.jp/dbget-bin/www_bget?ko:K10297	-	-	KOG1777	Putative Zn-finger protein	sp|Q7TSL3|FBX11_RAT	F-box only protein 11 OS=Rattus norvegicus OX=10116 GN=Fbxo11 PE=2 SV=1
NC_037643.1.1156.1	80.67	41.26	47.51	39.26	81.25	41.05	150.28	128.48	92.54	93.6	100.94	92.31	1.09376	8.09138e-06	0.00113154	-	-	-	-	-	-	-	-	-	-	-	-	-
NC_037640.1.717.1	0.69	0.63	0.63	0.54	0.82	0.22	0.19	0.22	0.13	0.31	0.19	0.13	-1.64031	6.1384e-05	0.00658582	XP_006564068.1	glutathione hydrolase 1 proenzyme isoform X4 [Apis mellifera]	-	-	K18592	GGT1_5,CD224	http://www.genome.jp/dbget-bin/www_bget?ko:K18592	Arachidonic acid metabolism;Glutathione metabolism;Taurine and hypotaurine metabolism	ko00590,ko00480,ko00430	-	-	-	-
NC_037648.1.2138.14	1.3	0.86	1.28	1.71	2.04	1.68	3.87	3.96	1.97	2.38	2.5	1.99	1.018	0.000187766	0.0168979	XP_006566781.2	valine--tRNA ligase isoform X1 [Apis mellifera]	GO:0002161;GO:0005524;GO:0004832;GO:0006438	aminoacyl-tRNA editing activity;ATP binding;valine-tRNA ligase activity;valyl-tRNA aminoacylation	K01873	VARS,valS	http://www.genome.jp/dbget-bin/www_bget?ko:K01873	Aminoacyl-tRNA biosynthesis	ko00970	KOG0432	Valyl-tRNA synthetase	sp|Q9Z1Q9|SYVC_MOUSE	Valine--tRNA ligase OS=Mus musculus OX=10090 GN=Vars1 PE=1 SV=1
NC_037645.1.1185.6	0	0	0	0	0	0	0	0	2.37	363.74	1.28	0	25.5434	1.8139e-17	4.08684e-14	NP_001229585.1	ATP synthase lipid-binding protein, mitochondrial [Apis mellifera]	GO:0008289;GO:0015078;GO:0015986;GO:0016021;GO:0045263	lipid binding;proton transmembrane transporter activity;ATP synthesis coupled proton transport;integral component of membrane;proton-transporting ATP synthase complex, coupling factor F(o)	K02128	ATPeF0C,ATP5G,ATP9	http://www.genome.jp/dbget-bin/www_bget?ko:K02128	Oxidative phosphorylation;Thermogenesis	ko00190,ko04714	KOG3025	Mitochondrial F1F0-ATP synthase, subunit c/ATP9/proteolipid	sp|Q9U505|AT5G_MANSE	ATP synthase lipid-binding protein, mitochondrial OS=Manduca sexta OX=7130 PE=2 SV=1
NC_037650.1.291.26	1.08	1.44	0.21	0	0.93	0	0	0	0	0	0	0	-7.15922	0.000684235	0.0483774	XP_006560488.1	6-phosphofructo-2-kinase/fructose-2,6-bisphosphatase isoform X2 [Apis mellifera]	GO:0003873;GO:0005524;GO:0004331;GO:0006003;GO:0006000	6-phosphofructo-2-kinase activity;ATP binding;fructose-2,6-bisphosphate 2-phosphatase activity;fructose 2,6-bisphosphate metabolic process;fructose metabolic process	K01103	PFKFB3	http://www.genome.jp/dbget-bin/www_bget?ko:K01103	AMPK signaling pathway;HIF-1 signaling pathway;Fructose and mannose metabolism	ko04152,ko04066,ko00051	-	-	sp|Q91348|F26L_CHICK	6-phosphofructo-2-kinase/fructose-2,6-bisphosphatase OS=Gallus gallus OX=9031 PE=2 SV=2
XM_006563359.3	488.84	431.82	373.45	588.84	583.7	586.25	296.79	216.72	225.32	216.87	224.28	225.48	-1.02786	1.41412e-11	3.47997e-09	XP_006563422.1	chymotrypsin inhibitor [Apis mellifera]	GO:0004867;GO:0005576	serine-type endopeptidase inhibitor activity;extracellular region	-	-	-	-	-	-	-	sp|P56682|AMCI_APIME	Chymotrypsin inhibitor OS=Apis mellifera OX=7460 PE=1 SV=1
XM_026439670.1	3.26	3.47	2.5	3.2	2.86	1.08	8.33	6.28	8.83	4.68	5.31	6.57	1.39071	1.17688e-06	0.00019497	XP_026295455.1	max-binding protein MNT isoform X2 [Apis mellifera]	GO:0046983	protein dimerization activity	K00871	PHKG	http://www.genome.jp/dbget-bin/www_bget?ko:K00871	Calcium signaling pathway;Glucagon signaling pathway;Insulin signaling pathway	ko04020,ko04922,ko04910	-	-	sp|Q99583|MNT_HUMAN	Max-binding protein MNT OS=Homo sapiens OX=9606 GN=MNT PE=1 SV=1
NC_037648.1.1057.18	0	0	0	0	0	0	0	0	6.67	54.43	0	0	24.6117	2.51514e-16	4.55366e-13	XP_031835588.1	splicing factor 3B subunit 3 [Nomia melanderi]	GO:0003676;GO:0005634	nucleic acid binding;nucleus	K12830	SF3B3,SAP130,RSE1	http://www.genome.jp/dbget-bin/www_bget?ko:K12830	Spliceosome	ko03040	KOG1898	Splicing factor 3b, subunit 3	sp|A0JN52|SF3B3_BOVIN	Splicing factor 3B subunit 3 OS=Bos taurus OX=9913 GN=SF3B3 PE=2 SV=1
XM_026442510.1	37.83	41.75	63.55	32.27	54.65	68.56	9.09	28.01	12.29	13.98	18.7	20.15	-1.4568	1.85896e-06	0.000296813	XP_006569796.2	4-coumarate--CoA ligase 1 isoform X1 [Apis mellifera]	GO:0004497	monooxygenase activity	K01904	4CL	http://www.genome.jp/dbget-bin/www_bget?ko:K01904	Ubiquinone and other terpenoid-quinone biosynthesis	ko00130	KOG1176	Acyl-CoA synthetase	sp|Q26304|LUCI_LUCMI	Luciferin 4-monooxygenase OS=Luciola mingrelica OX=27446 PE=1 SV=1
NC_037646.1.1476.23	0	0	0	0	0	0	0.01	0	0	13.28	0	0	20.3909	1.1537e-11	2.85992e-09	XP_006561890.2	heterogeneous nuclear ribonucleoprotein K isoform X2 [Apis mellifera]	-	-	K12886	HNRNPK	http://www.genome.jp/dbget-bin/www_bget?ko:K12886	Spliceosome	ko03040	-	-	sp|Q5ZIQ3|HNRPK_CHICK	Heterogeneous nuclear ribonucleoprotein K OS=Gallus gallus OX=9031 GN=HNRNPK PE=2 SV=1
NC_037639.1.2134.8	0	0	0	0	0	0	0	0	0	0.56	0	3.43	21.6509	5.82667e-13	2.24622e-10	XP_006568799.1	importin-9 isoform X1 [Apis mellifera]	GO:0031267;GO:0006886	small GTPase binding;intracellular protein transport	K20224	IPO9,RANBP9	http://www.genome.jp/dbget-bin/www_bget?ko:K20224	Nucleocytoplasmic transport	ko03013	KOG2274	Predicted importin 9	sp|Q96P70|IPO9_HUMAN	Importin-9 OS=Homo sapiens OX=9606 GN=IPO9 PE=1 SV=3
NC_037648.1.952.6	0.22	0.54	0.75	0.24	0.34	0.23	0.08	0.01	0	0	0.06	0.17	-2.9276	0.000184245	0.0166937	XP_026299372.1	echinoderm microtubule-associated protein-like CG42247 isoform X2 [Apis mellifera]	GO:0035556	intracellular signal transduction	K18595	EML1_2	http://www.genome.jp/dbget-bin/www_bget?ko:K18595	-	-	-	-	sp|Q9VUI3|EMAL_DROME	Echinoderm microtubule-associated protein-like CG42247 OS=Drosophila melanogaster OX=7227 GN=DCX-EMAP PE=2 SV=3
NC_037643.1.2154.29	0	2.89	0	6.65	0	0	0	0	0	0	0	0	-22.944	2.22675e-14	2.0168e-11	XP_016920881.1	serine/threonine-protein kinase tricorner isoform X7 [Apis cerana]	-	-	K08790	STK38,NDR	http://www.genome.jp/dbget-bin/www_bget?ko:K08790	-	-	KOG0605	NDR and related serine/threonine kinases	sp|Q9NBK5|TRC_DROME	Serine/threonine-protein kinase tricornered OS=Drosophila melanogaster OX=7227 GN=trc PE=1 SV=1
NC_037647.1.169.2	270.09	286.63	530.16	32.62	108.29	97.17	40.73	36.29	17.18	56.1	16.52	50.91	-2.53845	2.97989e-05	0.00358818	-	-	-	-	-	-	-	-	-	-	-	-	-
NC_037652.1.1239.19	0	0	0	0	0	0	0.19	0.32	0	0.33	0.21	0.21	4.29806	0.000458603	0.0349338	XP_016772285.1	alpha-sarcoglycan isoform X2 [Apis mellifera]	GO:0005856;GO:0016021;GO:0016012	cytoskeleton;integral component of membrane;sarcoglycan complex	K12565	SGCA	http://www.genome.jp/dbget-bin/www_bget?ko:K12565	-	-	-	-	sp|Q29S03|SGCE_BOVIN	Epsilon-sarcoglycan OS=Bos taurus OX=9913 GN=SGCE PE=2 SV=3
NC_037647.1.459.17	38.51	29.73	19.45	41.43	25.43	23.73	6.2	7.59	4.88	2.64	4.92	6.65	-2.35542	2.95715e-17	6.37914e-14	XP_006562848.2	proteoglycan 4 [Apis mellifera]	-	-	-	-	-	-	-	-	-	-	-
NC_037648.1.2128.5	2.03	0	0.71	0.79	1.11	0.28	0	0	0	0	0	0	-6.71282	6.00507e-06	0.000869775	XP_006566761.2	multidrug resistance-associated protein 4 [Apis mellifera]	GO:0005524;GO:0042626;GO:0016021	ATP binding;ATPase-coupled transmembrane transporter activity;integral component of membrane	K05673	ABCC4	http://www.genome.jp/dbget-bin/www_bget?ko:K05673	ABC transporters;cAMP signaling pathway;Bile secretion	ko02010,ko04024,ko04976	-	-	sp|E9Q236|MRP4_MOUSE	ATP-binding cassette sub-family C member 4 OS=Mus musculus OX=10090 GN=Abcc4 PE=1 SV=1
NC_037641.1.88.21	0.32	0.21	0.18	0.77	0	0.35	1.66	0.98	0.5	1.72	0.96	1.31	2.15976	0.000247153	0.0210928	XP_006571892.1	acyl-CoA Delta(11) desaturase [Apis mellifera]	GO:0004768;GO:0006636;GO:0016021	stearoyl-CoA 9-desaturase activity;unsaturated fatty acid biosynthetic process;integral component of membrane	K00507	SCD,desC	http://www.genome.jp/dbget-bin/www_bget?ko:K00507	AMPK signaling pathway;Biosynthesis of unsaturated fatty acids;Longevity regulating pathway - worm;PPAR signaling pathway	ko04152,ko01040,ko04212,ko03320	KOG1600	Fatty acid desaturase	sp|Q9BH41|FAD9_ACHDO	Acyl-CoA Delta-9 desaturase OS=Acheta domesticus OX=6997 PE=1 SV=1
NC_037653.1.964.19	0	0	0	0	0	0	5.22	0	0	6.19	0	0	22.8702	2.67439e-14	2.24532e-11	XP_006561402.1	cell division cycle and apoptosis regulator protein 1 [Apis mellifera]	GO:0051301;GO:0006355;GO:0005737	cell division;regulation of transcription, DNA-templated;cytoplasm	-	-	-	-	-	KOG4246	Predicted DNA-binding protein, contains SAP domain	sp|Q8CH18|CCAR1_MOUSE	Cell division cycle and apoptosis regulator protein 1 OS=Mus musculus OX=10090 GN=Ccar1 PE=1 SV=1
NC_037638.1.3309.20	0	0	0	0	0	0	0	0	0	4	0	0	21.4949	8.55192e-13	2.82431e-10	XP_026301996.1	delta-1-pyrroline-5-carboxylate synthase isoform X1 [Apis mellifera]	-	-	K12657	ALDH18A1,P5CS	http://www.genome.jp/dbget-bin/www_bget?ko:K12657	Arginine and proline metabolism	ko00330	KOG4165	Gamma-glutamyl phosphate reductase	sp|Q9Z110|P5CS_MOUSE	Delta-1-pyrroline-5-carboxylate synthase OS=Mus musculus OX=10090 GN=Aldh18a1 PE=1 SV=2
NC_037644.1.1002.2	0.85	0.28	0.41	0.82	0.4	1.4	0	0	0	0	0	0	-7.24936	1.3741e-12	4.1218e-10	XP_006559899.2	F-box/SPRY domain-containing protein 1 isoform X4 [Apis mellifera]	-	-	K10319	FBXO45	http://www.genome.jp/dbget-bin/www_bget?ko:K10319	-	-	KOG3953	SOCS box protein SSB-1, contains SPRY domain	sp|B3MDR0|FBSP1_DROAN	F-box/SPRY domain-containing protein 1 OS=Drosophila ananassae OX=7217 GN=Fsn PE=3 SV=1
XM_006562785.3	336.79	579.98	514.7	257.74	598.22	423.52	91.56	131.06	113.58	36.49	225.28	117.6	-1.82541	3.54696e-06	0.000537548	XP_006562848.2	proteoglycan 4 [Apis mellifera]	-	-	-	-	-	-	-	-	-	-	-
XM_016912676.2	8.51	5.21	5.47	5.97	5.96	4.91	2.95	1.89	2.79	1.94	3.44	2.94	-1.07987	6.33525e-08	1.20737e-05	XP_016768163.1	putative sodium-dependent multivitamin transporter [Apis mellifera]	GO:0022857;GO:0016021	transmembrane transporter activity;integral component of membrane	K14388	SLC5A8_12,SMCT	http://www.genome.jp/dbget-bin/www_bget?ko:K14388	-	-	-	-	sp|P83740|SC5A6_DROME	Putative sodium-dependent multivitamin transporter OS=Drosophila melanogaster OX=7227 GN=CG32669 PE=2 SV=1
NC_037638.1.732.10	0.95	3.18	2.65	0	0	5.78	0	0	0	0	0	0	-7.68073	0.000332547	0.0271083	XP_006568168.1	synaptic vesicle glycoprotein 2B isoform X1 [Apis mellifera]	-	-	K06258	SV2	http://www.genome.jp/dbget-bin/www_bget?ko:K06258	ECM-receptor interaction	ko04512	-	-	sp|Q69ZS6|SV2C_MOUSE	Synaptic vesicle glycoprotein 2C OS=Mus musculus OX=10090 GN=Sv2c PE=1 SV=2
NM_001136207.1	0.95	0.91	0.81	0.45	0.52	0.91	2.07	3.09	1.9	1.79	2.99	3.81	1.94187	4.24498e-08	8.27673e-06	NP_001129679.1	silk fibroin 2 precursor [Apis mellifera]	-	-	-	-	-	-	-	-	-	-	-
XM_006562088.3	8.24	6.09	12.81	9.99	10.22	12.9	15.01	21.78	24.74	28.71	37.48	35.29	1.5358	1.23593e-08	2.5366e-06	XP_006562150.1	hydroxyacid oxidase 1 [Apis mellifera]	GO:0010181;GO:0016491	FMN binding;oxidoreductase activity	K11517	HAO	http://www.genome.jp/dbget-bin/www_bget?ko:K11517	Peroxisome;Glyoxylate and dicarboxylate metabolism	ko04146,ko00630	KOG0538	Glycolate oxidase	sp|Q9UJM8|HAOX1_HUMAN	Hydroxyacid oxidase 1 OS=Homo sapiens OX=9606 GN=HAO1 PE=1 SV=1
NC_037653.1.622.31	0	0	0	0	0	0	0.94	0	0	13.49	0	0	23.0219	1.80329e-14	1.72483e-11	XP_026301703.1	scavenger receptor class B member 1 [Apis mellifera]	-	-	K13885	SCARB1	http://www.genome.jp/dbget-bin/www_bget?ko:K13885	Phagosome;Bile secretion;Cholesterol metabolism;Fat digestion and absorption;Vitamin digestion and absorption;Aldosterone synthesis and secretion;Cortisol synthesis and secretion;Ovarian steroidogenesis	ko04145,ko04976,ko04979,ko04975,ko04977,ko04925,ko04927,ko04913	-	-	sp|Q8SQC1|SCRB1_PIG	Scavenger receptor class B member 1 OS=Sus scrofa OX=9823 GN=SCARB1 PE=2 SV=1
NC_037650.1.757.8	6.25	6.95	3.77	4.88	8.85	2.72	1.9	1.92	2.09	2.2	2.97	1.75	-1.27762	2.93869e-05	0.00354601	XP_026300396.1	farnesyl pyrophosphate synthase [Apis mellifera]	-	-	K00787	FDPS	http://www.genome.jp/dbget-bin/www_bget?ko:K00787	Terpenoid backbone biosynthesis	ko00900	KOG0711	Polyprenyl synthetase	sp|P08836|FPPS_CHICK	Farnesyl pyrophosphate synthase OS=Gallus gallus OX=9031 GN=FDPS PE=1 SV=2
NC_037640.1.247.20	0	0	0.12	0	0	0	1.9	1.99	1.35	0.49	2.79	0	6.49113	5.54768e-06	0.000813992	OAD61828.1	Ecdysone-induced protein 74EF isoform A [Eufriesea mexicana]	-	-	K09428	ELF1_2_4	http://www.genome.jp/dbget-bin/www_bget?ko:K09428	Apoptosis - fly	ko04214	-	-	sp|P20105|E74EA_DROME	Ecdysone-induced protein 74EF isoform A OS=Drosophila melanogaster OX=7227 GN=Eip74EF PE=2 SV=2
NM_001142609.1	464.6	485.77	381.04	429.54	398.68	383.71	177.33	142.99	221.66	144.76	214.98	175.5	-1.14086	2.47683e-13	1.19015e-10	NP_001136081.1	carboxylesterase [Apis mellifera]	GO:0052689	carboxylic ester hydrolase activity	K01049	ACHE	http://www.genome.jp/dbget-bin/www_bget?ko:K01049	Glycerophospholipid metabolism;Cholinergic synapse	ko00564,ko04725	-	-	sp|P35502|ESTF_MYZPE	Esterase FE4 OS=Myzus persicae OX=13164 PE=1 SV=1
NC_037648.1.979.3	0	0	0	0	0	0	0	0	0	9.39	0	0	20.96	3.13415e-12	8.42878e-10	XP_006566669.1	evolutionarily conserved signaling intermediate in Toll pathway, mitochondrial [Apis mellifera]	GO:0005739;GO:0005634	mitochondrion;nucleus	K04405	ECSIT	http://www.genome.jp/dbget-bin/www_bget?ko:K04405	MAPK signaling pathway	ko04010	-	-	sp|Q9U6M0|ECSIT_DROME	Evolutionarily conserved signaling intermediate in Toll pathway, mitochondrial OS=Drosophila melanogaster OX=7227 GN=ECSIT PE=1 SV=2
XM_006558419.3	0	0	0	0	0	0	0	0	0	4.53	0	0	21.6989	5.17392e-13	2.04912e-10	XP_006558482.1	nose resistant to fluoxetine protein 6 isoform X2 [Apis mellifera]	GO:0016747;GO:0016021	acyltransferase activity, transferring groups other than amino-acyl groups;integral component of membrane	-	-	-	-	-	-	-	sp|Q09225|NRF6_CAEEL	Nose resistant to fluoxetine protein 6 OS=Caenorhabditis elegans OX=6239 GN=nrf-6 PE=1 SV=3
NC_037648.1.161.20	2.82	7.96	0	0	0	0	0	0	0	0	0	0	-23.1292	1.36479e-14	1.39771e-11	XP_006559026.1	lethal(2) giant larvae protein homolog 1 isoform X5 [Apis mellifera]	-	-	K06094	LLGL	http://www.genome.jp/dbget-bin/www_bget?ko:K06094	Tight junction;Hippo signaling pathway;Hippo signaling pathway - fly	ko04530,ko04390,ko04391	-	-	sp|Q8K4K5|L2GL1_RAT	Lethal(2) giant larvae protein homolog 1 OS=Rattus norvegicus OX=10116 GN=Llgl1 PE=1 SV=1
NC_037649.1.1061.10	0	0	0	0	0	0	0	0	0	0	2.28	0	21.1787	1.84846e-12	5.41651e-10	XP_391922.2	phosphatidylinositol 4-kinase beta [Apis mellifera]	GO:0016301;GO:0046854;GO:0048015	kinase activity;phosphatidylinositol phosphate biosynthetic process;phosphatidylinositol-mediated signaling	K19801	PI4KB	http://www.genome.jp/dbget-bin/www_bget?ko:K19801	Phosphatidylinositol signaling system;Inositol phosphate metabolism	ko04070,ko00562	KOG0903	Phosphatidylinositol 4-kinase, involved in intracellular trafficking and secretion	sp|Q6GN16|PI4KB_XENLA	Phosphatidylinositol 4-kinase beta OS=Xenopus laevis OX=8355 GN=pi4kb PE=2 SV=1
NC_037651.1.444.10	0	0	0.12	0	0	0	0.12	0.42	0.16	0.82	0.22	0.19	4.50067	5.89632e-05	0.00639375	XP_016771903.2	homocysteine-responsive endoplasmic reticulum-resident ubiquitin-like domain member 2 protein [Apis mellifera]	GO:0006986;GO:0016021	response to unfolded protein;integral component of membrane	-	-	-	-	-	KOG4583	Membrane-associated ER protein involved in stress response (contains ubiquitin-like domain)	sp|Q66HH4|HERP2_RAT	Homocysteine-responsive endoplasmic reticulum-resident ubiquitin-like domain member 2 protein OS=Rattus norvegicus OX=10116 GN=Herpud2 PE=2 SV=1
NC_037643.1.318.9	0	0	0	0	0	0	1.53	2.7	1.29	0	3.28	0	7.02639	0.000590031	0.0430375	XP_016768204.2	phospholipid-transporting ATPase ID isoform X5 [Apis mellifera]	-	-	K01530	E7.6.2.1	http://www.genome.jp/dbget-bin/www_bget?ko:K01530	-	-	KOG0206	P-type ATPase	sp|Q8TF62|AT8B4_HUMAN	Probable phospholipid-transporting ATPase IM OS=Homo sapiens OX=9606 GN=ATP8B4 PE=1 SV=3
XM_003250905.4	1917.83	483.68	778.71	922.46	1651.69	740.23	511.33	273.38	234.39	294.17	444.09	325.54	-1.55586	1.60816e-05	0.00209573	XP_003250953.1	serine protease inhibitor 3 [Apis mellifera]	GO:0004867;GO:0005576	serine-type endopeptidase inhibitor activity;extracellular region	-	-	-	-	-	-	-	sp|O46163|SGP3_SCHGR	Serine protease inhibitor 3 OS=Schistocerca gregaria OX=7010 PE=1 SV=1
NC_037653.1.653.10	3.02	0.88	1.29	0	0	0	2.36	2.97	12.07	335.57	0.6	3.08	6.256	0.00039343	0.0310421	XP_016916322.1	heat shock protein 60A [Apis cerana]	GO:0005524;GO:0016887;GO:0042026	ATP binding;ATP hydrolysis activity;protein refolding	K04077	groEL,HSPD1	http://www.genome.jp/dbget-bin/www_bget?ko:K04077	RNA degradation;Longevity regulating pathway - worm	ko03018,ko04212	KOG0356	Mitochondrial chaperonin, Cpn60/Hsp60p	sp|O02649|CH60A_DROME	Heat shock protein 60A OS=Drosophila melanogaster OX=7227 GN=Hsp60A PE=1 SV=3
NC_037642.1.33.2	0	0	0	0	0	0	0	0	0	15.49	0	0	21.0867	2.30952e-12	6.50438e-10	XP_026296679.1	kynurenine/alpha-aminoadipate aminotransferase, mitochondrial isoform X2 [Apis mellifera]	GO:0030170;GO:0008483;GO:0009058	pyridoxal phosphate binding;transaminase activity;biosynthetic process	K00825	AADAT,KAT2	http://www.genome.jp/dbget-bin/www_bget?ko:K00825	Lysine biosynthesis;Lysine degradation;Tryptophan metabolism	ko00300,ko00310,ko00380	-	-	sp|Q8N5Z0|AADAT_HUMAN	Kynurenine/alpha-aminoadipate aminotransferase, mitochondrial OS=Homo sapiens OX=9606 GN=AADAT PE=1 SV=2
NC_037641.1.1584.1	0.64	0.31	0.43	0.35	0.36	0.27	0.83	1.22	0.72	0.49	0.78	0.77	1.16426	6.07248e-05	0.00653584	-	-	-	-	-	-	-	-	-	-	-	-	-
NC_037645.1.1714.4	4.42	7.02	3.24	5.68	5.77	5.63	6.54	12.17	9.55	9.67	12.25	9.5	1.00853	2.94137e-05	0.00354601	XP_001122379.3	uncharacterized protein LOC726658 [Apis mellifera]	GO:0016740	transferase activity	-	-	-	-	-	-	-	-	-
XM_016914959.2	1.12	1.43	1.87	0.47	1.93	0.32	9.78	5.02	6.37	5.73	7.9	6.66	2.67742	2.02634e-10	4.67987e-08	XP_016770447.1	calcitonin gene-related peptide type 1 receptor isoform X2 [Apis mellifera]	-	-	K04577	CALCRL	http://www.genome.jp/dbget-bin/www_bget?ko:K04577	Neuroactive ligand-receptor interaction;Vascular smooth muscle contraction	ko04080,ko04270	-	-	sp|Q0P4Y4|CALRL_XENTR	Calcitonin gene-related peptide type 1 receptor OS=Xenopus tropicalis OX=8364 GN=calcrl PE=2 SV=1
NC_037640.1.105.6	1.66	2.29	1.03	1.02	1.62	0.68	0.17	0.24	0.39	0.07	0.16	0.49	-2.45897	3.72782e-07	6.58461e-05	XP_001119995.3	synaptic vesicle glycoprotein 2B [Apis mellifera]	GO:0022857;GO:0016021	transmembrane transporter activity;integral component of membrane	-	-	-	-	-	-	-	sp|Q8BG39|SV2B_MOUSE	Synaptic vesicle glycoprotein 2B OS=Mus musculus OX=10090 GN=Sv2b PE=1 SV=1
NC_037638.1.1165.106	0	2.44	0	0.05	0	0	0	0	0	0	0	0	-21.667	5.71346e-13	2.22798e-10	XP_006570652.1	serine/threonine-protein kinase MARK2 isoform X6 [Apis mellifera]	-	-	K08798	MARK	http://www.genome.jp/dbget-bin/www_bget?ko:K08798	-	-	-	-	sp|P27448|MARK3_HUMAN	MAP/microtubule affinity-regulating kinase 3 OS=Homo sapiens OX=9606 GN=MARK3 PE=1 SV=5
XM_026438937.1	0	0	0.18	0.63	0.53	0.67	0	0	0	0	0	0	-7.94264	0.000203805	0.0181576	XP_026294722.1	putative transcription factor capicua isoform X2 [Apis mellifera]	-	-	K20225	CIC	http://www.genome.jp/dbget-bin/www_bget?ko:K20225	MAPK signaling pathway - fly	ko04013	KOG2746	HMG-box transcription factor Capicua and related proteins	sp|Q924A2|CIC_MOUSE	Protein capicua homolog OS=Mus musculus OX=10090 GN=Cic PE=1 SV=2
XM_026441514.1	0	0	0	0	1.31	0.46	0	0	0	0	0	0	-22.2866	1.20644e-13	6.91067e-11	XP_026297299.1	mediator of RNA polymerase II transcription subunit 13 isoform X1 [Apis mellifera]	GO:0003712;GO:0006357;GO:0016592	transcription coregulator activity;regulation of transcription by RNA polymerase II;mediator complex	K15164	MED13	http://www.genome.jp/dbget-bin/www_bget?ko:K15164	Thyroid hormone signaling pathway	ko04919	KOG3600	Thyroid hormone receptor-associated protein complex, subunit TRAP240	sp|Q7KTX8|MED13_DROME	Mediator of RNA polymerase II transcription subunit 13 OS=Drosophila melanogaster OX=7227 GN=skd PE=1 SV=1
NC_037643.1.2164.4	0	0	0	0	0	0	0	0	0	4.93	0	0	21.061	2.45712e-12	6.78808e-10	XP_026297335.1	probable serine/threonine-protein kinase kinX [Apis mellifera]	-	-	-	-	-	-	-	-	-	-	-
NC_037653.1.849.1	1.58	1.13	0.92	1.26	0.85	0.56	0.68	0.41	0.4	0.42	0.63	0.36	-1.01993	0.000540203	0.0399782	KYN32104.1	hypothetical protein ALC56_13482 [Trachymyrmex septentrionalis]	-	-	-	-	-	-	-	-	-	-	-
XM_006558983.3	2.11	3.3	2.91	3.18	2.3	2.37	1.44	1.41	0.71	0.7	1.33	1.14	-1.18812	5.86656e-07	0.000100813	XP_006559046.1	twisted gastrulation protein homolog 1-A isoform X2 [Apis mellifera]	-	-	-	-	-	-	-	-	-	sp|P54356|TSG_DROME	Protein twisted gastrulation OS=Drosophila melanogaster OX=7227 GN=tsg PE=1 SV=1
NC_037646.1.870.19	0	0	0	0	0	0	0	0	0	14.01	0	0	21.5494	7.48186e-13	2.58898e-10	XP_016769470.1	protein N-terminal asparagine amidohydrolase [Apis mellifera]	GO:0008418	protein-N-terminal asparagine amidohydrolase activity	K14662	NTAN1	http://www.genome.jp/dbget-bin/www_bget?ko:K14662	-	-	-	-	sp|Q28955|NTAN1_PIG	Protein N-terminal asparagine amidohydrolase OS=Sus scrofa OX=9823 GN=NTAN1 PE=1 SV=4
XM_001120447.5	24.29	26.27	18.6	19.46	28.68	16.67	8.02	7.82	9.58	8.06	12.95	7.51	-1.21333	7.28316e-09	1.52253e-06	XP_001120447.3	uncharacterized protein LOC724558 [Apis mellifera]	-	-	-	-	-	-	-	-	-	-	-
NC_037639.1.937.4	2.91	2.66	1.71	3.57	1.42	1.38	3.7	4.24	5.69	4.22	3.61	5.23	1.06568	0.000137061	0.0129268	XP_026295000.1	uncharacterized protein LOC724299 isoform X2 [Apis mellifera]	-	-	K17591	RIMBP2	http://www.genome.jp/dbget-bin/www_bget?ko:K17591	-	-	-	-	sp|Q9JIR1|RIMB2_RAT	RIMS-binding protein 2 OS=Rattus norvegicus OX=10116 GN=Rimbp2 PE=1 SV=2
NC_037645.1.910.78	0	6.7	4.59	0	0	0	0	0	0	0	0	0	-22.8948	2.52986e-14	2.17838e-11	NP_001011600.1	hexamerin 70b precursor [Apis mellifera]	-	-	-	-	-	-	-	-	-	sp|Q17127|HEXA_BLADI	Hexamerin OS=Blaberus discoidalis OX=6981 PE=2 SV=1
NC_037638.1.3014.12	0	0	0	0	0	0	0	0	4.99	0	2.94	0	22.1366	1.73737e-13	9.36958e-11	XP_006569601.1	eukaryotic translation initiation factor 2-alpha kinase isoform X1 [Apis mellifera]	GO:0005524;GO:0004672;GO:0003743	ATP binding;protein kinase activity;translation initiation factor activity	K08860	EIF2AK3	http://www.genome.jp/dbget-bin/www_bget?ko:K08860	Apoptosis;Apoptosis - fly;Autophagy - animal;Mitophagy - animal;Protein processing in endoplasmic reticulum	ko04210,ko04214,ko04140,ko04137,ko04141	KOG1033	eIF-2alpha kinase PEK/EIF2AK3	sp|Q9NIV1|E2AK3_DROME	Eukaryotic translation initiation factor 2-alpha kinase OS=Drosophila melanogaster OX=7227 GN=PEK PE=1 SV=2
NC_037638.1.3085.37	0.97	0.9	5.97	0	1.94	2.65	0	0	0	0.01	0	0	-9.26601	1.75197e-08	3.53843e-06	PBC26883.1	MOG interacting and ectopic P-granules protein [Apis cerana cerana]	-	-	-	-	-	-	-	-	-	sp|Q21502|MEP1_CAEEL	MOG interacting and ectopic P-granules protein 1 OS=Caenorhabditis elegans OX=6239 GN=mep-1 PE=1 SV=2
NC_037640.1.1393.3	0	0.23	0.75	0	0	0.68	1.92	8.11	4.6	4.75	13.67	11.73	4.99786	6.20359e-09	1.29952e-06	XP_396295.4	phosphoenolpyruvate carboxykinase [GTP] isoform X1 [Apis mellifera]	GO:0005525;GO:0016301;GO:0046872;GO:0004613;GO:0006094	GTP binding;kinase activity;metal ion binding;phosphoenolpyruvate carboxykinase (GTP) activity;gluconeogenesis	K01596	E4.1.1.32,pckA,PCK	http://www.genome.jp/dbget-bin/www_bget?ko:K01596	AMPK signaling pathway;FoxO signaling pathway;PI3K-Akt signaling pathway;Citrate cycle (TCA cycle);Glycolysis / Gluconeogenesis;Pyruvate metabolism;Adipocytokine signaling pathway;Glucagon signaling pathway;Insulin signaling pathway;PPAR signaling pathway;Proximal tubule bicarbonate reclamation	ko04152,ko04068,ko04151,ko00020,ko00010,ko00620,ko04920,ko04922,ko04910,ko03320,ko04964	-	-	sp|P20007|PCKG_DROME	Phosphoenolpyruvate carboxykinase [GTP] OS=Drosophila melanogaster OX=7227 GN=Pepck PE=2 SV=2
NC_037653.1.240.117	0	0	0	0	0	0	0	0	0	23.9	0	0	23.3123	8.42898e-15	9.49553e-12	XP_016772392.1	cytochrome P450 4G11 isoform X1 [Apis mellifera]	GO:0020037;GO:0005506;GO:0004497;GO:0016705;GO:0016021	heme binding;iron ion binding;monooxygenase activity;oxidoreductase activity, acting on paired donors, with incorporation or reduction of molecular oxygen;integral component of membrane	K15001	CYP4	http://www.genome.jp/dbget-bin/www_bget?ko:K15001	-	-	-	-	sp|Q9VYY4|C4G15_DROME	Cytochrome P450 4g15 OS=Drosophila melanogaster OX=7227 GN=Cyp4g15 PE=2 SV=1
NC_037642.1.659.7	0	0	0	0	0	0	0	0	0.5	5.6	0	0	22.0872	1.96711e-13	1.02805e-10	XP_026296379.1	metastasis-associated protein MTA3 isoform X4 [Apis mellifera]	GO:0003682;GO:0043565;GO:0008270;GO:0006355;GO:0005634	chromatin binding;sequence-specific DNA binding;zinc ion binding;regulation of transcription, DNA-templated;nucleus	K11660	MTA	http://www.genome.jp/dbget-bin/www_bget?ko:K11660	-	-	-	-	sp|Q9BTC8|MTA3_HUMAN	Metastasis-associated protein MTA3 OS=Homo sapiens OX=9606 GN=MTA3 PE=1 SV=2
XM_393127.6	512.57	497.61	688.46	523.83	549.19	727.61	1003.19	1592.86	1121.28	1310.87	1101.46	1378.55	1.19434	9.3436e-15	1.02971e-11	XP_393127.4	chymotrypsin-2 [Apis mellifera]	GO:0004252	serine-type endopeptidase activity	K01312	PRSS1_2_3	http://www.genome.jp/dbget-bin/www_bget?ko:K01312	Neuroactive ligand-receptor interaction;Pancreatic secretion;Protein digestion and absorption	ko04080,ko04972,ko04974	-	-	sp|P00765|TRYP_ASTAS	Trypsin-1 OS=Astacus astacus OX=6715 PE=1 SV=1
NC_037645.1.1189.19	1.55	1.91	0	2.39	0.57	0.05	0.01	0	0	0	0	0	-7.24509	2.98742e-05	0.00359298	XP_006559569.1	calreticulin [Apis mellifera]	GO:0005509;GO:0051082;GO:0006457;GO:0005788	calcium ion binding;unfolded protein binding;protein folding;endoplasmic reticulum lumen	K08057	CALR	http://www.genome.jp/dbget-bin/www_bget?ko:K08057	Phagosome;Protein processing in endoplasmic reticulum;Antigen processing and presentation	ko04145,ko04141,ko04612	KOG0674	Calreticulin	sp|P29413|CALR_DROME	Calreticulin OS=Drosophila melanogaster OX=7227 GN=Calr PE=1 SV=2
NC_037638.1.2568.16	0	0	0	0	0	0	0	0.14	0.52	1.13	0.47	0.17	5.98582	0.000108316	0.0107141	XP_006563323.1	fructose-bisphosphate aldolase [Apis mellifera]	GO:0004332;GO:0006096	fructose-bisphosphate aldolase activity;glycolytic process	K01623	ALDO	http://www.genome.jp/dbget-bin/www_bget?ko:K01623	HIF-1 signaling pathway;Fructose and mannose metabolism;Glycolysis / Gluconeogenesis;Pentose phosphate pathway	ko04066,ko00051,ko00010,ko00030	KOG1557	Fructose-biphosphate aldolase	sp|P07764|ALF_DROME	Fructose-bisphosphate aldolase OS=Drosophila melanogaster OX=7227 GN=Ald1 PE=1 SV=5
XM_026440357.1	0	0	0	0	8.38	0	0	0	0	0	0	0	-22.9036	2.47375e-14	2.17838e-11	XP_028523302.1	uncharacterized protein LOC107999741 isoform X1 [Apis cerana]	GO:0016021	integral component of membrane	-	-	-	-	-	-	-	-	-
XM_026445818.1	0.55	0.5	0.47	0.58	0.49	0.46	0.03	0.14	0.11	0.14	0.25	0.05	-1.98655	1.99697e-06	0.000316853	XP_026301603.1	uncharacterized protein LOC409655 isoform X20 [Apis mellifera]	-	-	K06086	SORBS1,SH3D5,PONSIN,CAP	http://www.genome.jp/dbget-bin/www_bget?ko:K06086	Adherens junction;Insulin signaling pathway;PPAR signaling pathway	ko04520,ko04910,ko03320	-	-	sp|O94875|SRBS2_HUMAN	Sorbin and SH3 domain-containing protein 2 OS=Homo sapiens OX=9606 GN=SORBS2 PE=1 SV=3
NC_037650.1.231.28	0	0	0	0	0	0	0	1.32	0	0	9	0	22.677	4.40015e-14	3.25637e-11	XP_016771231.1	serine/threonine-protein kinase 26 isoform X4 [Apis mellifera]	-	-	K08838	STK24_25_MST4	http://www.genome.jp/dbget-bin/www_bget?ko:K08838	-	-	-	-	sp|Q9P289|STK26_HUMAN	Serine/threonine-protein kinase 26 OS=Homo sapiens OX=9606 GN=STK26 PE=1 SV=2
NC_037644.1.1319.3	8.05	5.42	9.56	7	8.87	8.82	1.77	2.44	1.96	1.95	2.85	2.88	-1.69619	3.85784e-20	1.3038e-16	NP_001136081.1	carboxylesterase [Apis mellifera]	GO:0052689	carboxylic ester hydrolase activity	K01049	ACHE	http://www.genome.jp/dbget-bin/www_bget?ko:K01049	Glycerophospholipid metabolism;Cholinergic synapse	ko00564,ko04725	-	-	sp|P35502|ESTF_MYZPE	Esterase FE4 OS=Myzus persicae OX=13164 PE=1 SV=1
NC_037641.1.1296.1	17.72	14.74	19.46	21.24	17.41	18.2	7.34	8	5.61	11.91	7.77	8.24	-1.05598	1.01227e-09	2.26562e-07	XP_016921060.1	uncharacterized protein LOC108003370 [Apis cerana]	-	-	-	-	-	-	-	-	-	-	-
NC_037650.1.1116.9	0.76	1.18	1.32	1.53	0.56	0.66	2.12	2.78	2.88	1.35	1.89	3.26	1.36388	2.59884e-05	0.0032016	XP_016771256.2	4-coumarate--CoA ligase 1 isoform X2 [Apis mellifera]	GO:0016874	ligase activity	K01904	4CL	http://www.genome.jp/dbget-bin/www_bget?ko:K01904	Ubiquinone and other terpenoid-quinone biosynthesis	ko00130	-	-	sp|Q54P79|4CL3_DICDI	Probable 4-coumarate--CoA ligase 3 OS=Dictyostelium discoideum OX=44689 GN=4cl3 PE=3 SV=2
NC_037640.1.1823.35	2.14	0	0	0	0	0	0	0	0	0	0	0	-21.6004	6.73979e-13	2.4061e-10	XP_026295512.1	glycerophosphocholine phosphodiesterase GPCPD1 isoform X2 [Apis mellifera]	GO:0047389;GO:2001070;GO:0046475;GO:0005737	glycerophosphocholine phosphodiesterase activity;starch binding;glycerophospholipid catabolic process;cytoplasm	K18695	GPCPD1	http://www.genome.jp/dbget-bin/www_bget?ko:K18695	Glycerophospholipid metabolism	ko00564	KOG2421	Predicted starch-binding protein	sp|Q9NPB8|GPCP1_HUMAN	Glycerophosphocholine phosphodiesterase GPCPD1 OS=Homo sapiens OX=9606 GN=GPCPD1 PE=1 SV=2
XM_001121102.5	10.07	6.08	9.35	10.36	9.95	9.81	1.29	1.78	1.52	0.93	1.96	1.97	-2.47368	8.9313e-33	1.00614e-28	XP_001121102.2	ninjurin-2 [Apis mellifera]	GO:0007155;GO:0042246;GO:0016021	cell adhesion;tissue regeneration;integral component of membrane	-	-	-	-	-	-	-	sp|Q8MPP0|NIJA_DROME	Ninjurin-A OS=Drosophila melanogaster OX=7227 GN=NijA PE=1 SV=1
XM_395005.7	0	0.8	0	0	0	0	0	0	0	0	0	0	-21.5163	8.29863e-13	2.75863e-10	XP_395005.5	circadian locomoter output cycles protein kaput isoform X1 [Apis mellifera]	GO:0003677;GO:0003700;GO:0046983;GO:0005737;GO:0005634;GO:0005667	DNA binding;DNA-binding transcription factor activity;protein dimerization activity;cytoplasm;nucleus;transcription regulator complex	K02223	CLOCK,KAT13D	http://www.genome.jp/dbget-bin/www_bget?ko:K02223	Circadian rhythm;Circadian rhythm - fly;Dopaminergic synapse	ko04710,ko04711,ko04728	-	-	sp|P97460|NPAS2_MOUSE	Neuronal PAS domain-containing protein 2 OS=Mus musculus OX=10090 GN=Npas2 PE=1 SV=1
NC_037648.1.1204.1	0.95	1.12	0.9	1.62	0.49	0.33	5.55	3.96	3.74	3.01	4.4	3.72	2.28426	2.81836e-11	6.81975e-09	-	-	-	-	-	-	-	-	-	-	-	-	-
XM_016913568.2	1.01	0.34	0.54	0.62	0.76	0.25	0.34	0.2	0.14	0.19	0.18	0.16	-1.44599	0.000126826	0.0121423	XP_016769048.2	uncharacterized protein LOC551432 isoform X1 [Apis mellifera]	-	-	-	-	-	-	-	-	-	sp|P17789|TTKB_DROME	Protein tramtrack, beta isoform OS=Drosophila melanogaster OX=7227 GN=ttk PE=1 SV=2
NC_037643.1.2294.2	0	0	0	0	0	0	0	0	0	3.71	0	0	21.1903	1.79744e-12	5.31307e-10	XP_016768316.2	mediator of RNA polymerase II transcription subunit 12 isoform X3 [Apis mellifera]	-	-	K15162	MED12	http://www.genome.jp/dbget-bin/www_bget?ko:K15162	Thyroid hormone signaling pathway	ko04919	KOG3598	Thyroid hormone receptor-associated protein complex, subunit TRAP230	sp|Q9VW47|MED12_DROME	Mediator of RNA polymerase II transcription subunit 12 OS=Drosophila melanogaster OX=7227 GN=kto PE=1 SV=2
XR_003306142.1	0	0.67	0.61	0.62	0.71	0.49	0	0	0	0	0	0	-5.63635	1.25561e-05	0.00167505	-	-	-	-	-	-	-	-	-	-	-	-	-
NC_037646.1.295.1	0	0	0	0	0	0	0.47	0.6	0.06	0.24	0.39	0.31	5.33648	4.40145e-07	7.73404e-05	-	-	-	-	-	-	-	-	-	-	-	-	-
NC_037651.1.306.1	0	0	63.04	0	0	0	0	0	0	0	0	0	-23.3984	6.75753e-15	7.87508e-12	XP_006560291.2	pentatricopeptide repeat-containing protein 2, mitochondrial [Apis mellifera]	GO:0050684;GO:0005739	regulation of mRNA processing;mitochondrion	K17711	PTCD2	http://www.genome.jp/dbget-bin/www_bget?ko:K17711	-	-	-	-	sp|Q5R503|PTCD2_PONAB	Pentatricopeptide repeat-containing protein 2, mitochondrial OS=Pongo abelii OX=9601 GN=PTCD2 PE=2 SV=1
NC_037643.1.1334.84	0	0	0	0	0	0	0	0	0	4.06	0	0	20.8927	3.6841e-12	9.77809e-10	XP_026297201.1	LOW QUALITY PROTEIN: paramyosin, long form [Apis mellifera]	-	-	-	-	-	-	-	KOG0161	Myosin class II heavy chain	sp|P35415|MYSP1_DROME	Paramyosin, long form OS=Drosophila melanogaster OX=7227 GN=Prm PE=1 SV=1
XM_026441277.1	0	0	0.04	0	0	0	0	0	0	0	4.94	0	21.0615	2.45408e-12	6.78808e-10	XP_006623565.1	nucleosome assembly protein 1-like 1 isoform X1 [Apis dorsata]	GO:0006334;GO:0005634	nucleosome assembly;nucleus	K11279	NAP1L1,NRP	http://www.genome.jp/dbget-bin/www_bget?ko:K11279	-	-	-	-	sp|Q4U0Y4|NPL1A_XENLA	Nucleosome assembly protein 1-like 1-A OS=Xenopus laevis OX=8355 GN=nap1l1-a PE=1 SV=1
NM_001327966.1	14.23	11.55	10.11	16.58	5.65	11.25	35.61	31.2	41.76	30.31	44.5	34.36	1.7498	2.36135e-12	6.6136e-10	NP_001314895.1	methyl farnesoate epoxidase precursor [Apis mellifera]	GO:0020037;GO:0005506;GO:0004497;GO:0016705	heme binding;iron ion binding;monooxygenase activity;oxidoreductase activity, acting on paired donors, with incorporation or reduction of molecular oxygen	K14937	CYP15A1_C1	http://www.genome.jp/dbget-bin/www_bget?ko:K14937	Insect hormone biosynthesis	ko00981	-	-	sp|Q6R7M4|C15A1_DIPPU	Methyl farnesoate epoxidase OS=Diploptera punctata OX=6984 GN=CYP15A1 PE=1 SV=1
NC_037644.1.203.2	1.18	0.98	1.43	1.23	1.14	0.83	0.31	0.55	0.35	0.19	0.55	0.66	-1.30751	5.34572e-06	0.000787779	XP_026297738.1	nucleoside diphosphate kinase homolog 5 isoform X3 [Apis mellifera]	GO:0004550;GO:0006241;GO:0006183;GO:0006228;GO:0016301	nucleoside diphosphate kinase activity;CTP biosynthetic process;GTP biosynthetic process;UTP biosynthetic process;kinase activity	K20790	NME5	http://www.genome.jp/dbget-bin/www_bget?ko:K20790	-	-	KOG0888	Nucleoside diphosphate kinase	sp|P56597|NDK5_HUMAN	Nucleoside diphosphate kinase homolog 5 OS=Homo sapiens OX=9606 GN=NME5 PE=1 SV=1
NC_037640.1.1251.7	0.8	2.12	0.81	1	1.34	1.97	3.2	2.88	2.49	2.4	2.29	3.77	1.16655	0.000116932	0.0114123	XP_006611633.1	protein FAM102A isoform X6 [Apis dorsata]	-	-	-	-	-	-	-	-	-	sp|Q78T81|F102A_MOUSE	Protein FAM102A OS=Mus musculus OX=10090 GN=Fam102a PE=1 SV=1
XM_006565982.3	0.47	0.39	0	0.23	0.67	0.7	2.76	1.81	1.05	2.23	2.17	3.13	2.56845	2.93458e-08	5.79983e-06	XP_006566045.2	arginase-1 isoform X2 [Apis mellifera]	GO:0004053;GO:0046872;GO:0006525;GO:0000050	arginase activity;metal ion binding;arginine metabolic process;urea cycle	K01476	E3.5.3.1,rocF,arg	http://www.genome.jp/dbget-bin/www_bget?ko:K01476	Arginine and proline metabolism;Arginine biosynthesis	ko00330,ko00220	KOG2965	Arginase	sp|Q95JC8|ARGI1_PIG	Arginase-1 OS=Sus scrofa OX=9823 GN=ARG1 PE=2 SV=1
NC_037643.1.428.3	0.28	0.15	0.69	0.37	0.25	0.13	0.07	0	0.1	0	0	0.09	-3.02442	0.000311234	0.0256757	XP_006564183.2	probable isocitrate dehydrogenase [NAD] subunit alpha, mitochondrial [Apis mellifera]	GO:0004449;GO:0000287;GO:0051287;GO:0006099;GO:0005739	isocitrate dehydrogenase (NAD+) activity;magnesium ion binding;NAD binding;tricarboxylic acid cycle;mitochondrion	K00030	IDH3	http://www.genome.jp/dbget-bin/www_bget?ko:K00030	Citrate cycle (TCA cycle)	ko00020	KOG0785	Isocitrate dehydrogenase, alpha subunit	sp|Q9VWH4|IDH3A_DROME	Probable isocitrate dehydrogenase [NAD] subunit alpha, mitochondrial OS=Drosophila melanogaster OX=7227 GN=Idh3a PE=2 SV=1
NC_037647.1.459.12	19.29	24.53	13.49	18.08	25	8.65	4.48	3.68	3.23	1.84	8.03	3.96	-2.02553	6.80625e-08	1.28745e-05	XP_006562848.2	proteoglycan 4 [Apis mellifera]	-	-	-	-	-	-	-	-	-	-	-
XM_006562929.3	3.06	3.37	2.65	5.39	2.22	1.66	9.53	8.41	9.19	9.13	9.56	8.58	1.6676	9.21058e-11	2.16167e-08	XP_006562992.2	uncharacterized protein LOC408463 isoform X4 [Apis mellifera]	GO:0005242;GO:0034765;GO:0016021	inward rectifier potassium channel activity;regulation of ion transmembrane transport;integral component of membrane	K05330	KCNJN	http://www.genome.jp/dbget-bin/www_bget?ko:K05330	-	-	-	-	sp|P52189|KCNJ4_MOUSE	Inward rectifier potassium channel 4 OS=Mus musculus OX=10090 GN=Kcnj4 PE=1 SV=1
NC_037645.1.646.18	0	0	0	0	0	0	0	18.92	15.31	28.06	0	2.02	10.2466	1.4068e-05	0.00185124	PBC30206.1	Coronin-1C [Apis cerana cerana]	GO:0005856;GO:0016021	cytoskeleton;integral component of membrane	K13886	CORO1B_1C_6	http://www.genome.jp/dbget-bin/www_bget?ko:K13886	-	-	KOG0303	Actin-binding protein Coronin, contains WD40 repeats	sp|B0R0D7|COR1C_DANRE	Coronin-1C-A OS=Danio rerio OX=7955 GN=coro1ca PE=2 SV=1
NC_037639.1.2070.5	0	0	0	0	0	0	0	0	0	10.37	0	0	21.474	9.00096e-13	2.92496e-10	KAF3419945.1	hypothetical protein E2986_02906 [Frieseomelitta varia]	GO:0008289;GO:0006869;GO:0005576;GO:0016021	lipid binding;lipid transport;extracellular region;integral component of membrane	K23625	ATXN2_2L	http://www.genome.jp/dbget-bin/www_bget?ko:K23625	Circadian rhythm - fly	ko04711	-	-	sp|Q29A33|ATX2_DROPS	Ataxin-2 homolog OS=Drosophila pseudoobscura pseudoobscura OX=46245 GN=Atx2 PE=3 SV=2
NC_037646.1.1397.16	0	0	3.31	0	0	0	0	0	0	0	0	0	-21.1786	1.83364e-12	5.38867e-10	XP_001121422.2	leukocyte receptor cluster member 8 homolog isoform X1 [Apis mellifera]	-	-	K23802	LENG8,THP3	http://www.genome.jp/dbget-bin/www_bget?ko:K23802	-	-	KOG1861	Leucine permease transcriptional regulator	sp|Q96PV6|LENG8_HUMAN	Leukocyte receptor cluster member 8 OS=Homo sapiens OX=9606 GN=LENG8 PE=1 SV=3
XM_026445224.1	0	0	0	1.84	0	0	0	0	0	0	0	0	-22.2186	1.43295e-13	7.91417e-11	XP_026301009.1	liprin-alpha-1 isoform X12 [Apis mellifera]	-	-	-	-	-	-	-	KOG0249	LAR-interacting protein and related proteins	sp|Q13136|LIPA1_HUMAN	Liprin-alpha-1 OS=Homo sapiens OX=9606 GN=PPFIA1 PE=1 SV=1
XR_001702589.2	1.78	1.27	1.8	2.05	1.48	2.03	0.46	0.12	0.56	0.41	0.23	0.27	-2.26055	1.65008e-11	4.0216e-09	-	-	-	-	-	-	-	-	-	-	-	-	-
NC_037650.1.961.2	0	0	0	0	0	0	0	0	0	15.18	0	0	20.7454	5.23929e-12	1.34481e-09	XP_006617999.1	protein CDV3 homolog [Apis dorsata]	-	-	-	-	-	-	-	-	-	-	-
NC_037646.1.305.2	0.08	0.06	0.04	0.08	0	0.08	1.57	1.58	0.16	0.78	1.13	0.62	4.27285	1.2129e-08	2.49947e-06	-	-	-	-	-	-	-	-	-	-	-	-	-
XM_001120910.5	4.41	3.54	3.68	3.79	5.5	4.21	13.08	16.16	19.46	8.97	14.99	11.84	1.85701	1.87714e-18	5.14377e-15	XP_001120910.2	protein trapped in endoderm-1 isoform X1 [Apis mellifera]	GO:0004930;GO:0016021	G protein-coupled receptor activity;integral component of membrane	K22873	TRE1	http://www.genome.jp/dbget-bin/www_bget?ko:K22873	-	-	-	-	sp|Q9NDM2|GUTR1_DROME	Protein trapped in endoderm-1 OS=Drosophila melanogaster OX=7227 GN=Tre1 PE=1 SV=1
NC_037642.1.1568.4	31.68	36.91	30.63	31.41	31.4	33.7	6.3	4.89	8.38	6.71	10.21	5.75	-2.12023	1.03356e-27	6.98603e-24	XP_003250433.1	probable G-protein coupled receptor Mth-like 1 [Apis mellifera]	GO:0004930;GO:0007166;GO:0016021	G protein-coupled receptor activity;cell surface receptor signaling pathway;integral component of membrane	K04599	MTH	http://www.genome.jp/dbget-bin/www_bget?ko:K04599	-	-	-	-	sp|Q9VXD9|MTH1_DROME	Probable G-protein coupled receptor Mth-like 1 OS=Drosophila melanogaster OX=7227 GN=mthl1 PE=2 SV=1
NC_037651.1.1320.52	0	0	0	0	0	0	0	0	0	10.98	3.57	0	23.0331	1.75126e-14	1.69102e-11	XP_006564938.1	NAD kinase isoform X1 [Apis mellifera]	GO:0003951;GO:0019674;GO:0006741	NAD+ kinase activity;NAD metabolic process;NADP biosynthetic process	K00858	ppnK,NADK	http://www.genome.jp/dbget-bin/www_bget?ko:K00858	Nicotinate and nicotinamide metabolism	ko00760	KOG2178	Predicted sugar kinase	sp|P58058|NADK_MOUSE	NAD kinase OS=Mus musculus OX=10090 GN=Nadk PE=1 SV=2
NC_037639.1.971.10	0	2.77	0	0	0	0	0	0	0	0	0	0	-22.1875	1.5507e-13	8.4985e-11	XP_006568830.2	zinc finger MYM-type protein 3 [Apis mellifera]	GO:0008270	zinc ion binding	K24675	ZMYM2_3_4	http://www.genome.jp/dbget-bin/www_bget?ko:K24675	-	-	-	-	sp|Q14202|ZMYM3_HUMAN	Zinc finger MYM-type protein 3 OS=Homo sapiens OX=9606 GN=ZMYM3 PE=1 SV=2
NC_037651.1.1381.18	0	3.4	1.48	0	0	0	0	0	0	0	0.01	0	-22.646	4.81478e-14	3.46214e-11	OAD54275.1	putative ATP-dependent RNA helicase DDX46 [Eufriesea mexicana]	GO:0005524;GO:0016787;GO:0003676;GO:0003724	ATP binding;hydrolase activity;nucleic acid binding;RNA helicase activity	K12811	DDX46,PRP5	http://www.genome.jp/dbget-bin/www_bget?ko:K12811	Spliceosome	ko03040	KOG0334	RNA helicase	sp|Q7L014|DDX46_HUMAN	Probable ATP-dependent RNA helicase DDX46 OS=Homo sapiens OX=9606 GN=DDX46 PE=1 SV=2
NC_037639.1.369.4	10.56	9.17	26.68	11.23	7.64	6.89	44.23	43.56	23.31	54.48	24.69	39.61	1.77734	1.10904e-06	0.000185244	XP_394370.2	chymotrypsin-1 [Apis mellifera]	GO:0004252	serine-type endopeptidase activity	K01312	PRSS1_2_3	http://www.genome.jp/dbget-bin/www_bget?ko:K01312	Neuroactive ligand-receptor interaction;Pancreatic secretion;Protein digestion and absorption	ko04080,ko04972,ko04974	-	-	sp|Q7SIG2|CTR1_SOLIN	Chymotrypsin-1 OS=Solenopsis invicta OX=13686 PE=1 SV=1
NC_037641.1.315.5	3.88	0.4	1.91	3	0.78	0	0	0	0	0	0	0	-8.24525	3.05128e-07	5.45614e-05	NP_001011578.1	vitellogenin precursor [Apis mellifera]	GO:0005319;GO:0045735;GO:0005576	lipid transporter activity;nutrient reservoir activity;extracellular region	-	-	-	-	-	-	-	sp|Q868N5|VIT_APIME	Vitellogenin OS=Apis mellifera OX=7460 GN=Vg PE=1 SV=1
NC_037642.1.579.20	2.91	5.97	5.03	4.32	2.9	4.45	10.13	6.02	9.04	7.84	8.48	7.15	1.02377	1.40777e-05	0.00185124	XP_016767875.1	L-asparaginase isoform X1 [Apis mellifera]	GO:0004067;GO:0006520	asparaginase activity;cellular amino acid metabolic process	K13278	ASPG	http://www.genome.jp/dbget-bin/www_bget?ko:K13278	-	-	-	-	sp|Q9U518|ASPG_DIRIM	L-asparaginase OS=Dirofilaria immitis OX=6287 PE=1 SV=1
NC_037640.1.1938.3	1.12	1.77	2.07	2.05	3.44	3.27	0.55	0.98	0.57	1.13	0.62	1.56	-1.26124	0.000619314	0.0448187	EZA58832.1	hypothetical protein X777_15001, partial [Ooceraea biroi]	-	-	K09228	KRAB	http://www.genome.jp/dbget-bin/www_bget?ko:K09228	-	-	-	-	-	-
NC_037651.1.1320.7	0.22	0.26	0.32	0.05	0.24	0.33	0.8	1.12	0.87	0.7	0.81	1.14	2.08363	1.53933e-11	3.7698e-09	XP_031773127.1	NAD kinase isoform X2 [Apis florea]	GO:0003951;GO:0019674;GO:0006741	NAD+ kinase activity;NAD metabolic process;NADP biosynthetic process	K00858	ppnK,NADK	http://www.genome.jp/dbget-bin/www_bget?ko:K00858	Nicotinate and nicotinamide metabolism	ko00760	KOG2178	Predicted sugar kinase	sp|P58058|NADK_MOUSE	NAD kinase OS=Mus musculus OX=10090 GN=Nadk PE=1 SV=2
NC_037645.1.196.9	0	0	0.05	0	4.24	0	0	0	0	0	0	0	-21.7334	4.84335e-13	1.9564e-10	XP_006558939.1	alpha-1,3-mannosyl-glycoprotein 2-beta-N-acetylglucosaminyltransferase [Apis mellifera]	GO:0008375;GO:0046872;GO:0006486;GO:0016021	acetylglucosaminyltransferase activity;metal ion binding;protein glycosylation;integral component of membrane	K00726	MGAT1	http://www.genome.jp/dbget-bin/www_bget?ko:K00726	N-Glycan biosynthesis;Various types of N-glycan biosynthesis	ko00510,ko00513	-	-	sp|P26572|MGAT1_HUMAN	Alpha-1,3-mannosyl-glycoprotein 2-beta-N-acetylglucosaminyltransferase OS=Homo sapiens OX=9606 GN=MGAT1 PE=1 SV=2
XR_003305672.1	0.04	0	0	0	0	0	0.17	0.18	0.15	0.26	0.08	0.31	4.19485	2.19108e-05	0.00276994	-	-	-	-	-	-	-	-	-	-	-	-	-
XM_006558462.3	0.06	0.11	0.05	0.11	0.24	0.09	0.18	0.5	0.41	0.35	0.28	0.31	1.77699	4.67606e-05	0.00526774	XP_006558516.1	broad-complex isoform X1 [Apis mellifera]	-	-	K02174	BR-C	http://www.genome.jp/dbget-bin/www_bget?ko:K02174	Apoptosis - fly;Dorso-ventral axis formation	ko04214,ko04320	-	-	sp|Q01295|BRC1_DROME	Broad-complex core protein isoforms 1/2/3/4/5 OS=Drosophila melanogaster OX=7227 GN=br PE=1 SV=2
NC_037645.1.719.6	3.23	2.97	6.04	1.05	3.4	4.04	8.48	5.57	9.45	6.83	6.71	8.18	1.23375	0.000319515	0.026252	XP_026298067.1	uncharacterized protein LOC551409 isoform X1 [Apis mellifera]	GO:0016021	integral component of membrane	-	-	-	-	-	-	-	-	-
NC_037647.1.459.9	299.38	251.63	286.79	259.45	256.22	226.87	73.47	53.44	71.59	39.11	106.68	58.38	-1.86983	2.29478e-16	4.30857e-13	XP_006562848.2	proteoglycan 4 [Apis mellifera]	-	-	-	-	-	-	-	-	-	-	-
NC_037640.1.1953.32	0	0	0	0	0	0	2.43	0	0	0	0	0	20.8572	4.00982e-12	1.05597e-09	NP_001165860.1	cuticular protein analogous to peritrophins 3-C precursor [Apis mellifera]	GO:0008061;GO:0005576	chitin binding;extracellular region	-	-	-	-	-	-	-	sp|Q9VMM6|OBSTE_DROME	Protein obstructor-E OS=Drosophila melanogaster OX=7227 GN=obst-E PE=2 SV=2
NC_037652.1.1412.1	50.12	34.76	64.48	21.97	41.32	22.27	23.16	8.99	6.27	9.58	11.98	10.62	-1.75591	5.44608e-05	0.00595008	XP_028522319.1	uncharacterized protein LOC114577489 [Apis cerana]	-	-	-	-	-	-	-	-	-	-	-
NC_037651.1.1295.2	0	0	0	0	0	0	0	0	0	15.67	0	0	22.1764	1.5722e-13	8.57002e-11	XP_006611105.1	cullin-2 isoform X1 [Apis dorsata]	GO:0031625;GO:0006511	ubiquitin protein ligase binding;ubiquitin-dependent protein catabolic process	K03870	CUL2	http://www.genome.jp/dbget-bin/www_bget?ko:K03870	HIF-1 signaling pathway;Ubiquitin mediated proteolysis	ko04066,ko04120	-	-	sp|Q13617|CUL2_HUMAN	Cullin-2 OS=Homo sapiens OX=9606 GN=CUL2 PE=1 SV=2
NC_037645.1.635.50	0	0	0	0	0	0	0	0	0.62	6.72	0	0	21.9076	3.0829e-13	1.40797e-10	XP_006619427.1	ubiquitin carboxyl-terminal hydrolase 2-like isoform X2 [Apis dorsata]	-	-	K11833	USP2	http://www.genome.jp/dbget-bin/www_bget?ko:K11833	-	-	-	-	sp|Q5U349|UBP2_RAT	Ubiquitin carboxyl-terminal hydrolase 2 OS=Rattus norvegicus OX=10116 GN=Usp2 PE=1 SV=1
NC_037648.1.1149.12	0	0	0	0	0	0	0	0	7.81	0	0	0	21.8098	3.93193e-13	1.64054e-10	XP_026299384.1	probable RNA-binding protein 19 isoform X2 [Apis mellifera]	GO:0003723	RNA binding	K14787	MRD1,RBM19	http://www.genome.jp/dbget-bin/www_bget?ko:K14787	-	-	KOG0110	RNA-binding protein (RRM superfamily)	sp|Q8R3C6|RBM19_MOUSE	Probable RNA-binding protein 19 OS=Mus musculus OX=10090 GN=Rbm19 PE=1 SV=1
XM_006563934.3	10.29	12.17	12.76	11.77	9.03	10.14	3.94	1.9	6.19	4.65	7.42	4.71	-1.09806	0.000177556	0.0162327	XP_395360.3	cytochrome P450 315a1, mitochondrial isoform X1 [Apis mellifera]	-	-	K10722	SAD,CYP315A1	http://www.genome.jp/dbget-bin/www_bget?ko:K10722	Insect hormone biosynthesis	ko00981	-	-	sp|Q9VGH1|CP315_DROME	Cytochrome P450 315a1, mitochondrial OS=Drosophila melanogaster OX=7227 GN=sad PE=2 SV=1
XM_003250250.3	1.29	0.63	0.77	1.36	1.73	0.48	0.45	0.09	0.22	0.37	0.18	0.17	-1.97796	0.000237747	0.0204798	XP_003250298.1	carbonic anhydrase 7 [Apis mellifera]	GO:0004089;GO:0008270	carbonate dehydratase activity;zinc ion binding	K01672	CA	http://www.genome.jp/dbget-bin/www_bget?ko:K01672	Nitrogen metabolism	ko00910	-	-	sp|Q9ERQ8|CAH7_MOUSE	Carbonic anhydrase 7 OS=Mus musculus OX=10090 GN=Ca7 PE=1 SV=2
NM_001011634.2	0	0	0	0	0	0	0	0	0	2.89	0	0	21.3801	1.13243e-12	3.48982e-10	NP_001011634.1	ultraspiracle [Apis mellifera]	GO:0003700;GO:0043565;GO:0003707;GO:0008270;GO:0005634	DNA-binding transcription factor activity;sequence-specific DNA binding;steroid hormone receptor activity;zinc ion binding;nucleus	K14030	NR2B4,usp	http://www.genome.jp/dbget-bin/www_bget?ko:K14030	Apoptosis - fly	ko04214	-	-	sp|Q5I7G2|RXR_LYMST	Retinoic acid receptor RXR OS=Lymnaea stagnalis OX=6523 GN=RXR PE=1 SV=1
NC_037640.1.1086.4	40.09	51.16	35.48	50.19	33.46	31.06	49.58	57.63	90.34	77.63	97.28	90.93	1.0378	6.53953e-06	0.000935162	XP_026295323.1	amidophosphoribosyltransferase [Apis mellifera]	GO:0004044;GO:0051536;GO:0046872;GO:0006189;GO:0009116;GO:0009113	amidophosphoribosyltransferase activity;iron-sulfur cluster binding;metal ion binding;'de novo' IMP biosynthetic process;nucleoside metabolic process;purine nucleobase biosynthetic process	K00764	purF,PPAT	http://www.genome.jp/dbget-bin/www_bget?ko:K00764	Alanine, aspartate and glutamate metabolism;Purine metabolism	ko00250,ko00230	KOG0572	Glutamine phosphoribosylpyrophosphate amidotransferase	sp|Q27601|PUR1_DROME	Amidophosphoribosyltransferase OS=Drosophila melanogaster OX=7227 GN=Prat PE=1 SV=2
NC_037639.1.821.16	12.07	9.49	9.43	12.16	6.61	3.93	6.54	2.96	3.55	3.17	3.14	3.52	-1.13716	0.000302759	0.025099	XP_026294920.1	uncharacterized protein LOC408669 isoform X4 [Apis mellifera]	-	-	-	-	-	-	-	KOG2465	Uncharacterized conserved protein	sp|Q4G008|K0930_RAT	Uncharacterized protein KIAA0930 homolog OS=Rattus norvegicus OX=10116 PE=1 SV=2
NC_037649.1.1248.12	5.58	11.44	10.26	9.41	7.15	4.42	22.89	14.11	21.32	9.16	16.27	14.4	1.12423	0.000249061	0.0212379	XP_026300242.1	laccase isoform X1 [Apis mellifera]	-	-	-	-	-	-	-	-	-	sp|Q99049|LAC3_TRAVI	Laccase-3 OS=Trametes villosa OX=47662 GN=LCC3 PE=3 SV=1
NC_037640.1.1949.1	3.4	1.62	3.42	2.12	2.6	2.3	1.01	1.49	1.14	0.76	1.37	1.14	-1.06155	4.9034e-05	0.00547518	-	-	-	-	-	-	-	-	-	-	-	-	-
NC_037641.1.1798.1	6.9	5.82	2.84	5.12	4.9	2.53	2.75	2.04	1.42	1.08	1.88	1.37	-1.33443	5.172e-05	0.00572181	XP_012147419.1	PREDICTED: tubulin beta chain isoform X2 [Megachile rotundata]	GO:0005525;GO:0003924;GO:0005200;GO:0007017;GO:0005874	GTP binding;GTPase activity;structural constituent of cytoskeleton;microtubule-based process;microtubule	K07375	TUBB	http://www.genome.jp/dbget-bin/www_bget?ko:K07375	Gap junction;Phagosome	ko04540,ko04145	KOG1375	Beta tubulin	sp|P18700|TBB_STRPU	Tubulin beta chain (Fragment) OS=Strongylocentrotus purpuratus OX=7668 PE=2 SV=1
NC_037645.1.1954.4	3.46	1.96	3.61	2.51	3.36	3.65	0	0	1.56	0	0	0	-3.88236	2.3098e-05	0.00290193	-	-	-	-	-	-	-	-	-	-	-	-	-
XM_016915853.2	1.49	0	0	0	0	0	0	0	0	0	0	0	-21.5647	7.36258e-13	2.55643e-10	XP_016771340.2	receptor-type guanylate cyclase gcy-4 isoform X1 [Apis mellifera]	GO:0005524;GO:0004383;GO:0004713;GO:0016021	ATP binding;guanylate cyclase activity;protein tyrosine kinase activity;integral component of membrane	K04527	INSR,CD220	http://www.genome.jp/dbget-bin/www_bget?ko:K04527	Adherens junction;AMPK signaling pathway;FoxO signaling pathway;HIF-1 signaling pathway;MAPK signaling pathway;PI3K-Akt signaling pathway;Phospholipase D signaling pathway;Rap1 signaling pathway;Ras signaling pathway;cGMP-PKG signaling pathway;mTOR signaling pathway;Longevity regulating pathway;Longevity regulating pathway - multiple species;Longevity regulating pathway - worm;Axon regeneration;I…	ko04520,ko04152,ko04068,ko04066,ko04010,ko04151,ko04072,ko04015,ko04014,ko04022,ko04150,ko04211,ko04213,ko04212,ko04361,ko04910,ko04913,ko04923,ko04960	-	-	sp|O02466|ILPR_BRALA	Insulin-like peptide receptor OS=Branchiostoma lanceolatum OX=7740 PE=2 SV=1
NC_037647.1.318.1	0.74	1.56	0.8	0.76	1.21	0.64	0.16	0.22	0.38	0.21	0.54	0.41	-1.51802	6.61812e-05	0.00705571	XP_026298986.1	uncharacterized protein LOC412101 isoform X3 [Apis mellifera]	GO:0004252;GO:0016021	serine-type endopeptidase activity;integral component of membrane	-	-	-	-	-	-	-	-	-
XM_016916102.2	0.04	0	0	0	0	0	0	0.2	0.99	0.61	0.68	0.19	6.0399	1.53274e-05	0.00200777	XP_006565836.1	ubiquitin carboxyl-terminal hydrolase ZUFSP isoform X1 [Apis mellifera]	GO:0008234	cysteine-type peptidase activity	K24134	ZUP1,ZUFSP	http://www.genome.jp/dbget-bin/www_bget?ko:K24134	-	-	KOG4696	Uncharacterized conserved protein	sp|Q3SWY8|ZUP1_BOVIN	Zinc finger-containing ubiquitin peptidase 1 OS=Bos taurus OX=9913 GN=ZUP1 PE=2 SV=1
XM_016911713.2	3.12	2.57	1.6	2.94	2.39	0.77	0.81	0.2	0.37	0.44	1.01	0.49	-1.91207	1.5238e-05	0.00199864	XP_016767201.2	organic cation transporter protein isoform X1 [Apis mellifera]	GO:0022857;GO:0016021	transmembrane transporter activity;integral component of membrane	K08202	SLC22A4_5,OCTN	http://www.genome.jp/dbget-bin/www_bget?ko:K08202	-	-	-	-	sp|Q9U539|OCT1_CAEEL	Organic cation transporter 1 OS=Caenorhabditis elegans OX=6239 GN=oct-1 PE=1 SV=3
NC_037653.1.998.11	2.29	4.65	1.24	2.87	0.23	2.06	9.47	4.45	5.93	5.35	15.67	8.47	1.97627	0.000575822	0.0422747	XP_001122155.2	flavin-containing monooxygenase FMO GS-OX-like 4 [Apis mellifera]	GO:0050660;GO:0004499;GO:0050661	flavin adenine dinucleotide binding;N,N-dimethylaniline monooxygenase activity;NADP binding	-	-	-	-	-	-	-	sp|Q94BV5|GSXL4_ARATH	Flavin-containing monooxygenase FMO GS-OX-like 4 OS=Arabidopsis thaliana OX=3702 GN=At1g62600 PE=2 SV=1
NC_037646.1.1326.16	64.07	44.37	34.92	58.15	64.67	41.44	21.08	21.06	12.06	14.1	23.45	12.82	-1.45795	1.12564e-09	2.50828e-07	XP_396217.2	MFS-type transporter SLC18B1 [Apis mellifera]	GO:0022857;GO:0016021	transmembrane transporter activity;integral component of membrane	-	-	-	-	-	KOG3764	Vesicular amine transporter	sp|Q6NT16|S18B1_HUMAN	MFS-type transporter SLC18B1 OS=Homo sapiens OX=9606 GN=SLC18B1 PE=1 SV=1
NC_037650.1.1116.22	8.7	1.25	4.25	6.17	10.65	7.42	18.04	20.03	12.09	16.79	11.83	23.36	1.51	0.000300265	0.0249535	XP_016771256.2	4-coumarate--CoA ligase 1 isoform X2 [Apis mellifera]	GO:0016874	ligase activity	K01904	4CL	http://www.genome.jp/dbget-bin/www_bget?ko:K01904	Ubiquinone and other terpenoid-quinone biosynthesis	ko00130	-	-	sp|Q6ETN3|4CL3_ORYSJ	4-coumarate--CoA ligase 3 OS=Oryza sativa subsp. japonica OX=39947 GN=4CL3 PE=1 SV=1
NC_037652.1.627.28	0	0	0	0	0	0	0	0	15.77	0	0	0	22.8907	2.5353e-14	2.17838e-11	XP_006563660.1	protein hu-li tai shao isoform X4 [Apis mellifera]	-	-	K18622	ADD	http://www.genome.jp/dbget-bin/www_bget?ko:K18622	-	-	KOG3699	Cytoskeletal protein Adducin	sp|Q02645|HTS_DROME	Protein hu-li tai shao OS=Drosophila melanogaster OX=7227 GN=hts PE=1 SV=2
XM_026440426.1	0.68	0.25	0.49	0.63	0.71	0.47	0	0	0.25	0	0	0	-3.75884	3.2666e-05	0.00387815	XP_016767348.1	uncharacterized protein LOC102654949 [Apis mellifera]	-	-	-	-	-	-	-	-	-	-	-
NC_037644.1.876.2	0	0	0	0	0	0	0	0	4.43	18.69	0	0	22.7633	3.52393e-14	2.74834e-11	XP_624007.4	ATP-dependent RNA helicase SUV3 homolog, mitochondrial [Apis mellifera]	GO:0005524;GO:0016817;GO:0003724	ATP binding;hydrolase activity, acting on acid anhydrides;RNA helicase activity	K17675	SUPV3L1,SUV3	http://www.genome.jp/dbget-bin/www_bget?ko:K17675	-	-	KOG0953	Mitochondrial RNA helicase SUV3, DEAD-box superfamily	sp|Q295E6|SUV3_DROPS	ATP-dependent RNA helicase SUV3 homolog, mitochondrial OS=Drosophila pseudoobscura pseudoobscura OX=46245 GN=GA22038 PE=3 SV=1
XM_026440607.1	0.21	0	0.19	0.24	0.29	0.26	0	0	0	0	0	0	-4.52717	0.000252392	0.0214138	XP_026296392.1	uncharacterized aarF domain-containing protein kinase 2 isoform X3 [Apis mellifera]	-	-	K08869	ADCK,ABC1	http://www.genome.jp/dbget-bin/www_bget?ko:K08869	-	-	KOG1236	Predicted unusual protein kinase	sp|Q7Z695|ADCK2_HUMAN	Uncharacterized aarF domain-containing protein kinase 2 OS=Homo sapiens OX=9606 GN=ADCK2 PE=1 SV=1
NC_037652.1.218.1	1.13	0.76	2.41	0.99	1.42	1.58	0.15	0.31	0.45	0.39	0.48	0.53	-1.80783	9.90533e-05	0.00993354	-	-	-	-	-	-	-	-	-	-	-	-	-
NC_037643.1.295.36	0	0	0	0	1.74	0	0	0	0	0	0	0	-21.524	8.1423e-13	2.74263e-10	XP_006561341.1	zinc finger RNA-binding protein isoform X1 [Apis mellifera]	GO:0003676;GO:0008270	nucleic acid binding;zinc ion binding	K13203	ZFR	http://www.genome.jp/dbget-bin/www_bget?ko:K13203	-	-	-	-	sp|O88532|ZFR_MOUSE	Zinc finger RNA-binding protein OS=Mus musculus OX=10090 GN=Zfr PE=1 SV=2
XM_006558799.3	0	0.01	10	0	0	0	0	0	0	0.01	0	0	-10.6284	0.000401941	0.0316643	XP_006558862.1	spectrin beta chain, non-erythrocytic 5 isoform X2 [Apis mellifera]	-	-	K06115	SPTB	http://www.genome.jp/dbget-bin/www_bget?ko:K06115	-	-	-	-	sp|Q9NRC6|SPTN5_HUMAN	Spectrin beta chain, non-erythrocytic 5 OS=Homo sapiens OX=9606 GN=SPTBN5 PE=1 SV=2
XM_006560533.3	0	0	0.76	0	0	0	0	0	0	0	0	0	-21.691	5.38291e-13	2.12359e-10	XP_006560596.1	calcium/calmodulin-dependent protein kinase II isoform X37 [Apis mellifera]	-	-	K04515	CAMK2	http://www.genome.jp/dbget-bin/www_bget?ko:K04515	Necroptosis;Oocyte meiosis;Calcium signaling pathway;ErbB signaling pathway;HIF-1 signaling pathway;Wnt signaling pathway;cAMP signaling pathway;Adrenergic signaling in cardiomyocytes;Axon guidance;Gastric acid secretion;Aldosterone synthesis and secretion;Glucagon signaling pathway;GnRH signaling pathway;Insulin secretion;Melanogenesis;Oxytocin signaling pathway;Circadian entrainment;Cholinergic…	ko04217,ko04114,ko04020,ko04012,ko04066,ko04310,ko04024,ko04261,ko04360,ko04971,ko04925,ko04922,ko04912,ko04911,ko04916,ko04921,ko04713,ko04725,ko04728,ko04720,ko04722,ko04750,ko04740,ko04745	KOG0033	Ca2+/calmodulin-dependent protein kinase, EF-Hand protein superfamily	sp|Q00168|KCC2A_DROME	Calcium/calmodulin-dependent protein kinase type II alpha chain OS=Drosophila melanogaster OX=7227 GN=CaMKII PE=1 SV=1
NC_037645.1.1625.14	4.44	0	0	0	0	0	0	0	0	0	0	0	-21.6122	6.54521e-13	2.3744e-10	XP_006564601.1	dnaJ homolog subfamily B member 6 isoform X2 [Apis mellifera]	-	-	K09512	DNAJB6	http://www.genome.jp/dbget-bin/www_bget?ko:K09512	-	-	-	-	sp|Q5XGU5|DNJ6B_XENLA	DnaJ homolog subfamily B member 6-B OS=Xenopus laevis OX=8355 GN=dnajb6-b PE=2 SV=1
NC_037647.1.858.11	0	3.07	0	0	0	0	0	0	0	0	0	0	-21.4744	9.20285e-13	2.98102e-10	PBC27522.1	ATP-dependent RNA helicase bel [Apis cerana cerana]	GO:0005524;GO:0016787;GO:0003676;GO:0003724;GO:0003723;GO:0003735;GO:0006412;GO:0015934	ATP binding;hydrolase activity;nucleic acid binding;RNA helicase activity;RNA binding;structural constituent of ribosome;translation;large ribosomal subunit	K11594	DDX3X,bel	http://www.genome.jp/dbget-bin/www_bget?ko:K11594	RIG-I-like receptor signaling pathway	ko04622	KOG0335	ATP-dependent RNA helicase	sp|Q9VHP0|DDX3_DROME	ATP-dependent RNA helicase bel OS=Drosophila melanogaster OX=7227 GN=bel PE=1 SV=1
NC_037645.1.1227.7	3.91	1.97	5.03	2.49	4.68	3.82	14.63	14.67	11.75	10.62	9.35	14.52	1.89396	6.32919e-16	1.08763e-12	XP_006559598.1	D-3-phosphoglycerate dehydrogenase [Apis mellifera]	GO:0051287;GO:0004617;GO:0006564	NAD binding;phosphoglycerate dehydrogenase activity;L-serine biosynthetic process	K00058	serA,PHGDH	http://www.genome.jp/dbget-bin/www_bget?ko:K00058	Cysteine and methionine metabolism;Glycine, serine and threonine metabolism	ko00270,ko00260	KOG0068	D-3-phosphoglycerate dehydrogenase, D-isomer-specific 2-hydroxy acid dehydrogenase superfamily	sp|O08651|SERA_RAT	D-3-phosphoglycerate dehydrogenase OS=Rattus norvegicus OX=10116 GN=Phgdh PE=1 SV=3
XM_016914235.2	0	0	0	0	0	0	0.49	0.6	0.41	0	0.16	0.53	5.475	6.00399e-05	0.00648278	XP_026298998.1	uncharacterized protein LOC100577165 isoform X1 [Apis mellifera]	-	-	-	-	-	-	-	-	-	-	-
XM_006560178.3	0.36	0.86	0.83	0.78	0.4	0.47	0	0	0	0.14	0	0	-4.70527	3.02052e-06	0.000464006	XP_001119882.2	uncharacterized protein LOC725033 [Apis mellifera]	GO:0016021	integral component of membrane	K04870	CACNG5	http://www.genome.jp/dbget-bin/www_bget?ko:K04870	MAPK signaling pathway;Adrenergic signaling in cardiomyocytes;Cardiac muscle contraction;Oxytocin signaling pathway	ko04010,ko04261,ko04260,ko04921	-	-	-	-
XM_001121373.5	7.12	8.75	5.71	6.36	7.18	4.52	25.58	25.18	30.84	12.9	15.31	15.8	1.76647	7.97797e-11	1.87673e-08	XP_001121373.1	uncharacterized protein LOC725540 [Apis mellifera]	-	-	-	-	-	-	-	-	-	-	-
NC_037650.1.965.4	0	0	0	0	0	0	0	0	0	9.37	0	0	21.3023	1.36939e-12	4.1218e-10	KYQ48739.1	Arginine and glutamate-rich protein 1 [Trachymyrmex zeteki]	-	-	K13173	ARGLU1	http://www.genome.jp/dbget-bin/www_bget?ko:K13173	-	-	-	-	-	-
NC_037644.1.579.3	0.81	1.98	1.14	0.81	0.26	1.05	10.46	8.66	13.45	11.22	14.4	15.25	3.69219	2.45328e-20	8.88334e-17	XP_026297459.1	uncharacterized protein LOC724518 isoform X2 [Apis mellifera]	-	-	K24144	NHS	http://www.genome.jp/dbget-bin/www_bget?ko:K24144	-	-	-	-	-	-
NC_037646.1.306.1	0.44	0.15	0.24	0.11	0.2	0.08	0.58	1.18	0.27	0.78	1.21	0.68	2.09885	2.58232e-05	0.00318511	-	-	-	-	-	-	-	-	-	-	-	-	-
NC_037638.1.1519.2	0	0	0	6.16	0.24	0	0	0	0	0	0	0	-21.5646	7.35318e-13	2.55643e-10	XP_006571260.2	senecionine N-oxygenase [Apis mellifera]	GO:0050660;GO:0004499;GO:0050661	flavin adenine dinucleotide binding;N,N-dimethylaniline monooxygenase activity;NADP binding	K00485	FMO	http://www.genome.jp/dbget-bin/www_bget?ko:K00485	Drug metabolism - cytochrome P450	ko00982	KOG1399	Flavin-containing monooxygenase	sp|Q8MP06|SNO1_TYRJA	Senecionine N-oxygenase OS=Tyria jacobaeae OX=179666 GN=sno1 PE=1 SV=1
NC_037638.1.2099.42	6.87	0	0	0	0	0	0	0	0	0	0	0	-22.8407	2.91051e-14	2.36073e-11	XP_003251788.1	endoplasmic reticulum membrane sensor NFE2L1 isoform X1 [Apis mellifera]	-	-	K09041	NFE2N,CNC	http://www.genome.jp/dbget-bin/www_bget?ko:K09041	-	-	-	-	sp|P20482|CNC_DROME	Segmentation protein cap&apos;n&apos;collar OS=Drosophila melanogaster OX=7227 GN=cnc PE=2 SV=3
NC_037638.1.1732.11	0.38	0.35	0.4	0.28	0	0.23	0	0	0	0	0	0	-5.76659	9.30386e-06	0.00128166	XP_020721226.1	latrophilin Cirl isoform X4 [Bombus terrestris]	-	-	K04592	ADGRL1,LPHN1	http://www.genome.jp/dbget-bin/www_bget?ko:K04592	-	-	-	-	-	-
XM_623193.5	218.3	301.16	218.26	236.56	201.48	280.57	520.5	602.67	604.88	734.44	696.32	585.34	1.45485	4.67174e-20	1.52793e-16	XP_623196.3	transketolase-like protein 2 isoform X2 [Apis mellifera]	GO:0046872;GO:0016740	metal ion binding;transferase activity	K00615	E2.2.1.1,tktA,tktB	http://www.genome.jp/dbget-bin/www_bget?ko:K00615	Pentose phosphate pathway	ko00030	KOG0523	Transketolase	sp|Q9D4D4|TKTL2_MOUSE	Transketolase-like protein 2 OS=Mus musculus OX=10090 GN=Tktl2 PE=1 SV=1
XM_396922.7	5.89	7.71	6.71	8.2	10.5	8.19	12.87	16.81	11.72	15.6	16.79	17.01	1.03962	2.75001e-10	6.32239e-08	XP_396922.2	spermine oxidase [Apis mellifera]	GO:0016491	oxidoreductase activity	K12259	SMOX,PAO5	http://www.genome.jp/dbget-bin/www_bget?ko:K12259	Arginine and proline metabolism;beta-Alanine metabolism	ko00330,ko00410	-	-	sp|Q865R1|PAOX_BOVIN	Peroxisomal N(1)-acetyl-spermine/spermidine oxidase OS=Bos taurus OX=9913 GN=PAOX PE=1 SV=3
NC_037639.1.740.33	0	0	0.11	0	0	0	0	0.34	0.47	2.22	2.41	0.65	5.94744	0.000346293	0.0279316	XP_016920228.1	probable phospholipid-transporting ATPase IA isoform X2 [Apis cerana]	GO:0005524;GO:0140326;GO:0000287;GO:0015914;GO:0016021	ATP binding;ATPase-coupled intramembrane lipid transporter activity;magnesium ion binding;phospholipid transport;integral component of membrane	K14802	DRS2,ATP8A	http://www.genome.jp/dbget-bin/www_bget?ko:K14802	-	-	KOG0206	P-type ATPase	sp|Q9Y2Q0|AT8A1_HUMAN	Phospholipid-transporting ATPase IA OS=Homo sapiens OX=9606 GN=ATP8A1 PE=1 SV=1
XM_006557289.3	0	0	0	0	0	0	0	0	0	7.4	0	0	21.573	7.05862e-13	2.48493e-10	XP_006557352.1	choline/ethanolamine kinase isoform X1 [Apis mellifera]	GO:0016301	kinase activity	K14156	CHK	http://www.genome.jp/dbget-bin/www_bget?ko:K14156	Glycerophospholipid metabolism	ko00564	KOG2686	Choline kinase	sp|O54783|CHKB_RAT	Choline/ethanolamine kinase OS=Rattus norvegicus OX=10116 GN=Chkb PE=1 SV=3
XM_026441605.1	1.5	4.08	5.26	2.86	5.18	5.1	8.81	6.26	8.48	7.4	7.49	7.51	1.03342	0.000406343	0.0319007	XP_026297390.1	SPARC-related modular calcium-binding protein 1 isoform X3 [Apis mellifera]	-	-	K24354	SMOC	http://www.genome.jp/dbget-bin/www_bget?ko:K24354	-	-	KOG4578	Uncharacterized conserved protein, contains KAZAL and TY domains	sp|Q8BLY1|SMOC1_MOUSE	SPARC-related modular calcium-binding protein 1 OS=Mus musculus OX=10090 GN=Smoc1 PE=2 SV=2
NC_037652.1.1392.6	19.57	44.52	36.56	32.12	35.21	47.38	45.45	59.75	88.94	108.47	64.84	67.82	1.11036	0.000113585	0.0111591	XP_012339791.1	LOW QUALITY PROTEIN: transitional endoplasmic reticulum ATPase TER94 [Apis florea]	GO:0005524;GO:0016887;GO:0016787	ATP binding;ATP hydrolysis activity;hydrolase activity	K13525	VCP,CDC48	http://www.genome.jp/dbget-bin/www_bget?ko:K13525	Protein processing in endoplasmic reticulum	ko04141	KOG0730	AAA+-type ATPase	sp|Q7KN62|TERA_DROME	Transitional endoplasmic reticulum ATPase TER94 OS=Drosophila melanogaster OX=7227 GN=TER94 PE=1 SV=1
XM_006564172.3	1.2	0.41	0.87	1.27	0.82	0.74	0	0	0.3	0.1	0.41	0.41	-2.20225	0.000414679	0.032391	XP_006564235.1	DNA-directed RNA polymerases I, II, and III subunit RPABC3 isoform X3 [Apis mellifera]	GO:0003899;GO:0006351;GO:0005736;GO:0005665;GO:0005666	DNA-directed 5'-3' RNA polymerase activity;transcription, DNA-templated;RNA polymerase I complex;RNA polymerase II, core complex;RNA polymerase III complex	K03016	RPB8,POLR2H	http://www.genome.jp/dbget-bin/www_bget?ko:K03016	RNA polymerase;Cytosolic DNA-sensing pathway	ko03020,ko04623	KOG3400	RNA polymerase subunit 8	sp|P52434|RPAB3_HUMAN	DNA-directed RNA polymerases I, II, and III subunit RPABC3 OS=Homo sapiens OX=9606 GN=POLR2H PE=1 SV=4
NC_037640.1.299.21	9.32	8.68	5.22	8.59	6.34	6.06	3.79	1.83	2.52	2.86	4.08	1.94	-1.2819	1.67065e-06	0.000270581	PBC28891.1	Polypeptide N-acetylgalactosaminyltransferase [Apis cerana cerana]	GO:0030246;GO:0016757;GO:0006486;GO:0000139;GO:0016021	carbohydrate binding;glycosyltransferase activity;protein glycosylation;Golgi membrane;integral component of membrane	K00710	GALNT	http://www.genome.jp/dbget-bin/www_bget?ko:K00710	Mucin type O-glycan biosynthesis;Other types of O-glycan biosynthesis	ko00512,ko00514	KOG3736	Polypeptide N-acetylgalactosaminyltransferase	sp|Q6WV17|GALT5_DROME	Polypeptide N-acetylgalactosaminyltransferase 5 OS=Drosophila melanogaster OX=7227 GN=Pgant5 PE=1 SV=2
NC_037648.1.766.1	0.6	0.8	0.68	0.9	0.86	0.31	1.61	1.33	0.85	2.54	1.74	2.22	1.46	3.73726e-05	0.00436536	-	-	-	-	-	-	-	-	-	-	-	-	-
NC_037642.1.1383.11	1.56	1.14	1.86	1.53	1.58	1.72	0.73	0.4	0.75	0.68	0.82	0.71	-1.10703	1.13449e-08	2.34741e-06	XP_006562230.1	uncharacterized protein LOC552195 isoform X2 [Apis mellifera]	-	-	-	-	-	-	-	-	-	-	-
NC_037648.1.383.2	0	0	0	0	0	0	0	0	0	10.09	0	0	22.9475	2.18886e-14	2.0168e-11	XP_006572237.1	presequence protease, mitochondrial [Apis mellifera]	GO:0046872;GO:0008233	metal ion binding;peptidase activity	K06972	PITRM1,PreP,CYM1	http://www.genome.jp/dbget-bin/www_bget?ko:K06972	-	-	KOG2019	Metalloendoprotease HMP1 (insulinase superfamily)	sp|Q28BR5|PREP_XENTR	Presequence protease, mitochondrial OS=Xenopus tropicalis OX=8364 GN=pitrm1 PE=2 SV=1
NC_037646.1.1258.6	0	0	0	0	0	0	0	0	0	2.8	0	0	21.061	2.45712e-12	6.78808e-10	XP_016769451.2	uncharacterized protein LOC100576640 isoform X3 [Apis mellifera]	GO:0003677;GO:0004842;GO:0008270;GO:0006281;GO:0006633;GO:0005737;GO:0005634	DNA binding;ubiquitin-protein transferase activity;zinc ion binding;DNA repair;fatty acid biosynthetic process;cytoplasm;nucleus	K10605	BRCA1	http://www.genome.jp/dbget-bin/www_bget?ko:K10605	PI3K-Akt signaling pathway;Ubiquitin mediated proteolysis;Fanconi anemia pathway;Homologous recombination	ko04151,ko04120,ko03460,ko03440	-	-	sp|Q864U1|BRCA1_BOVIN	Breast cancer type 1 susceptibility protein homolog OS=Bos taurus OX=9913 GN=BRCA1 PE=1 SV=1
NC_037646.1.286.1	0	0.07	0	0	0	0	0.26	0.2	0.16	0.07	0.66	0.18	3.97778	0.000426615	0.0329929	-	-	-	-	-	-	-	-	-	-	-	-	-
XM_006560540.3	0	0	0	0	0	0	0.56	0.98	0	0	0	0	22.0665	2.07193e-13	1.06634e-10	XP_006560603.1	calcium/calmodulin-dependent protein kinase II isoform X42 [Apis mellifera]	-	-	K04515	CAMK2	http://www.genome.jp/dbget-bin/www_bget?ko:K04515	Necroptosis;Oocyte meiosis;Calcium signaling pathway;ErbB signaling pathway;HIF-1 signaling pathway;Wnt signaling pathway;cAMP signaling pathway;Adrenergic signaling in cardiomyocytes;Axon guidance;Gastric acid secretion;Aldosterone synthesis and secretion;Glucagon signaling pathway;GnRH signaling pathway;Insulin secretion;Melanogenesis;Oxytocin signaling pathway;Circadian entrainment;Cholinergic…	ko04217,ko04114,ko04020,ko04012,ko04066,ko04310,ko04024,ko04261,ko04360,ko04971,ko04925,ko04922,ko04912,ko04911,ko04916,ko04921,ko04713,ko04725,ko04728,ko04720,ko04722,ko04750,ko04740,ko04745	KOG0033	Ca2+/calmodulin-dependent protein kinase, EF-Hand protein superfamily	sp|Q00168|KCC2A_DROME	Calcium/calmodulin-dependent protein kinase type II alpha chain OS=Drosophila melanogaster OX=7227 GN=CaMKII PE=1 SV=1
XM_026445393.1	1.6	0	2.91	0	0.97	2.85	0	0	0	0	0	0	-8.79543	6.1219e-05	0.00658205	XP_026301178.1	flocculation protein FLO11 [Apis mellifera]	GO:0004867;GO:0005615	serine-type endopeptidase inhibitor activity;extracellular space	-	-	-	-	-	-	-	sp|Q1JPB0|ILEU_BOVIN	Leukocyte elastase inhibitor OS=Bos taurus OX=9913 GN=SERPINB1 PE=2 SV=2
NC_037648.1.1564.12	0	0	0	0	0	0	0.1	0.18	0	0.45	0.08	0.2	4.98729	0.000604612	0.0439744	XP_006571914.1	nuclear protein localization protein 4 homolog [Apis mellifera]	GO:0046872;GO:0006511	metal ion binding;ubiquitin-dependent protein catabolic process	K14015	NPLOC4,NPL4	http://www.genome.jp/dbget-bin/www_bget?ko:K14015	Protein processing in endoplasmic reticulum	ko04141	KOG2834	Nuclear pore complex, rNpl4 component (sc Npl4)	sp|Q9VBP9|NPL4_DROME	Nuclear protein localization protein 4 homolog OS=Drosophila melanogaster OX=7227 GN=Npl4 PE=1 SV=3
NC_037643.1.1507.10	8.6	6.21	8.18	5.87	6.61	5.86	4.38	2.98	3.08	2.13	2.77	3.84	-1.01293	4.04535e-08	7.93327e-06	XP_395437.4	G kinase-anchoring protein 1 [Apis mellifera]	GO:0016301;GO:0007165;GO:0005794	kinase activity;signal transduction;Golgi apparatus	-	-	-	-	-	-	-	-	-
XM_026440148.1	0	0	0	0	0	0	0.19	0.11	0.12	0	0	0.08	6.94028	0.000577479	0.0423186	XP_006562717.2	protein bric-a-brac 1-like isoform X1 [Apis mellifera]	-	-	-	-	-	-	-	-	-	sp|P17789|TTKB_DROME	Protein tramtrack, beta isoform OS=Drosophila melanogaster OX=7227 GN=ttk PE=1 SV=2
NC_037647.1.817.2	1.65	1.47	2.67	1.49	1.86	1.33	0.35	0.43	0.43	0.47	0.86	0.77	-1.55797	2.49319e-08	4.95646e-06	-	-	-	-	-	-	-	-	-	-	-	-	-
NC_037650.1.890.9	1.91	1.38	2.49	1.87	2.47	1.71	0.46	1.21	1.46	0.8	0.47	0.65	-1.13267	0.000545466	0.0403382	XP_393888.4	CAD protein isoform X2 [Apis mellifera]	GO:0016597;GO:0004070;GO:0005524;GO:0004088;GO:0004151;GO:0046872;GO:0006207;GO:0044205;GO:0006541	amino acid binding;aspartate carbamoyltransferase activity;ATP binding;carbamoyl-phosphate synthase (glutamine-hydrolyzing) activity;dihydroorotase activity;metal ion binding;'de novo' pyrimidine nucleobase biosynthetic process;'de novo' UMP biosynthetic process;glutamine metabolic process	K11540	CAD	http://www.genome.jp/dbget-bin/www_bget?ko:K11540	Alanine, aspartate and glutamate metabolism;Pyrimidine metabolism	ko00250,ko00240	KOG0370	Multifunctional pyrimidine synthesis protein CAD (includes carbamoyl-phophate synthetase, aspartate transcarbamylase, and glutamine amidotransferase)	sp|P05990|PYR1_DROME	CAD protein OS=Drosophila melanogaster OX=7227 GN=r PE=1 SV=3
XM_001120425.5	201.08	213.85	240.11	165.44	237.85	213.53	18.1	26.44	32.2	19.82	31.21	24.03	-2.96542	1.1135e-58	5.6448e-54	XP_001120425.1	uncharacterized protein LOC724536 [Apis mellifera]	-	-	-	-	-	-	-	-	-	-	-
XR_001705645.2	1.49	0.8	0.61	0.9	1.56	0.66	0.6	0.35	0.22	0.26	0.34	0.5	-1.30236	0.000130989	0.0124351	XP_006562663.1	facilitated trehalose transporter Tret1 isoform X2 [Apis mellifera]	GO:0022857;GO:0008643;GO:0016021	transmembrane transporter activity;carbohydrate transport;integral component of membrane	-	-	-	-	-	-	-	-	-
NC_037643.1.1091.25	0	0	0.02	0.15	0	0.57	2.12	0.52	2.62	4.37	2.27	2.82	4.45364	0.00066577	0.0475026	XP_016768168.2	E3 ubiquitin-protein ligase RNF123 [Apis mellifera]	GO:0046872	metal ion binding	K12169	KPC1,RNF123	http://www.genome.jp/dbget-bin/www_bget?ko:K12169	-	-	KOG4692	Predicted E3 ubiquitin ligase	sp|Q5XPI3|RN123_MOUSE	E3 ubiquitin-protein ligase RNF123 OS=Mus musculus OX=10090 GN=Rnf123 PE=1 SV=1
NC_037650.1.180.21	0.22	0.49	0.25	0.59	0.24	0	0.72	2.03	2.55	1.84	4.53	1.55	3.02082	6.1514e-06	0.000888431	XP_006558533.1	broad-complex isoform X6 [Apis mellifera]	-	-	K02174	BR-C	http://www.genome.jp/dbget-bin/www_bget?ko:K02174	Apoptosis - fly;Dorso-ventral axis formation	ko04214,ko04320	-	-	sp|Q01295|BRC1_DROME	Broad-complex core protein isoforms 1/2/3/4/5 OS=Drosophila melanogaster OX=7227 GN=br PE=1 SV=2
NC_037646.1.299.1	0.04	0.04	0	0	0	0	0.78	1.09	0.21	0.48	1.05	0.24	5.41285	1.08305e-07	2.01854e-05	-	-	-	-	-	-	-	-	-	-	-	-	-
NC_037644.1.479.14	0	0	0	0	0	0	0	1.84	2.59	1.41	0.7	0	7.96043	0.000187565	0.0168979	XP_006564332.1	S-adenosylmethionine synthase isoform X2 [Apis mellifera]	-	-	K00789	metK	http://www.genome.jp/dbget-bin/www_bget?ko:K00789	Cysteine and methionine metabolism	ko00270	-	-	sp|P40320|METK_DROME	S-adenosylmethionine synthase OS=Drosophila melanogaster OX=7227 GN=Sam-S PE=2 SV=2
NC_037645.1.1178.26	0	0	0	0	0	0	0	0	7.25	0.91	0	0	21.5986	6.62757e-13	2.3744e-10	XP_006559494.1	alanine aminotransferase 1 [Apis mellifera]	GO:0030170;GO:0008483;GO:0009058	pyridoxal phosphate binding;transaminase activity;biosynthetic process	K00814	GPT,ALT	http://www.genome.jp/dbget-bin/www_bget?ko:K00814	Alanine, aspartate and glutamate metabolism;Arginine biosynthesis	ko00250,ko00220	KOG0258	Alanine aminotransferase	sp|Q6GM82|ALAT2_XENLA	Alanine aminotransferase 2 OS=Xenopus laevis OX=8355 GN=gpt2 PE=2 SV=1
NC_037653.1.910.7	0.19	0.17	0.18	0.4	0.16	0.24	0	0	0	0	0	0	-5.26101	4.21295e-08	8.24599e-06	XP_003697909.1	apoptosis inhibitor 5 [Apis florea]	-	-	-	-	-	-	-	-	-	sp|Q9BZZ5|API5_HUMAN	Apoptosis inhibitor 5 OS=Homo sapiens OX=9606 GN=API5 PE=1 SV=3
XM_006557415.3	8.12	7.9	4.03	3.9	4.46	3.22	22.23	19.01	24.44	18.34	20.62	17.95	2.05519	1.65528e-14	1.62937e-11	XP_006557478.1	uncharacterized protein LOC100577537 [Apis mellifera]	-	-	-	-	-	-	-	-	-	-	-
NC_037644.1.1475.10	0	3.64	0	0	0	1.91	0	0	0	0	0	0	-22.2765	1.2368e-13	7.04477e-11	XP_006565537.1	aminopeptidase Ey isoform X1 [Apis mellifera]	GO:0004177;GO:0008237;GO:0008270;GO:0016021	aminopeptidase activity;metallopeptidase activity;zinc ion binding;integral component of membrane	K11140	ANPEP,CD13	http://www.genome.jp/dbget-bin/www_bget?ko:K11140	Glutathione metabolism;Renin-angiotensin system;Hematopoietic cell lineage	ko00480,ko04614,ko04640	-	-	sp|P79098|AMPN_BOVIN	Aminopeptidase N OS=Bos taurus OX=9913 GN=ANPEP PE=2 SV=4
NC_037646.1.1155.1	0	0	0.04	0.07	0.06	0	0.51	0.58	0.14	0.8	0.92	0.48	4.88602	2.87905e-07	5.16639e-05	-	-	-	-	-	-	-	-	-	-	-	-	-
NC_037652.1.1392.17	0	5.35	0	0	0	0	0	0	0	0	0	0	-21.6511	5.78817e-13	2.24133e-10	XP_006563745.1	transitional endoplasmic reticulum ATPase TER94 [Apis mellifera]	GO:0005524;GO:0016887;GO:0016787	ATP binding;ATP hydrolysis activity;hydrolase activity	K13525	VCP,CDC48	http://www.genome.jp/dbget-bin/www_bget?ko:K13525	Protein processing in endoplasmic reticulum	ko04141	KOG0730	AAA+-type ATPase	sp|Q7KN62|TERA_DROME	Transitional endoplasmic reticulum ATPase TER94 OS=Drosophila melanogaster OX=7227 GN=TER94 PE=1 SV=1
NC_037644.1.1107.3	0.85	1.18	1.35	0.68	0.54	1.25	0.17	0	0.2	0.17	0.17	0.16	-2.84902	9.93809e-10	2.22921e-07	XP_623084.1	aldehyde dehydrogenase, mitochondrial [Apis mellifera]	GO:0016620	oxidoreductase activity, acting on the aldehyde or oxo group of donors, NAD or NADP as acceptor	K00128	ALDH	http://www.genome.jp/dbget-bin/www_bget?ko:K00128	Arginine and proline metabolism;Histidine metabolism;Lysine degradation;Tryptophan metabolism;Valine, leucine and isoleucine degradation;Ascorbate and aldarate metabolism;Glycolysis / Gluconeogenesis;Pyruvate metabolism;Fatty acid degradation;Glycerolipid metabolism;Pantothenate and CoA biosynthesis;beta-Alanine metabolism;Insect hormone biosynthesis	ko00330,ko00340,ko00310,ko00380,ko00280,ko00053,ko00010,ko00620,ko00071,ko00561,ko00770,ko00410,ko00981	-	-	sp|P81178|ALDH2_MESAU	Aldehyde dehydrogenase, mitochondrial OS=Mesocricetus auratus OX=10036 GN=ALDH2 PE=1 SV=1
NC_037650.1.686.2	1.08	1.05	1.69	0.67	1.68	1.54	0.26	0.28	0.16	0.27	0.8	0.12	-2.02766	4.32181e-05	0.00495119	XP_026300532.1	probable cytochrome P450 6a13 [Apis mellifera]	GO:0020037;GO:0005506;GO:0004497;GO:0016705	heme binding;iron ion binding;monooxygenase activity;oxidoreductase activity, acting on paired donors, with incorporation or reduction of molecular oxygen	K14999	CYP6	http://www.genome.jp/dbget-bin/www_bget?ko:K14999	-	-	-	-	sp|Q9V4U9|C6A13_DROME	Probable cytochrome P450 6a13 OS=Drosophila melanogaster OX=7227 GN=Cyp6a13 PE=2 SV=1
NC_037645.1.1533.22	0	0	0	0	0.22	0	0	7.13	0	24.59	2.61	3.74	7.82838	0.000406515	0.0319007	XP_006563863.1	serine/threonine-protein kinase PINK1, mitochondrial [Apis mellifera]	GO:0005524;GO:0004672	ATP binding;protein kinase activity	K05688	PINK1	http://www.genome.jp/dbget-bin/www_bget?ko:K05688	Mitophagy - animal	ko04137	-	-	sp|Q0KHV6|PINK1_DROME	Serine/threonine-protein kinase Pink1, mitochondrial OS=Drosophila melanogaster OX=7227 GN=Pink1 PE=1 SV=1
NC_037638.1.3485.15	0	0	1.61	0.44	1.09	0.33	0	0	0	0	0	0	-7.35328	0.000504482	0.0378597	XP_016772668.1	thrombospondin type-1 domain-containing protein 4 isoform X1 [Apis mellifera]	GO:0005576	extracellular region	K23377	THSD4,ADAMTSL6	http://www.genome.jp/dbget-bin/www_bget?ko:K23377	TGF-beta signaling pathway	ko04350	-	-	sp|Q6ZMP0|THSD4_HUMAN	Thrombospondin type-1 domain-containing protein 4 OS=Homo sapiens OX=9606 GN=THSD4 PE=2 SV=2
NC_037644.1.942.1	0	0	0	0	0	0	0.46	0	0	17.21	0	9.2	22.8181	3.05474e-14	2.45804e-11	XP_006558856.1	U3 small nucleolar ribonucleoprotein protein MPP10 [Apis mellifera]	GO:0006364;GO:0034457;GO:0005732	rRNA processing;Mpp10 complex;sno(s)RNA-containing ribonucleoprotein complex	K14559	MPP10	http://www.genome.jp/dbget-bin/www_bget?ko:K14559	Ribosome biogenesis in eukaryotes	ko03008	KOG2600	U3 small nucleolar ribonucleoprotein (snoRNP) subunit - Mpp10p	sp|Q810V0|MPP10_MOUSE	U3 small nucleolar ribonucleoprotein protein MPP10 OS=Mus musculus OX=10090 GN=Mphosph10 PE=1 SV=2
XM_026445002.1	3.43	5.31	3.4	4.42	3.35	2.16	7.65	6.54	6.62	6.61	9.72	6.74	1.09011	1.26978e-06	0.000209334	XP_026300787.1	growth/differentiation factor 8 [Apis mellifera]	GO:0008083;GO:0005576	growth factor activity;extracellular region	K22679	GDF11	http://www.genome.jp/dbget-bin/www_bget?ko:K22679	Cytokine-cytokine receptor interaction	ko04060	-	-	sp|Q9Z1W4|GDF11_MOUSE	Growth/differentiation factor 11 OS=Mus musculus OX=10090 GN=Gdf11 PE=1 SV=1
XM_016912756.2	11.82	5.1	6.83	5.38	14.29	8.62	5.07	3.26	4.38	3.1	3.28	3.53	-1.10157	0.000182016	0.0165807	XP_016768245.1	probable cytochrome P450 301a1, mitochondrial [Apis mellifera]	GO:0020037;GO:0005506;GO:0004497;GO:0016705	heme binding;iron ion binding;monooxygenase activity;oxidoreductase activity, acting on paired donors, with incorporation or reduction of molecular oxygen	K17960	CYP49A	http://www.genome.jp/dbget-bin/www_bget?ko:K17960	-	-	-	-	sp|Q9V5L3|C49A1_DROME	Probable cytochrome P450 49a1 OS=Drosophila melanogaster OX=7227 GN=Cyp49a1 PE=2 SV=3
NC_037639.1.393.27	0	10.44	0	0	0	0	0	0	0	0	0.01	0	-22.3168	1.09683e-13	6.3911e-11	XP_016766449.2	RNA-binding protein 25 isoform X1 [Apis mellifera]	GO:0003723;GO:0006397	RNA binding;mRNA processing	K12822	RBM25,S164	http://www.genome.jp/dbget-bin/www_bget?ko:K12822	Spliceosome	ko03040	KOG2253	U1 snRNP complex, subunit SNU71 and related PWI-motif proteins	sp|B2RY56|RBM25_MOUSE	RNA-binding protein 25 OS=Mus musculus OX=10090 GN=Rbm25 PE=1 SV=2
NC_037647.1.1296.32	0	0	5.96	0	0	0	0	0	0	0	0	0	-23.4433	5.99891e-15	7.41729e-12	XP_006562867.1	serine/threonine-protein phosphatase 1 regulatory subunit 10 isoform X1 [Apis mellifera]	GO:0046872;GO:0005634	metal ion binding;nucleus	K17552	PPP1R10	http://www.genome.jp/dbget-bin/www_bget?ko:K17552	-	-	-	-	sp|Q6GLQ4|PP1RA_XENLA	Serine/threonine-protein phosphatase 1 regulatory subunit 10 OS=Xenopus laevis OX=8355 GN=ppp1r10 PE=2 SV=1
NC_037650.1.1116.6	92.85	176.62	108.9	110.31	87.02	67.97	200.78	237.71	401.16	220.24	386.53	305.94	1.53967	1.20973e-07	2.24637e-05	XP_001121814.2	4-coumarate--CoA ligase 1 isoform X1 [Apis mellifera]	GO:0016874	ligase activity	K01904	4CL	http://www.genome.jp/dbget-bin/www_bget?ko:K01904	Ubiquinone and other terpenoid-quinone biosynthesis	ko00130	-	-	sp|Q9S725|4CL2_ARATH	4-coumarate--CoA ligase 2 OS=Arabidopsis thaliana OX=3702 GN=4CL2 PE=1 SV=2
XM_016910826.2	1.66	1.23	0.39	0.64	1.66	0.83	4.16	2.52	1.36	2.85	3.29	2.63	1.49957	0.000125882	0.012109	XP_016766315.1	sip1/TFIP11 interacting protein isoform X1 [Apis mellifera]	GO:0003676;GO:0006397;GO:0008380;GO:0005681	nucleic acid binding;mRNA processing;RNA splicing;spliceosomal complex	K13103	TFIP11	http://www.genome.jp/dbget-bin/www_bget?ko:K13103	-	-	KOG2184	Tuftelin-interacting protein TIP39, contains G-patch domain	sp|Q06AK6|TFP11_PIG	Tuftelin-interacting protein 11 OS=Sus scrofa OX=9823 GN=TFIP11 PE=2 SV=1
XM_026445222.1	0	0	0	0	1.54	0	0	0	0	0	0	0	-21.9549	2.78389e-13	1.30673e-10	XP_026301007.1	liprin-alpha-1 isoform X10 [Apis mellifera]	-	-	-	-	-	-	-	KOG0249	LAR-interacting protein and related proteins	sp|Q13136|LIPA1_HUMAN	Liprin-alpha-1 OS=Homo sapiens OX=9606 GN=PPFIA1 PE=1 SV=1
XM_394370.5	101.36	156.63	107.54	117.54	71.97	94.11	425.54	344.54	390.68	313.52	347.87	339.31	1.82473	8.59502e-21	3.35166e-17	XP_394370.2	chymotrypsin-1 [Apis mellifera]	GO:0004252	serine-type endopeptidase activity	K01312	PRSS1_2_3	http://www.genome.jp/dbget-bin/www_bget?ko:K01312	Neuroactive ligand-receptor interaction;Pancreatic secretion;Protein digestion and absorption	ko04080,ko04972,ko04974	-	-	sp|Q7SIG2|CTR1_SOLIN	Chymotrypsin-1 OS=Solenopsis invicta OX=13686 PE=1 SV=1
XM_006560583.3	5.72	1.84	3.48	1.96	3.14	2.16	7.13	4.37	4.12	6.52	6.73	5.59	1.02495	0.000624202	0.0451402	XP_033346837.1	zinc finger SWIM domain-containing protein 8 [Bombus vosnesenskii]	GO:0008270	zinc ion binding	K25207	ZSWIM8	http://www.genome.jp/dbget-bin/www_bget?ko:K25207	-	-	KOG3615	Uncharacterized conserved protein	sp|Q9VWN9|ZSWM8_DROME	Zinc finger SWIM domain-containing protein 8 homolog OS=Drosophila melanogaster OX=7227 GN=CG34401 PE=2 SV=2
NC_037646.1.1326.6	92.47	104.04	51.99	67.06	50.9	32.03	27.05	8.4	17.85	10.81	24.78	11.88	-1.88804	1.3546e-06	0.000221874	XP_396217.2	MFS-type transporter SLC18B1 [Apis mellifera]	GO:0022857;GO:0016021	transmembrane transporter activity;integral component of membrane	-	-	-	-	-	KOG3764	Vesicular amine transporter	sp|Q6NT16|S18B1_HUMAN	MFS-type transporter SLC18B1 OS=Homo sapiens OX=9606 GN=SLC18B1 PE=1 SV=1
NC_037638.1.3973.18	2.21	0	0	0	0	0	0	0	0	0	0	0	-21.9279	2.98045e-13	1.37355e-10	XP_003251782.2	SEC23-interacting protein isoform X1 [Apis mellifera]	GO:0046872	metal ion binding	-	-	-	-	-	KOG2308	Phosphatidic acid-preferring phospholipase A1, contains DDHD domain	sp|Q80Y98|DDHD2_MOUSE	Phospholipase DDHD2 OS=Mus musculus OX=10090 GN=Ddhd2 PE=1 SV=3
XM_006569618.3	6.14	5.32	6.55	5.91	7.94	9.32	1.41	4.27	3.45	4.23	2.21	3.22	-1.04589	0.00029291	0.0244224	XP_006569681.2	uncharacterized protein LOC552039, partial [Apis mellifera]	-	-	-	-	-	-	-	-	-	-	-
XM_623081.5	425.73	408.28	358.52	458.68	380.31	404.12	168.92	161.84	177.5	181.58	210.23	145.88	-1.12044	1.80415e-20	6.77479e-17	XP_623084.1	aldehyde dehydrogenase, mitochondrial [Apis mellifera]	GO:0016620	oxidoreductase activity, acting on the aldehyde or oxo group of donors, NAD or NADP as acceptor	K00128	ALDH	http://www.genome.jp/dbget-bin/www_bget?ko:K00128	Arginine and proline metabolism;Histidine metabolism;Lysine degradation;Tryptophan metabolism;Valine, leucine and isoleucine degradation;Ascorbate and aldarate metabolism;Glycolysis / Gluconeogenesis;Pyruvate metabolism;Fatty acid degradation;Glycerolipid metabolism;Pantothenate and CoA biosynthesis;beta-Alanine metabolism;Insect hormone biosynthesis	ko00330,ko00340,ko00310,ko00380,ko00280,ko00053,ko00010,ko00620,ko00071,ko00561,ko00770,ko00410,ko00981	-	-	sp|P20000|ALDH2_BOVIN	Aldehyde dehydrogenase, mitochondrial OS=Bos taurus OX=9913 GN=ALDH2 PE=1 SV=2
XM_006572034.3	5.95	4.3	7.47	5.51	9.08	7.32	1.73	1.62	2.58	3.65	2.07	2.97	-1.34126	2.48497e-07	4.47745e-05	XP_006572097.2	farnesyl pyrophosphate synthase [Apis mellifera]	-	-	K00787	FDPS	http://www.genome.jp/dbget-bin/www_bget?ko:K00787	Terpenoid backbone biosynthesis	ko00900	KOG0711	Polyprenyl synthetase	sp|P08836|FPPS_CHICK	Farnesyl pyrophosphate synthase OS=Gallus gallus OX=9031 GN=FDPS PE=1 SV=2
NC_037638.1.2418.3	2.98	0.87	2.82	2.32	3.75	1.82	0.95	0.73	0.12	0.1	0.32	0.56	-2.32842	2.7513e-05	0.00335679	XP_026301002.1	nose resistant to fluoxetine protein 6 [Apis mellifera]	-	-	-	-	-	-	-	-	-	sp|Q09225|NRF6_CAEEL	Nose resistant to fluoxetine protein 6 OS=Caenorhabditis elegans OX=6239 GN=nrf-6 PE=1 SV=3
XM_026441697.1	0.76	1.08	0.71	0.39	1.36	1.4	1.93	2.27	2.15	1.57	1.57	2.68	1.18318	0.000120316	0.0116621	XP_026297482.1	uncharacterized protein LOC107964702 [Apis mellifera]	GO:0016874	ligase activity	K14209	SLC36A,PAT	http://www.genome.jp/dbget-bin/www_bget?ko:K14209	Protein digestion and absorption	ko04974	-	-	sp|D6REC4|CFA99_HUMAN	Cilia- and flagella-associated protein 99 OS=Homo sapiens OX=9606 GN=CFAP99 PE=3 SV=1
XM_026445110.1	1.03	0.44	2.54	2.23	1.66	1.53	3.69	4.82	4.06	2.6	5.57	5.41	1.60273	1.87312e-05	0.00239184	XP_026300895.1	vesicle-associated membrane protein 2 isoform X1 [Apis mellifera]	GO:0016192;GO:0016021	vesicle-mediated transport;integral component of membrane	K13504	VAMP2	http://www.genome.jp/dbget-bin/www_bget?ko:K13504	SNARE interactions in vesicular transport;Salivary secretion;Insulin secretion;Vasopressin-regulated water reabsorption;Synaptic vesicle cycle	ko04130,ko04970,ko04911,ko04962,ko04721	KOG0860	Synaptobrevin/VAMP-like protein	sp|P63044|VAMP2_MOUSE	Vesicle-associated membrane protein 2 OS=Mus musculus OX=10090 GN=Vamp2 PE=1 SV=2
NC_037644.1.805.15	0	0	0	0	0	0	0	0	0	20.8	0	0	21.5639	7.05849e-13	2.48493e-10	XP_029055536.1	tyrosine-protein phosphatase non-receptor type 61F-like [Osmia bicornis bicornis]	GO:0004725;GO:0005783;GO:0016021	protein tyrosine phosphatase activity;endoplasmic reticulum;integral component of membrane	K05696	PTPN1,PTP1B	http://www.genome.jp/dbget-bin/www_bget?ko:K05696	Adherens junction;Insulin signaling pathway	ko04520,ko04910	-	-	sp|P35821|PTN1_MOUSE	Tyrosine-protein phosphatase non-receptor type 1 OS=Mus musculus OX=10090 GN=Ptpn1 PE=1 SV=2
XM_026441674.1	1.92	3.07	1.88	1.54	2.66	1.77	6.71	7.81	4.6	5.19	5.54	6.05	1.57351	7.85735e-14	5.13962e-11	XP_026297458.1	uncharacterized protein LOC724518 isoform X1 [Apis mellifera]	GO:0003779;GO:0030036;GO:0005737;GO:0005856	actin binding;actin cytoskeleton organization;cytoplasm;cytoskeleton	K24144	NHS	http://www.genome.jp/dbget-bin/www_bget?ko:K24144	-	-	-	-	-	-
XM_006563936.2	0	0	0	0	0	0	14.77	9.37	10.44	10.29	10.99	12.28	10.7357	1.30039e-36	2.19741e-32	XP_006563999.1	putative phospholipase B-like lamina ancestor isoform X2 [Apis mellifera]	GO:0004620;GO:0016042;GO:0016021	phospholipase activity;lipid catabolic process;integral component of membrane	-	-	-	-	-	KOG3774	Uncharacterized conserved protein Lama	sp|Q9VRK8|PLBL_DROME	Putative phospholipase B-like lamina ancestor OS=Drosophila melanogaster OX=7227 GN=lama PE=2 SV=3
XM_006557523.3	0.51	0.32	1.16	0.7	0.57	0.57	1.36	1.84	1.23	0.99	0.79	1.32	1.07311	0.000497681	0.037488	PBC29045.1	Tyrosine-protein kinase CSK [Apis cerana cerana]	GO:0005524;GO:0004715;GO:0004714	ATP binding;non-membrane spanning protein tyrosine kinase activity;transmembrane receptor protein tyrosine kinase activity	K05728	CSK	http://www.genome.jp/dbget-bin/www_bget?ko:K05728	-	-	-	-	sp|P41239|CSK_CHICK	Tyrosine-protein kinase CSK OS=Gallus gallus OX=9031 GN=CSK PE=2 SV=1
NC_037649.1.1413.1	0	0.23	0	0	0	0	0.48	1.5	0.58	2.95	1.32	0.64	5.0638	7.88867e-06	0.00110778	XP_016770895.1	isocitrate dehydrogenase [NAD] subunit gamma, mitochondrial [Apis mellifera]	GO:0004449;GO:0006099;GO:0005739	isocitrate dehydrogenase (NAD+) activity;tricarboxylic acid cycle;mitochondrion	K00030	IDH3	http://www.genome.jp/dbget-bin/www_bget?ko:K00030	Citrate cycle (TCA cycle)	ko00020	KOG0784	Isocitrate dehydrogenase, gamma subunit	sp|P41564|IDH3G_MACFA	Isocitrate dehydrogenase [NAD] subunit gamma, mitochondrial (Fragment) OS=Macaca fascicularis OX=9541 GN=IDH3G PE=2 SV=1
NC_037648.1.2214.41	0.58	0	0.77	2.24	4.45	1.58	0	0	0	0	0	0	-8.27684	2.42797e-07	4.38801e-05	XP_016907187.1	alpha-actinin, sarcomeric isoform X1 [Apis cerana]	GO:0003779;GO:0005509	actin binding;calcium ion binding	K05699	ACTN1_4	http://www.genome.jp/dbget-bin/www_bget?ko:K05699	Regulation of actin cytoskeleton;Adherens junction;Focal adhesion;Tight junction;Leukocyte transendothelial migration	ko04810,ko04520,ko04510,ko04530,ko04670	-	-	sp|P18091|ACTN_DROME	Alpha-actinin, sarcomeric OS=Drosophila melanogaster OX=7227 GN=Actn PE=1 SV=2
NC_037642.1.659.14	0	0	2.52	0	0	0	0	0	0	0	0	0	-21.7522	4.61685e-13	1.87989e-10	XP_026296377.1	metastasis-associated protein MTA3 isoform X2 [Apis mellifera]	GO:0003682;GO:0043565;GO:0008270;GO:0006355;GO:0005634	chromatin binding;sequence-specific DNA binding;zinc ion binding;regulation of transcription, DNA-templated;nucleus	K11660	MTA	http://www.genome.jp/dbget-bin/www_bget?ko:K11660	-	-	-	-	sp|Q8K4B0|MTA1_MOUSE	Metastasis-associated protein MTA1 OS=Mus musculus OX=10090 GN=Mta1 PE=1 SV=1
NC_037642.1.436.7	7.89	10	7.05	7.07	7.23	9.93	17.93	19.95	17.37	14.61	17.89	17.22	1.18369	1.52653e-15	2.21103e-12	XP_006562163.1	acidic mammalian chitinase isoform X1 [Apis mellifera]	GO:0008061;GO:0004553;GO:0005975;GO:0005576	chitin binding;hydrolase activity, hydrolyzing O-glycosyl compounds;carbohydrate metabolic process;extracellular region	K01183	E3.2.1.14	http://www.genome.jp/dbget-bin/www_bget?ko:K01183	Amino sugar and nucleotide sugar metabolism	ko00520	-	-	sp|Q95M17|CHIA_BOVIN	Acidic mammalian chitinase OS=Bos taurus OX=9913 GN=CHIA PE=1 SV=1
XM_625207.5	48.87	67.25	43.9	63.78	46.07	47.68	118.53	104.47	145	133.64	140.3	124.64	1.36615	1.35775e-16	2.64729e-13	XP_625210.1	glycine N-methyltransferase [Apis mellifera]	GO:0017174;GO:0032259	glycine N-methyltransferase activity;methylation	K00552	GNMT	http://www.genome.jp/dbget-bin/www_bget?ko:K00552	Glycine, serine and threonine metabolism	ko00260	-	-	sp|P13255|GNMT_RAT	Glycine N-methyltransferase OS=Rattus norvegicus OX=10116 GN=Gnmt PE=1 SV=2
XR_001704965.2	0	0	0	0	0	0	1.12	0	0	0	1.68	0	21.8936	3.19257e-13	1.44504e-10	PBC32643.1	hypothetical protein APICC_09795 [Apis cerana cerana]	GO:0016021	integral component of membrane	-	-	-	-	-	-	-	-	-
XM_016911668.2	0	0	0	0	0	3.8	0	0	0	0	0	0	-22.6952	4.24202e-14	3.18585e-11	XP_006567260.1	protein artichoke isoform X3 [Apis mellifera]	-	-	-	-	-	-	-	-	-	sp|P12024|CHAO_DROME	Chaoptin OS=Drosophila melanogaster OX=7227 GN=chp PE=1 SV=2
NC_037652.1.1278.3	1.51	0.5	3.22	1.34	2.02	3.18	0.28	0.76	0.31	0.75	0.4	0.21	-2.0617	8.152e-05	0.00839955	XP_003250284.1	zinc finger protein 271 [Apis mellifera]	GO:0008270;GO:0005634	zinc ion binding;nucleus	K09228	KRAB	http://www.genome.jp/dbget-bin/www_bget?ko:K09228	-	-	-	-	-	-
NC_037648.1.1168.9	8.27	0	0	0.61	0	0	0	0	0	0	0	0	-22.4503	7.95141e-14	5.15042e-11	XP_006570473.1	casein kinase II subunit alpha isoform X1 [Apis mellifera]	GO:0005524;GO:0004674	ATP binding;protein serine/threonine kinase activity	K03097	CSNK2A	http://www.genome.jp/dbget-bin/www_bget?ko:K03097	Adherens junction;Mitophagy - animal;NF-kappa B signaling pathway;Wnt signaling pathway;Ribosome biogenesis in eukaryotes	ko04520,ko04137,ko04064,ko04310,ko03008	KOG0668	Casein kinase II, alpha subunit	sp|O76484|CSK2A_SPOFR	Casein kinase II subunit alpha OS=Spodoptera frugiperda OX=7108 PE=2 SV=1
NC_037642.1.1418.10	6.04	2.34	2.95	4.76	7.94	5.67	22.66	23.36	15.55	26.1	17.45	31.57	2.30283	4.1101e-14	3.13319e-11	XP_026296746.1	uncharacterized protein LOC725732 isoform X13 [Apis mellifera]	-	-	-	-	-	-	-	-	-	-	-
NC_037645.1.1524.12	0	0	0	0	0	0	0	0	0	7.54	0	0	21.5826	6.895e-13	2.45288e-10	XP_392857.2	lysosomal aspartic protease [Apis mellifera]	GO:0004190	aspartic-type endopeptidase activity	K01379	CTSD	http://www.genome.jp/dbget-bin/www_bget?ko:K01379	Apoptosis;Autophagy - animal;Lysosome;Sphingolipid signaling pathway;Estrogen signaling pathway	ko04210,ko04140,ko04142,ko04071,ko04915	KOG1339	Aspartyl protease	sp|Q03168|ASPP_AEDAE	Lysosomal aspartic protease OS=Aedes aegypti OX=7159 GN=AAEL006169 PE=1 SV=2
NC_037640.1.1767.46	0.3	0.17	0.35	0.42	0.29	0.28	0	0	0	0	0	0.14	-3.45811	9.03597e-05	0.00918895	XP_396540.4	protein spinster isoform X1 [Apis mellifera]	GO:0022857;GO:0016021	transmembrane transporter activity;integral component of membrane	K23677	SPNS	http://www.genome.jp/dbget-bin/www_bget?ko:K23677	-	-	-	-	sp|Q9GQQ0|SPIN_DROME	Protein spinster OS=Drosophila melanogaster OX=7227 GN=spin PE=1 SV=1
NC_037645.1.513.2	0	0	0.06	0	0	0	0.58	0	0.46	0.62	0.33	0.53	5.00261	2.51557e-05	0.00311415	XP_029051199.1	mitogen-activated protein kinase p38b-like isoform X2 [Osmia bicornis bicornis]	GO:0005524;GO:0004707;GO:0106310;GO:0106311	ATP binding;MAP kinase activity;protein serine kinase activity;protein serine/threonine kinase activity	K04441	P38	http://www.genome.jp/dbget-bin/www_bget?ko:K04441	Cellular senescence;Oocyte meiosis;Signaling pathways regulating pluripotency of stem cells;FoxO signaling pathway;MAPK signaling pathway;MAPK signaling pathway - fly;Rap1 signaling pathway;Sphingolipid signaling pathway;TNF signaling pathway;VEGF signaling pathway;Longevity regulating pathway - worm;Adrenergic signaling in cardiomyocytes;Axon regeneration;Osteoclast differentiation;GnRH signalin…	ko04218,ko04114,ko04550,ko04068,ko04010,ko04013,ko04015,ko04071,ko04668,ko04370,ko04212,ko04261,ko04361,ko04380,ko04912,ko04935,ko04914,ko04917,ko04926,ko04714,ko04625,ko04664,ko04657,ko04670,ko04621,ko04613,ko04611,ko04622,ko04660,ko04658,ko04659,ko04624,ko04620,ko04728,ko04722,ko04723,ko04750	-	-	sp|O61443|MK38B_DROME	Mitogen-activated protein kinase p38b OS=Drosophila melanogaster OX=7227 GN=p38b PE=1 SV=1
NC_037645.1.504.3	0	0.87	0.54	0	0.66	0.72	1.5	1.08	2.27	1.09	2.04	1.82	2.01979	0.000467576	0.0355105	XP_028520024.1	uncharacterized protein CG13380 [Apis cerana]	-	-	-	-	-	-	-	-	-	sp|Q9VVR0|Y3380_DROME	Uncharacterized protein CG13380 OS=Drosophila melanogaster OX=7227 GN=CG13380 PE=1 SV=2
XM_006561044.3	0.55	0.75	0.43	0.55	0.11	0.34	2.35	1.01	1.03	0.87	0.76	1.31	1.55975	0.000536627	0.0397716	XP_006561107.1	proline-rich protein 4-like [Apis mellifera]	-	-	-	-	-	-	-	-	-	-	-
NC_037638.1.2971.14	0	14.65	0	0	0	0	0	0	0	0	0	0	-22.9464	2.21139e-14	2.0168e-11	XP_016770942.2	basigin [Apis mellifera]	GO:0007411;GO:0007155;GO:0016021;GO:0005886	axon guidance;cell adhesion;integral component of membrane;plasma membrane	K22653	NPTN	http://www.genome.jp/dbget-bin/www_bget?ko:K22653	-	-	-	-	sp|P35613|BASI_HUMAN	Basigin OS=Homo sapiens OX=9606 GN=BSG PE=1 SV=2
XM_394182.7	6.2	4.32	4.07	3.7	5.58	4.97	1.54	0.66	1.56	1.26	2.96	2.45	-1.3768	2.77617e-05	0.00338306	XP_394182.4	synaptic vesicle glycoprotein 2C isoform X2 [Apis mellifera]	-	-	-	-	-	-	-	-	-	sp|Q496J9|SV2C_HUMAN	Synaptic vesicle glycoprotein 2C OS=Homo sapiens OX=9606 GN=SV2C PE=1 SV=1
NC_037651.1.373.5	0	0	0	0	0	0	3.34	0	17.73	35.25	0	1.33	9.76552	4.83961e-05	0.00542187	XP_392818.2	adenylosuccinate synthetase [Apis mellifera]	GO:0004019;GO:0005525;GO:0000287;GO:0044208;GO:0005737	adenylosuccinate synthase activity;GTP binding;magnesium ion binding;'de novo' AMP biosynthetic process;cytoplasm	K01939	purA,ADSS	http://www.genome.jp/dbget-bin/www_bget?ko:K01939	Alanine, aspartate and glutamate metabolism;Purine metabolism	ko00250,ko00230	KOG1355	Adenylosuccinate synthase	sp|Q17G75|PURA_AEDAE	Adenylosuccinate synthetase OS=Aedes aegypti OX=7159 GN=AAEL003161 PE=3 SV=1
NC_037638.1.3945.2	0	0.24	0	0	0	0.1	0.78	0.39	0.51	0.4	0.47	0.72	3.28827	0.000183737	0.0166774	XP_006571736.2	uncharacterized protein LOC100578606 isoform X2 [Apis mellifera]	-	-	-	-	-	-	-	-	-	-	-
NC_037644.1.1088.5	0.82	1.03	0.74	1.75	0.96	2.01	0	0.37	0.11	0	0.15	0	-3.6116	1.13919e-06	0.000189656	XP_012344198.2	gamma-aminobutyric acid type B receptor subunit 2 [Apis florea]	GO:0004965;GO:0016021;GO:0005886	G protein-coupled GABA receptor activity;integral component of membrane;plasma membrane	K04615	GABBR	http://www.genome.jp/dbget-bin/www_bget?ko:K04615	cAMP signaling pathway;Neuroactive ligand-receptor interaction;Estrogen signaling pathway;GnRH secretion;GABAergic synapse;Taste transduction	ko04024,ko04080,ko04915,ko04929,ko04727,ko04742	-	-	sp|Q80T41|GABR2_MOUSE	Gamma-aminobutyric acid type B receptor subunit 2 OS=Mus musculus OX=10090 GN=Gabbr2 PE=1 SV=2
NC_037646.1.1052.5	1.49	1.01	3.04	2.29	1.24	1.78	3.69	4.74	3.4	15.85	2.71	6.7	1.90908	0.000186803	0.0168501	KOC63754.1	putative V-type proton ATPase 116 kDa subunit a [Habropoda laboriosa]	GO:0015078;GO:0016021;GO:0033179	proton transmembrane transporter activity;integral component of membrane;proton-transporting V-type ATPase, V0 domain	K02154	ATPeV0A,ATP6N	http://www.genome.jp/dbget-bin/www_bget?ko:K02154	Lysosome;Phagosome;Oxidative phosphorylation;Collecting duct acid secretion;Synaptic vesicle cycle	ko04142,ko04145,ko00190,ko04966,ko04721	KOG2189	Vacuolar H+-ATPase V0 sector, subunit a	sp|P30628|VPP1_CAEEL	Probable V-type proton ATPase 116 kDa subunit a OS=Caenorhabditis elegans OX=6239 GN=unc-32 PE=2 SV=3
XM_026441737.1	2.28	4.04	1.83	3.01	2.45	3.22	8.77	8.99	6.54	9.23	6.12	9.87	1.64607	2.41435e-13	1.17686e-10	XP_026297522.1	proton-coupled amino acid transporter-like protein CG1139 isoform X3 [Apis mellifera]	-	-	K14209	SLC36A,PAT	http://www.genome.jp/dbget-bin/www_bget?ko:K14209	Protein digestion and absorption	ko04974	-	-	sp|Q9W056|C1139_DROME	Proton-coupled amino acid transporter-like protein CG1139 OS=Drosophila melanogaster OX=7227 GN=CG1139 PE=2 SV=1
NC_037638.1.3462.2	0.58	0.48	0.43	0.57	0.75	0.33	0.13	0.28	0.07	0.16	0.2	0.21	-1.53697	3.96867e-05	0.00458809	XP_016772632.1	uncharacterized protein LOC551280 isoform X2 [Apis mellifera]	GO:0016021	integral component of membrane	-	-	-	-	-	-	-	-	-
NC_037640.1.681.27	0	4.5	0	0	0	0	0	0	0	0	0	0	-22.4491	7.97546e-14	5.15042e-11	KAF3423803.1	hypothetical protein E2986_06753 [Frieseomelitta varia]	-	-	K14443	TOB	http://www.genome.jp/dbget-bin/www_bget?ko:K14443	RNA degradation	ko03018	-	-	sp|Q61471|TOB1_MOUSE	Protein Tob1 OS=Mus musculus OX=10090 GN=Tob1 PE=1 SV=2
NC_037638.1.129.56	0	0	0	0	0	0	0	0	1.31	3.82	0	0	21.631	6.11873e-13	2.32347e-10	XP_393342.3	transcription factor SPT20 homolog [Apis mellifera]	GO:0016021	integral component of membrane	-	-	-	-	-	-	-	-	-
XM_016912973.2	24	20.45	26.61	25.72	18.04	14.13	11.69	4.81	12.49	7.83	9.44	11.41	-1.05881	3.57637e-05	0.00420994	XP_016768462.1	uncharacterized protein LOC726210 isoform X1 [Apis mellifera]	GO:0004553;GO:0005975;GO:0016021	hydrolase activity, hydrolyzing O-glycosyl compounds;carbohydrate metabolic process;integral component of membrane	K24727	MYORG	http://www.genome.jp/dbget-bin/www_bget?ko:K24727	-	-	-	-	sp|Q6NSJ0|MYORG_HUMAN	Myogenesis-regulating glycosidase OS=Homo sapiens OX=9606 GN=MYORG PE=1 SV=2
NC_037650.1.967.62	0	0	0	0	0	0	0	0	0	3.72	0	0	21.4949	8.55192e-13	2.82431e-10	XP_006559380.1	tetratricopeptide repeat protein 14 homolog isoform X5 [Apis mellifera]	-	-	-	-	-	-	-	-	-	sp|Q9VGU5|TTC14_DROME	Tetratricopeptide repeat protein 14 homolog OS=Drosophila melanogaster OX=7227 GN=CG6621 PE=1 SV=2
NC_037650.1.757.3	0.64	0.17	0.66	0.32	0.93	0.73	0.14	0.24	0.05	0	0.2	0.16	-2.10802	0.000484573	0.0366915	XP_026300396.1	farnesyl pyrophosphate synthase [Apis mellifera]	-	-	K00787	FDPS	http://www.genome.jp/dbget-bin/www_bget?ko:K00787	Terpenoid backbone biosynthesis	ko00900	KOG0711	Polyprenyl synthetase	sp|P08836|FPPS_CHICK	Farnesyl pyrophosphate synthase OS=Gallus gallus OX=9031 GN=FDPS PE=1 SV=2
XM_026438895.1	0	0	0	0	0	0	0.29	0.13	0	0	0	0	21.6105	6.43359e-13	2.36337e-10	XP_026294679.1	twitchin isoform X38 [Apis mellifera]	-	-	-	-	-	-	-	KOG0613	Projectin/twitchin and related proteins	sp|Q23551|UNC22_CAEEL	Twitchin OS=Caenorhabditis elegans OX=6239 GN=unc-22 PE=1 SV=3
NC_037652.1.219.1	3.86	3.22	6.89	3.28	3.74	4.09	1.29	0.97	1.25	0.68	0.53	0.74	-2.11655	6.93002e-10	1.57186e-07	XP_031773788.1	sodium-coupled neutral amino acid transporter 9 homolog isoform X3 [Apis florea]	-	-	K14995	SLC38A9	http://www.genome.jp/dbget-bin/www_bget?ko:K14995	mTOR signaling pathway	ko04150	-	-	sp|Q6DFK0|S38A9_XENLA	Sodium-coupled neutral amino acid transporter 9 OS=Xenopus laevis OX=8355 GN=slc38a9 PE=2 SV=1
NC_037641.1.88.20	0	0	0	0	0	0	3.43	0	1.9	0.45	39.74	0	9.1928	0.0002291	0.0199382	XP_006571892.1	acyl-CoA Delta(11) desaturase [Apis mellifera]	GO:0004768;GO:0006636;GO:0016021	stearoyl-CoA 9-desaturase activity;unsaturated fatty acid biosynthetic process;integral component of membrane	K00507	SCD,desC	http://www.genome.jp/dbget-bin/www_bget?ko:K00507	AMPK signaling pathway;Biosynthesis of unsaturated fatty acids;Longevity regulating pathway - worm;PPAR signaling pathway	ko04152,ko01040,ko04212,ko03320	-	-	sp|Q9BH41|FAD9_ACHDO	Acyl-CoA Delta-9 desaturase OS=Acheta domesticus OX=6997 PE=1 SV=1
NC_037638.1.2244.1	0.81	1.52	0.65	0.4	0.71	0.42	0.27	0.25	0.33	0.19	0.15	0.28	-1.52817	0.00033327	0.0271083	-	-	-	-	-	-	-	-	-	-	-	-	-
NC_037642.1.2096.18	0	0	0	0	0	0	0.3	0.29	0.14	0.54	0	0.41	6.546	2.80142e-06	0.000432973	-	-	-	-	-	-	-	-	-	-	-	-	-
NC_037652.1.165.7	0.92	0	0.75	0.46	0.17	0.52	0	0	0	0	0	0	-5.51907	8.97216e-05	0.00914241	XP_026301103.1	fibroblast growth factor receptor homolog 1 isoform X2 [Apis mellifera]	GO:0005524;GO:0005007;GO:0008284;GO:0016021	ATP binding;fibroblast growth factor-activated receptor activity;positive regulation of cell population proliferation;integral component of membrane	K05093	FGFR2,CD332	http://www.genome.jp/dbget-bin/www_bget?ko:K05093	Regulation of actin cytoskeleton;Signaling pathways regulating pluripotency of stem cells;Endocytosis;Calcium signaling pathway;MAPK signaling pathway;PI3K-Akt signaling pathway;Rap1 signaling pathway;Ras signaling pathway	ko04810,ko04550,ko04144,ko04020,ko04010,ko04151,ko04015,ko04014	-	-	sp|Q07407|FGFR1_DROME	Fibroblast growth factor receptor homolog 1 OS=Drosophila melanogaster OX=7227 GN=htl PE=1 SV=3
NC_037648.1.1618.27	0	0	0	0	0	0	0	0	0	8.14	0	2.8	23.2233	1.06504e-14	1.12482e-11	KAF3420518.1	hypothetical protein E2986_09275 [Frieseomelitta varia]	GO:0004843;GO:0016579;GO:0006511;GO:0003755	thiol-dependent deubiquitinase;protein deubiquitination;ubiquitin-dependent protein catabolic process;peptidyl-prolyl cis-trans isomerase activity	K11838	USP7,UBP15	http://www.genome.jp/dbget-bin/www_bget?ko:K11838	FoxO signaling pathway	ko04068	KOG1863	Ubiquitin carboxyl-terminal hydrolase	sp|Q6U7I1|UBP7_CHICK	Ubiquitin carboxyl-terminal hydrolase 7 OS=Gallus gallus OX=9031 GN=USP7 PE=2 SV=1
NC_037646.1.1211.1	0.36	0.2	0.4	0.12	0.24	0.5	0	0	0	0	0	0	-3.94898	0.000384337	0.0304431	-	-	-	-	-	-	-	-	-	-	-	-	-
XM_026444401.1	0.94	2.07	1.09	1.28	1.08	2.62	2.17	2.9	3.75	5.59	3.78	3.96	1.37599	8.66454e-05	0.00886458	XP_026300186.1	fatty-acid amide hydrolase 2-B [Apis mellifera]	GO:0016787;GO:0005739;GO:0016021	hydrolase activity;mitochondrion;integral component of membrane	K19176	FAAH2	http://www.genome.jp/dbget-bin/www_bget?ko:K19176	-	-	-	-	sp|Q05AM4|FAH2B_DANRE	Fatty-acid amide hydrolase 2-B OS=Danio rerio OX=7955 GN=faah2b PE=2 SV=1
NC_037644.1.910.8	0.52	0.56	0.28	0.13	0.72	0.83	0.97	1.07	1.38	1.59	1.13	1.15	1.3856	0.000260975	0.0220498	XP_623654.3	NAD-dependent protein deacylase Sirt4 [Apis mellifera]	GO:0070403;GO:0016740	NAD+ binding;transferase activity	K11414	SIRT4,SIR2L4	http://www.genome.jp/dbget-bin/www_bget?ko:K11414	Nicotinate and nicotinamide metabolism	ko00760	KOG2683	Sirtuin 4 and related class II sirtuins (SIR2 family)	sp|Q8IRR5|SIR4_DROME	NAD-dependent protein deacylase Sirt4 OS=Drosophila melanogaster OX=7227 GN=Sirt4 PE=2 SV=2
XR_408346.3	0.5	2.02	0	1.12	1.12	0.21	1.63	4.02	6.08	2.55	10.98	5.58	2.74306	0.000689905	0.0486865	XP_006559448.1	uncharacterized protein LOC551991 isoform X1 [Apis mellifera]	GO:0016021	integral component of membrane	-	-	-	-	-	-	-	-	-
XM_026446160.1	0	0	5.56	0	4.59	0	0	0.01	0	0	0	0	-23.8695	1.91915e-15	2.67596e-12	XP_006571779.1	segmentation protein cap&apos;n&apos;collar isoform X2 [Apis mellifera]	-	-	K09041	NFE2N,CNC	http://www.genome.jp/dbget-bin/www_bget?ko:K09041	-	-	-	-	sp|P20482|CNC_DROME	Segmentation protein cap&apos;n&apos;collar OS=Drosophila melanogaster OX=7227 GN=cnc PE=2 SV=3
NC_037650.1.948.8	1.39	1.91	3.63	2.48	4.76	2.02	0.68	1.22	0.44	0.32	0	0.6	-2.27348	7.73237e-05	0.00800786	XP_393900.2	isochorismatase domain-containing protein 2 [Apis mellifera]	GO:0004170;GO:0000287;GO:0006226;GO:0046081	dUTP diphosphatase activity;magnesium ion binding;dUMP biosynthetic process;dUTP catabolic process	K01520	dut,DUT	http://www.genome.jp/dbget-bin/www_bget?ko:K01520	Pyrimidine metabolism;Drug metabolism - other enzymes	ko00240,ko00983	KOG3370	dUTPase	sp|P70583|DUT_RAT	Deoxyuridine 5&apos;-triphosphate nucleotidohydrolase OS=Rattus norvegicus OX=10116 GN=Dut PE=2 SV=3
NC_037650.1.729.32	12.32	6.28	11.56	12.16	11.65	9.61	4.4	2.68	3.69	3.14	4.03	2.03	-1.56322	3.24217e-11	7.80802e-09	XP_006568141.2	echinoderm microtubule-associated protein-like 2 isoform X4 [Apis mellifera]	-	-	K18595	EML1_2	http://www.genome.jp/dbget-bin/www_bget?ko:K18595	-	-	-	-	sp|Q7TNG5|EMAL2_MOUSE	Echinoderm microtubule-associated protein-like 2 OS=Mus musculus OX=10090 GN=Eml2 PE=1 SV=1
NC_037646.1.141.1	1.22	1.19	0.61	1.02	0.34	1.07	3.76	2.89	3.94	3.96	5.15	3.7	2.19298	6.32388e-14	4.3322e-11	-	-	-	-	-	-	-	-	-	-	-	-	-
NC_037639.1.1711.15	0.58	0.2	0.07	0.54	0.47	0.18	0	0	0	0.05	0.07	0.13	-3.12045	0.000496549	0.0374305	XP_016773546.1	high affinity cAMP-specific and IBMX-insensitive 3&apos;,5&apos;-cyclic phosphodiesterase 8 isoform X2 [Apis mellifera]	-	-	K18437	PDE8	http://www.genome.jp/dbget-bin/www_bget?ko:K18437	Purine metabolism;Cortisol synthesis and secretion	ko00230,ko04927	KOG1229	3'5'-cyclic nucleotide phosphodiesterases	sp|Q6NNF2|PDE8_DROME	High affinity cAMP-specific and IBMX-insensitive 3&apos;,5&apos;-cyclic phosphodiesterase 8 OS=Drosophila melanogaster OX=7227 GN=Pde8 PE=2 SV=1
XM_026442351.1	0	0	0	0	0	0	0	0	4.25	0	0	0	22.3536	1.0046e-13	6.06275e-11	XP_026298134.1	cytospin-A isoform X4 [Apis mellifera]	-	-	K23028	SPECC1	http://www.genome.jp/dbget-bin/www_bget?ko:K23028	-	-	KOG4678	FOG: Calponin homology domain	sp|Q2KN95|CYTSA_TETNG	Cytospin-A OS=Tetraodon nigroviridis OX=99883 GN=specc1l PE=2 SV=1
XM_394219.6	35.17	10.63	15.71	18.32	34.06	10.02	5.69	2.89	3.41	2.95	5.25	2.72	-2.31971	1.24228e-09	2.75004e-07	XP_394219.3	glucose dehydrogenase [FAD, quinone] [Apis mellifera]	GO:0050660;GO:0016614	flavin adenine dinucleotide binding;oxidoreductase activity, acting on CH-OH group of donors	-	-	-	-	-	-	-	sp|P18172|DHGL_DROPS	Glucose dehydrogenase [FAD, quinone] OS=Drosophila pseudoobscura pseudoobscura OX=46245 GN=Gld PE=3 SV=4
XM_006559303.3	20.98	19.44	29.11	17.26	32.35	29.23	7	14.35	10.48	7.91	8.65	13.01	-1.1831	6.75771e-07	0.00011554	XP_006559366.1	neuropeptide Y-like isoform X1 [Apis mellifera]	GO:0005179;GO:0007218;GO:0005576;GO:0016021	hormone activity;neuropeptide signaling pathway;extracellular region;integral component of membrane	-	-	-	-	-	-	-	sp|Q27441|NPY_APLCA	Pro-neuropeptide Y OS=Aplysia californica OX=6500 GN=NPY PE=1 SV=1
XR_003304819.1	0.36	0	0.35	0.31	0.1	0.42	0	0	0	0	0	0	-4.94496	0.000333136	0.0271083	-	-	-	-	-	-	-	-	-	-	-	-	-
NC_037647.1.292.10	0	0	0	0	0	0	1.34	0	2.77	0.93	0.84	1.39	5.89563	1.8244e-05	0.00233737	-	-	-	-	-	-	-	-	-	-	-	-	-
XM_006565416.3	3.8	4	3.47	3.53	2.45	2.72	10.51	7.13	12.2	9.42	6.61	14.34	1.68989	5.10309e-13	2.02899e-10	XP_006565479.1	neurotrimin isoform X2 [Apis mellifera]	GO:0016021	integral component of membrane	K06774	HNT	http://www.genome.jp/dbget-bin/www_bget?ko:K06774	-	-	-	-	sp|G5ED00|ZIG8_CAEEL	Zwei Ig domain protein zig-8 OS=Caenorhabditis elegans OX=6239 GN=zig-8 PE=1 SV=1
NC_037638.1.3309.7	0	0	0	0	0	0	0	0	0	35.83	0	0	23.8664	1.92671e-15	2.67596e-12	XP_026301997.1	delta-1-pyrroline-5-carboxylate synthase isoform X2 [Apis mellifera]	GO:0005524;GO:0004349;GO:0004350;GO:0055129;GO:0005739	ATP binding;glutamate 5-kinase activity;glutamate-5-semialdehyde dehydrogenase activity;L-proline biosynthetic process;mitochondrion	K12657	ALDH18A1,P5CS	http://www.genome.jp/dbget-bin/www_bget?ko:K12657	Arginine and proline metabolism	ko00330	-	-	sp|Q9Z110|P5CS_MOUSE	Delta-1-pyrroline-5-carboxylate synthase OS=Mus musculus OX=10090 GN=Aldh18a1 PE=1 SV=2
XM_006565734.3	0	0	0	0	0	0	0.58	0	0	0.81	0.31	0.63	6.89076	0.000558945	0.0412447	XP_006565797.1	TATA element modulatory factor isoform X3 [Apis mellifera]	GO:0005794	Golgi apparatus	K20286	TMF1	http://www.genome.jp/dbget-bin/www_bget?ko:K20286	-	-	KOG4673	Transcription factor TMF, TATA element modulatory factor	sp|B9EKI3|TMF1_MOUSE	TATA element modulatory factor OS=Mus musculus OX=10090 GN=Tmf1 PE=1 SV=2
XR_001703507.2	0.58	1.42	0.76	1.23	0.3	0.14	1.76	2.54	2.61	1.85	2.19	2.17	1.69479	0.000454102	0.034643	XP_026296995.1	myrosinase 1 [Apis mellifera]	GO:0004553;GO:0005975	hydrolase activity, hydrolyzing O-glycosyl compounds;carbohydrate metabolic process	-	-	-	-	-	-	-	sp|Q95X01|MYRO1_BREBR	Myrosinase 1 OS=Brevicoryne brassicae OX=69196 PE=1 SV=1
NC_037640.1.1613.4	0	1.38	3.31	0	0	0	0	0	0	0	0	0	-22.3518	1.02202e-13	6.13138e-11	XP_006563970.2	fatty-acid amide hydrolase 2-B [Apis mellifera]	GO:0016787;GO:0005739	hydrolase activity;mitochondrion	K19176	FAAH2	http://www.genome.jp/dbget-bin/www_bget?ko:K19176	-	-	KOG1212	Amidases	sp|Q6GMR7|FAAH2_HUMAN	Fatty-acid amide hydrolase 2 OS=Homo sapiens OX=9606 GN=FAAH2 PE=1 SV=1
NC_037642.1.1381.12	0.1	0.1	0.46	0	0.27	0.19	0	0	0	0	0	0	-5.24153	0.00024142	0.0207465	XP_016910110.1	monocarboxylate transporter 3 isoform X1 [Apis cerana]	GO:0022857;GO:0016021	transmembrane transporter activity;integral component of membrane	-	-	-	-	-	-	-	sp|Q6P2X9|MOT12_XENTR	Monocarboxylate transporter 12 OS=Xenopus tropicalis OX=8364 GN=slc16a12 PE=2 SV=1
NC_037647.1.1679.10	0	0	0	0	0	0	0	0	0	46.89	0	0	23.8276	2.1386e-15	2.93011e-12	XP_026298883.1	protein disulfide-isomerase [Apis mellifera]	GO:0003756;GO:0005788	protein disulfide isomerase activity;endoplasmic reticulum lumen	K09580	PDIA1,P4HB	http://www.genome.jp/dbget-bin/www_bget?ko:K09580	Protein processing in endoplasmic reticulum	ko04141	KOG0190	Protein disulfide isomerase (prolyl 4-hydroxylase beta subunit)	sp|P54399|PDI_DROME	Protein disulfide-isomerase OS=Drosophila melanogaster OX=7227 GN=Pdi PE=2 SV=1
NC_037641.1.1895.4	0.9	1.22	1.23	0.46	0.98	0.75	0.3	0.41	0.12	0.35	0.37	0.19	-1.69833	9.34654e-05	0.00948576	QBB01681.1	Ubiquitin-60S ribosomal protein L40, partial [Cotesia chilonis]	GO:0003735;GO:0006412;GO:0005737;GO:0005634;GO:0005840	structural constituent of ribosome;translation;cytoplasm;nucleus;ribosome	K02927	RP-L40e,RPL40,UBA52	http://www.genome.jp/dbget-bin/www_bget?ko:K02927	Mitophagy - animal;Ubiquitin mediated proteolysis;Ribosome	ko04137,ko04120,ko03010	KOG0003	Ubiquitin/60s ribosomal protein L40 fusion	sp|P18101|RL40_DROME	Ubiquitin-60S ribosomal protein L40 OS=Drosophila melanogaster OX=7227 GN=RpL40 PE=1 SV=2
NC_037644.1.1584.27	0	0	0	0	0	0	0	2.67	0	0	0	0.19	21.4308	1.00057e-12	3.18069e-10	XP_006568356.1	KAT8 regulatory NSL complex subunit 1 [Apis mellifera]	GO:0000123	histone acetyltransferase complex	K18400	KANSL1	http://www.genome.jp/dbget-bin/www_bget?ko:K18400	-	-	-	-	sp|Q80TG1|KANL1_MOUSE	KAT8 regulatory NSL complex subunit 1 OS=Mus musculus OX=10090 GN=Kansl1 PE=1 SV=1
NC_037642.1.978.12	0	0	0	0	0	0	4.81	0	14.97	0	0	0	21.8575	3.42519e-13	1.50335e-10	XP_026296529.1	angiotensin-converting enzyme isoform X1 [Apis mellifera]	GO:0004180;GO:0046872;GO:0008237;GO:0008241;GO:0016020	carboxypeptidase activity;metal ion binding;metallopeptidase activity;peptidyl-dipeptidase activity;membrane	K03018	RPC1,POLR3A	http://www.genome.jp/dbget-bin/www_bget?ko:K03018	RNA polymerase;Cytosolic DNA-sensing pathway	ko03020,ko04623	-	-	sp|Q10714|ACE_DROME	Angiotensin-converting enzyme OS=Drosophila melanogaster OX=7227 GN=Ance PE=1 SV=3
XM_006564880.3	0.04	0.18	0.04	0	0.27	0.07	0.35	0.85	0.31	0.68	0.65	0.29	2.67318	0.000141247	0.0132722	XP_006564943.1	NAD kinase isoform X4 [Apis mellifera]	GO:0003951;GO:0019674;GO:0006741	NAD+ kinase activity;NAD metabolic process;NADP biosynthetic process	K00858	ppnK,NADK	http://www.genome.jp/dbget-bin/www_bget?ko:K00858	Nicotinate and nicotinamide metabolism	ko00760	KOG2178	Predicted sugar kinase	sp|P58058|NADK_MOUSE	NAD kinase OS=Mus musculus OX=10090 GN=Nadk PE=1 SV=2
NC_037652.1.444.9	0	0	0	0	0	0	0	0	1.12	6.65	0	0	21.6125	6.40433e-13	2.36117e-10	XP_006563437.1	glycerol-3-phosphate acyltransferase 1, mitochondrial isoform X1 [Apis mellifera]	GO:0008374;GO:0044255	O-acyltransferase activity;cellular lipid metabolic process	K00629	GPAT1_2	http://www.genome.jp/dbget-bin/www_bget?ko:K00629	Glycerolipid metabolism;Glycerophospholipid metabolism	ko00561,ko00564	KOG3729	Mitochondrial glycerol-3-phosphate acyltransferase GPAT	sp|Q9HCL2|GPAT1_HUMAN	Glycerol-3-phosphate acyltransferase 1, mitochondrial OS=Homo sapiens OX=9606 GN=GPAM PE=1 SV=3
XM_016914887.2	0	0	0	0	0	0	0	0	1.76	0	4.04	0	21.8661	3.41791e-13	1.50335e-10	XP_016770374.1	DNA ligase 3 isoform X6 [Apis mellifera]	-	-	K10776	LIG3	http://www.genome.jp/dbget-bin/www_bget?ko:K10776	Base excision repair	ko03410	-	-	sp|P49916|DNLI3_HUMAN	DNA ligase 3 OS=Homo sapiens OX=9606 GN=LIG3 PE=1 SV=2
XM_026444948.1	4.82	4.7	4.39	3.73	2.55	3.14	17.74	21.1	32.83	36.7	36.91	37.06	3.07538	1.59752e-31	1.47245e-27	XP_026300733.1	esterase E4-like [Apis mellifera]	GO:0052689	carboxylic ester hydrolase activity	K01049	ACHE	http://www.genome.jp/dbget-bin/www_bget?ko:K01049	Glycerophospholipid metabolism;Cholinergic synapse	ko00564,ko04725	-	-	sp|D6WMZ8|ESTJ_TRICA	Juvenile hormone esterase OS=Tribolium castaneum OX=7070 GN=Tcjhe PE=1 SV=2
NC_037647.1.491.10	3.36	3.5	2.43	2.63	2.99	1.19	1.35	0.84	0.95	1.18	1.39	0.96	-1.18319	1.58544e-05	0.00207145	-	-	-	-	-	-	-	-	-	-	-	-	-
NC_037645.1.1197.3	0	0	11.96	0	0	0	0	0	0	0	0	0	-22.4173	8.64527e-14	5.44426e-11	XP_016921214.1	ATP-binding cassette sub-family F member 2 [Apis cerana]	GO:0005524;GO:0042626	ATP binding;ATPase-coupled transmembrane transporter activity	K06185	ABCF2	http://www.genome.jp/dbget-bin/www_bget?ko:K06185	-	-	KOG0927	Predicted transporter (ABC superfamily)	sp|Q9UG63|ABCF2_HUMAN	ATP-binding cassette sub-family F member 2 OS=Homo sapiens OX=9606 GN=ABCF2 PE=1 SV=2
NC_037650.1.222.6	0.84	1.73	1.07	2.86	0.74	0.19	0	0.23	0	0	0	0	-5.22675	5.57439e-06	0.000816729	XP_006617997.1	pyruvate dehydrogenase (acetyl-transferring) kinase, mitochondrial [Apis dorsata]	GO:0005524;GO:0004672;GO:0005759	ATP binding;protein kinase activity;mitochondrial matrix	K00898	PDK2_3_4	http://www.genome.jp/dbget-bin/www_bget?ko:K00898	-	-	-	-	sp|P91622|PDK_DROME	[Pyruvate dehydrogenase (acetyl-transferring)] kinase, mitochondrial OS=Drosophila melanogaster OX=7227 GN=Pdk PE=2 SV=2
NC_037650.1.967.37	5.72	5.24	0.05	0	0	0	0	0	0	0	0	0	-23.6296	3.65349e-15	4.74897e-12	KAF7418918.1	hypothetical protein [Vespula germanica]	-	-	-	-	-	-	-	-	-	sp|Q9VGU5|TTC14_DROME	Tetratricopeptide repeat protein 14 homolog OS=Drosophila melanogaster OX=7227 GN=CG6621 PE=1 SV=2
XR_001704627.2	1.51	2.33	1.24	1.53	2.34	1.5	0.53	0.26	0.64	0.47	1.21	0.88	-1.3193	0.000350358	0.028199	-	-	-	-	-	-	-	-	-	-	-	-	-
NC_037644.1.813.1	0.21	0.11	0.2	0.14	0.24	0.06	0.8	0.37	0.69	0.31	0.33	0.34	1.74268	2.60243e-05	0.00320213	XP_026297490.1	L-lactate dehydrogenase [Apis mellifera]	GO:0004459;GO:0005975;GO:0019752;GO:0005737	L-lactate dehydrogenase activity;carbohydrate metabolic process;carboxylic acid metabolic process;cytoplasm	K00016	LDH,ldh	http://www.genome.jp/dbget-bin/www_bget?ko:K00016	HIF-1 signaling pathway;Cysteine and methionine metabolism;Glycolysis / Gluconeogenesis;Propanoate metabolism;Pyruvate metabolism;Glucagon signaling pathway	ko04066,ko00270,ko00010,ko00640,ko00620,ko04922	-	-	sp|Q95028|LDH_DROME	L-lactate dehydrogenase OS=Drosophila melanogaster OX=7227 GN=Ldh PE=2 SV=1
NC_037650.1.1116.36	8.47	7.93	6.5	7.26	4.96	5.28	17.19	10.74	17.04	12.51	11.82	13.58	1.13632	5.50261e-09	1.15987e-06	XP_016771256.2	4-coumarate--CoA ligase 1 isoform X2 [Apis mellifera]	GO:0016874	ligase activity	K01904	4CL	http://www.genome.jp/dbget-bin/www_bget?ko:K01904	Ubiquinone and other terpenoid-quinone biosynthesis	ko00130	-	-	sp|Q54P79|4CL3_DICDI	Probable 4-coumarate--CoA ligase 3 OS=Dictyostelium discoideum OX=44689 GN=4cl3 PE=3 SV=2
NC_037642.1.659.2	0	0	0	0	0	0	0	0	0	11.51	0	0	22.0169	2.34425e-13	1.15378e-10	XP_028520826.1	metastasis-associated protein MTA3 [Apis cerana]	GO:0003682;GO:0043565;GO:0008270;GO:0006355;GO:0005634	chromatin binding;sequence-specific DNA binding;zinc ion binding;regulation of transcription, DNA-templated;nucleus	K11660	MTA	http://www.genome.jp/dbget-bin/www_bget?ko:K11660	-	-	-	-	sp|Q8K4B0|MTA1_MOUSE	Metastasis-associated protein MTA1 OS=Mus musculus OX=10090 GN=Mta1 PE=1 SV=1
NC_037652.1.150.2	0.24	0.57	0.3	0.66	0.55	0.91	0	0	0.23	0	0.05	0.09	-3.13174	5.91179e-05	0.00640368	XP_026301152.1	pickpocket protein 28 [Apis mellifera]	GO:0005272;GO:0016021	sodium channel activity;integral component of membrane	K03440	ASICN	http://www.genome.jp/dbget-bin/www_bget?ko:K03440	-	-	-	-	sp|Q86LG1|PPK28_DROME	Pickpocket protein 28 OS=Drosophila melanogaster OX=7227 GN=ppk28 PE=1 SV=2
XM_006570577.3	3.23	3.46	3.35	3.77	2.65	3.4	7.81	6.17	7.23	7.24	11.53	8.63	1.39027	2.18423e-15	2.95274e-12	XP_006570640.1	facilitated trehalose transporter Tret1 isoform X2 [Apis mellifera]	GO:0022857;GO:0008643;GO:0016021	transmembrane transporter activity;carbohydrate transport;integral component of membrane	K14258	TRET1	http://www.genome.jp/dbget-bin/www_bget?ko:K14258	-	-	-	-	sp|A9ZSY2|TRET1_APILI	Facilitated trehalose transporter Tret1 OS=Apis mellifera ligustica OX=7469 GN=Tret1 PE=1 SV=1
NC_037643.1.920.3	1.16	1.58	1.6	2.58	2.95	2.95	6.83	2.17	5.55	9.32	5.29	3.84	1.47946	0.000168473	0.0155026	XP_003251600.1	uncharacterized protein LOC100577168 [Apis mellifera]	-	-	-	-	-	-	-	-	-	-	-
NC_037639.1.1082.12	0	0	3.69	1.91	2.83	2.06	0	0	0	0	0	0	-7.39679	0.000341329	0.027597	XP_006558165.1	protein SET isoform X2 [Apis mellifera]	GO:0006334;GO:0005634	nucleosome assembly;nucleus	K11290	SET,TAF1,I2PP2A	http://www.genome.jp/dbget-bin/www_bget?ko:K11290	-	-	KOG1508	DNA replication factor/protein phosphatase inhibitor SET/SPR-2	sp|P53997|SET_DROME	Protein SET OS=Drosophila melanogaster OX=7227 GN=Set PE=1 SV=2
NC_037638.1.3576.1	25.82	29.07	27.29	29.34	33.03	31	82.12	130.88	112.49	107.74	77.24	165.96	2.03678	3.3854e-26	2.01905e-22	-	-	-	-	-	-	-	-	-	-	-	-	-
NC_037653.1.360.3	0.13	0.16	0.08	0.06	0.14	0.1	0.33	0.41	0.23	1.24	0.55	0.97	2.59144	4.58307e-07	8.03924e-05	XP_016772434.2	putative mediator of RNA polymerase II transcription subunit 26 [Apis mellifera]	-	-	-	-	-	-	-	-	-	-	-
NC_037646.1.293.1	0	0	0	0	0	0	0.03	0.11	0.09	0.15	0.23	0.07	4.65169	3.62784e-05	0.00425225	-	-	-	-	-	-	-	-	-	-	-	-	-
XM_003249256.4	17.74	19.94	11.07	13.42	14.16	9.19	5.64	4.2	7.39	4.25	6.25	4.27	-1.32458	1.71215e-07	3.14477e-05	XP_003249304.2	uncharacterized protein LOC100577638 isoform X2 [Apis mellifera]	-	-	-	-	-	-	-	-	-	-	-
NC_037647.1.1296.19	0	0	0	0	0	0	0	0	0	5.64	0	0	21.7272	4.82493e-13	1.9564e-10	XP_016917528.1	serine/threonine-protein phosphatase 1 regulatory subunit 10 [Apis cerana]	GO:0046872;GO:0005634	metal ion binding;nucleus	K17552	PPP1R10	http://www.genome.jp/dbget-bin/www_bget?ko:K17552	-	-	-	-	sp|Q767K9|PP1RA_PIG	Serine/threonine-protein phosphatase 1 regulatory subunit 10 OS=Sus scrofa OX=9823 GN=PPP1R10 PE=3 SV=1
XM_006561724.3	0	0	0	0	0	0	0	6.62	0	0	7.72	0	23.5211	4.84999e-15	6.07075e-12	XP_001121422.2	leukocyte receptor cluster member 8 homolog isoform X1 [Apis mellifera]	-	-	K23802	LENG8,THP3	http://www.genome.jp/dbget-bin/www_bget?ko:K23802	-	-	KOG1861	Leucine permease transcriptional regulator	sp|Q96PV6|LENG8_HUMAN	Leukocyte receptor cluster member 8 OS=Homo sapiens OX=9606 GN=LENG8 PE=1 SV=3
NC_037644.1.1154.6	2.08	12.33	8.26	5.63	4.72	8.22	22.75	27.42	28.28	21.24	33.07	20.26	1.99142	7.75627e-08	1.46442e-05	XP_026297522.1	proton-coupled amino acid transporter-like protein CG1139 isoform X3 [Apis mellifera]	-	-	K14209	SLC36A,PAT	http://www.genome.jp/dbget-bin/www_bget?ko:K14209	Protein digestion and absorption	ko04974	-	-	sp|Q6YBV0|S36A4_HUMAN	Proton-coupled amino acid transporter 4 OS=Homo sapiens OX=9606 GN=SLC36A4 PE=1 SV=1
NC_037648.1.1787.5	25.76	50.66	15.9	36.5	13.28	23.99	109.45	74.43	140.25	26.14	131.01	85.02	1.85761	4.71155e-05	0.00529595	XP_016770442.2	UDP-glucuronosyltransferase 1-1 isoform X1 [Apis mellifera]	GO:0015020;GO:0016021	glucuronosyltransferase activity;integral component of membrane	K00699	UGT	http://www.genome.jp/dbget-bin/www_bget?ko:K00699	Ascorbate and aldarate metabolism;Pentose and glucuronate interconversions;Steroid hormone biosynthesis;Porphyrin and chlorophyll metabolism;Retinol metabolism;Drug metabolism - cytochrome P450;Drug metabolism - other enzymes;Metabolism of xenobiotics by cytochrome P450;Bile secretion	ko00053,ko00040,ko00140,ko00860,ko00830,ko00982,ko00983,ko00980,ko04976	-	-	sp|A0A291PQH4|UGT2_DACCO	UDP-glucosyltransferase 2 OS=Dactylopius coccus OX=765876 GN=UTG2 PE=1 SV=1
XM_006557416.3	1.72	3.3	1.98	5.87	2.32	3.1	24.36	19.67	17.52	19.57	24.97	21.23	2.89233	6.55554e-22	3.02115e-18	XP_006557478.1	uncharacterized protein LOC100577537 [Apis mellifera]	-	-	-	-	-	-	-	-	-	-	-
XR_003306287.1	0.36	1.06	0.87	0.63	2.28	0.76	1.47	4.75	2.9	2.89	2.16	3.99	1.68777	0.000173279	0.015899	-	-	-	-	-	-	-	-	-	-	-	-	-
NC_037638.1.3579.1	0.08	0.41	0.09	0	0.09	0.17	0.57	0.52	1.59	0.58	0.42	0.77	2.46497	0.000364691	0.0291373	-	-	-	-	-	-	-	-	-	-	-	-	-
NC_037653.1.255.1	0.18	0.71	0.79	0.59	0.56	0.28	2.56	0.71	2.05	3.7	2.55	1.97	2.25238	8.38775e-07	0.000141973	XP_006559448.1	uncharacterized protein LOC551991 isoform X1 [Apis mellifera]	GO:0016021	integral component of membrane	-	-	-	-	-	-	-	-	-
NC_037643.1.1857.9	0	0	0	0	0	0	0	0	0	14.14	0.08	0	22.3935	9.0783e-14	5.64682e-11	XP_003251207.3	DNA ligase 1 isoform X2 [Apis mellifera]	-	-	-	-	-	-	-	-	-	-	-
XM_006565411.3	0	0	0	0	0	0	1.9	0.61	1.47	0.84	0.89	0	8.5969	2.04546e-08	4.09852e-06	XP_016905917.1	protein groucho-like isoform X1 [Apis cerana]	GO:0006355;GO:0005634	regulation of transcription, DNA-templated;nucleus	K04497	GRO,TLE	http://www.genome.jp/dbget-bin/www_bget?ko:K04497	MAPK signaling pathway - fly;Notch signaling pathway;Wnt signaling pathway	ko04013,ko04330,ko04310	-	-	sp|P16371|GROU_DROME	Protein groucho OS=Drosophila melanogaster OX=7227 GN=gro PE=1 SV=3
NC_037646.1.1373.14	0	0	0	0	1.94	0	0	0	0	0	0	0	-20.3883	1.19766e-11	2.96167e-09	XP_001120297.2	calcium-transporting ATPase type 2C member 1 [Apis mellifera]	GO:0005524;GO:0005388;GO:0005794;GO:0016021	ATP binding;P-type calcium transporter activity;Golgi apparatus;integral component of membrane	K01537	ATP2C	http://www.genome.jp/dbget-bin/www_bget?ko:K01537	-	-	KOG0202	Ca2+ transporting ATPase	sp|Q80XR2|AT2C1_MOUSE	Calcium-transporting ATPase type 2C member 1 OS=Mus musculus OX=10090 GN=Atp2c1 PE=1 SV=2
NC_037645.1.1531.25	9.5	2.89	9.5	9.55	10.89	11.02	0	0	0	0	0	0	-10.6672	1.55087e-30	1.31033e-26	XP_006563868.2	midnolin-A isoform X2 [Apis mellifera]	GO:0005634	nucleus	-	-	-	-	-	-	-	sp|Q8SXD4|MIDN_DROME	Midnolin homolog OS=Drosophila melanogaster OX=7227 GN=stx PE=1 SV=1
XR_003305375.1	0.38	0.22	0.08	0	0	0.08	1.27	1.01	0.54	1.36	0.75	1.05	3.0502	5.09297e-07	8.84189e-05	-	-	-	-	-	-	-	-	-	-	-	-	-
NC_037645.1.2005.11	7.14	3.04	6.62	5.25	5.07	4.92	1.14	1.89	1.58	0.68	1.6	1.39	-1.87951	1.04747e-11	2.60297e-09	XP_026297953.1	cytochrome b5-related protein [Apis mellifera]	GO:0006629;GO:0005576;GO:0016021	lipid metabolic process;extracellular region;integral component of membrane	-	-	-	-	-	-	-	sp|P19967|CYB5R_DROME	Cytochrome b5-related protein OS=Drosophila melanogaster OX=7227 GN=Cyt-b5-r PE=2 SV=2
NC_037653.1.781.9	0.41	0	0.8	0.74	1.66	0.64	0	0	0	0	0	0	-6.55352	4.15607e-06	0.000622417	XP_392104.4	retinal dehydrogenase 1 [Apis mellifera]	GO:0016620	oxidoreductase activity, acting on the aldehyde or oxo group of donors, NAD or NADP as acceptor	K00128	ALDH	http://www.genome.jp/dbget-bin/www_bget?ko:K00128	Arginine and proline metabolism;Histidine metabolism;Lysine degradation;Tryptophan metabolism;Valine, leucine and isoleucine degradation;Ascorbate and aldarate metabolism;Glycolysis / Gluconeogenesis;Pyruvate metabolism;Fatty acid degradation;Glycerolipid metabolism;Pantothenate and CoA biosynthesis;beta-Alanine metabolism;Insect hormone biosynthesis	ko00330,ko00340,ko00310,ko00380,ko00280,ko00053,ko00010,ko00620,ko00071,ko00561,ko00770,ko00410,ko00981	-	-	sp|P27463|AL1A1_CHICK	Retinal dehydrogenase 1 OS=Gallus gallus OX=9031 GN=ALDH1A1 PE=2 SV=1
NC_037646.1.1269.11	0	0	0.01	0	0	0	0.21	0.28	0.18	0.18	0	0.34	6.0191	5.00097e-06	0.000741284	PBC27471.1	Sodium channel protein para [Apis cerana cerana]	GO:0005509;GO:0005244;GO:0005248;GO:0034765;GO:0001518	calcium ion binding;voltage-gated ion channel activity;voltage-gated sodium channel activity;regulation of ion transmembrane transport;voltage-gated sodium channel complex	K04834	SCN2A,NAV1.2	http://www.genome.jp/dbget-bin/www_bget?ko:K04834	Taste transduction	ko04742	-	-	sp|P35500|SCNA_DROME	Sodium channel protein para OS=Drosophila melanogaster OX=7227 GN=para PE=2 SV=3
NC_037646.1.1220.4	0	0	0	0	0	0	0	0	0	10.45	0	0	21.4098	1.05336e-12	3.30646e-10	XP_006622261.1	PHD finger protein 14 isoform X3 [Apis dorsata]	-	-	-	-	-	-	-	-	-	sp|Q9D4H9|PHF14_MOUSE	PHD finger protein 14 OS=Mus musculus OX=10090 GN=Phf14 PE=1 SV=1
NC_037648.1.949.1	2.04	2.53	1.75	1.16	1.49	1.73	4.45	3.82	3.76	4.64	4.18	4.06	1.31608	2.62394e-12	7.22924e-10	-	-	-	-	-	-	-	-	-	-	-	-	-
NC_037643.1.2260.3	0.95	0	0	1.71	2.62	0.27	0	0	0	0	0.05	0	-6.6898	0.000373394	0.0297389	XP_623548.3	BRCA2-interacting transcriptional repressor EMSY isoform X2 [Apis mellifera]	-	-	-	-	-	-	-	-	-	sp|Q7Z589|EMSY_HUMAN	BRCA2-interacting transcriptional repressor EMSY OS=Homo sapiens OX=9606 GN=EMSY PE=1 SV=2
XM_395039.7	0	0	0	0	0	0	0	0	0	0	5.01	9.48	22.6282	4.98309e-14	3.55793e-11	XP_395039.6	ribosomal oxygenase 1 isoform X1 [Apis mellifera]	GO:0051864;GO:0005506;GO:0008168;GO:0032259;GO:0005634	histone H3-methyl-lysine-36 demethylase activity;iron ion binding;methyltransferase activity;methylation;nucleus	K16914	RIOX1,NO66	http://www.genome.jp/dbget-bin/www_bget?ko:K16914	-	-	-	-	sp|Q5ZMM1|RIOX1_CHICK	Ribosomal oxygenase 1 OS=Gallus gallus OX=9031 GN=RIOX1 PE=2 SV=1
XM_006560586.3	9.56	16.98	7.14	4.52	6.86	8.77	38.16	39.47	29.27	32.02	41	24.3	2.01086	2.89633e-10	6.64373e-08	XP_006560649.2	alanine--glyoxylate aminotransferase 2-like [Apis mellifera]	GO:0030170;GO:0008483	pyridoxal phosphate binding;transaminase activity	K14286	AGXT2L1,ETNPPL	http://www.genome.jp/dbget-bin/www_bget?ko:K14286	Glycerophospholipid metabolism	ko00564	-	-	sp|Q9VU95|AGT2L_DROME	Alanine--glyoxylate aminotransferase 2-like OS=Drosophila melanogaster OX=7227 GN=CG8745 PE=2 SV=2
XM_026442100.1	0	0	0	0.02	0	0	0	0	2.25	1.01	1.98	2.14	8.53583	1.08652e-05	0.0014649	XP_016769197.2	uncharacterized protein LOC412959 [Apis mellifera]	GO:0046872	metal ion binding	K19948	MICALL1	http://www.genome.jp/dbget-bin/www_bget?ko:K19948	-	-	-	-	sp|Q8IY33|MILK2_HUMAN	MICAL-like protein 2 OS=Homo sapiens OX=9606 GN=MICALL2 PE=1 SV=1
XR_411132.3	183.04	115.97	191.09	141.25	149.16	128.7	24.17	58.66	32.27	28.11	67.98	28.61	-1.81499	1.12018e-09	2.50159e-07	XP_006568238.2	protein lethal(2)essential for life [Apis mellifera]	GO:0008270	zinc ion binding	K09542	CRYAB	http://www.genome.jp/dbget-bin/www_bget?ko:K09542	Protein processing in endoplasmic reticulum;Longevity regulating pathway - multiple species	ko04141,ko04213	-	-	sp|P82147|L2EFL_DROME	Protein lethal(2)essential for life OS=Drosophila melanogaster OX=7227 GN=l(2)efl PE=1 SV=1
NC_037645.1.1802.39	0	2.46	0	0	0	0	0	0	0	0	0	0	-21.4434	9.93327e-13	3.17702e-10	XP_006610360.1	polypyrimidine tract-binding protein 1 isoform X9 [Apis dorsata]	-	-	K13218	PTBP1,PTB	http://www.genome.jp/dbget-bin/www_bget?ko:K13218	-	-	-	-	sp|Q00438|PTBP1_RAT	Polypyrimidine tract-binding protein 1 OS=Rattus norvegicus OX=10116 GN=Ptbp1 PE=1 SV=1
XM_026443413.1	1.91	3.54	3.85	1.81	3.02	3.59	4.83	7.02	6.19	3.25	4.4	7.97	1.01873	0.000453401	0.0346156	XP_026299198.1	uncharacterized protein LOC552728 [Apis mellifera]	GO:0004521;GO:0046872;GO:0003723	endoribonuclease activity;metal ion binding;RNA binding	K14648	ENDOU,PP11	http://www.genome.jp/dbget-bin/www_bget?ko:K14648	-	-	KOG2849	Placental protein 11	sp|Q9VZ49|ENDOU_DROME	Poly(U)-specific endoribonuclease homolog OS=Drosophila melanogaster OX=7227 GN=CG2145 PE=2 SV=1
NC_037646.1.1544.21	5.52	3.91	2.81	4.26	3.03	2.07	1.57	0.54	0.19	1.18	0.87	1.69	-1.76439	0.000122325	0.011823	XP_003249947.3	LOW QUALITY PROTEIN: centrosomal protein of 164 kDa [Apis mellifera]	-	-	K16462	CEP164	http://www.genome.jp/dbget-bin/www_bget?ko:K16462	-	-	-	-	sp|Q5DU05|CE164_MOUSE	Centrosomal protein of 164 kDa OS=Mus musculus OX=10090 GN=Cep164 PE=1 SV=2
NC_037652.1.576.3	0.93	1.71	2.72	1.16	1.03	0.97	0	0.46	0	0	0.41	0	-3.42826	3.91117e-05	0.00453714	XP_006563568.1	DNA replication complex GINS protein SLD5 [Apis mellifera]	GO:0006261;GO:0005634	DNA-dependent DNA replication;nucleus	K10735	GINS4,SLD5	http://www.genome.jp/dbget-bin/www_bget?ko:K10735	-	-	-	-	sp|Q7ZT48|SLD5_XENLA	DNA replication complex GINS protein SLD5 OS=Xenopus laevis OX=8355 GN=gins4 PE=1 SV=1
NC_037651.1.598.9	0	0	0	0	0	0	0	0	0	6.14	0	0	20.7785	4.84174e-12	1.2587e-09	XP_016771686.2	CLIP-associating protein 1-A isoform X4 [Apis mellifera]	-	-	K16578	CLASP1_2	http://www.genome.jp/dbget-bin/www_bget?ko:K16578	-	-	-	-	sp|Q9NBD7|CLASP_DROME	CLIP-associating protein OS=Drosophila melanogaster OX=7227 GN=chb PE=1 SV=1
NC_037650.1.1193.6	0	0	0	0	0	0	0	0	0	5.76	0	0	22.6074	5.2609e-14	3.73002e-11	XP_016909608.1	paired amphipathic helix protein Sin3a isoform X2 [Apis cerana]	-	-	K11644	SIN3A	http://www.genome.jp/dbget-bin/www_bget?ko:K11644	Thyroid hormone signaling pathway	ko04919	KOG4204	Histone deacetylase complex, SIN3 component	sp|Q96ST3|SIN3A_HUMAN	Paired amphipathic helix protein Sin3a OS=Homo sapiens OX=9606 GN=SIN3A PE=1 SV=2
XM_003251121.4	4.31	3.48	3.84	3.54	5.75	4.2	1.89	1.47	1.51	1.5	1.94	1.41	-1.28103	8.34815e-15	9.49553e-12	XP_003251169.1	bumetanide-sensitive sodium-(potassium)-chloride cotransporter [Apis mellifera]	GO:0015377;GO:0016021	cation:chloride symporter activity;integral component of membrane	K10951	SLC12A2,NKCC1	http://www.genome.jp/dbget-bin/www_bget?ko:K10951	Pancreatic secretion;Salivary secretion	ko04972,ko04970	-	-	sp|Q25479|NKCL_MANSE	Bumetanide-sensitive sodium-(potassium)-chloride cotransporter OS=Manduca sexta OX=7130 PE=2 SV=1
NC_037642.1.2112.8	13.34	10.58	14.15	10.18	5.73	14.24	3.83	4.52	5.15	4.17	6.72	2.49	-1.26858	4.86375e-05	0.00543689	OAD58366.1	Inverted formin-2 [Eufriesea mexicana]	GO:0003779;GO:0030036	actin binding;actin cytoskeleton organization	K23958	INF2	http://www.genome.jp/dbget-bin/www_bget?ko:K23958	-	-	-	-	sp|Q6NTV6|INF2_XENLA	Inverted formin-2 OS=Xenopus laevis OX=8355 GN=inf2 PE=2 SV=1
NC_037641.1.88.24	1.55	2.94	3.8	2.27	2.24	0.94	7.74	12.39	5.53	19.87	5.28	12.17	2.29906	4.82213e-08	9.32038e-06	XP_006571892.1	acyl-CoA Delta(11) desaturase [Apis mellifera]	GO:0004768;GO:0006636;GO:0016021	stearoyl-CoA 9-desaturase activity;unsaturated fatty acid biosynthetic process;integral component of membrane	K00507	SCD,desC	http://www.genome.jp/dbget-bin/www_bget?ko:K00507	AMPK signaling pathway;Biosynthesis of unsaturated fatty acids;Longevity regulating pathway - worm;PPAR signaling pathway	ko04152,ko01040,ko04212,ko03320	-	-	sp|Q9BH41|FAD9_ACHDO	Acyl-CoA Delta-9 desaturase OS=Acheta domesticus OX=6997 PE=1 SV=1
XM_026444639.1	1748.87	1494.4	1596.11	1475.16	1927.84	1968.23	657.59	744.68	770.72	431.85	692.8	669.22	-1.26789	8.76677e-16	1.41086e-12	XP_026300424.1	mucin-2-like [Apis mellifera]	-	-	-	-	-	-	-	-	-	-	-
NC_037641.1.1828.8	196.64	135.57	135.23	146.65	177.63	160.64	71.27	58.4	50.44	70.98	47.46	41.67	-1.387	1.43158e-15	2.13117e-12	XP_001122571.3	vegetative cell wall protein gp1 [Apis mellifera]	GO:0003700;GO:0006357	DNA-binding transcription factor activity;regulation of transcription by RNA polymerase II	K06544	SELPLG,CD162	http://www.genome.jp/dbget-bin/www_bget?ko:K06544	Cell adhesion molecules;Neutrophil extracellular trap formation	ko04514,ko04613	-	-	-	-
NC_037638.1.3624.11	0	0	0	0	0	0	0	0	0	3.01	0	0	21.5313	7.82155e-13	2.67007e-10	XP_006571452.1	PH-interacting protein [Apis mellifera]	-	-	K11798	BRWD1_3	http://www.genome.jp/dbget-bin/www_bget?ko:K11798	-	-	-	-	sp|Q8WWQ0|PHIP_HUMAN	PH-interacting protein OS=Homo sapiens OX=9606 GN=PHIP PE=1 SV=2
XR_001703346.2	0.12	0	0	0	0	0	0.24	0.21	0.34	0.08	0.26	0.15	3.76384	0.000243872	0.0208656	-	-	-	-	-	-	-	-	-	-	-	-	-
NC_037646.1.1544.22	4.32	2.28	3.79	3.75	3.69	2.67	0.77	0.94	1.42	0.22	1.72	1.42	-1.56538	0.00014072	0.013235	XP_003249947.3	LOW QUALITY PROTEIN: centrosomal protein of 164 kDa [Apis mellifera]	-	-	K16462	CEP164	http://www.genome.jp/dbget-bin/www_bget?ko:K16462	-	-	-	-	sp|Q5DU05|CE164_MOUSE	Centrosomal protein of 164 kDa OS=Mus musculus OX=10090 GN=Cep164 PE=1 SV=2
XM_623218.6	53.86	37.83	76.79	61.15	41.25	85.73	17.33	16.66	26.59	24.19	26.67	22.59	-1.31045	2.08193e-07	3.79646e-05	XP_623221.2	elongation of very long chain fatty acids protein AAEL008004 [Apis mellifera]	GO:0102336;GO:0102337;GO:0102338;GO:0102756;GO:0006633;GO:0016021	3-oxo-arachidoyl-CoA synthase activity;3-oxo-cerotoyl-CoA synthase activity;3-oxo-lignoceronyl-CoA synthase activity;very-long-chain 3-ketoacyl-CoA synthase activity;fatty acid biosynthetic process;integral component of membrane	K10250	ELOVL7	http://www.genome.jp/dbget-bin/www_bget?ko:K10250	Biosynthesis of unsaturated fatty acids;Fatty acid elongation	ko01040,ko00062	-	-	sp|Q1HRV8|ELVL1_AEDAE	Elongation of very long chain fatty acids protein AAEL008004 OS=Aedes aegypti OX=7159 GN=AAEL008004 PE=2 SV=2
NC_037641.1.1667.4	0.75	0.64	0.26	0.56	1.19	0.06	0.09	0	0	0	0	0	-4.3194	0.000626028	0.0452078	XP_016909424.1	alkylglycerol monooxygenase [Apis cerana]	GO:0005506;GO:0004497;GO:0008610;GO:0016021	iron ion binding;monooxygenase activity;lipid biosynthetic process;integral component of membrane	K15537	AGMO	http://www.genome.jp/dbget-bin/www_bget?ko:K15537	-	-	-	-	sp|Q8BS35|ALKMO_MOUSE	Alkylglycerol monooxygenase OS=Mus musculus OX=10090 GN=Agmo PE=1 SV=1
NC_037647.1.459.8	453.87	255.55	387.56	392.26	285.79	367.11	113.58	68.15	83	72.95	117.63	96.03	-1.85953	8.98359e-22	3.96012e-18	XP_006562848.2	proteoglycan 4 [Apis mellifera]	-	-	-	-	-	-	-	-	-	-	-
NC_037651.1.1217.1	0.13	0.28	0.14	0.07	0.06	0.02	0.46	0.19	0.36	0.36	0.4	0.4	1.7176	0.000470483	0.0357046	-	-	-	-	-	-	-	-	-	-	-	-	-
XM_006565595.3	0	0	0	0	0	0	0	0	0.18	0	0	1.53	21.9308	2.9099e-13	1.35334e-10	XP_006565658.1	eph receptor tyrosine kinase isoform X11 [Apis mellifera]	-	-	K05110	EPHB1,ELK,NET	http://www.genome.jp/dbget-bin/www_bget?ko:K05110	Axon guidance;Axon regeneration	ko04360,ko04361	-	-	sp|Q91845|EPA4A_XENLA	Ephrin type-A receptor 4-A OS=Xenopus laevis OX=8355 GN=epha4-a PE=2 SV=1
XM_026440153.1	0	0	0	0	8.45	0	0	0	0	0	0	0	-22.9115	2.42342e-14	2.15532e-11	XP_026295938.1	DDB1- and CUL4-associated factor 11 isoform X2 [Apis mellifera]	-	-	K11801	DCAF11	http://www.genome.jp/dbget-bin/www_bget?ko:K11801	-	-	KOG0266	WD40 repeat-containing protein	sp|Q5E9I8|DCA11_BOVIN	DDB1- and CUL4-associated factor 11 OS=Bos taurus OX=9913 GN=DCAF11 PE=2 SV=1
XM_026439547.1	0	0	0	0	0	0	0.64	0.61	0	0.58	0	0.45	7.50288	0.000219675	0.0193673	XP_026295331.1	uncharacterized protein LOC409422 [Apis mellifera]	GO:0005524;GO:0004383;GO:0004672;GO:0035556;GO:0016021	ATP binding;guanylate cyclase activity;protein kinase activity;intracellular signal transduction;integral component of membrane	K12322	GUCY2F	http://www.genome.jp/dbget-bin/www_bget?ko:K12322	Purine metabolism;Phototransduction	ko00230,ko04744	-	-	sp|P51842|GUC2F_RAT	Retinal guanylyl cyclase 2 OS=Rattus norvegicus OX=10116 GN=Gucy2f PE=1 SV=1
NC_037646.1.808.2	0	0	0	0	0	0	0	0	0	90.44	0	0	24.5519	2.96815e-16	5.18853e-13	XP_006567467.1	fatty acid synthase [Apis mellifera]	GO:0008659;GO:0008693;GO:0047451;GO:0004317;GO:0102131;GO:0102132;GO:0004316;GO:0004315;GO:0004313;GO:0047117;GO:0016295;GO:0004320;GO:0016296;GO:0031177;GO:0006633	(3R)-hydroxymyristoyl-[acyl-carrier-protein] dehydratase activity;3-hydroxydecanoyl-[acyl-carrier-protein] dehydratase activity;3-hydroxyoctanoyl-[acyl-carrier-protein] dehydratase activity;3-hydroxypalmitoyl-[acyl-carrier-protein] dehydratase activity;obsolete 3-oxo-glutaryl-[acp] methyl ester reductase activity;obsolete 3-oxo-pimeloyl-[acp] methyl ester reductase activity;3-oxoacyl-[acyl-carrie…	K00665	FASN	http://www.genome.jp/dbget-bin/www_bget?ko:K00665	AMPK signaling pathway;Fatty acid biosynthesis;Insulin signaling pathway	ko04152,ko00061,ko04910	KOG1202	Animal-type fatty acid synthase and related proteins	sp|P12785|FAS_RAT	Fatty acid synthase OS=Rattus norvegicus OX=10116 GN=Fasn PE=1 SV=3
NC_037644.1.522.4	0	0	0	0	0	0	0	0	2.09	3.26	0.69	3.23	7.01649	0.000683795	0.0483774	PBC32006.1	Metastasis suppressor protein [Apis cerana cerana]	GO:0003779;GO:0007009	actin binding;plasma membrane organization	K20128	MTSS1	http://www.genome.jp/dbget-bin/www_bget?ko:K20128	-	-	-	-	sp|Q6P9S0|MTSS2_MOUSE	Protein MTSS 2 OS=Mus musculus OX=10090 GN=Mtss2 PE=1 SV=1
XM_006572214.3	6.53	13.63	9.04	5.7	9.48	10.12	20.85	15.28	21.58	23.32	13.01	14.38	1.08688	5.21406e-05	0.00575237	NP_001177849.1	uncharacterized protein LOC411983 [Apis mellifera]	GO:0102965;GO:0080019;GO:0006629;GO:0016021	alcohol-forming fatty acyl-CoA reductase activity;fatty-acyl-CoA reductase (alcohol-forming) activity;lipid metabolic process;integral component of membrane	K13356	FAR	http://www.genome.jp/dbget-bin/www_bget?ko:K13356	Peroxisome;Longevity regulating pathway - worm	ko04146,ko04212	-	-	sp|Q8MS59|WAT_DROME	Fatty acyl-CoA reductase wat OS=Drosophila melanogaster OX=7227 GN=wat PE=1 SV=1
NC_037648.1.858.31	6.3	5.92	6.18	8.35	14.84	2.74	4.03	2.58	1.43	1.91	1.48	3.46	-1.48301	0.000241457	0.0207465	XP_026299313.1	chascon-like isoform X1 [Apis mellifera]	-	-	-	-	-	-	-	-	-	-	-
XM_016911959.2	0	0	0	0	0	0	0	0	2.32	0	0	0	21.3919	1.10041e-12	3.40149e-10	XP_016767448.1	chitin synthase chs-2 [Apis mellifera]	GO:0004100;GO:0016021	chitin synthase activity;integral component of membrane	K00698	CHS1	http://www.genome.jp/dbget-bin/www_bget?ko:K00698	Amino sugar and nucleotide sugar metabolism	ko00520	KOG2571	Chitin synthase/hyaluronan synthase (glycosyltransferases)	sp|G5EBQ8|CHS2_CAEEL	Chitin synthase chs-2 OS=Caenorhabditis elegans OX=6239 GN=chs-2 PE=1 SV=1
NC_037638.1.316.4	1.17	0.55	0.5	0.75	0.47	0.57	1.09	1.36	1.31	2.76	1.41	1.83	1.4006	2.17702e-05	0.00275561	PBC30812.1	Nuclear receptor corepressor [Apis cerana cerana]	GO:0003677;GO:0005634	DNA binding;nucleus	-	-	-	-	-	-	-	-	-
XM_001123230.5	646	612.43	611.28	487.17	709.43	758.09	134.7	152.71	145.88	88.8	166.83	153.99	-2.08754	2.01004e-33	2.54742e-29	XP_001123230.2	uncharacterized protein LOC727522 [Apis mellifera]	-	-	-	-	-	-	-	-	-	sp|Q17040|G12_ANOGA	Protein G12 OS=Anopheles gambiae OX=7165 GN=AGAP006187 PE=2 SV=2
XM_016911676.2	0	0	0	0	0	0	1.99	1.26	0	4.06	0	0.09	8.25226	0.000302503	0.0250984	XP_016767165.1	heterogeneous nuclear ribonucleoprotein Q isoform X3 [Apis mellifera]	-	-	K13161	HNRNPR	http://www.genome.jp/dbget-bin/www_bget?ko:K13161	-	-	KOG0117	Heterogeneous nuclear ribonucleoprotein R (RRM superfamily)	sp|O43390|HNRPR_HUMAN	Heterogeneous nuclear ribonucleoprotein R OS=Homo sapiens OX=9606 GN=HNRNPR PE=1 SV=1
NC_037639.1.731.8	18.13	7.38	10.22	9.59	17.34	8.61	3.96	6.74	2.92	5.99	5.1	3.54	-1.23457	4.60023e-05	0.00519386	XP_026294964.1	glutamic acid-rich protein-like isoform X1 [Apis mellifera]	GO:0003779	actin binding	-	-	-	-	-	-	-	-	-
NC_037638.1.418.6	0	0	0	0	0	0	0	0	0	23.16	0	0	22.8101	3.12345e-14	2.47407e-11	XP_037007195.1	heat shock 70 kDa protein cognate 4 isoform X1 [Artibeus jamaicensis]	GO:0005524;GO:0016887	ATP binding;ATP hydrolysis activity	K03283	HSPA1s	http://www.genome.jp/dbget-bin/www_bget?ko:K03283	Endocytosis;MAPK signaling pathway;Protein processing in endoplasmic reticulum;Spliceosome;Longevity regulating pathway - multiple species;Estrogen signaling pathway;Antigen processing and presentation	ko04144,ko04010,ko04141,ko03040,ko04213,ko04915,ko04612	KOG0101	Molecular chaperones HSP70/HSC70, HSP70 superfamily	sp|Q9U639|HSP7D_MANSE	Heat shock 70 kDa protein cognate 4 OS=Manduca sexta OX=7130 PE=2 SV=1
NC_037642.1.1418.13	0	0	0	0	0	0	0.8	0	0	8.59	0	0	22.1014	1.89864e-13	1.0026e-10	XP_026296743.1	uncharacterized protein LOC725732 isoform X10 [Apis mellifera]	-	-	-	-	-	-	-	-	-	-	-
XM_026443995.1	0	0	0	0	0	0	0	0	0	2.42	0	0	21.7663	4.38033e-13	1.79803e-10	XP_026299778.1	protein numb isoform X1 [Apis mellifera]	GO:0007275	multicellular organism development	K06057	NUMBL	http://www.genome.jp/dbget-bin/www_bget?ko:K06057	Notch signaling pathway	ko04330	KOG3537	Adaptor protein NUMB	sp|P16554|NUMB_DROME	Protein numb OS=Drosophila melanogaster OX=7227 GN=numb PE=1 SV=2
NC_037650.1.705.11	0	0	0	0	0	0	0	0	0	8.69	0	0	22.0169	2.34425e-13	1.15378e-10	XP_006568106.1	pyruvate carboxylase, mitochondrial isoform X1 [Apis mellifera]	GO:0005524;GO:0009374;GO:0046872;GO:0004736;GO:0006094;GO:0006090	ATP binding;biotin binding;metal ion binding;pyruvate carboxylase activity;gluconeogenesis;pyruvate metabolic process	K01958	PC,pyc	http://www.genome.jp/dbget-bin/www_bget?ko:K01958	Citrate cycle (TCA cycle);Pyruvate metabolism	ko00020,ko00620	KOG0369	Pyruvate carboxylase	sp|Q29RK2|PYC_BOVIN	Pyruvate carboxylase, mitochondrial OS=Bos taurus OX=9913 GN=PC PE=2 SV=2
NC_037638.1.2237.1	0.45	0.56	0.57	0.81	0.69	0.47	0.21	0.22	0.32	0.21	0.24	0.14	-1.34045	2.92379e-05	0.00353322	-	-	-	-	-	-	-	-	-	-	-	-	-
NC_037646.1.1280.4	4.47	3.38	0	5.41	0.92	0	0.04	0	0	0	0.01	0	-7.7898	5.42151e-05	0.00594245	XP_395392.3	alanine--tRNA ligase, cytoplasmic isoform X1 [Apis mellifera]	GO:0004813;GO:0005524;GO:0000049;GO:0008270;GO:0006419;GO:0005737	alanine-tRNA ligase activity;ATP binding;tRNA binding;zinc ion binding;alanyl-tRNA aminoacylation;cytoplasm	K01872	AARS,alaS	http://www.genome.jp/dbget-bin/www_bget?ko:K01872	Aminoacyl-tRNA biosynthesis	ko00970	KOG0188	Alanyl-tRNA synthetase	sp|P21894|SYAC_BOMMO	Alanine--tRNA ligase, cytoplasmic OS=Bombyx mori OX=7091 PE=1 SV=1
XM_393936.6	7.83	9.59	5.69	4.68	6.18	5.8	17.1	11.78	17.55	8.57	12.31	10.81	1.07076	2.3709e-05	0.00296138	XP_393936.4	uncharacterized protein LOC410456 isoform X1 [Apis mellifera]	GO:0007165	signal transduction	-	-	-	-	-	-	-	-	-
XM_026446115.1	0	1.15	1.54	0	0	0	0	0	0	0	0	0	-22.4188	8.61622e-14	5.44426e-11	XP_026301900.1	microtubule-associated serine/threonine-protein kinase 3 isoform X2 [Apis mellifera]	-	-	K08789	MAST	http://www.genome.jp/dbget-bin/www_bget?ko:K08789	-	-	KOG0606	Microtubule-associated serine/threonine kinase and related proteins	sp|Q6P0Q8|MAST2_HUMAN	Microtubule-associated serine/threonine-protein kinase 2 OS=Homo sapiens OX=9606 GN=MAST2 PE=1 SV=2
NC_037643.1.1061.7	0.92	0.84	1.96	1.13	2.28	2.14	0.67	0.84	0.56	0.72	0.41	0.78	-1.1302	0.000408823	0.0320322	XP_006570946.1	uncharacterized protein LOC551617 [Apis mellifera]	GO:0016021	integral component of membrane	-	-	-	-	-	-	-	-	-
NC_037638.1.418.74	0	0	0	0	0	0	0	0	0	6.04	0	0	21.6161	6.34811e-13	2.34899e-10	NP_001153522.1	heat shock protein cognate 4 [Apis mellifera]	GO:0005524;GO:0016887	ATP binding;ATP hydrolysis activity	K03283	HSPA1s	http://www.genome.jp/dbget-bin/www_bget?ko:K03283	Endocytosis;MAPK signaling pathway;Protein processing in endoplasmic reticulum;Spliceosome;Longevity regulating pathway - multiple species;Estrogen signaling pathway;Antigen processing and presentation	ko04144,ko04010,ko04141,ko03040,ko04213,ko04915,ko04612	-	-	sp|Q9U639|HSP7D_MANSE	Heat shock 70 kDa protein cognate 4 OS=Manduca sexta OX=7130 PE=2 SV=1
NC_037641.1.319.18	0	3.26	0	0	0	0	0	0	0	0	0	0	-22.0471	2.20964e-13	1.11458e-10	XP_012245289.2	zinc finger SWIM domain-containing protein 8, partial [Bombus impatiens]	GO:0008270	zinc ion binding	K25207	ZSWIM8	http://www.genome.jp/dbget-bin/www_bget?ko:K25207	-	-	KOG3615	Uncharacterized conserved protein	sp|Q9VWN9|ZSWM8_DROME	Zinc finger SWIM domain-containing protein 8 homolog OS=Drosophila melanogaster OX=7227 GN=CG34401 PE=2 SV=2
NM_001079560.1	0.65	0.53	0.63	0.91	1.07	0.23	0.27	0.15	0.33	0.11	0.18	0.19	-1.768	0.000376202	0.029939	NP_001073028.1	nicotinic acetylcholine receptor beta1 subunit precursor [Apis mellifera]	GO:0022848;GO:0004888;GO:0016021;GO:0045211	acetylcholine-gated cation-selective channel activity;transmembrane signaling receptor activity;integral component of membrane;postsynaptic membrane	K05312	CHRNN	http://www.genome.jp/dbget-bin/www_bget?ko:K05312	-	-	-	-	sp|P04755|ACH3_DROME	Acetylcholine receptor subunit beta-like 1 OS=Drosophila melanogaster OX=7227 GN=nAChRbeta1 PE=2 SV=1
NC_037638.1.418.94	0	0	0	0	0	0	0	0	0	26.28	0.32	0.51	22.9345	2.24778e-14	2.0168e-11	XP_037007195.1	heat shock 70 kDa protein cognate 4 isoform X1 [Artibeus jamaicensis]	GO:0005524;GO:0016887	ATP binding;ATP hydrolysis activity	K03283	HSPA1s	http://www.genome.jp/dbget-bin/www_bget?ko:K03283	Endocytosis;MAPK signaling pathway;Protein processing in endoplasmic reticulum;Spliceosome;Longevity regulating pathway - multiple species;Estrogen signaling pathway;Antigen processing and presentation	ko04144,ko04010,ko04141,ko03040,ko04213,ko04915,ko04612	KOG0101	Molecular chaperones HSP70/HSC70, HSP70 superfamily	sp|Q9U639|HSP7D_MANSE	Heat shock 70 kDa protein cognate 4 OS=Manduca sexta OX=7130 PE=2 SV=1
NC_037644.1.812.1	0.48	0	0	0	0	0	2.84	2.09	1.34	5.64	0	2.83	5.21186	0.000709724	0.0496601	XP_006569462.1	L-lactate dehydrogenase isoform X2 [Apis mellifera]	GO:0004459;GO:0005975;GO:0019752;GO:0005737	L-lactate dehydrogenase activity;carbohydrate metabolic process;carboxylic acid metabolic process;cytoplasm	K00016	LDH,ldh	http://www.genome.jp/dbget-bin/www_bget?ko:K00016	HIF-1 signaling pathway;Cysteine and methionine metabolism;Glycolysis / Gluconeogenesis;Propanoate metabolism;Pyruvate metabolism;Glucagon signaling pathway	ko04066,ko00270,ko00010,ko00640,ko00620,ko04922	KOG1495	Lactate dehydrogenase	sp|Q95028|LDH_DROME	L-lactate dehydrogenase OS=Drosophila melanogaster OX=7227 GN=Ldh PE=2 SV=1
NC_037647.1.747.43	0	0	0	0	0	0	8.84	0	0	77.23	0	0	23.9724	1.44058e-15	2.13117e-12	XP_003692803.1	14-3-3 protein zeta isoform X1 [Apis florea]	-	-	K16197	YWHAB_Q_Z	http://www.genome.jp/dbget-bin/www_bget?ko:K16197	Cell cycle;Oocyte meiosis;Hippo signaling pathway;Hippo signaling pathway - fly;MAPK signaling pathway - fly;PI3K-Akt signaling pathway;Longevity regulating pathway - worm	ko04110,ko04114,ko04390,ko04391,ko04013,ko04151,ko04212	-	-	sp|Q2F637|1433Z_BOMMO	14-3-3 protein zeta OS=Bombyx mori OX=7091 GN=14-3-3zeta PE=2 SV=2
XM_016911465.2	0	0	0	0	0	9.43	0	0	0	0	0	0	-22.8623	2.75326e-14	2.26949e-11	XP_006564068.1	glutathione hydrolase 1 proenzyme isoform X4 [Apis mellifera]	-	-	K18592	GGT1_5,CD224	http://www.genome.jp/dbget-bin/www_bget?ko:K18592	Arachidonic acid metabolism;Glutathione metabolism;Taurine and hypotaurine metabolism	ko00590,ko00480,ko00430	-	-	sp|P0DPU3|TX14A_SCODE	Scoloptoxin SSD14 OS=Scolopendra dehaani OX=2609776 PE=1 SV=1
NC_037645.1.910.51	0	0	0	4.21	0	0	0	0	0	0	0	0	-21.6113	6.56039e-13	2.3744e-10	NP_001011600.1	hexamerin 70b precursor [Apis mellifera]	-	-	-	-	-	-	-	-	-	sp|Q17127|HEXA_BLADI	Hexamerin OS=Blaberus discoidalis OX=6981 PE=2 SV=1
XM_003249623.4	1.54	0.4	1.46	1.26	0.77	1.24	8.04	3.66	3.87	6.99	5.61	5.49	2.45469	1.26173e-13	7.14661e-11	XP_003249671.1	cytochrome b561 domain-containing protein 2 [Apis mellifera]	GO:0016021	integral component of membrane	K08371	CYB561D2	http://www.genome.jp/dbget-bin/www_bget?ko:K08371	-	-	-	-	-	-
NC_037650.1.729.16	0.28	0.31	0.04	0.17	0.44	0.08	0.02	0	0	0	0.03	0.02	-4.71659	0.000625784	0.0452078	XP_031772981.1	echinoderm microtubule-associated protein-like 2 isoform X3 [Apis florea]	-	-	K18595	EML1_2	http://www.genome.jp/dbget-bin/www_bget?ko:K18595	-	-	-	-	-	-
NC_037640.1.1393.5	0	1.28	0	0.4	0.48	0.16	5.51	8.76	33.24	11.08	29.59	14.19	5.61064	1.13071e-09	2.51405e-07	XP_396295.4	phosphoenolpyruvate carboxykinase [GTP] isoform X1 [Apis mellifera]	GO:0005525;GO:0016301;GO:0046872;GO:0004613;GO:0006094	GTP binding;kinase activity;metal ion binding;phosphoenolpyruvate carboxykinase (GTP) activity;gluconeogenesis	K01596	E4.1.1.32,pckA,PCK	http://www.genome.jp/dbget-bin/www_bget?ko:K01596	AMPK signaling pathway;FoxO signaling pathway;PI3K-Akt signaling pathway;Citrate cycle (TCA cycle);Glycolysis / Gluconeogenesis;Pyruvate metabolism;Adipocytokine signaling pathway;Glucagon signaling pathway;Insulin signaling pathway;PPAR signaling pathway;Proximal tubule bicarbonate reclamation	ko04152,ko04068,ko04151,ko00020,ko00010,ko00620,ko04920,ko04922,ko04910,ko03320,ko04964	-	-	sp|P20007|PCKG_DROME	Phosphoenolpyruvate carboxykinase [GTP] OS=Drosophila melanogaster OX=7227 GN=Pepck PE=2 SV=2
NC_037648.1.2239.11	0	0	0	0	5.36	0	0	0	0	0	0	0	-21.6145	6.50803e-13	2.37351e-10	XP_003693195.1	uncharacterized protein LOC100871852 [Apis florea]	-	-	-	-	-	-	-	-	-	-	-
NC_037651.1.980.1	0.3	0.3	0.75	0.26	0.03	0.29	0.89	1.74	1.34	2	1.75	2.5	2.5299	1.21942e-07	2.26023e-05	XP_026300733.1	esterase E4-like [Apis mellifera]	GO:0052689	carboxylic ester hydrolase activity	K01049	ACHE	http://www.genome.jp/dbget-bin/www_bget?ko:K01049	Glycerophospholipid metabolism;Cholinergic synapse	ko00564,ko04725	-	-	sp|Q8NFZ4|NLGN2_HUMAN	Neuroligin-2 OS=Homo sapiens OX=9606 GN=NLGN2 PE=1 SV=1
NM_001011578.1	0.94	1.49	1.42	1.67	1.63	0	0	0	0	0	0	0	-8.73337	5.13405e-09	1.08898e-06	NP_001011578.1	vitellogenin precursor [Apis mellifera]	GO:0005319;GO:0045735;GO:0005576	lipid transporter activity;nutrient reservoir activity;extracellular region	-	-	-	-	-	-	-	sp|Q868N5|VIT_APIME	Vitellogenin OS=Apis mellifera OX=7460 GN=Vg PE=1 SV=1
NC_037647.1.1179.27	0	0	0	0	0	0	2.93	0	0	4.94	0	0	21.6013	6.58207e-13	2.3744e-10	XP_006562425.1	serine protease inhibitor 88Ea isoform X1 [Apis mellifera]	GO:0004867;GO:0005615	serine-type endopeptidase inhibitor activity;extracellular space	-	-	-	-	-	-	-	sp|Q9VFC2|SP88E_DROME	Serine protease inhibitor 88Ea OS=Drosophila melanogaster OX=7227 GN=Spn88Ea PE=2 SV=1
NC_037644.1.805.18	0	0	0	0	0	0	0	0	5.85	0	0	0	21.9311	2.88072e-13	1.34595e-10	XP_029055536.1	tyrosine-protein phosphatase non-receptor type 61F-like [Osmia bicornis bicornis]	GO:0004725;GO:0005783;GO:0016021	protein tyrosine phosphatase activity;endoplasmic reticulum;integral component of membrane	K05696	PTPN1,PTP1B	http://www.genome.jp/dbget-bin/www_bget?ko:K05696	Adherens junction;Insulin signaling pathway	ko04520,ko04910	-	-	sp|P35821|PTN1_MOUSE	Tyrosine-protein phosphatase non-receptor type 1 OS=Mus musculus OX=10090 GN=Ptpn1 PE=1 SV=2
XR_001705692.2	57.42	37.89	41.77	47.75	76.9	62.27	28.3	30.09	24.49	13.29	30.97	23.93	-1.00261	4.59018e-05	0.00519197	PBC31394.1	hypothetical protein APICC_09979 [Apis cerana cerana]	-	-	-	-	-	-	-	-	-	-	-
NC_037652.1.674.2	2.4	1.88	2.09	1.7	2.09	1.57	1.15	0.53	0.55	0.91	1.25	0.68	-1.12485	1.23999e-05	0.00165639	-	-	-	-	-	-	-	-	-	-	-	-	-
NC_037646.1.1544.3	3.22	3.36	4.69	3.4	2.89	3.13	1.5	1.59	1.42	0.89	1.23	1.37	-1.29702	2.08072e-09	4.53678e-07	XP_028520053.1	centrosomal protein of 164 kDa-like [Apis cerana]	-	-	K16462	CEP164	http://www.genome.jp/dbget-bin/www_bget?ko:K16462	-	-	-	-	sp|Q5DU05|CE164_MOUSE	Centrosomal protein of 164 kDa OS=Mus musculus OX=10090 GN=Cep164 PE=1 SV=2
NC_037646.1.1544.7	4.61	5.47	5.36	2.53	5.32	7.73	1.24	2.35	3	0.51	1.01	0.47	-1.76698	0.000458368	0.0349338	XP_003249947.3	LOW QUALITY PROTEIN: centrosomal protein of 164 kDa [Apis mellifera]	-	-	K16462	CEP164	http://www.genome.jp/dbget-bin/www_bget?ko:K16462	-	-	-	-	-	-
XM_006558301.3	0.2	0.11	0.02	0.1	0.11	0.08	0.35	0.21	0.2	0.3	0.32	0.21	1.50826	0.000214121	0.0189106	PBC27133.1	Urea transporter [Apis cerana cerana]	GO:0015204;GO:0016021;GO:0005886	urea transmembrane transporter activity;integral component of membrane;plasma membrane	-	-	-	-	-	-	-	-	-
NC_037638.1.2232.1	1.03	1.65	1.25	1.04	1.1	0.84	0.59	0.34	0.29	0.49	0.51	0.39	-1.3074	2.94181e-07	5.26969e-05	-	-	-	-	-	-	-	-	-	-	-	-	-
NC_037648.1.2126.10	1.86	1.8	3	2.72	2.25	3.74	0.62	1.08	1.46	1.47	0.96	1.04	-1.13591	8.77915e-05	0.00897279	XP_003250889.1	uncharacterized protein LOC100578745 isoform X1 [Apis mellifera]	GO:0005164;GO:0006955;GO:0016020	tumor necrosis factor receptor binding;immune response;membrane	K16678	EGR	http://www.genome.jp/dbget-bin/www_bget?ko:K16678	Apoptosis - fly;Hippo signaling pathway - fly;MAPK signaling pathway - fly	ko04214,ko04391,ko04013	-	-	-	-
NC_037638.1.129.45	0	0	0	0	4.54	0	0	0	0	0	0	0	-21.9739	2.65534e-13	1.25804e-10	XP_393342.3	transcription factor SPT20 homolog [Apis mellifera]	GO:0016021	integral component of membrane	-	-	-	-	-	-	-	-	-
NC_037638.1.1437.1	0.22	0.21	0.18	0.17	0.05	0.05	0.6	0.45	0.51	1.04	0.65	0.72	2.26461	5.34847e-07	9.25377e-05	XP_028520440.1	sodium channel protein Nach-like [Apis cerana]	GO:0005272;GO:0016021	sodium channel activity;integral component of membrane	K03440	ASICN	http://www.genome.jp/dbget-bin/www_bget?ko:K03440	-	-	-	-	-	-
XM_006557388.1	3.01	3.03	2.38	2.27	3.22	4.22	0.73	1.58	1.76	1.18	1.45	1.8	-1.00917	9.97108e-05	0.00998961	XP_006557451.1	protein arginine N-methyltransferase 5 [Apis mellifera]	GO:0016274;GO:0019464;GO:0005960	protein-arginine N-methyltransferase activity;glycine decarboxylation via glycine cleavage system;glycine cleavage complex	K02516	PRMT5,HSL7	http://www.genome.jp/dbget-bin/www_bget?ko:K02516	-	-	KOG0822	Protein kinase inhibitor	sp|O14744|ANM5_HUMAN	Protein arginine N-methyltransferase 5 OS=Homo sapiens OX=9606 GN=PRMT5 PE=1 SV=4
NC_037639.1.993.12	0	1.99	0.73	0	2.56	2.02	0	0	0	0	0	0	-6.98823	0.000704094	0.0494632	XP_006568819.1	uncharacterized protein LOC725828 isoform X2 [Apis mellifera]	-	-	K10464	KLHL28	http://www.genome.jp/dbget-bin/www_bget?ko:K10464	-	-	-	-	-	-
XR_003306001.1	0.2	0.25	0.23	0.3	0.47	0.14	0.7	0.87	0.53	0.48	0.6	0.71	1.45048	5.40451e-06	0.000795287	-	-	-	-	-	-	-	-	-	-	-	-	-
NC_037641.1.1862.12	0	0	0	0	0	0	0	0	7.64	0	0	0	22.2338	1.36029e-13	7.57785e-11	XP_028524002.1	ankyrin repeat domain-containing protein 17 isoform X1 [Apis cerana]	GO:0003723	RNA binding	K16726	ANKRD17,MASK	http://www.genome.jp/dbget-bin/www_bget?ko:K16726	-	-	-	-	sp|Q8IWZ3|ANKH1_HUMAN	Ankyrin repeat and KH domain-containing protein 1 OS=Homo sapiens OX=9606 GN=ANKHD1 PE=1 SV=1
XM_006564244.3	17.12	17.38	50.51	20.42	28.6	38.22	6.04	14.21	7.62	12.93	3.01	7.37	-1.65488	7.66678e-05	0.00797251	NP_001136081.1	carboxylesterase [Apis mellifera]	GO:0052689	carboxylic ester hydrolase activity	K01049	ACHE	http://www.genome.jp/dbget-bin/www_bget?ko:K01049	Glycerophospholipid metabolism;Cholinergic synapse	ko00564,ko04725	-	-	sp|P35502|ESTF_MYZPE	Esterase FE4 OS=Myzus persicae OX=13164 PE=1 SV=1
NC_037646.1.188.2	0.02	0.06	0	0	0	0	0.12	0.21	0.04	0.06	0.23	0.09	3.53203	0.000518625	0.038749	KOX67320.1	hypothetical protein WN51_08226 [Melipona quadrifasciata]	-	-	-	-	-	-	-	-	-	-	-
NC_037646.1.57.3	2.48	2.87	3.41	4.74	2.59	2.26	4.29	4.7	9.55	5.5	7.03	6	1.11896	4.78654e-05	0.00537428	XP_026298554.1	ectonucleoside triphosphate diphosphohydrolase 5 isoform X4 [Apis mellifera]	-	-	K01511	ENTPD5_6	http://www.genome.jp/dbget-bin/www_bget?ko:K01511	Purine metabolism;Pyrimidine metabolism	ko00230,ko00240	KOG1385	Nucleoside phosphatase	sp|D2GZV9|ENTP5_AILME	Ectonucleoside triphosphate diphosphohydrolase 5 OS=Ailuropoda melanoleuca OX=9646 GN=ENTPD5 PE=3 SV=1
NC_037638.1.3628.11	0.14	1.59	0.47	0.87	0.41	1.39	0	0.19	0	0.12	0	0	-4.34984	0.00019241	0.0172333	-	-	-	-	-	-	-	-	-	-	-	-	-
XM_396295.7	0.15	0.27	0.09	0	0	0.14	0.67	0.93	1.33	0.47	1.2	1.46	3.33446	1.77322e-06	0.000284918	XP_396295.4	phosphoenolpyruvate carboxykinase [GTP] isoform X1 [Apis mellifera]	GO:0005525;GO:0016301;GO:0046872;GO:0004613;GO:0006094	GTP binding;kinase activity;metal ion binding;phosphoenolpyruvate carboxykinase (GTP) activity;gluconeogenesis	K01596	E4.1.1.32,pckA,PCK	http://www.genome.jp/dbget-bin/www_bget?ko:K01596	AMPK signaling pathway;FoxO signaling pathway;PI3K-Akt signaling pathway;Citrate cycle (TCA cycle);Glycolysis / Gluconeogenesis;Pyruvate metabolism;Adipocytokine signaling pathway;Glucagon signaling pathway;Insulin signaling pathway;PPAR signaling pathway;Proximal tubule bicarbonate reclamation	ko04152,ko04068,ko04151,ko00020,ko00010,ko00620,ko04920,ko04922,ko04910,ko03320,ko04964	-	-	sp|P20007|PCKG_DROME	Phosphoenolpyruvate carboxykinase [GTP] OS=Drosophila melanogaster OX=7227 GN=Pepck PE=2 SV=2
NC_037647.1.1464.3	0.78	0.43	1.18	0.83	1	0.71	0.2	0.51	0.19	0.21	0.27	0.22	-1.55308	1.36252e-05	0.00180109	XP_016914859.1	serine/arginine repetitive matrix protein 1-like [Apis cerana]	GO:0006397	mRNA processing	K13171	SRRM1,SRM160	http://www.genome.jp/dbget-bin/www_bget?ko:K13171	Nucleocytoplasmic transport;mRNA surveillance pathway	ko03013,ko03015	KOG2146	Splicing coactivator SRm160/300, subunit SRm160 (contains PWI domain)	sp|Q5ZMJ9|SRRM1_CHICK	Serine/arginine repetitive matrix protein 1 OS=Gallus gallus OX=9031 GN=SRRM1 PE=2 SV=1
NC_037649.1.777.7	2.59	8.27	5.34	5.12	6.45	4.35	8.18	15.04	13.29	8.78	19.68	7.56	1.27751	0.000282911	0.0237056	XP_006558393.2	urea transporter 2 [Apis mellifera]	-	-	K08716	SLC14A	http://www.genome.jp/dbget-bin/www_bget?ko:K08716	-	-	-	-	sp|Q13336|UT1_HUMAN	Urea transporter 1 OS=Homo sapiens OX=9606 GN=SLC14A1 PE=1 SV=2
NC_037648.1.1131.15	43.34	37.17	40.38	50.1	62.75	38.08	17.12	14.15	15.44	11.23	22.3	25.28	-1.27043	6.03819e-09	1.2675e-06	XP_016770286.1	uncharacterized protein LOC408320 [Apis mellifera]	-	-	-	-	-	-	-	-	-	-	-
NC_037642.1.2010.7	0	0	0	0	0	0	0	0	0	3.3	0	0	21.1351	2.05471e-12	5.88482e-10	XP_016767920.2	zinc finger protein 423-like [Apis mellifera]	GO:0008270;GO:0005634	zinc ion binding;nucleus	K09228	KRAB	http://www.genome.jp/dbget-bin/www_bget?ko:K09228	-	-	-	-	-	-
NC_037647.1.573.5	0	0	0	0	0	0	0	0	0	8.72	0	0	19.3576	1.20732e-10	2.80109e-08	XP_016918091.1	tripeptidyl-peptidase 2 isoform X2 [Apis cerana]	GO:0004177;GO:0004252;GO:0008240	aminopeptidase activity;serine-type endopeptidase activity;tripeptidyl-peptidase activity	K01280	TPP2	http://www.genome.jp/dbget-bin/www_bget?ko:K01280	-	-	KOG1114	Tripeptidyl peptidase II	sp|P29144|TPP2_HUMAN	Tripeptidyl-peptidase 2 OS=Homo sapiens OX=9606 GN=TPP2 PE=1 SV=4
NC_037638.1.2418.2	11.06	1.81	4.83	7.94	8.86	4.95	1.28	0.62	1.99	1.32	0.33	1.25	-2.43515	6.7363e-07	0.00011554	XP_026301002.1	nose resistant to fluoxetine protein 6 [Apis mellifera]	GO:0016021	integral component of membrane	-	-	-	-	-	-	-	sp|Q09225|NRF6_CAEEL	Nose resistant to fluoxetine protein 6 OS=Caenorhabditis elegans OX=6239 GN=nrf-6 PE=1 SV=3
XM_026442168.1	390.57	281.1	274.35	319.68	317.23	269.36	102.15	79.48	103.16	92.98	123.49	101.16	-1.51963	1.32406e-29	1.03265e-25	XP_026297953.1	cytochrome b5-related protein [Apis mellifera]	GO:0006629;GO:0005576;GO:0016021	lipid metabolic process;extracellular region;integral component of membrane	-	-	-	-	-	-	-	sp|P19967|CYB5R_DROME	Cytochrome b5-related protein OS=Drosophila melanogaster OX=7227 GN=Cyt-b5-r PE=2 SV=2
NC_037638.1.3100.4	0.68	0.5	1.05	1.51	1.24	0.86	1.89	2.24	0.99	3.33	3.33	2.59	1.41725	7.43739e-05	0.00779795	XP_006570177.2	solute carrier family 26 member 6 isoform X2 [Apis mellifera]	GO:0008271;GO:0006465;GO:0016021;GO:0005787	secondary active sulfate transmembrane transporter activity;signal peptide processing;integral component of membrane;signal peptidase complex	K14453	K14453	http://www.genome.jp/dbget-bin/www_bget?ko:K14453	-	-	KOG0236	Sulfate/bicarbonate/oxalate exchanger SAT-1 and related transporters (SLC26 family)	sp|P58735|S26A1_MOUSE	Sulfate anion transporter 1 OS=Mus musculus OX=10090 GN=Slc26a1 PE=1 SV=1
NC_037648.1.1237.6	0	0.17	0	0	0	0	0	2.71	7.79	0	7.79	2.64	7.19179	0.000210748	0.0186614	XP_006615037.1	splicing factor U2AF 50 kDa subunit isoform X3 [Apis dorsata]	GO:0003723;GO:0006397;GO:0008380;GO:0005634	RNA binding;mRNA processing;RNA splicing;nucleus	K12837	U2AF2	http://www.genome.jp/dbget-bin/www_bget?ko:K12837	Spliceosome	ko03040	KOG0120	Splicing factor U2AF, large subunit (RRM superfamily)	sp|Q24562|U2AF2_DROME	Splicing factor U2AF 50 kDa subunit OS=Drosophila melanogaster OX=7227 GN=U2af50 PE=1 SV=1
NC_037639.1.1053.17	0	0	0	0	0	0	0	0	0	4.95	0	0	21.0618	2.43757e-12	6.78808e-10	XP_026294787.1	zinc finger protein 3 [Apis mellifera]	GO:0008270;GO:0005634	zinc ion binding;nucleus	K09228	KRAB	http://www.genome.jp/dbget-bin/www_bget?ko:K09228	-	-	-	-	-	-
NC_037650.1.1360.1	0.37	0.24	0.5	0.12	0.12	0.64	0	0	0	0	0	0.11	-4.16844	0.000224133	0.0196408	XP_395671.3	probable cytochrome P450 6a17 [Apis mellifera]	GO:0020037;GO:0005506;GO:0004497;GO:0016705	heme binding;iron ion binding;monooxygenase activity;oxidoreductase activity, acting on paired donors, with incorporation or reduction of molecular oxygen	K14999	CYP6	http://www.genome.jp/dbget-bin/www_bget?ko:K14999	-	-	-	-	sp|Q9V770|C6A17_DROME	Probable cytochrome P450 6a17 OS=Drosophila melanogaster OX=7227 GN=Cyp6a17 PE=2 SV=1
XM_006560418.3	5.79	0	5.58	0	0	0	0	0	0	0	0	0	-24.116	9.84406e-16	1.55948e-12	XP_006560481.1	ankyrin repeat and death domain-containing protein 1A isoform X1 [Apis mellifera]	-	-	-	-	-	-	-	-	-	sp|Q9GKW8|AND1A_MACFA	Ankyrin repeat and death domain-containing protein 1A (Fragment) OS=Macaca fascicularis OX=9541 GN=ANKDD1A PE=2 SV=3
XM_026440980.1	1.44	1.29	1.1	0.78	0.27	0.65	2.36	1.74	2.98	2.21	2.79	1.63	1.42804	0.000106317	0.0105679	KAF3423104.1	hypothetical protein E2986_06742 [Frieseomelitta varia]	-	-	-	-	-	-	-	-	-	sp|P16066|ANPRA_HUMAN	Atrial natriuretic peptide receptor 1 OS=Homo sapiens OX=9606 GN=NPR1 PE=1 SV=1
XM_006567829.3	0	0	0	0	0	0	1.47	0	0	0	0	0	20.5835	7.62622e-12	1.9234e-09	XP_006567892.1	uncharacterized protein LOC408839 isoform X2 [Apis mellifera]	-	-	-	-	-	-	-	-	-	-	-
XM_003249434.4	13.82	29.31	19.05	29.89	18.44	27.54	65.93	63.87	63.11	60.57	76.37	64.21	1.59865	2.38964e-13	1.17044e-10	XP_003249482.1	uncharacterized protein LOC100576736 [Apis mellifera]	-	-	-	-	-	-	-	-	-	-	-
XM_006570681.3	2.5	2.85	1.53	3.45	2.85	1.22	3.86	5.32	9.6	3	5.45	6.02	1.31648	0.000185169	0.0167475	XP_006570744.1	uncharacterized protein LOC725130 isoform X3 [Apis mellifera]	-	-	-	-	-	-	-	-	-	sp|P98153|IDD_HUMAN	Integral membrane protein DGCR2/IDD OS=Homo sapiens OX=9606 GN=DGCR2 PE=1 SV=1
NC_037653.1.722.1	34.7	12.36	48.76	35.5	29.43	38.99	5.92	9.17	8.54	16.36	7.69	6.31	-1.78395	7.83516e-07	0.000133287	-	-	-	-	-	-	-	-	-	-	-	-	-
XM_394587.7	1.52	1.64	0.7	1.59	1.72	1.79	0.87	0.67	0.44	0.73	0.52	0.85	-1.05038	7.7184e-05	0.00800786	XP_394587.3	solute carrier family 12 member 4 isoform X2 [Apis mellifera]	-	-	K14427	SLC12A4_6,KCC1_3	http://www.genome.jp/dbget-bin/www_bget?ko:K14427	-	-	-	-	sp|Q9UHW9|S12A6_HUMAN	Solute carrier family 12 member 6 OS=Homo sapiens OX=9606 GN=SLC12A6 PE=1 SV=2
NC_037648.1.1613.1	0	0	0	0	0	0	0	0	20.53	0	0	0	22.3179	1.09267e-13	6.3911e-11	XP_003698167.1	eukaryotic translation initiation factor 3 subunit L [Apis florea]	GO:0003743;GO:0001732;GO:0016282;GO:0033290;GO:0005852	translation initiation factor activity;formation of cytoplasmic translation initiation complex;eukaryotic 43S preinitiation complex;eukaryotic 48S preinitiation complex;eukaryotic translation initiation factor 3 complex	K15029	EIF3L	http://www.genome.jp/dbget-bin/www_bget?ko:K15029	-	-	KOG3677	RNA polymerase I-associated factor - PAF67	sp|Q7Q5Y8|EIF3L_ANOGA	Eukaryotic translation initiation factor 3 subunit L OS=Anopheles gambiae OX=7165 GN=AGAP006130 PE=3 SV=3
NC_037651.1.691.75	0	0	0.04	0	8.36	0	0	0	0	0	0	0	-22.3331	1.07184e-13	6.3181e-11	XP_012171949.1	RNA-binding protein lark isoform X6 [Bombus terrestris]	GO:0003723;GO:0008270	RNA binding;zinc ion binding	K13187	RBM4	http://www.genome.jp/dbget-bin/www_bget?ko:K13187	-	-	-	-	sp|Q94901|LARK_DROME	RNA-binding protein lark OS=Drosophila melanogaster OX=7227 GN=lark PE=1 SV=1
NC_037644.1.1313.7	0	0	0	0	0	0	0	0	0	6.33	0	0	20.909	3.54299e-12	9.47801e-10	XP_003250450.1	DNA polymerase subunit gamma-2, mitochondrial [Apis mellifera]	GO:0006281;GO:0006260;GO:0005739	DNA repair;DNA replication;mitochondrion	K02333	POLG2	http://www.genome.jp/dbget-bin/www_bget?ko:K02333	-	-	-	-	sp|Q9VJV8|DPOG2_DROME	DNA polymerase subunit gamma-2, mitochondrial OS=Drosophila melanogaster OX=7227 GN=DNApol-gamma35 PE=1 SV=2
XM_016913576.2	0	0.96	0.42	0.95	0.07	0.2	2.78	2.76	4.31	5.59	2.92	3.42	3.1869	4.49183e-05	0.00512223	XP_016769065.2	trafficking kinesin-binding protein milt isoform X2 [Apis mellifera]	-	-	K15369	TRAK1	http://www.genome.jp/dbget-bin/www_bget?ko:K15369	-	-	-	-	sp|Q960V3|MILT_DROME	Trafficking kinesin-binding protein milt OS=Drosophila melanogaster OX=7227 GN=milt PE=1 SV=1
NC_037645.1.1155.3	28.32	20.15	26.59	34.6	14.97	24.8	7.49	1.37	6.83	2.58	8.85	15.8	-1.72794	0.000251295	0.0213565	XP_006558936.1	histone PARylation factor 1-like isoform X3 [Apis mellifera]	-	-	-	-	-	-	-	-	-	-	-
NC_037642.1.2.14	0	0	0	0	0	0	0	0	0	5.39	0	0	20.5431	8.26306e-12	2.06349e-09	XP_026296462.1	low-density lipoprotein receptor isoform X3 [Apis mellifera]	-	-	K20053	VLDLR	http://www.genome.jp/dbget-bin/www_bget?ko:K20053	-	-	-	-	sp|P35952|LDLR_RAT	Low-density lipoprotein receptor OS=Rattus norvegicus OX=10116 GN=Ldlr PE=1 SV=1
NC_037639.1.1759.27	0	0	0	0	0	0	0	0	0	3.09	0	0	20.7785	4.84174e-12	1.2587e-09	XP_006565924.2	KN motif and ankyrin repeat domain-containing protein 3 isoform X1 [Apis mellifera]	-	-	K22808	KANK	http://www.genome.jp/dbget-bin/www_bget?ko:K22808	-	-	-	-	sp|Q63ZY3|KANK2_HUMAN	KN motif and ankyrin repeat domain-containing protein 2 OS=Homo sapiens OX=9606 GN=KANK2 PE=1 SV=1
NC_037640.1.1823.24	18.46	22.58	15.04	16.42	16.32	12.33	8.81	4.29	10.29	4.72	6.82	7.22	-1.16503	5.79925e-06	0.000843579	XP_026295512.1	glycerophosphocholine phosphodiesterase GPCPD1 isoform X2 [Apis mellifera]	GO:0047389;GO:2001070;GO:0046475;GO:0005737	glycerophosphocholine phosphodiesterase activity;starch binding;glycerophospholipid catabolic process;cytoplasm	K18695	GPCPD1	http://www.genome.jp/dbget-bin/www_bget?ko:K18695	Glycerophospholipid metabolism	ko00564	KOG2421	Predicted starch-binding protein	sp|Q9NPB8|GPCP1_HUMAN	Glycerophosphocholine phosphodiesterase GPCPD1 OS=Homo sapiens OX=9606 GN=GPCPD1 PE=1 SV=2
NC_037646.1.292.1	0.09	0.06	0.03	0	0.09	0.12	0.62	0.92	0.1	0.84	0.78	0.19	3.2569	6.37321e-06	0.000915251	-	-	-	-	-	-	-	-	-	-	-	-	-
NC_037651.1.1348.25	0	0	1.08	0.69	1.05	0	1.06	1.1	17.54	7.74	26.02	1.93	4.51069	0.00041761	0.0324805	XP_006564892.1	ATP synthase subunit beta, mitochondrial [Apis mellifera]	GO:0005524;GO:0046933;GO:0046961;GO:0045261;GO:0016021	ATP binding;proton-transporting ATP synthase activity, rotational mechanism;proton-transporting ATPase activity, rotational mechanism;proton-transporting ATP synthase complex, catalytic core F(1);integral component of membrane	K02133	ATPeF1B,ATP5B,ATP2	http://www.genome.jp/dbget-bin/www_bget?ko:K02133	Oxidative phosphorylation;Thermogenesis	ko00190,ko04714	KOG1350	F0F1-type ATP synthase, beta subunit	sp|Q05825|ATPB_DROME	ATP synthase subunit beta, mitochondrial OS=Drosophila melanogaster OX=7227 GN=ATPsynbeta PE=1 SV=3
NC_037638.1.2222.1	1.16	1.91	1.2	0.76	1.02	0.7	0.17	0.66	0.38	0.15	0.6	0.37	-1.45137	0.000563301	0.0414757	-	-	-	-	-	-	-	-	-	-	-	-	-
NC_037651.1.277.3	0	0	103.09	0	0	0	0	0	0	0	0	0	-23.983	1.41267e-15	2.13117e-12	XP_624821.1	60S ribosomal protein L3 [Apis mellifera]	GO:0003735;GO:0006412;GO:0005840	structural constituent of ribosome;translation;ribosome	K02925	RP-L3e,RPL3	http://www.genome.jp/dbget-bin/www_bget?ko:K02925	Ribosome	ko03010	KOG0746	60S ribosomal protein L3 and related proteins	sp|O16797|RL3_DROME	60S ribosomal protein L3 OS=Drosophila melanogaster OX=7227 GN=RpL3 PE=1 SV=3
NC_037647.1.502.12	0	0	0	0	0	0	0.97	4.19	1.21	0.45	1.82	0.65	6.84957	1.37488e-09	3.03036e-07	XP_001119907.2	programmed cell death protein 2 [Apis mellifera]	GO:0005737	cytoplasm	K14801	TSR4	http://www.genome.jp/dbget-bin/www_bget?ko:K14801	-	-	KOG2061	Uncharacterized MYND Zn-finger protein	sp|P46718|PDCD2_MOUSE	Programmed cell death protein 2 OS=Mus musculus OX=10090 GN=Pdcd2 PE=2 SV=2
XM_016916242.2	0	0	0	0	0	0	0	1.28	0	0	0	0	20.9973	2.86477e-12	7.82893e-10	XP_016771731.1	fl(2)d-associated complex component isoform X2 [Apis mellifera]	GO:0046872	metal ion binding	-	-	-	-	-	-	-	-	-
NC_037639.1.1184.3	2.47	4.5	5.38	3.45	1.14	0.56	7.21	7.76	6.76	10.28	10.15	5.73	1.57687	0.000521837	0.0388743	XP_016922961.1	uncharacterized protein LOC108004514 isoform X2 [Apis cerana]	-	-	-	-	-	-	-	-	-	-	-
NC_037642.1.1418.41	2.83	5.12	2.76	3.24	3.06	2.47	12.66	9.97	13.46	13.31	15.67	14.25	2.11988	1.29851e-23	6.92914e-20	XP_026296746.1	uncharacterized protein LOC725732 isoform X13 [Apis mellifera]	-	-	-	-	-	-	-	-	-	-	-
NC_037645.1.991.227	0.97	1.5	0.13	2.4	0.76	0	0	0	0.08	0	0	0	-6.54569	5.92359e-05	0.00640962	XP_028523517.1	myosin heavy chain, muscle [Apis cerana]	-	-	K17751	MYH6_7	http://www.genome.jp/dbget-bin/www_bget?ko:K17751	cGMP-PKG signaling pathway;Adrenergic signaling in cardiomyocytes;Cardiac muscle contraction;Thyroid hormone signaling pathway	ko04022,ko04261,ko04260,ko04919	-	-	sp|P05661|MYSA_DROME	Myosin heavy chain, muscle OS=Drosophila melanogaster OX=7227 GN=Mhc PE=1 SV=4
NC_037648.1.1142.6	0	0	4.57	0	0	0	0	0	0	0	0	0	-22.1271	1.80564e-13	9.63527e-11	XP_006570412.2	transmembrane protein 184B isoform X1 [Apis mellifera]	GO:0016021	integral component of membrane	-	-	-	-	-	KOG2641	Predicted seven transmembrane receptor - rhodopsin family	sp|A2VDL9|T184B_BOVIN	Transmembrane protein 184B OS=Bos taurus OX=9913 GN=TMEM184B PE=2 SV=1
NC_037639.1.618.1	1.64	0.99	1.42	1.17	0.9	1.56	0	0.24	0.49	0.63	0	0.56	-2.00576	0.000435187	0.033477	XP_006565931.3	dihydropyrimidinase isoform X1 [Apis mellifera]	-	-	K01464	DPYS,dht,hydA	http://www.genome.jp/dbget-bin/www_bget?ko:K01464	Pantothenate and CoA biosynthesis;beta-Alanine metabolism;Pyrimidine metabolism;Drug metabolism - other enzymes	ko00770,ko00410,ko00240,ko00983	-	-	sp|Q14195|DPYL3_HUMAN	Dihydropyrimidinase-related protein 3 OS=Homo sapiens OX=9606 GN=DPYSL3 PE=1 SV=1
NC_037651.1.743.3	0	0	0	0	0	0	0	0	0	9.26	0	0	21.4863	8.7349e-13	2.86607e-10	XP_397317.2	glutamyl-tRNA(Gln) amidotransferase subunit A, mitochondrial [Apis mellifera]	GO:0005524;GO:0050567;GO:0016787;GO:0016740;GO:0070681;GO:0032543;GO:0030956;GO:0005739	ATP binding;glutaminyl-tRNA synthase (glutamine-hydrolyzing) activity;hydrolase activity;transferase activity;glutaminyl-tRNAGln biosynthesis via transamidation;mitochondrial translation;glutamyl-tRNA(Gln) amidotransferase complex;mitochondrion	K02433	gatA,QRSL1	http://www.genome.jp/dbget-bin/www_bget?ko:K02433	Aminoacyl-tRNA biosynthesis	ko00970	KOG1211	Amidases	sp|Q9VE09|GATA_DROME	Glutamyl-tRNA(Gln) amidotransferase subunit A, mitochondrial OS=Drosophila melanogaster OX=7227 GN=gatA PE=2 SV=1
NC_037650.1.945.14	0	0	2.87	0	0	0	0	0	0	0	0	0	-21.6418	6.08155e-13	2.31803e-10	XP_006558551.2	transcription factor CP2-like protein 1 isoform X3 [Apis mellifera]	-	-	K09275	TFCP2	http://www.genome.jp/dbget-bin/www_bget?ko:K09275	-	-	-	-	sp|Q9NZI6|TF2L1_HUMAN	Transcription factor CP2-like protein 1 OS=Homo sapiens OX=9606 GN=TFCP2L1 PE=1 SV=1
XM_026439210.1	0.51	1.47	0.63	0.48	1	2.41	0	0	0	0	0	0	-7.63726	5.047e-13	2.02255e-10	XP_026294995.1	acidic repeat-containing protein isoform X2 [Apis mellifera]	-	-	-	-	-	-	-	KOG3854	SPRT-like metalloprotease	sp|Q96QF7|ACRC_HUMAN	Acidic repeat-containing protein OS=Homo sapiens OX=9606 GN=GCNA PE=1 SV=1
NC_037638.1.129.32	0	0	0	4.17	0	0	0	0	0	0	0	0	-21.5203	8.21541e-13	2.75264e-10	XP_393342.3	transcription factor SPT20 homolog [Apis mellifera]	GO:0016021	integral component of membrane	-	-	-	-	-	-	-	-	-
XM_003251101.4	3.19	14.23	6.03	2.23	1.28	3.48	37.77	36.91	61.29	38.9	64.48	50.84	3.33236	4.83935e-10	1.10507e-07	XP_003251148.1	glucose dehydrogenase [FAD, quinone] [Apis mellifera]	-	-	K00108	betA,CHDH	http://www.genome.jp/dbget-bin/www_bget?ko:K00108	Glycine, serine and threonine metabolism	ko00260	-	-	sp|P18172|DHGL_DROPS	Glucose dehydrogenase [FAD, quinone] OS=Drosophila pseudoobscura pseudoobscura OX=46245 GN=Gld PE=3 SV=4
NC_037641.1.854.3	3.5	2.7	2.48	2.72	2.92	1.93	1.26	0.29	1.49	1.22	1.5	0.53	-1.29585	0.000365064	0.0291441	XP_003689987.1	tubulin beta chain [Apis florea]	GO:0005525;GO:0003924;GO:0005200;GO:0007017;GO:0005874	GTP binding;GTPase activity;structural constituent of cytoskeleton;microtubule-based process;microtubule	K07375	TUBB	http://www.genome.jp/dbget-bin/www_bget?ko:K07375	Gap junction;Phagosome	ko04540,ko04145	-	-	sp|Q3MHM5|TBB4B_BOVIN	Tubulin beta-4B chain OS=Bos taurus OX=9913 GN=TUBB4B PE=2 SV=1
NC_037641.1.1649.93	0	0.42	0.57	0.19	0.27	0.2	0.07	0	0	0	0	0	-4.72452	0.000324078	0.0265195	XP_026296230.1	microtubule-associated protein futsch isoform X3 [Apis mellifera]	-	-	K10380	ANK	http://www.genome.jp/dbget-bin/www_bget?ko:K10380	Toll and Imd signaling pathway	ko04624	-	-	sp|G5E8K5|ANK3_MOUSE	Ankyrin-3 OS=Mus musculus OX=10090 GN=Ank3 PE=1 SV=1
NC_037638.1.3797.1	3.81	1.62	2.43	3.27	3.83	3.7	0.93	0.88	1.49	1.44	1.45	2.21	-1.06412	0.000331234	0.0270396	PBC34960.1	Cytosolic carboxypeptidase [Apis cerana cerana]	GO:0004181;GO:0008270	metallocarboxypeptidase activity;zinc ion binding	K23435	AGTPBP1,CCP1	http://www.genome.jp/dbget-bin/www_bget?ko:K23435	-	-	-	-	-	-
NC_037642.1.1487.17	22.47	33.3	15.88	58.82	30.72	24.61	73.05	78.62	64.84	144.57	151.73	136.68	1.89698	1.96204e-07	3.58427e-05	XP_006562150.1	hydroxyacid oxidase 1 [Apis mellifera]	GO:0010181;GO:0016491	FMN binding;oxidoreductase activity	K11517	HAO	http://www.genome.jp/dbget-bin/www_bget?ko:K11517	Peroxisome;Glyoxylate and dicarboxylate metabolism	ko04146,ko00630	-	-	sp|Q9UJM8|HAOX1_HUMAN	Hydroxyacid oxidase 1 OS=Homo sapiens OX=9606 GN=HAO1 PE=1 SV=1
NC_037649.1.1340.3	220.04	39.43	168.09	120.93	273.74	155.04	68.99	51.21	59.11	55.43	66.57	50.95	-1.37336	0.000212747	0.0188185	XP_003250953.1	serine protease inhibitor 3 [Apis mellifera]	GO:0004867;GO:0005576	serine-type endopeptidase inhibitor activity;extracellular region	-	-	-	-	-	-	-	sp|O46163|SGP3_SCHGR	Serine protease inhibitor 3 OS=Schistocerca gregaria OX=7010 PE=1 SV=1
XM_016918074.2	0.05	0.36	0.57	0.86	0.87	0.26	0.96	1.24	1.74	2.39	1.62	2.47	1.91984	0.000450782	0.0344675	XP_016773561.2	AF4/FMR2 family member 4 isoform X4 [Apis mellifera]	-	-	K15195	AFF3	http://www.genome.jp/dbget-bin/www_bget?ko:K15195	-	-	-	-	sp|B4MUE1|AFFL_DROWI	AF4/FMR2 family member lilli OS=Drosophila willistoni OX=7260 GN=lilli PE=3 SV=1
NC_037650.1.1321.15	2.83	13.63	0	0	0	0	0	0	0	0	0	0	-23.8096	2.25539e-15	3.00881e-12	XP_006565093.1	protein ERGIC-53 [Apis mellifera]	GO:0005537;GO:0006888;GO:0005737;GO:0016021	mannose binding;endoplasmic reticulum to Golgi vesicle-mediated transport;cytoplasm;integral component of membrane	K10080	LMAN1,ERGIC53	http://www.genome.jp/dbget-bin/www_bget?ko:K10080	Protein processing in endoplasmic reticulum	ko04141	KOG3838	Mannose lectin ERGIC-53, involved in glycoprotein traffic	sp|Q9D0F3|LMAN1_MOUSE	Protein ERGIC-53 OS=Mus musculus OX=10090 GN=Lman1 PE=1 SV=1
XM_026441318.1	4.7	0	0	0	0	0	0	0	0	0	0	0	-21.9342	2.93234e-13	1.35755e-10	XP_006571404.1	very long-chain-fatty-acid--CoA ligase bubblegum isoform X1 [Apis mellifera]	-	-	K15013	ACSBG	http://www.genome.jp/dbget-bin/www_bget?ko:K15013	Fatty acid biosynthesis;Fatty acid degradation;Adipocytokine signaling pathway;PPAR signaling pathway	ko00061,ko00071,ko04920,ko03320	-	-	sp|Q7ZYC4|ACBG2_XENLA	Long-chain-fatty-acid--CoA ligase ACSBG2 OS=Xenopus laevis OX=8355 GN=acsbg2 PE=2 SV=1
NC_037651.1.1228.5	0	0	0	0	0	0	0	0	0	3.39	0.53	0	22.5015	6.89598e-14	4.66113e-11	XP_026300679.1	uncharacterized threonine-rich GPI-anchored glycoprotein PJ4664.02 isoform X3 [Apis mellifera]	-	-	K06237	COL4A	http://www.genome.jp/dbget-bin/www_bget?ko:K06237	Focal adhesion;PI3K-Akt signaling pathway;ECM-receptor interaction;Protein digestion and absorption;Relaxin signaling pathway	ko04510,ko04151,ko04512,ko04974,ko04926	-	-	-	-
NC_037644.1.1156.1	0.11	0.39	0.36	0.23	0.18	0.42	0.5	2.22	1.01	1.87	0.68	1.93	2.36995	3.97088e-06	0.000596443	-	-	-	-	-	-	-	-	-	-	-	-	-
NC_037638.1.1626.25	0.27	0.52	0.67	0.14	0.14	0.22	2.26	1.04	3.64	2.16	4.18	2.07	3.13412	7.31523e-10	1.65553e-07	XP_006571359.2	facilitated trehalose transporter Tret1 [Apis mellifera]	GO:0022857;GO:0008643;GO:0016021	transmembrane transporter activity;carbohydrate transport;integral component of membrane	-	-	-	-	-	-	-	sp|A9ZSY3|TRET1_BOMMO	Facilitated trehalose transporter Tret1 OS=Bombyx mori OX=7091 GN=Tret1 PE=1 SV=1
NC_037638.1.2526.19	0	0	0	0	0	4.11	0	0	0	0	0	0	-21.8452	3.66601e-13	1.57906e-10	XP_392932.3	RING finger protein 10 [Apis mellifera]	GO:0046872;GO:0005737	metal ion binding;cytoplasm	-	-	-	-	-	KOG2164	Predicted E3 ubiquitin ligase	sp|Q08E13|RNF10_BOVIN	RING finger protein 10 OS=Bos taurus OX=9913 GN=RNF10 PE=2 SV=1
XM_026444735.1	0	0	1.02	0	0	0	0	0	0	0	0	0	-21.5539	7.56293e-13	2.60813e-10	XP_016771408.2	uncharacterized protein LOC725354 isoform X1 [Apis mellifera]	GO:0016021	integral component of membrane	-	-	-	-	-	-	-	-	-
XM_016914957.2	0.36	0	0	0	0	0.38	2.68	3	3.11	3.56	4.85	2.1	4.82552	2.91125e-06	0.000449263	XP_006564466.1	calcitonin gene-related peptide type 1 receptor isoform X1 [Apis mellifera]	-	-	K04577	CALCRL	http://www.genome.jp/dbget-bin/www_bget?ko:K04577	Neuroactive ligand-receptor interaction;Vascular smooth muscle contraction	ko04080,ko04270	-	-	sp|Q0P4Y4|CALRL_XENTR	Calcitonin gene-related peptide type 1 receptor OS=Xenopus tropicalis OX=8364 GN=calcrl PE=2 SV=1
XR_003305057.1	0	0	0	0	0	0	0	0	2.43	0	0	0	21.5694	7.12262e-13	2.49017e-10	-	-	-	-	-	-	-	-	-	-	-	-	-
XM_396217.7	9.58	5.95	5.18	6.89	10.5	5.29	4.01	3.36	2.44	2.46	2.73	1.64	-1.28071	1.53646e-06	0.000250447	XP_396217.2	MFS-type transporter SLC18B1 [Apis mellifera]	GO:0022857;GO:0016021	transmembrane transporter activity;integral component of membrane	-	-	-	-	-	KOG3764	Vesicular amine transporter	sp|Q6NT16|S18B1_HUMAN	MFS-type transporter SLC18B1 OS=Homo sapiens OX=9606 GN=SLC18B1 PE=1 SV=1
NC_037648.1.375.13	0	0	0	0	0	0	0	0	0	13.58	0	6.94	22.8431	2.86819e-14	2.34516e-11	XP_026299612.1	X-ray repair cross-complementing protein 6 [Apis mellifera]	GO:0005524;GO:0003684;GO:0003678;GO:0016787;GO:0042162;GO:0006310;GO:0006303;GO:0000723;GO:0043564	ATP binding;damaged DNA binding;DNA helicase activity;hydrolase activity;telomeric DNA binding;DNA recombination;double-strand break repair via nonhomologous end joining;telomere maintenance;Ku70:Ku80 complex	K10884	XRCC6,KU70,G22P1	http://www.genome.jp/dbget-bin/www_bget?ko:K10884	Non-homologous end-joining	ko03450	KOG2327	DNA-binding subunit of a DNA-dependent protein kinase (Ku70 autoantigen)	sp|P23475|XRCC6_MOUSE	X-ray repair cross-complementing protein 6 OS=Mus musculus OX=10090 GN=Xrcc6 PE=1 SV=5
XM_026440379.1	30.82	20.32	17.09	23.14	10.41	8.49	96.51	50.68	73.71	113.06	64.48	62.53	2.16837	2.92947e-10	6.70457e-08	XP_006571892.1	acyl-CoA Delta(11) desaturase [Apis mellifera]	GO:0004768;GO:0006636;GO:0016021	stearoyl-CoA 9-desaturase activity;unsaturated fatty acid biosynthetic process;integral component of membrane	K00507	SCD,desC	http://www.genome.jp/dbget-bin/www_bget?ko:K00507	AMPK signaling pathway;Biosynthesis of unsaturated fatty acids;Longevity regulating pathway - worm;PPAR signaling pathway	ko04152,ko01040,ko04212,ko03320	-	-	sp|Q9BH41|FAD9_ACHDO	Acyl-CoA Delta-9 desaturase OS=Acheta domesticus OX=6997 PE=1 SV=1
XM_624792.6	5.38	5.43	5.13	0	3.34	0.73	0	0	0	0	0	0	-8.32468	1.35597e-07	2.49962e-05	XP_016772837.1	cytochrome P450 6k1 [Apis mellifera]	GO:0020037;GO:0005506;GO:0004497;GO:0016705;GO:0005789;GO:0016021	heme binding;iron ion binding;monooxygenase activity;oxidoreductase activity, acting on paired donors, with incorporation or reduction of molecular oxygen;endoplasmic reticulum membrane;integral component of membrane	K14999	CYP6	http://www.genome.jp/dbget-bin/www_bget?ko:K14999	-	-	-	-	sp|Q964R0|CP6K1_BLAGE	Cytochrome P450 6k1 OS=Blattella germanica OX=6973 GN=CYP6K1 PE=2 SV=1
NC_037638.1.3304.5	0	0	0	0	0	16.33	0	0	0	0	0	0	-22.4739	7.48464e-14	4.99245e-11	XP_016921537.1	uncharacterized protein LOC108003638 [Apis cerana]	-	-	-	-	-	-	-	-	-	sp|Q80U59|K0232_MOUSE	Uncharacterized protein KIAA0232 OS=Mus musculus OX=10090 GN=Kiaa0232 PE=1 SV=2
XM_006571829.3	11.35	11.11	15.36	25.01	16.85	13.79	112.68	114.05	103.85	85.86	103.41	86.13	2.79938	1.60462e-40	4.06724e-36	XP_006571892.1	acyl-CoA Delta(11) desaturase [Apis mellifera]	GO:0004768;GO:0006636;GO:0016021	stearoyl-CoA 9-desaturase activity;unsaturated fatty acid biosynthetic process;integral component of membrane	K00507	SCD,desC	http://www.genome.jp/dbget-bin/www_bget?ko:K00507	AMPK signaling pathway;Biosynthesis of unsaturated fatty acids;Longevity regulating pathway - worm;PPAR signaling pathway	ko04152,ko01040,ko04212,ko03320	-	-	sp|Q9BH41|FAD9_ACHDO	Acyl-CoA Delta-9 desaturase OS=Acheta domesticus OX=6997 PE=1 SV=1
NC_037641.1.350.17	1.19	5.68	2.22	1.75	4.03	2.21	10.71	8.06	7	7.55	5.1	11.64	1.63218	3.43497e-05	0.00407327	XP_016767017.2	glutamine:fructose-6-phosphate aminotransferase 1 isoform X1 [Apis mellifera]	-	-	K00820	glmS,GFPT	http://www.genome.jp/dbget-bin/www_bget?ko:K00820	Alanine, aspartate and glutamate metabolism;Amino sugar and nucleotide sugar metabolism	ko00250,ko00520	KOG1268	Glucosamine 6-phosphate synthetases, contain amidotransferase and phosphosugar isomerase domains	sp|Q9Z2Z9|GFPT2_MOUSE	Glutamine--fructose-6-phosphate aminotransferase [isomerizing] 2 OS=Mus musculus OX=10090 GN=Gfpt2 PE=1 SV=3
XM_003251822.4	6.02	5.68	6.42	4.64	6.54	5.8	1.02	1.34	1.54	1.04	2.07	0.72	-2.09606	4.36664e-18	1.13519e-14	XP_003251870.2	uncharacterized protein LOC100577161 [Apis mellifera]	-	-	-	-	-	-	-	-	-	-	-
NC_037638.1.3085.17	0	0	0	0	0	0	0	0	0	0	0	5.95	21.6533	5.79189e-13	2.24133e-10	PBC26883.1	MOG interacting and ectopic P-granules protein [Apis cerana cerana]	-	-	-	-	-	-	-	-	-	sp|Q21502|MEP1_CAEEL	MOG interacting and ectopic P-granules protein 1 OS=Caenorhabditis elegans OX=6239 GN=mep-1 PE=1 SV=2
NC_037645.1.1532.7	0.04	0	0	0	0	0	0	0	0	6.64	0	0	21.3527	1.21088e-12	3.67571e-10	XP_026298373.1	polyadenylate-binding protein-interacting protein 1 isoform X1 [Apis mellifera]	-	-	K14322	PAIP1	http://www.genome.jp/dbget-bin/www_bget?ko:K14322	-	-	-	-	sp|Q7ZYB4|PAIP1_XENLA	Polyadenylate-binding protein-interacting protein 1 OS=Xenopus laevis OX=8355 GN=paip1 PE=1 SV=1
XM_006566911.3	0	0	0	1.04	0	0	0	0	0	0	0	0	-22.084	2.01332e-13	1.0468e-10	XP_006566970.1	agrin isoform X5 [Apis mellifera]	-	-	K06254	AGRN	http://www.genome.jp/dbget-bin/www_bget?ko:K06254	ECM-receptor interaction	ko04512	-	-	sp|A2ASQ1|AGRIN_MOUSE	Agrin OS=Mus musculus OX=10090 GN=Agrn PE=1 SV=1
XM_026438939.1	0	0	1.88	0.37	0	0	0	0	0	0	0	0	-23.0768	1.57495e-14	1.581e-11	XP_026294724.1	putative transcription factor capicua isoform X4 [Apis mellifera]	-	-	K20225	CIC	http://www.genome.jp/dbget-bin/www_bget?ko:K20225	MAPK signaling pathway - fly	ko04013	KOG2746	HMG-box transcription factor Capicua and related proteins	sp|Q924A2|CIC_MOUSE	Protein capicua homolog OS=Mus musculus OX=10090 GN=Cic PE=1 SV=2
NC_037639.1.25.1	1.21	0.88	1.16	0.79	0.73	0.1	0.1	0.21	0	0	0	0.09	-3.50464	0.000119822	0.0116267	-	-	-	-	-	-	-	-	-	-	-	-	-
XM_006564758.3	0.81	1.32	1.15	0.89	0.8	0.13	1.84	1.87	2.7	2.71	2.26	3.6	1.67173	4.10957e-05	0.00472941	XP_006616586.1	tubulin polyglutamylase TTLL5 isoform X1 [Apis dorsata]	-	-	K16602	TTLL5,TTLL10	http://www.genome.jp/dbget-bin/www_bget?ko:K16602	-	-	-	-	sp|Q8CHB8|TTLL5_MOUSE	Tubulin polyglutamylase TTLL5 OS=Mus musculus OX=10090 GN=Ttll5 PE=1 SV=3
XM_016911812.2	0.79	0.45	0.65	1.21	0.87	0.31	0.28	0.18	0.13	0.23	0.46	0.28	-1.35358	0.000376656	0.0299517	PBC30398.1	1-phosphatidylinositol-4,5-bisphosphate phosphodiesterase epsilon-1 [Apis cerana cerana]	GO:0005085;GO:0004435;GO:0016042;GO:0007264	guanyl-nucleotide exchange factor activity;phosphatidylinositol phospholipase C activity;lipid catabolic process;small GTPase mediated signal transduction	K05860	PLCE	http://www.genome.jp/dbget-bin/www_bget?ko:K05860	Calcium signaling pathway;Phosphatidylinositol signaling system;Rap1 signaling pathway;Ras signaling pathway;cAMP signaling pathway;Inositol phosphate metabolism;Thyroid hormone signaling pathway	ko04020,ko04070,ko04015,ko04014,ko04024,ko00562,ko04919	-	-	sp|G5EFI8|PLCE1_CAEEL	1-phosphatidylinositol 4,5-bisphosphate phosphodiesterase epsilon-1 OS=Caenorhabditis elegans OX=6239 GN=plc-1 PE=1 SV=1
XM_026444620.1	5.42	3.17	3.8	4.57	8.38	6.1	2	2.58	1.89	2.2	0.91	2.93	-1.24768	7.06903e-05	0.00748136	XP_016772838.2	farnesyl pyrophosphate synthase [Apis mellifera]	-	-	K00787	FDPS	http://www.genome.jp/dbget-bin/www_bget?ko:K00787	Terpenoid backbone biosynthesis	ko00900	KOG0711	Polyprenyl synthetase	sp|P08836|FPPS_CHICK	Farnesyl pyrophosphate synthase OS=Gallus gallus OX=9031 GN=FDPS PE=1 SV=2
XM_026443105.1	0	0	0	0	0	0	1.53	0	0	0	0	0.65	22.0314	2.26278e-13	1.13014e-10	XP_026298890.1	serine/threonine-protein kinase mig-15 isoform X2 [Apis mellifera]	GO:0005524;GO:0004672	ATP binding;protein kinase activity	K08840	TNIK	http://www.genome.jp/dbget-bin/www_bget?ko:K08840	MAPK signaling pathway - fly	ko04013	-	-	sp|Q23356|MIG15_CAEEL	Serine/threonine-protein kinase mig-15 OS=Caenorhabditis elegans OX=6239 GN=mig-15 PE=2 SV=3
XM_003249831.4	0.74	0.72	0.53	0.57	0.39	0.7	1.35	0.93	0.87	1.94	1.23	1.08	1.11492	8.43101e-05	0.00865185	XP_003249879.2	uncharacterized protein LOC100577150 [Apis mellifera]	-	-	-	-	-	-	-	-	-	-	-
NC_037648.1.25.19	0	0	0	0	0	3.91	0	0	0	0	0	0	-21.5797	7.09521e-13	2.48917e-10	PBC26269.1	hypothetical protein APICC_07852 [Apis cerana cerana]	-	-	-	-	-	-	-	-	-	sp|Q8C8M1|SHCAF_MOUSE	SIN3-HDAC complex-associated factor OS=Mus musculus OX=10090 GN=Sinhcaf PE=1 SV=1
NC_037648.1.28.59	0	1.31	0	0	0	0	0	0	0	0	0	0	-21.6329	6.21848e-13	2.33929e-10	XP_026299737.1	F-actin-monooxygenase Mical isoform X5 [Apis mellifera]	-	-	K19947	MICAL	http://www.genome.jp/dbget-bin/www_bget?ko:K19947	-	-	-	-	sp|Q86BA1|MICAL_DROME	[F-actin]-monooxygenase Mical OS=Drosophila melanogaster OX=7227 GN=Mical PE=1 SV=1
NC_037643.1.718.7	0	0	0	0	0	0	0	0	0	1.91	0	0	20.7785	4.84174e-12	1.2587e-09	XP_392408.3	protein mesh isoform X2 [Apis mellifera]	GO:0007160;GO:0016021	cell-matrix adhesion;integral component of membrane	K23820	SUSD2	http://www.genome.jp/dbget-bin/www_bget?ko:K23820	-	-	KOG4291	Mucin/alpha-tectorin	sp|H9JIQ1|MESH_BOMMO	Protein mesh OS=Bombyx mori OX=7091 PE=1 SV=1
NC_037639.1.1023.5	13.66	44.99	35.17	20.72	32.6	19.74	31.11	71.64	59.22	45.9	101.05	67.48	1.26759	0.000525008	0.0390532	XP_392190.2	inositol oxygenase [Apis mellifera]	GO:0050113;GO:0005506;GO:0019310;GO:0005737;GO:0003723;GO:0006396	inositol oxygenase activity;iron ion binding;inositol catabolic process;cytoplasm;RNA binding;RNA processing	K00469	MIOX	http://www.genome.jp/dbget-bin/www_bget?ko:K00469	Ascorbate and aldarate metabolism;Inositol phosphate metabolism	ko00053,ko00562	-	-	sp|Q4V8T0|MIOX_DANRE	Inositol oxygenase OS=Danio rerio OX=7955 GN=miox PE=2 SV=1
NC_037642.1.913.7	1.14	1.34	1.98	1.38	1.64	1.54	0.44	0.19	0.34	0.88	0.44	0.67	-1.58262	1.87255e-06	0.000298044	XP_026296819.1	J domain-containing protein isoform X1 [Apis mellifera]	-	-	K09532	DNAJC12	http://www.genome.jp/dbget-bin/www_bget?ko:K09532	-	-	-	-	sp|Q9U6V6|JDP_MANSE	J domain-containing protein OS=Manduca sexta OX=7130 GN=jdp PE=2 SV=1
NC_037648.1.1784.23	0	0	0	0	0	0	0	0	0	49.58	0	0	23.2125	1.09571e-14	1.14528e-11	XP_392696.5	esterase FE4 isoform X1 [Apis mellifera]	GO:0052689	carboxylic ester hydrolase activity	-	-	-	-	-	-	-	sp|D6WMZ8|ESTJ_TRICA	Juvenile hormone esterase OS=Tribolium castaneum OX=7070 GN=Tcjhe PE=1 SV=2
XM_016916174.2	0	0	0	0.03	0	0	0.2	2.68	2.02	1.72	5.69	2.54	8.13734	3.65872e-12	9.76185e-10	XP_016771658.1	tyrosine--tRNA ligase, cytoplasmic isoform X6 [Apis mellifera]	GO:0005524;GO:0000049;GO:0004831;GO:0006437	ATP binding;tRNA binding;tyrosine-tRNA ligase activity;tyrosyl-tRNA aminoacylation	K01866	YARS,tyrS	http://www.genome.jp/dbget-bin/www_bget?ko:K01866	Aminoacyl-tRNA biosynthesis	ko00970	KOG2144	Tyrosyl-tRNA synthetase, cytoplasmic	sp|Q4KM49|SYYC_RAT	Tyrosine--tRNA ligase, cytoplasmic OS=Rattus norvegicus OX=10116 GN=Yars1 PE=2 SV=3
XM_006561296.3	0.16	0.09	0.14	0.17	0.08	0.04	0.02	0.03	0.02	0	0.03	0.05	-2.01701	0.000421207	0.0326744	XP_006561359.2	fibrillin-2 isoform X3 [Apis mellifera]	GO:0005509	calcium ion binding	K06825	FBN1	http://www.genome.jp/dbget-bin/www_bget?ko:K06825	TGF-beta signaling pathway	ko04350	-	-	sp|Q53RD9|FBLN7_HUMAN	Fibulin-7 OS=Homo sapiens OX=9606 GN=FBLN7 PE=2 SV=1
NC_037645.1.909.30	0	0	0	0	0	0	0.44	0.85	0.78	1.11	0.42	0	6.27824	7.09736e-06	0.00100783	ABR45904.1	hexamerin [Apis mellifera]	-	-	-	-	-	-	-	-	-	sp|P14296|ARYA_MANSE	Arylphorin subunit alpha OS=Manduca sexta OX=7130 PE=2 SV=1
NC_037638.1.1015.2	0	0	0	0	0	0	0	0	0	16.83	0	0	23.3408	7.80863e-15	8.99661e-12	XP_397439.4	eukaryotic translation initiation factor 3 subunit A [Apis mellifera]	GO:0003743;GO:0001732;GO:0016282;GO:0033290;GO:0005852	translation initiation factor activity;formation of cytoplasmic translation initiation complex;eukaryotic 43S preinitiation complex;eukaryotic 48S preinitiation complex;eukaryotic translation initiation factor 3 complex	K03254	EIF3A	http://www.genome.jp/dbget-bin/www_bget?ko:K03254	-	-	KOG2072	Translation initiation factor 3, subunit a (eIF-3a)	sp|Q173M7|EIF3A_AEDAE	Eukaryotic translation initiation factor 3 subunit A OS=Aedes aegypti OX=7159 GN=eIF3-S10 PE=3 SV=1
NC_037643.1.918.1	0.4	0.4	0.53	0.3	0.65	0.61	1.06	1.3	1.58	0.86	1.26	1.09	1.42263	7.33573e-09	1.53036e-06	XP_026297335.1	probable serine/threonine-protein kinase kinX [Apis mellifera]	-	-	-	-	-	-	-	-	-	-	-
NC_037644.1.233.1	2.05	1.72	2.37	1.46	2	4.65	0.38	0.29	0.17	0	0.56	0.25	-3.08877	5.12062e-09	1.08841e-06	XP_028522844.1	gamma-aminobutyric acid type B receptor subunit 2 isoform X2 [Apis cerana]	GO:0004965;GO:0016021;GO:0005886	G protein-coupled GABA receptor activity;integral component of membrane;plasma membrane	K04615	GABBR	http://www.genome.jp/dbget-bin/www_bget?ko:K04615	cAMP signaling pathway;Neuroactive ligand-receptor interaction;Estrogen signaling pathway;GnRH secretion;GABAergic synapse;Taste transduction	ko04024,ko04080,ko04915,ko04929,ko04727,ko04742	-	-	sp|Q80T41|GABR2_MOUSE	Gamma-aminobutyric acid type B receptor subunit 2 OS=Mus musculus OX=10090 GN=Gabbr2 PE=1 SV=2
NC_037644.1.65.17	0	0	0	0	0	0	0	0	0	0	3.09	0	21.4022	1.07316e-12	3.34788e-10	XP_016919639.1	peroxidase isoform X2 [Apis cerana]	GO:0020037;GO:0004601;GO:0048477;GO:0006979;GO:0016021	heme binding;peroxidase activity;oogenesis;response to oxidative stress;integral component of membrane	K19511	PXDN,VPO1	http://www.genome.jp/dbget-bin/www_bget?ko:K19511	-	-	-	-	sp|A1KZ92|PXDNL_HUMAN	Peroxidasin-like protein OS=Homo sapiens OX=9606 GN=PXDNL PE=1 SV=3
NC_037642.1.1878.11	7.14	8.06	6	8.97	5.92	4.55	12.74	9.41	14.09	11.23	15.72	12.72	1.00172	7.58595e-07	0.000129265	XP_016767691.1	cytochrome P450 4c3 [Apis mellifera]	GO:0020037;GO:0005506;GO:0004497;GO:0016705;GO:0016021	heme binding;iron ion binding;monooxygenase activity;oxidoreductase activity, acting on paired donors, with incorporation or reduction of molecular oxygen;integral component of membrane	K15001	CYP4	http://www.genome.jp/dbget-bin/www_bget?ko:K15001	-	-	-	-	sp|Q9VA27|CP4C3_DROME	Cytochrome P450 4c3 OS=Drosophila melanogaster OX=7227 GN=Cyp4c3 PE=2 SV=1
NC_037651.1.277.15	0.49	0	0	0	0.49	0	2.3	2.81	0.97	1.07	0.87	0.8	3.42842	0.000358783	0.0287332	XP_624821.1	60S ribosomal protein L3 [Apis mellifera]	GO:0003735;GO:0006412;GO:0005840	structural constituent of ribosome;translation;ribosome	K02925	RP-L3e,RPL3	http://www.genome.jp/dbget-bin/www_bget?ko:K02925	Ribosome	ko03010	KOG0746	60S ribosomal protein L3 and related proteins	sp|O16797|RL3_DROME	60S ribosomal protein L3 OS=Drosophila melanogaster OX=7227 GN=RpL3 PE=1 SV=3
NC_037650.1.330.7	0	0	0.34	0	0	0	5.33	3.5	3.33	4.72	5.32	4.2	6.702	1.27444e-18	3.58926e-15	XP_003249671.1	cytochrome b561 domain-containing protein 2 [Apis mellifera]	GO:0016021	integral component of membrane	K08371	CYB561D2	http://www.genome.jp/dbget-bin/www_bget?ko:K08371	-	-	-	-	-	-
NC_037649.1.1348.4	0	0	0	0	0	0	0.44	0.37	0	0.34	0.64	0.22	5.43333	2.66282e-05	0.00326899	XP_003399945.1	YY1-associated factor 2 [Bombus terrestris]	GO:0046872;GO:0045893;GO:0005634	metal ion binding;positive regulation of transcription, DNA-templated;nucleus	K11468	YAF2	http://www.genome.jp/dbget-bin/www_bget?ko:K11468	-	-	-	-	sp|Q8IY57|YAF2_HUMAN	YY1-associated factor 2 OS=Homo sapiens OX=9606 GN=YAF2 PE=1 SV=3
XM_026439912.1	0	0	0	0	0	0	0.27	0	0.15	0.1	0.36	0.24	6.7384	1.82843e-06	0.000293325	XP_026295697.1	Down syndrome cell adhesion molecule isoform X18 [Apis mellifera]	-	-	K06768	DSCAML1	http://www.genome.jp/dbget-bin/www_bget?ko:K06768	-	-	-	-	sp|Q9VS29|DSCL_DROME	Down syndrome cell adhesion molecule-like protein Dscam2 OS=Drosophila melanogaster OX=7227 GN=Dscam2 PE=2 SV=3
XM_001122704.5	4.96	6.55	4.34	4.48	5.3	4.25	8.43	18.01	15.18	12.35	10.04	13.91	1.48421	1.72792e-11	4.2012e-09	XP_001122704.2	uncharacterized protein LOC726990 [Apis mellifera]	GO:0003677;GO:0006355;GO:0005634	DNA binding;regulation of transcription, DNA-templated;nucleus	-	-	-	-	-	-	-	-	-
XM_624932.5	11.81	21.36	14.82	22.33	8.87	21.08	49.24	58.65	29.84	54.49	62.56	48.49	1.68172	4.4183e-09	9.4507e-07	XP_624935.3	arginase-1 isoform X1 [Apis mellifera]	GO:0004053;GO:0046872;GO:0006525;GO:0000050	arginase activity;metal ion binding;arginine metabolic process;urea cycle	K01476	E3.5.3.1,rocF,arg	http://www.genome.jp/dbget-bin/www_bget?ko:K01476	Arginine and proline metabolism;Arginine biosynthesis	ko00330,ko00220	KOG2965	Arginase	sp|Q95JC8|ARGI1_PIG	Arginase-1 OS=Sus scrofa OX=9823 GN=ARG1 PE=2 SV=1
NC_037638.1.502.3	10.71	0	0	0	0	0	0	0	0	0	0	0	-22.1785	1.58619e-13	8.60002e-11	XP_006563301.1	transmembrane protein 70 homolog, mitochondrial [Apis mellifera]	GO:0016021	integral component of membrane	K17966	TMEM70	http://www.genome.jp/dbget-bin/www_bget?ko:K17966	-	-	-	-	sp|Q95SS8|TMM70_DROME	Transmembrane protein 70 homolog, mitochondrial OS=Drosophila melanogaster OX=7227 GN=CG7506 PE=2 SV=1
XR_412150.3	0.97	1.69	0.58	0.8	0.84	0.94	0.27	0.17	0.41	0.4	0.16	0.51	-1.59989	0.000120643	0.0116827	-	-	-	-	-	-	-	-	-	-	-	-	-
XM_026440703.1	19.79	22.81	25.99	25.13	20.03	21.78	33.29	38.73	46.04	37.63	49.81	49	1.00661	3.25858e-13	1.45541e-10	XP_026296488.1	phosphoribosylformylglycinamidine synthase [Apis mellifera]	GO:0005524;GO:0046872;GO:0004642;GO:0006189;GO:0006541	ATP binding;metal ion binding;phosphoribosylformylglycinamidine synthase activity;'de novo' IMP biosynthetic process;glutamine metabolic process	K01952	PFAS,purL	http://www.genome.jp/dbget-bin/www_bget?ko:K01952	Purine metabolism	ko00230	KOG1907	Phosphoribosylformylglycinamidine synthase	sp|P35421|PUR4_DROME	Phosphoribosylformylglycinamidine synthase OS=Drosophila melanogaster OX=7227 GN=Pfas PE=1 SV=2
NC_037646.1.1165.1	0	0	0	0	0	0	0.27	0.28	0	0.18	0.36	0.04	4.96691	0.000673925	0.0478822	-	-	-	-	-	-	-	-	-	-	-	-	-
NC_037638.1.3935.24	0.38	0.81	0.52	0.37	0.32	0.25	0.13	0.14	0	0.16	0.09	0	-2.33162	0.000307882	0.0254406	XP_006571712.1	patronin isoform X3 [Apis mellifera]	-	-	K17493	CAMSAP	http://www.genome.jp/dbget-bin/www_bget?ko:K17493	-	-	-	-	sp|A1ZAU8|PTRO_DROME	Patronin OS=Drosophila melanogaster OX=7227 GN=Patronin PE=1 SV=1
XM_026441768.1	2.09	1.95	1.75	2.11	1.62	0.98	0.78	0.87	0.48	0.62	0.93	0.46	-1.26513	5.16402e-06	0.00076322	XP_026297553.1	forkhead box protein K2 [Apis mellifera]	GO:0003700;GO:0043565;GO:0005634	DNA-binding transcription factor activity;sequence-specific DNA binding;nucleus	K09399	FOXF	http://www.genome.jp/dbget-bin/www_bget?ko:K09399	-	-	-	-	sp|Q9W707|FXF1B_XENLA	Forkhead box protein F1-B OS=Xenopus laevis OX=8355 GN=foxf1-b PE=2 SV=1
NC_037640.1.1393.11	0	0	0	0	0.27	0	1.1	3.17	1.15	1.33	4.77	3.41	5.94373	9.45489e-07	0.000159238	XP_396295.4	phosphoenolpyruvate carboxykinase [GTP] isoform X1 [Apis mellifera]	GO:0005525;GO:0016301;GO:0046872;GO:0004613;GO:0006094	GTP binding;kinase activity;metal ion binding;phosphoenolpyruvate carboxykinase (GTP) activity;gluconeogenesis	K01596	E4.1.1.32,pckA,PCK	http://www.genome.jp/dbget-bin/www_bget?ko:K01596	AMPK signaling pathway;FoxO signaling pathway;PI3K-Akt signaling pathway;Citrate cycle (TCA cycle);Glycolysis / Gluconeogenesis;Pyruvate metabolism;Adipocytokine signaling pathway;Glucagon signaling pathway;Insulin signaling pathway;PPAR signaling pathway;Proximal tubule bicarbonate reclamation	ko04152,ko04068,ko04151,ko00020,ko00010,ko00620,ko04920,ko04922,ko04910,ko03320,ko04964	-	-	sp|Q16822|PCKGM_HUMAN	Phosphoenolpyruvate carboxykinase [GTP], mitochondrial OS=Homo sapiens OX=9606 GN=PCK2 PE=1 SV=4
NC_037652.1.1255.13	0	0	0	0	0	7.27	0	0	0	0	0	0	-22.0635	2.12018e-13	1.08566e-10	XP_003692170.1	serine/threonine-protein kinase grp [Apis florea]	GO:0005524;GO:0106310;GO:0106311;GO:0000077;GO:0005634;GO:0004674	ATP binding;protein serine kinase activity;protein serine/threonine kinase activity;DNA damage checkpoint signaling;nucleus;protein serine/threonine kinase activity	K02216	CHEK1	http://www.genome.jp/dbget-bin/www_bget?ko:K02216	Cell cycle;Cellular senescence;p53 signaling pathway	ko04110,ko04218,ko04115	KOG0590	Checkpoint kinase and related serine/threonine protein kinases	sp|O61661|CHK1_DROME	Serine/threonine-protein kinase grp OS=Drosophila melanogaster OX=7227 GN=grp PE=1 SV=2
XM_026445007.1	5.97	2.92	5.47	4.18	5.6	5.36	1.35	2.14	1.09	1.68	3.14	2.59	-1.2053	1.73407e-05	0.00223966	XP_026300792.1	uncharacterized protein LOC550958 [Apis mellifera]	-	-	-	-	-	-	-	-	-	-	-
NC_037643.1.2013.32	0	2.99	0	0	0	0	0	0	0	0	0	0	-21.8357	3.75426e-13	1.59263e-10	XP_006562481.1	eukaryotic translation initiation factor 4 gamma 2 isoform X1 [Apis mellifera]	GO:0003743	translation initiation factor activity	K03260	EIF4G	http://www.genome.jp/dbget-bin/www_bget?ko:K03260	-	-	KOG0401	Translation initiation factor 4F, ribosome/mRNA-bridging subunit (eIF-4G)	sp|Q62448|IF4G2_MOUSE	Eukaryotic translation initiation factor 4 gamma 2 OS=Mus musculus OX=10090 GN=Eif4g2 PE=1 SV=2
XM_026443383.1	0.2	0.15	0.13	0.1	0.22	0	0	0	0	0	0	0	-4.92564	0.000107152	0.01063	XP_026299168.1	four and a half LIM domains protein 2 isoform X11 [Apis mellifera]	-	-	-	-	-	-	-	-	-	sp|Q2KI95|FHL2_BOVIN	Four and a half LIM domains protein 2 OS=Bos taurus OX=9913 GN=FHL2 PE=2 SV=1
NC_037647.1.459.18	71.91	59.61	78.69	49.26	54.94	41.96	14.46	8.81	9.82	6.39	16.4	10.8	-2.3201	2.68187e-20	9.37618e-17	XP_006562848.2	proteoglycan 4 [Apis mellifera]	-	-	-	-	-	-	-	-	-	-	-
NC_037643.1.1591.11	0	0	0	0	0	0	0	0	0	2.6	0	0	21.4402	9.7778e-13	3.13719e-10	XP_396525.2	dosage compensation regulator isoform X1 [Apis mellifera]	GO:0005524;GO:0003725;GO:0016787;GO:0003724	ATP binding;double-stranded RNA binding;hydrolase activity;RNA helicase activity	K13184	DHX9	http://www.genome.jp/dbget-bin/www_bget?ko:K13184	-	-	KOG0921	Dosage compensation complex, subunit MLE	sp|P24785|MLE_DROME	Dosage compensation regulator OS=Drosophila melanogaster OX=7227 GN=mle PE=1 SV=2
NC_037645.1.291.13	0.16	0.09	0.32	0.31	0.21	0.15	0	0	0	0.01	0	0	-5.19287	1.27967e-07	2.36326e-05	XP_016769163.2	sodium-independent sulfate anion transporter isoform X2 [Apis mellifera]	GO:0008271;GO:0016021	secondary active sulfate transmembrane transporter activity;integral component of membrane	K14708	SLC26A11	http://www.genome.jp/dbget-bin/www_bget?ko:K14708	-	-	-	-	sp|Q80ZD3|S2611_MOUSE	Sodium-independent sulfate anion transporter OS=Mus musculus OX=10090 GN=Slc26a11 PE=2 SV=2
XM_016915937.2	8.85	8.78	7.71	5.3	6.33	5.53	1.7	2.21	3.72	2.06	4.59	2.75	-1.21564	2.3255e-05	0.00291443	XP_003251169.1	bumetanide-sensitive sodium-(potassium)-chloride cotransporter [Apis mellifera]	GO:0015377;GO:0016021	cation:chloride symporter activity;integral component of membrane	K10951	SLC12A2,NKCC1	http://www.genome.jp/dbget-bin/www_bget?ko:K10951	Pancreatic secretion;Salivary secretion	ko04972,ko04970	-	-	sp|Q25479|NKCL_MANSE	Bumetanide-sensitive sodium-(potassium)-chloride cotransporter OS=Manduca sexta OX=7130 PE=2 SV=1
NC_037638.1.129.53	0	0	0	0	0	0	0	0	0	3.43	0	0.08	21.1311	2.0747e-12	5.92534e-10	XP_393342.3	transcription factor SPT20 homolog [Apis mellifera]	GO:0016021	integral component of membrane	-	-	-	-	-	-	-	-	-
NC_037638.1.2567.2	0	0	0	0	0	0	0.58	0.84	0.34	0.63	0.94	0.69	6.61047	3.72955e-13	1.59263e-10	XP_026300714.1	fructose-bisphosphate aldolase [Apis mellifera]	GO:0004332;GO:0006096	fructose-bisphosphate aldolase activity;glycolytic process	K01623	ALDO	http://www.genome.jp/dbget-bin/www_bget?ko:K01623	HIF-1 signaling pathway;Fructose and mannose metabolism;Glycolysis / Gluconeogenesis;Pentose phosphate pathway	ko04066,ko00051,ko00010,ko00030	KOG1557	Fructose-biphosphate aldolase	sp|P07764|ALF_DROME	Fructose-bisphosphate aldolase OS=Drosophila melanogaster OX=7227 GN=Ald1 PE=1 SV=5
NC_037649.1.962.6	0.45	0.19	0.2	0.38	0.4	0	1.91	1.98	1.89	1.17	1.74	3.56	3.03049	8.68994e-10	1.9579e-07	NP_001129680.1	silk fibroin 3 precursor [Apis mellifera]	-	-	-	-	-	-	-	-	-	-	-
NC_037652.1.187.22	0	0	10.79	0	0	0	0	0	0	0	0	0	-22.8853	2.59397e-14	2.21006e-11	XP_001119855.2	translation initiation factor eIF-2B subunit delta [Apis mellifera]	GO:0003743;GO:0005737	translation initiation factor activity;cytoplasm	K03680	EIF2B4	http://www.genome.jp/dbget-bin/www_bget?ko:K03680	-	-	KOG1467	Translation initiation factor 2B, delta subunit (eIF-2Bdelta/GCD2)	sp|Q9UI10|EI2BD_HUMAN	Translation initiation factor eIF-2B subunit delta OS=Homo sapiens OX=9606 GN=EIF2B4 PE=1 SV=2
NC_037644.1.897.10	3.49	0	1.2	0	7.59	2.44	0	0.09	0	0	0	0	-7.50526	0.000161799	0.014954	XP_026297588.1	zinc finger Ran-binding domain-containing protein 2 [Apis mellifera]	GO:0046872;GO:0003723;GO:0005634	metal ion binding;RNA binding;nucleus	-	-	-	-	-	KOG1995	Conserved Zn-finger protein	sp|Q5ZLX5|ZRAB2_CHICK	Zinc finger Ran-binding domain-containing protein 2 OS=Gallus gallus OX=9031 GN=ZRANB2 PE=2 SV=1
XM_001122571.5	587.91	518.98	519.78	488.06	683.35	473	191.91	181.04	214.89	91.55	215.96	134.08	-1.56458	3.23069e-12	8.66542e-10	XP_001122571.3	vegetative cell wall protein gp1 [Apis mellifera]	GO:0003700;GO:0006357	DNA-binding transcription factor activity;regulation of transcription by RNA polymerase II	K06544	SELPLG,CD162	http://www.genome.jp/dbget-bin/www_bget?ko:K06544	Cell adhesion molecules;Neutrophil extracellular trap formation	ko04514,ko04613	-	-	-	-
NM_001013006.1	0	0	0	0	0	0	0	0	0	3.16	0	0	21.1693	1.89107e-12	5.49375e-10	NP_001013024.1	Eph receptor tyrosine kinase precursor [Apis mellifera]	GO:0005524;GO:0005003;GO:0005887	ATP binding;ephrin receptor activity;integral component of plasma membrane	K05110	EPHB1,ELK,NET	http://www.genome.jp/dbget-bin/www_bget?ko:K05110	Axon guidance;Axon regeneration	ko04360,ko04361	-	-	sp|Q91845|EPA4A_XENLA	Ephrin type-A receptor 4-A OS=Xenopus laevis OX=8355 GN=epha4-a PE=2 SV=1
NC_037647.1.459.19	212.79	112.76	184.7	189.84	103.61	111.43	45.84	22.8	34.43	24.73	37.95	44.28	-2.02464	6.49955e-15	7.84496e-12	XP_006562848.2	proteoglycan 4 [Apis mellifera]	-	-	-	-	-	-	-	-	-	-	-
NC_037651.1.415.7	0	0	0	0	0	0	0	0.13	0	15.59	0	0	21.1459	1.97139e-12	5.67827e-10	XP_006563129.1	ATP-citrate synthase [Apis mellifera]	GO:0005524;GO:0003878;GO:0046872;GO:0006085;GO:0006101;GO:0006629;GO:0005829	ATP binding;ATP citrate synthase activity;metal ion binding;acetyl-CoA biosynthetic process;citrate metabolic process;lipid metabolic process;cytosol	K01648	ACLY	http://www.genome.jp/dbget-bin/www_bget?ko:K01648	Citrate cycle (TCA cycle)	ko00020	KOG1254	ATP-citrate lyase	sp|Q2TCH3|ACLY_SHEEP	ATP-citrate synthase OS=Ovis aries OX=9940 GN=ACLY PE=2 SV=1
NC_037640.1.1615.12	1.33	0	0	2.38	0.7	0.86	0	0	0	0	0	0	-7.71786	0.00026137	0.0220648	XP_006563977.1	dyslexia-associated protein KIAA0319 [Apis mellifera]	GO:0008270;GO:0016021	zinc ion binding;integral component of membrane	K24404	KIAA0319L	http://www.genome.jp/dbget-bin/www_bget?ko:K24404	-	-	-	-	sp|Q5VV43|K0319_HUMAN	Dyslexia-associated protein KIAA0319 OS=Homo sapiens OX=9606 GN=KIAA0319 PE=1 SV=1
NC_037643.1.318.16	0	0	0	0.03	0	0	0	0.63	1.07	0	0.32	2.08	6.64197	0.000328034	0.0267999	XP_017761686.1	PREDICTED: phospholipid-transporting ATPase ID isoform X4 [Eufriesea mexicana]	GO:0005524;GO:0140326;GO:0000287;GO:0015914;GO:0016021	ATP binding;ATPase-coupled intramembrane lipid transporter activity;magnesium ion binding;phospholipid transport;integral component of membrane	K01530	E7.6.2.1	http://www.genome.jp/dbget-bin/www_bget?ko:K01530	-	-	KOG0206	P-type ATPase	sp|P98198|AT8B2_HUMAN	Phospholipid-transporting ATPase ID OS=Homo sapiens OX=9606 GN=ATP8B2 PE=1 SV=2
NC_037648.1.1159.17	0	0	0	0	0	0	0	0	3.35	20.68	0	0	23.0735	1.57278e-14	1.581e-11	XP_006570449.2	serrate RNA effector molecule homolog isoform X3 [Apis mellifera]	GO:0003676;GO:0031047;GO:0006397;GO:0005634	nucleic acid binding;gene silencing by RNA;mRNA processing;nucleus	-	-	-	-	-	KOG2295	C2H2 Zn-finger protein	sp|Q5TUF1|SRRT_ANOGA	Serrate RNA effector molecule homolog OS=Anopheles gambiae OX=7165 GN=Ars2 PE=3 SV=3
NC_037639.1.569.3	35.34	59.11	78.59	95.21	85.51	84.9	32.72	33.86	38.95	15.41	30.53	40.86	-1.15846	0.000214675	0.018943	XP_016910507.1	glucose-6-phosphate 1-dehydrogenase isoform X2 [Apis cerana]	GO:0004345;GO:0050661;GO:0006006;GO:0006098	glucose-6-phosphate dehydrogenase activity;NADP binding;glucose metabolic process;pentose-phosphate shunt	K00036	G6PD,zwf	http://www.genome.jp/dbget-bin/www_bget?ko:K00036	Pentose phosphate pathway;Glutathione metabolism	ko00030,ko00480	-	-	-	-
NC_037647.1.858.12	0	0	0	0	0	0	0	0	0	24.05	0	0	23.5566	4.41508e-15	5.59546e-12	XP_006607972.1	putative ATP-dependent RNA helicase Pl10 [Apis dorsata]	GO:0005524;GO:0016787;GO:0003676;GO:0003724;GO:0003723;GO:0003735;GO:0006412;GO:0015934	ATP binding;hydrolase activity;nucleic acid binding;RNA helicase activity;RNA binding;structural constituent of ribosome;translation;large ribosomal subunit	K11594	DDX3X,bel	http://www.genome.jp/dbget-bin/www_bget?ko:K11594	RIG-I-like receptor signaling pathway	ko04622	KOG0335	ATP-dependent RNA helicase	sp|P24346|DDX3_XENLA	Putative ATP-dependent RNA helicase an3 OS=Xenopus laevis OX=8355 GN=an3 PE=2 SV=1
NC_037638.1.418.44	0	0.3	0	0	0	0	9.2	0	3.53	20.66	1.55	0.03	6.90075	0.000671154	0.0477523	KOX75410.1	Heat shock 70 kDa protein cognate 4 [Melipona quadrifasciata]	GO:0005524;GO:0016887	ATP binding;ATP hydrolysis activity	K03283	HSPA1s	http://www.genome.jp/dbget-bin/www_bget?ko:K03283	Endocytosis;MAPK signaling pathway;Protein processing in endoplasmic reticulum;Spliceosome;Longevity regulating pathway - multiple species;Estrogen signaling pathway;Antigen processing and presentation	ko04144,ko04010,ko04141,ko03040,ko04213,ko04915,ko04612	-	-	sp|Q9U639|HSP7D_MANSE	Heat shock 70 kDa protein cognate 4 OS=Manduca sexta OX=7130 PE=2 SV=1
NC_037646.1.853.64	2.46	0	0	0	0	0	0	0	0	0	0.01	0	-21.4867	8.92745e-13	2.91041e-10	XP_006608583.1	glycogen synthase kinase-3 beta-like isoform X8 [Apis dorsata]	GO:0005524;GO:0004674	ATP binding;protein serine/threonine kinase activity	K03083	GSK3B	http://www.genome.jp/dbget-bin/www_bget?ko:K03083	Cell cycle;Focal adhesion;Signaling pathways regulating pluripotency of stem cells;ErbB signaling pathway;Hedgehog signaling pathway;Hedgehog signaling pathway - fly;Hippo signaling pathway;PI3K-Akt signaling pathway;Wnt signaling pathway;mTOR signaling pathway;Axon guidance;Growth hormone synthesis, secretion and action;Insulin signaling pathway;Melanogenesis;Prolactin signaling pathway;Thyroid …	ko04110,ko04510,ko04550,ko04012,ko04340,ko04341,ko04390,ko04151,ko04310,ko04150,ko04360,ko04935,ko04910,ko04916,ko04917,ko04919,ko04711,ko04662,ko04062,ko04657,ko04660,ko04728,ko04722	-	-	sp|P18431|SGG_DROME	Protein kinase shaggy OS=Drosophila melanogaster OX=7227 GN=sgg PE=1 SV=3
XM_026440277.1	211.33	191.61	231.56	182.99	257.14	265.59	95.43	130.28	115.19	65.98	96.81	111.54	-1.02784	5.64773e-09	1.18799e-06	XP_026296062.1	lysosomal alpha-mannosidase isoform X1 [Apis mellifera]	GO:0004559;GO:0030246;GO:0046872;GO:0006013	alpha-mannosidase activity;carbohydrate binding;metal ion binding;mannose metabolic process	K12311	MAN2B1,LAMAN	http://www.genome.jp/dbget-bin/www_bget?ko:K12311	Lysosome;Other glycan degradation	ko04142,ko00511	-	-	sp|Q60HE9|MA2B1_MACFA	Lysosomal alpha-mannosidase OS=Macaca fascicularis OX=9541 GN=MAN2B1 PE=2 SV=1
NC_037644.1.1666.14	0.28	0.63	0.1	0.61	0.78	0.68	2.33	2.53	5.55	2.14	2.62	2.61	2.65742	7.52903e-09	1.56746e-06	PBC32885.1	L-lactate dehydrogenase [Apis cerana cerana]	GO:0004459;GO:0005975;GO:0019752;GO:0005737	L-lactate dehydrogenase activity;carbohydrate metabolic process;carboxylic acid metabolic process;cytoplasm	K00016	LDH,ldh	http://www.genome.jp/dbget-bin/www_bget?ko:K00016	HIF-1 signaling pathway;Cysteine and methionine metabolism;Glycolysis / Gluconeogenesis;Propanoate metabolism;Pyruvate metabolism;Glucagon signaling pathway	ko04066,ko00270,ko00010,ko00640,ko00620,ko04922	KOG1495	Lactate dehydrogenase	sp|Q95028|LDH_DROME	L-lactate dehydrogenase OS=Drosophila melanogaster OX=7227 GN=Ldh PE=2 SV=1
XM_006561816.3	1.73	5.21	1.25	1.75	1.71	4.83	5.87	5.19	9.09	11.12	6.65	7.64	1.54707	0.000364022	0.0291068	XP_006561879.2	putative uncharacterized protein DDB_G0282133 isoform X2 [Apis mellifera]	GO:0007052;GO:0005737;GO:0005856	mitotic spindle organization;cytoplasm;cytoskeleton	K14283	TACC3,maskin	http://www.genome.jp/dbget-bin/www_bget?ko:K14283	-	-	-	-	sp|O75410|TACC1_HUMAN	Transforming acidic coiled-coil-containing protein 1 OS=Homo sapiens OX=9606 GN=TACC1 PE=1 SV=2
NC_037652.1.1261.21	1.92	1.08	1.4	1.43	2.28	1.54	4.64	2.57	2.47	3.13	3.22	1.85	1.01044	0.000262135	0.022111	XP_016772196.2	flavin-containing monooxygenase FMO GS-OX-like 2 isoform X1 [Apis mellifera]	GO:0050660;GO:0004499;GO:0050661	flavin adenine dinucleotide binding;N,N-dimethylaniline monooxygenase activity;NADP binding	-	-	-	-	-	KOG1399	Flavin-containing monooxygenase	sp|Q9FWW9|GSXL2_ARATH	Flavin-containing monooxygenase FMO GS-OX-like 2 OS=Arabidopsis thaliana OX=3702 GN=At1g12200 PE=2 SV=1
NC_037644.1.142.18	0	0	0	2.46	0	0	0	0	0	0	0	0	-21.4705	9.29293e-13	3.00061e-10	XP_395056.4	GAS2-like protein pickled eggs isoform X1 [Apis mellifera]	-	-	K24627	GAS2,GAS2L	http://www.genome.jp/dbget-bin/www_bget?ko:K24627	-	-	-	-	sp|Q9W3Y4|GA2PE_DROME	GAS2-like protein pickled eggs OS=Drosophila melanogaster OX=7227 GN=pigs PE=2 SV=2
NC_037648.1.883.6	2.09	1.44	10.94	0.38	0	3.52	0	0	0	0	0	0	-5.91277	0.000507589	0.0380365	XP_001121442.1	serine/threonine-protein kinase RIO3 [Apis mellifera]	GO:0016301	kinase activity	K08872	RIOK3,SUDD	http://www.genome.jp/dbget-bin/www_bget?ko:K08872	-	-	-	-	sp|Q9DBU3|RIOK3_MOUSE	Serine/threonine-protein kinase RIO3 OS=Mus musculus OX=10090 GN=Riok3 PE=1 SV=3
XM_006562254.3	0.58	1.05	0.79	0.67	0.48	0.4	3.03	3.07	2.31	1.49	1.24	2.86	1.91297	2.21464e-09	4.80808e-07	XP_006562317.1	L-ascorbate oxidase [Apis mellifera]	GO:0005507;GO:0016491	copper ion binding;oxidoreductase activity	-	-	-	-	-	-	-	sp|Q99056|LAC5_TRAVI	Laccase-5 OS=Trametes villosa OX=47662 GN=LCC5 PE=3 SV=2
NC_037644.1.876.12	0	0	0	0	0	0	0.54	0.2	0	0.52	0.26	0.43	5.81197	8.91003e-06	0.00123411	XP_624007.4	ATP-dependent RNA helicase SUV3 homolog, mitochondrial [Apis mellifera]	GO:0005524;GO:0016817;GO:0003724	ATP binding;hydrolase activity, acting on acid anhydrides;RNA helicase activity	K17675	SUPV3L1,SUV3	http://www.genome.jp/dbget-bin/www_bget?ko:K17675	-	-	KOG0953	Mitochondrial RNA helicase SUV3, DEAD-box superfamily	sp|Q9VN03|SUV3_DROME	ATP-dependent RNA helicase SUV3 homolog, mitochondrial OS=Drosophila melanogaster OX=7227 GN=Suv3 PE=2 SV=3
NC_037639.1.1977.8	49.39	21.71	25.49	38.03	22.97	14.03	17.76	9.46	10.76	6.77	6.91	12.75	-1.32304	0.000134397	0.0126974	XP_006569022.1	arylsulfatase B [Apis mellifera]	GO:0008484	sulfuric ester hydrolase activity	K01135	ARSB	http://www.genome.jp/dbget-bin/www_bget?ko:K01135	Lysosome;Glycosaminoglycan degradation	ko04142,ko00531	-	-	sp|Q32KJ8|ARSI_RAT	Arylsulfatase I OS=Rattus norvegicus OX=10116 GN=Arsi PE=2 SV=1
NC_037648.1.808.2	0	0	0	0	0	0	0	3.41	0	47.7	0	9.34	23.5747	4.20687e-15	5.39907e-12	XP_393819.4	endoplasmic reticulum-Golgi intermediate compartment protein 3 [Apis mellifera]	GO:0033116;GO:0016021	endoplasmic reticulum-Golgi intermediate compartment membrane;integral component of membrane	K20367	ERGIC3,ERV46	http://www.genome.jp/dbget-bin/www_bget?ko:K20367	-	-	KOG2667	COPII vesicle protein	sp|Q9Y282|ERGI3_HUMAN	Endoplasmic reticulum-Golgi intermediate compartment protein 3 OS=Homo sapiens OX=9606 GN=ERGIC3 PE=1 SV=1
NC_037645.1.1227.5	31.97	46.19	25.98	34.88	19.02	21.8	90.52	51.31	110.83	90.92	84.03	81.42	1.59607	5.23295e-09	1.10764e-06	XP_006559598.1	D-3-phosphoglycerate dehydrogenase [Apis mellifera]	GO:0051287;GO:0004617;GO:0006564	NAD binding;phosphoglycerate dehydrogenase activity;L-serine biosynthetic process	K00058	serA,PHGDH	http://www.genome.jp/dbget-bin/www_bget?ko:K00058	Cysteine and methionine metabolism;Glycine, serine and threonine metabolism	ko00270,ko00260	KOG0068	D-3-phosphoglycerate dehydrogenase, D-isomer-specific 2-hydroxy acid dehydrogenase superfamily	sp|O08651|SERA_RAT	D-3-phosphoglycerate dehydrogenase OS=Rattus norvegicus OX=10116 GN=Phgdh PE=1 SV=3
NC_037642.1.1005.6	10.82	7.93	5.55	7.54	8.92	9.7	14.99	8.6	14.32	25.57	15.64	17.07	1.0299	0.000126781	0.0121423	XP_006570321.2	alpha-N-acetylgalactosaminidase [Apis mellifera]	GO:0004553;GO:0005975;GO:0005764	hydrolase activity, hydrolyzing O-glycosyl compounds;carbohydrate metabolic process;lysosome	K01204	NAGA	http://www.genome.jp/dbget-bin/www_bget?ko:K01204	Lysosome;Glycosphingolipid biosynthesis - globo and isoglobo series	ko04142,ko00603	KOG2366	Alpha-D-galactosidase (melibiase)	sp|Q90744|NAGAB_CHICK	Alpha-N-acetylgalactosaminidase OS=Gallus gallus OX=9031 GN=NAGA PE=1 SV=1
NC_037640.1.1794.30	1.57	0.55	0.95	0.74	2.09	0.48	0	0.24	0	0.05	0.26	0.31	-3.06043	0.000129429	0.0123217	XP_028522743.1	4-aminobutyrate aminotransferase, mitochondrial-like isoform X3 [Apis cerana]	GO:0030170;GO:0008483	pyridoxal phosphate binding;transaminase activity	K13524	ABAT	http://www.genome.jp/dbget-bin/www_bget?ko:K13524	Alanine, aspartate and glutamate metabolism;Valine, leucine and isoleucine degradation;Butanoate metabolism;Propanoate metabolism;beta-Alanine metabolism;GABAergic synapse	ko00250,ko00280,ko00650,ko00640,ko00410,ko04727	KOG1405	4-aminobutyrate aminotransferase	sp|P80147|GABT_PIG	4-aminobutyrate aminotransferase, mitochondrial OS=Sus scrofa OX=9823 GN=ABAT PE=1 SV=2
NC_037638.1.949.15	7.4	11.08	5.49	10.04	9.17	8.05	4.06	3.78	4.15	3.23	4.99	2.76	-1.0659	2.51675e-06	0.000394997	XP_624062.4	argininosuccinate lyase isoform X1 [Apis mellifera]	GO:0004056;GO:0042450;GO:0016491;GO:0016021	argininosuccinate lyase activity;arginine biosynthetic process via ornithine;oxidoreductase activity;integral component of membrane	K01755	argH,ASL	http://www.genome.jp/dbget-bin/www_bget?ko:K01755	Alanine, aspartate and glutamate metabolism;Arginine biosynthesis	ko00250,ko00220	KOG1316	Argininosuccinate lyase	sp|P51464|ARLY_LITCT	Argininosuccinate lyase OS=Lithobates catesbeianus OX=8400 GN=ASL PE=3 SV=1
NC_037646.1.818.2	0.58	0.8	1.02	0.48	0.15	0.24	1.52	1.66	1.81	2.46	1.3	1.2	1.7188	6.02577e-05	0.00649937	XP_003251065.2	uncharacterized protein LOC100578770 [Apis mellifera]	-	-	-	-	-	-	-	-	-	-	-
NC_037646.1.66.1	0	0	0	0	0	0	0	0	0	6.37	0	0	20.96	3.13415e-12	8.42878e-10	PBC25600.1	Zinc finger protein [Apis cerana cerana]	-	-	K09220	IKZF,ZNFN1A	http://www.genome.jp/dbget-bin/www_bget?ko:K09220	-	-	-	-	sp|H2L008|ZTF16_CAEEL	Zinc finger protein ztf-16 OS=Caenorhabditis elegans OX=6239 GN=ztf-16 PE=1 SV=1
NC_037643.1.1192.164	0	0	0.04	0	0	0	0	0	1.12	0	8.5	0	21.3965	1.08727e-12	3.38146e-10	DAA05515.1	TPA_exp: troponin T isoform 2 [Apis mellifera]	GO:0006937;GO:0005861	regulation of muscle contraction;troponin complex	K12046	TNNT3	http://www.genome.jp/dbget-bin/www_bget?ko:K12046	-	-	-	-	sp|Q9XZ71|TNNT_PERAM	Troponin T OS=Periplaneta americana OX=6978 GN=TNT PE=2 SV=1
NC_037652.1.609.15	3.05	1.76	1.46	1.82	2.6	1.52	0.98	0.84	0.75	1.25	0.67	0.76	-1.12523	1.08097e-05	0.0014649	PBC29375.1	Transferrin [Apis cerana cerana]	GO:0046872;GO:0006811;GO:0055072;GO:0005615;GO:0016021	metal ion binding;ion transport;iron ion homeostasis;extracellular space;integral component of membrane	K06569	MFI2,CD228	http://www.genome.jp/dbget-bin/www_bget?ko:K06569	-	-	-	-	sp|Q02942|TRF_BLADI	Transferrin OS=Blaberus discoidalis OX=6981 PE=1 SV=1
NC_037642.1.1485.8	0	0	0	0	0	0	0	0	16.49	0	0	0	22.4618	7.63103e-14	5.02399e-11	XP_012346237.1	eukaryotic translation initiation factor 2A [Apis florea]	GO:0003743	translation initiation factor activity	K15026	EIF2A	http://www.genome.jp/dbget-bin/www_bget?ko:K15026	-	-	KOG2315	Predicted translation initiation factor related to eIF-3a	sp|Q7ZY11|EIF2A_XENLA	Eukaryotic translation initiation factor 2A OS=Xenopus laevis OX=8355 GN=eif2a PE=2 SV=2
NC_037650.1.908.3	0	0	11.58	0	0	0	0	0	0	0	0	0	-22.2966	1.17605e-13	6.77482e-11	XP_006616480.1	GMP synthase [glutamine-hydrolyzing] [Apis dorsata]	GO:0005524;GO:0003922;GO:0016462;GO:0006541	ATP binding;GMP synthase (glutamine-hydrolyzing) activity;pyrophosphatase activity;glutamine metabolic process	K01951	guaA,GMPS	http://www.genome.jp/dbget-bin/www_bget?ko:K01951	Purine metabolism;Drug metabolism - other enzymes	ko00230,ko00983	KOG1622	GMP synthase	sp|Q4V7C6|GUAA_RAT	GMP synthase [glutamine-hydrolyzing] OS=Rattus norvegicus OX=10116 GN=Gmps PE=1 SV=1
NC_037639.1.923.10	0	0.77	0.35	0.81	1.13	1.4	0	0	0	0	0	0.11	-5.44705	0.00050065	0.0376557	XP_395231.3	bestrophin-4 isoform X4 [Apis mellifera]	-	-	K22204	BEST	http://www.genome.jp/dbget-bin/www_bget?ko:K22204	-	-	-	-	sp|Q8BGM5|BEST2_MOUSE	Bestrophin-2 OS=Mus musculus OX=10090 GN=Best2 PE=2 SV=1
NC_037638.1.515.1	0.32	0.41	0.51	0.26	0.68	0.51	0.1	0.05	0.06	0.05	0.1	0.26	-2.05168	9.61943e-06	0.00131975	XP_001120425.1	uncharacterized protein LOC724536 [Apis mellifera]	-	-	-	-	-	-	-	-	-	-	-
NC_037646.1.1444.30	10.36	15.94	10.68	9.85	16.26	17.58	21.22	27.65	26.99	34.01	15.18	29.27	1.0246	4.84895e-05	0.00542632	XP_006561841.1	probable elongation factor 1-delta isoform X2 [Apis mellifera]	GO:0003746;GO:0005853	translation elongation factor activity;eukaryotic translation elongation factor 1 complex	K15410	EEF1D	http://www.genome.jp/dbget-bin/www_bget?ko:K15410	-	-	-	-	sp|Q9VL18|EF1D_DROME	Probable elongation factor 1-delta OS=Drosophila melanogaster OX=7227 GN=eEF1delta PE=1 SV=1
NC_037651.1.1294.3	12.12	17.91	16.57	12.47	11.84	13.86	6.85	7.85	7.25	4.79	5	5.6	-1.09309	5.34317e-09	1.12861e-06	XP_624970.2	facilitated trehalose transporter Tret1 isoform X2 [Apis mellifera]	GO:0022857;GO:0008643;GO:0016021	transmembrane transporter activity;carbohydrate transport;integral component of membrane	-	-	-	-	-	-	-	sp|A9ZSY2|TRET1_APILI	Facilitated trehalose transporter Tret1 OS=Apis mellifera ligustica OX=7469 GN=Tret1 PE=1 SV=1
XM_016912970.2	8.03	6.62	5.75	6.26	7.91	8.06	3.17	1.33	3.14	1.43	2.43	1.74	-1.59086	9.46998e-10	2.12892e-07	XP_016768459.2	esterase FE4 [Apis mellifera]	GO:0052689	carboxylic ester hydrolase activity	K01049	ACHE	http://www.genome.jp/dbget-bin/www_bget?ko:K01049	Glycerophospholipid metabolism;Cholinergic synapse	ko00564,ko04725	-	-	sp|P35502|ESTF_MYZPE	Esterase FE4 OS=Myzus persicae OX=13164 PE=1 SV=1
NC_037643.1.422.15	0	0	0	0	0	0	0	0	9.52	0	0	0	21.9807	2.56846e-13	1.22835e-10	XP_033206074.1	glutamic acid-rich protein-like isoform X5 [Bombus vancouverensis nearcticus]	-	-	K22909	ZC3H13	http://www.genome.jp/dbget-bin/www_bget?ko:K22909	-	-	-	-	-	-
NC_037642.1.1907.9	0	0	0	0	0	0	0	0	0	0	6.46	0	22.0456	2.18327e-13	1.10678e-10	XP_624678.1	myosin-IA isoform X1 [Apis mellifera]	GO:0003779;GO:0005524;GO:0003774;GO:0016459	actin binding;ATP binding;cytoskeletal motor activity;myosin complex	K10356	MYO1	http://www.genome.jp/dbget-bin/www_bget?ko:K10356	-	-	-	-	sp|Q23978|MY31D_DROME	Unconventional myosin ID OS=Drosophila melanogaster OX=7227 GN=Myo31DF PE=1 SV=1
NC_037638.1.1436.1	0.08	0.18	0	0	0.14	0	0.54	0.29	0.22	0.78	1.51	0.47	3.44341	7.49116e-05	0.00783812	XP_026302089.1	sodium channel protein Nach [Apis mellifera]	-	-	K03440	ASICN	http://www.genome.jp/dbget-bin/www_bget?ko:K03440	-	-	-	-	-	-
XM_006571296.3	27.46	31.62	25.21	29.43	26.36	20.77	79.11	102.89	131.52	71.72	107.2	139.57	2.07033	2.49804e-26	1.58294e-22	XP_006571359.2	facilitated trehalose transporter Tret1 [Apis mellifera]	GO:0022857;GO:0008643;GO:0016021	transmembrane transporter activity;carbohydrate transport;integral component of membrane	-	-	-	-	-	-	-	sp|A9ZSY3|TRET1_BOMMO	Facilitated trehalose transporter Tret1 OS=Bombyx mori OX=7091 GN=Tret1 PE=1 SV=1
NC_037647.1.1433.6	0.21	0.1	0.52	0	0.47	0.33	0.61	1.4	0.62	1.24	0.55	1.67	2.07831	0.000416262	0.0324603	-	-	-	-	-	-	-	-	-	-	-	-	-
NC_037647.1.747.92	0	0	0	0	0	0	0	0	16.13	0	0	0	22.4884	7.13051e-14	4.78774e-11	XP_003692803.1	14-3-3 protein zeta isoform X1 [Apis florea]	-	-	K16197	YWHAB_Q_Z	http://www.genome.jp/dbget-bin/www_bget?ko:K16197	Cell cycle;Oocyte meiosis;Hippo signaling pathway;Hippo signaling pathway - fly;MAPK signaling pathway - fly;PI3K-Akt signaling pathway;Longevity regulating pathway - worm	ko04110,ko04114,ko04390,ko04391,ko04013,ko04151,ko04212	-	-	sp|Q2F637|1433Z_BOMMO	14-3-3 protein zeta OS=Bombyx mori OX=7091 GN=14-3-3zeta PE=2 SV=2
NC_037648.1.1656.17	0	0	0	0	0	0	1.78	0.18	2.48	0	0	0.82	8.42007	0.0001685	0.0155026	XP_016770737.1	chitin synthase chs-2 isoform X2 [Apis mellifera]	-	-	K00698	CHS1	http://www.genome.jp/dbget-bin/www_bget?ko:K00698	Amino sugar and nucleotide sugar metabolism	ko00520	KOG2571	Chitin synthase/hyaluronan synthase (glycosyltransferases)	sp|G5EBQ8|CHS2_CAEEL	Chitin synthase chs-2 OS=Caenorhabditis elegans OX=6239 GN=chs-2 PE=1 SV=1
XM_393769.7	82.61	121.59	78.85	123.38	78.9	104.68	250.6	262.72	261.05	223.66	274.22	233.42	1.44162	1.29194e-17	2.97698e-14	XP_393769.3	phytanoyl-CoA dioxygenase [Apis mellifera]	-	-	K00477	PHYH	http://www.genome.jp/dbget-bin/www_bget?ko:K00477	Peroxisome	ko04146	KOG3290	Peroxisomal phytanoyl-CoA hydroxylase	sp|Q9NAM7|PHYD1_CAEEL	Phytanoyl-CoA dioxygenase domain-containing protein 1 homolog OS=Caenorhabditis elegans OX=6239 GN=Y105C5B.9 PE=3 SV=1
NC_037639.1.552.5	0	0	0	0	0	0	3.91	0	0	0	0	0	20.6929	5.93901e-12	1.51674e-09	XP_003691342.1	protein phosphatase 1H [Apis florea]	GO:0046872;GO:0004722	metal ion binding;protein serine/threonine phosphatase activity	K17503	PPM1H,ARHCL1	http://www.genome.jp/dbget-bin/www_bget?ko:K17503	-	-	-	-	sp|Q3UYC0|PPM1H_MOUSE	Protein phosphatase 1H OS=Mus musculus OX=10090 GN=Ppm1h PE=1 SV=1
NC_037643.1.2165.2	66.36	70.57	48.88	71.45	22.94	25.15	146.98	88.37	236.72	161.73	233.59	150.86	1.84178	1.14576e-06	0.000190437	XP_001121130.1	very-long-chain 3-oxoacyl-CoA reductase [Apis mellifera]	GO:0016491	oxidoreductase activity	K10251	HSD17B12,KAR,IFA38	http://www.genome.jp/dbget-bin/www_bget?ko:K10251	Biosynthesis of unsaturated fatty acids;Fatty acid elongation;Steroid hormone biosynthesis	ko01040,ko00062,ko00140	-	-	sp|Q28IU1|DHB12_XENTR	Very-long-chain 3-oxoacyl-CoA reductase OS=Xenopus tropicalis OX=8364 GN=hsd17b12 PE=2 SV=1
XM_026440944.1	0	0	0	0	0.63	0	0	0	0	0	0	0	-21.8298	3.80992e-13	1.6095e-10	XP_026296729.1	sodium/calcium exchanger 1 isoform X1 [Apis mellifera]	-	-	K05849	SLC8A,NCX	http://www.genome.jp/dbget-bin/www_bget?ko:K05849	Apelin signaling pathway;Calcium signaling pathway;cGMP-PKG signaling pathway;Adrenergic signaling in cardiomyocytes;Cardiac muscle contraction;Mineral absorption;Protein digestion and absorption;Endocrine and other factor-regulated calcium reabsorption;Olfactory transduction	ko04371,ko04020,ko04022,ko04261,ko04260,ko04978,ko04974,ko04961,ko04740	-	-	sp|P48766|NAC1_CAVPO	Sodium/calcium exchanger 1 OS=Cavia porcellus OX=10141 GN=SLC8A1 PE=2 SV=1
NC_037646.1.573.1	0.48	0.65	1.33	0.79	0.52	1.59	1.72	1.51	2.18	2.18	2.35	2.74	1.3386	7.41291e-05	0.00778839	XP_003249920.2	uncharacterized protein LOC100579026 [Apis mellifera]	-	-	K09228	KRAB	http://www.genome.jp/dbget-bin/www_bget?ko:K09228	-	-	-	-	-	-
XM_006562252.3	1.68	1.73	1.2	1.26	1.62	2.48	1.03	0.49	0.77	0.39	0.62	0.82	-1.19068	2.2789e-05	0.00287023	KOC64255.1	Synapsin [Habropoda laboriosa]	GO:0005524;GO:0046872;GO:0007269;GO:0008021	ATP binding;metal ion binding;neurotransmitter secretion;synaptic vesicle	K19941	SYN	http://www.genome.jp/dbget-bin/www_bget?ko:K19941	-	-	-	-	sp|Q24546|SYN_DROME	Synapsin OS=Drosophila melanogaster OX=7227 GN=Syn PE=1 SV=2
NC_037639.1.1996.4	0	0.68	0.33	0.17	0.33	0.05	2.17	8.18	0.95	0.77	4.86	0.86	3.83177	0.000500328	0.0376557	KOX70931.1	hypothetical protein WN51_03360 [Melipona quadrifasciata]	-	-	-	-	-	-	-	-	-	-	-
NC_037646.1.1280.7	0	0.01	0	0	0	0	0	0	0	0	5.56	0	21.5342	7.76492e-13	2.66871e-10	XP_395392.3	alanine--tRNA ligase, cytoplasmic isoform X1 [Apis mellifera]	GO:0004813;GO:0005524;GO:0000049;GO:0008270;GO:0006419;GO:0005737	alanine-tRNA ligase activity;ATP binding;tRNA binding;zinc ion binding;alanyl-tRNA aminoacylation;cytoplasm	K01872	AARS,alaS	http://www.genome.jp/dbget-bin/www_bget?ko:K01872	Aminoacyl-tRNA biosynthesis	ko00970	KOG0188	Alanyl-tRNA synthetase	sp|P21894|SYAC_BOMMO	Alanine--tRNA ligase, cytoplasmic OS=Bombyx mori OX=7091 PE=1 SV=1
NC_037645.1.231.2	0.43	0.46	0.23	0.32	0.37	0	0	0	0.05	0	0	0	-5.28418	3.46293e-05	0.00410164	XP_006559496.1	adenomatous polyposis coli protein [Apis mellifera]	GO:0008013;GO:0030178;GO:0016055	beta-catenin binding;negative regulation of Wnt signaling pathway;Wnt signaling pathway	-	-	-	-	-	-	-	sp|P70039|APC_XENLA	Adenomatous polyposis coli homolog OS=Xenopus laevis OX=8355 GN=apc PE=1 SV=2
NC_037646.1.314.1	0	0	0	0	0	0	0.1	0.31	0.15	0.04	0.15	0.17	4.64398	2.47696e-05	0.00307928	-	-	-	-	-	-	-	-	-	-	-	-	-
NC_037643.1.783.5	0	0	0	0	0	0	0	0	0	66.04	0	0	23.9279	1.6326e-15	2.33136e-12	XP_017766082.1	PREDICTED: V-type proton ATPase 16 kDa proteolipid subunit [Eufriesea mexicana]	GO:0003743	translation initiation factor activity	-	-	-	-	-	-	-	-	-
NC_037647.1.1559.8	0	0	0	0	0	0	1	0	7.72	0	1.69	3.23	8.86083	7.64674e-05	0.00795984	XP_016770097.2	E3 ubiquitin-protein ligase Su(dx) [Apis mellifera]	GO:0004842	ubiquitin-protein transferase activity	K05633	WWP1,AIP5	http://www.genome.jp/dbget-bin/www_bget?ko:K05633	Endocytosis;Ubiquitin mediated proteolysis	ko04144,ko04120	KOG0940	Ubiquitin protein ligase RSP5/NEDD4	sp|Q9Y0H4|SUDX_DROME	E3 ubiquitin-protein ligase Su(dx) OS=Drosophila melanogaster OX=7227 GN=Su(dx) PE=1 SV=1
XM_006568884.3	0	0	0	0	0	0	0	0	1.93	0	0	0	22.0328	2.25448e-13	1.13014e-10	XP_006568947.2	homeodomain-interacting protein kinase 2 isoform X3 [Apis mellifera]	GO:0005524;GO:0003677;GO:0004672	ATP binding;DNA binding;protein kinase activity	K08826	HIPK	http://www.genome.jp/dbget-bin/www_bget?ko:K08826	Cellular senescence	ko04218	KOG0667	Dual-specificity tyrosine-phosphorylation regulated kinase	sp|Q9QZR5|HIPK2_MOUSE	Homeodomain-interacting protein kinase 2 OS=Mus musculus OX=10090 GN=Hipk2 PE=1 SV=2
NC_037652.1.1326.1	0.42	0.27	0.48	0.4	0.42	0.15	0.19	0.13	0.06	0.07	0.1	0.11	-1.65919	7.7293e-05	0.00800786	-	-	-	-	-	-	-	-	-	-	-	-	-
NC_037651.1.1082.5	0	0	47.47	0	0.1	132.78	0	0	0	0	0	0	-24.5859	2.709e-16	4.81859e-13	XP_026300991.1	ferritin subunit [Apis mellifera]	GO:0008199;GO:0004322;GO:0006879;GO:0006826	ferric iron binding;ferroxidase activity;cellular iron ion homeostasis;iron ion transport	K00522	FTH1	http://www.genome.jp/dbget-bin/www_bget?ko:K00522	Ferroptosis;Necroptosis;Mineral absorption	ko04216,ko04217,ko04978	KOG2332	Ferritin	sp|P41822|FRI_AEDAE	Ferritin subunit OS=Aedes aegypti OX=7159 GN=FERH PE=1 SV=2
NC_037644.1.1666.2	8.7	4.52	3.55	5.78	4.14	3.33	34.88	22.75	30.09	35.52	28.68	37.85	2.7637	4.08168e-28	2.95595e-24	XP_006615424.2	L-lactate dehydrogenase-like isoform X1 [Apis dorsata]	GO:0004459;GO:0005975;GO:0019752;GO:0005737	L-lactate dehydrogenase activity;carbohydrate metabolic process;carboxylic acid metabolic process;cytoplasm	K00016	LDH,ldh	http://www.genome.jp/dbget-bin/www_bget?ko:K00016	HIF-1 signaling pathway;Cysteine and methionine metabolism;Glycolysis / Gluconeogenesis;Propanoate metabolism;Pyruvate metabolism;Glucagon signaling pathway	ko04066,ko00270,ko00010,ko00640,ko00620,ko04922	KOG1495	Lactate dehydrogenase	sp|Q95028|LDH_DROME	L-lactate dehydrogenase OS=Drosophila melanogaster OX=7227 GN=Ldh PE=2 SV=1
NC_037647.1.1353.7	0	0	0	0	0	0	1.23	0.8	1.11	0.11	1.67	1.49	6.83099	5.79424e-10	1.32015e-07	XP_026299023.1	supervillin isoform X1 [Apis mellifera]	GO:0051015;GO:0051693;GO:0007010	actin filament binding;actin filament capping;cytoskeleton organization	K10369	SVIL	http://www.genome.jp/dbget-bin/www_bget?ko:K10369	-	-	-	-	-	-
XM_026444929.1	0.76	0.46	0.17	0.16	0.49	0.49	2.96	4.83	4.27	4.56	7.62	3.25	3.6301	6.8595e-18	1.69627e-14	XP_026300714.1	fructose-bisphosphate aldolase [Apis mellifera]	GO:0004332;GO:0006096	fructose-bisphosphate aldolase activity;glycolytic process	K01623	ALDO	http://www.genome.jp/dbget-bin/www_bget?ko:K01623	HIF-1 signaling pathway;Fructose and mannose metabolism;Glycolysis / Gluconeogenesis;Pentose phosphate pathway	ko04066,ko00051,ko00010,ko00030	KOG1557	Fructose-biphosphate aldolase	sp|P07764|ALF_DROME	Fructose-bisphosphate aldolase OS=Drosophila melanogaster OX=7227 GN=Ald1 PE=1 SV=5
NC_037642.1.1871.7	0	0.01	0	0	0	0	0	4.33	0	0	0.61	0	21.8146	3.8848e-13	1.63432e-10	XP_016912307.1	WD repeat-containing protein 20 isoform X1 [Apis cerana]	-	-	K24741	WDR20	http://www.genome.jp/dbget-bin/www_bget?ko:K24741	-	-	KOG2394	WD40 protein DMR-N9	sp|Q8TBZ3|WDR20_HUMAN	WD repeat-containing protein 20 OS=Homo sapiens OX=9606 GN=WDR20 PE=1 SV=2
NC_037652.1.1023.1	0.87	3.16	2.36	3.48	0.28	0.91	10.09	5.78	8.81	8.24	2.91	5.1	1.99231	0.000487906	0.0369163	XP_001121482.1	uncharacterized protein LOC725660 [Apis mellifera]	GO:0016021	integral component of membrane	-	-	-	-	-	-	-	-	-
NC_037638.1.2418.5	12.85	5.88	7.18	11.25	12.97	5.45	5.02	1.25	0.9	1.58	2.77	3.88	-1.76504	6.24087e-05	0.00668869	XP_026301002.1	nose resistant to fluoxetine protein 6 [Apis mellifera]	-	-	-	-	-	-	-	-	-	sp|Q09225|NRF6_CAEEL	Nose resistant to fluoxetine protein 6 OS=Caenorhabditis elegans OX=6239 GN=nrf-6 PE=1 SV=3
NC_037644.1.579.1	0.53	0.29	0.31	0.44	0.64	0.36	0.81	0.77	1.1	1.62	1.2	1.83	1.64314	1.066e-07	1.99042e-05	XP_031367783.1	uncharacterized protein LOC102674356 [Apis dorsata]	-	-	-	-	-	-	-	-	-	-	-
XM_006561723.3	0	0	0	0	2.54	0	0	0	0	0	0	0	-21.7145	5.07784e-13	2.0269e-10	XP_001121422.2	leukocyte receptor cluster member 8 homolog isoform X1 [Apis mellifera]	-	-	K23802	LENG8,THP3	http://www.genome.jp/dbget-bin/www_bget?ko:K23802	-	-	KOG1861	Leucine permease transcriptional regulator	sp|Q96PV6|LENG8_HUMAN	Leukocyte receptor cluster member 8 OS=Homo sapiens OX=9606 GN=LENG8 PE=1 SV=3
NC_037640.1.1764.11	0	0	0	0	0	0	0.52	0	0	2.66	0	0	21.5281	7.88272e-13	2.68192e-10	XP_016766933.1	protein artichoke [Apis mellifera]	-	-	K17256	IGFALS,ALS	http://www.genome.jp/dbget-bin/www_bget?ko:K17256	Growth hormone synthesis, secretion and action	ko04935	-	-	sp|Q6P3Y9|PONL1_MOUSE	Podocan-like protein 1 OS=Mus musculus OX=10090 GN=Podnl1 PE=1 SV=3
NC_037639.1.2125.34	0	2.12	0	0	0	0	0	0	0	0	0	0	-21.7197	5.01256e-13	2.01672e-10	XP_016903816.1	trehalase isoform X3 [Apis cerana]	GO:0004555;GO:0005991;GO:0016021	alpha,alpha-trehalase activity;trehalose metabolic process;integral component of membrane	K01194	TREH,treA,treF	http://www.genome.jp/dbget-bin/www_bget?ko:K01194	Starch and sucrose metabolism	ko00500	KOG0602	Neutral trehalase	sp|A8J4S9|TREA_APIME	Trehalase OS=Apis mellifera OX=7460 PE=1 SV=1
NC_037645.1.276.55	0.05	0.01	0	0	0	0	0.88	3.59	4.34	0	5.48	0	8.55346	3.16949e-05	0.00378057	XP_006559513.2	uncharacterized protein MAL13P1.304 isoform X3 [Apis mellifera]	-	-	K24046	COBLL1	http://www.genome.jp/dbget-bin/www_bget?ko:K24046	-	-	-	-	sp|Q3UMF0|COBL1_MOUSE	Cordon-bleu protein-like 1 OS=Mus musculus OX=10090 GN=Cobll1 PE=1 SV=2
NC_037652.1.1278.2	0	0	0	0	0	0	0	0	0	218.17	0	67.74	24.7939	1.51498e-16	2.89814e-13	XP_394061.2	ornithine aminotransferase, mitochondrial [Apis mellifera]	GO:0050155;GO:0004587;GO:0030170;GO:0055129	ornithine(lysine) transaminase activity;ornithine-oxo-acid transaminase activity;pyridoxal phosphate binding;L-proline biosynthetic process	K00819	rocD,OAT	http://www.genome.jp/dbget-bin/www_bget?ko:K00819	Arginine and proline metabolism	ko00330	KOG1402	Ornithine aminotransferase	sp|Q18040|OAT_CAEEL	Probable ornithine aminotransferase, mitochondrial OS=Caenorhabditis elegans OX=6239 GN=oatr-1 PE=3 SV=3
XM_392132.7	1.83	1.92	1.15	1.36	0.97	2.61	2.63	4.7	4.36	5.95	1.99	5.14	1.42393	5.00466e-05	0.00556374	XP_003693509.1	RING finger and CHY zinc finger domain-containing protein 1 isoform X1 [Apis florea]	GO:0008270	zinc ion binding	K10144	RCHY1,PIRH2	http://www.genome.jp/dbget-bin/www_bget?ko:K10144	p53 signaling pathway;Ubiquitin mediated proteolysis	ko04115,ko04120	KOG1940	Zn-finger protein	sp|Q9CR50|ZN363_MOUSE	RING finger and CHY zinc finger domain-containing protein 1 OS=Mus musculus OX=10090 GN=Rchy1 PE=1 SV=1
NC_037641.1.1889.34	0	0	0	0	0	0	0	0	0	26.45	0	0	21.7511	4.54787e-13	1.85927e-10	XP_031364477.1	A-kinase anchor protein 200-like [Apis dorsata]	-	-	-	-	-	-	-	-	-	-	-
NC_037653.1.85.51	0	0	0	0	0	0	0.74	0	0	10.54	0	0	21.1764	1.85896e-12	5.43159e-10	XP_006622830.1	Y-box factor homolog isoform X1 [Apis dorsata]	GO:0003676	nucleic acid binding	K09276	YBX1,NSEP1	http://www.genome.jp/dbget-bin/www_bget?ko:K09276	-	-	-	-	sp|P41824|YBOXH_APLCA	Y-box factor homolog OS=Aplysia californica OX=6500 PE=2 SV=1
NC_037641.1.315.2	2.02	2.93	1.33	3.53	5.64	1.69	0	0.11	0	0.08	0	0	-6.59605	7.02948e-16	1.18784e-12	NP_001011578.1	vitellogenin precursor [Apis mellifera]	GO:0005319;GO:0045735;GO:0005576	lipid transporter activity;nutrient reservoir activity;extracellular region	-	-	-	-	-	-	-	sp|Q868N5|VIT_APIME	Vitellogenin OS=Apis mellifera OX=7460 GN=Vg PE=1 SV=1
NC_037638.1.1986.3	0.27	0	0.89	0.57	0.75	1.12	0	0	0	0	0	0	-5.03609	0.000212893	0.0188185	XP_624749.4	ER membrane protein complex subunit 8/9 homolog [Apis mellifera]	GO:0072546	EMC complex	K23569	EMC8_9	http://www.genome.jp/dbget-bin/www_bget?ko:K23569	-	-	-	-	sp|Q9W1Y1|EMC89_DROME	ER membrane protein complex subunit 8/9 homolog OS=Drosophila melanogaster OX=7227 GN=EMC8-9 PE=1 SV=1
NC_037648.1.2106.4	0	0	6.14	0	0.01	0	0	0	0	0	0	0	-21.6167	6.4729e-13	2.36922e-10	XP_623673.3	isocitrate dehydrogenase [NADP] cytoplasmic [Apis mellifera]	GO:0004450;GO:0000287;GO:0051287;GO:0006097;GO:0006102;GO:0006099	isocitrate dehydrogenase (NADP+) activity;magnesium ion binding;NAD binding;glyoxylate cycle;isocitrate metabolic process;tricarboxylic acid cycle	K00031	IDH1,IDH2,icd	http://www.genome.jp/dbget-bin/www_bget?ko:K00031	Peroxisome;Citrate cycle (TCA cycle);Glutathione metabolism	ko04146,ko00020,ko00480	KOG1526	NADP-dependent isocitrate dehydrogenase	sp|Q6XUZ5|IDHC_SHEEP	Isocitrate dehydrogenase [NADP] cytoplasmic OS=Ovis aries OX=9940 GN=IDH1 PE=2 SV=1
NC_037650.1.1118.1	0.22	0.3	0.26	0.4	0.23	0.06	0.82	0.7	0.62	0.71	0.49	0.48	1.46591	1.65852e-05	0.0021503	-	-	-	-	-	-	-	-	-	-	-	-	-
NC_037642.1.1573.26	0	0	2	8.19	0	0	0	0	0	0	0	0	-23.2422	1.02063e-14	1.09527e-11	NP_001229365.1	STT3, subunit of the oligosaccharyltransferase complex, homolog B [Apis mellifera]	GO:0004579;GO:0046872;GO:0006486;GO:0016021	dolichyl-diphosphooligosaccharide-protein glycotransferase activity;metal ion binding;protein glycosylation;integral component of membrane	K07151	STT3	http://www.genome.jp/dbget-bin/www_bget?ko:K07151	Protein processing in endoplasmic reticulum;N-Glycan biosynthesis;Various types of N-glycan biosynthesis	ko04141,ko00510,ko00513	KOG2292	Oligosaccharyltransferase, STT3 subunit	sp|E2RG47|STT3B_CANLF	Dolichyl-diphosphooligosaccharide--protein glycosyltransferase subunit STT3B OS=Canis lupus familiaris OX=9615 GN=STT3B PE=1 SV=1
XM_003251279.4	17.49	22.24	13.48	15.23	18.51	14.68	9.29	6.5	7.09	8.05	9.18	7.49	-1.00512	4.73882e-09	1.01149e-06	XP_003251327.1	UBA-like domain-containing protein 2 isoform X1 [Apis mellifera]	-	-	-	-	-	-	-	-	-	sp|Q8IYN6|UBAD2_HUMAN	UBA-like domain-containing protein 2 OS=Homo sapiens OX=9606 GN=UBALD2 PE=1 SV=1
XM_394662.7	166.97	203.95	163.28	254.72	179.75	161.47	1175.5	1350.5	1643.32	1036.82	1620.79	1141.89	2.9174	4.08716e-55	1.3813e-50	XP_006615424.2	L-lactate dehydrogenase-like isoform X1 [Apis dorsata]	GO:0004459;GO:0005975;GO:0019752;GO:0005737	L-lactate dehydrogenase activity;carbohydrate metabolic process;carboxylic acid metabolic process;cytoplasm	K00016	LDH,ldh	http://www.genome.jp/dbget-bin/www_bget?ko:K00016	HIF-1 signaling pathway;Cysteine and methionine metabolism;Glycolysis / Gluconeogenesis;Propanoate metabolism;Pyruvate metabolism;Glucagon signaling pathway	ko04066,ko00270,ko00010,ko00640,ko00620,ko04922	KOG1495	Lactate dehydrogenase	sp|Q95028|LDH_DROME	L-lactate dehydrogenase OS=Drosophila melanogaster OX=7227 GN=Ldh PE=2 SV=1
XM_006562632.3	16.77	12.24	18.94	15.35	14.03	11.07	19.55	23.01	37.1	30.1	29.13	36.15	1.09171	4.49823e-08	8.73691e-06	XP_006562695.1	proton-coupled amino acid transporter-like protein pathetic [Apis mellifera]	GO:0016021	integral component of membrane	K14209	SLC36A,PAT	http://www.genome.jp/dbget-bin/www_bget?ko:K14209	Protein digestion and absorption	ko04974	-	-	sp|Q9VT04|PATH_DROME	Proton-coupled amino acid transporter-like protein pathetic OS=Drosophila melanogaster OX=7227 GN=path PE=1 SV=1
XR_003305823.1	0.16	0.07	0.08	0.12	0.11	0.09	0	0	0	0	0	0.03	-4.26368	4.88239e-06	0.000724766	XP_016913125.1	uncharacterized protein LOC107998385 [Apis cerana]	-	-	-	-	-	-	-	-	-	-	-
XM_392050.7	2.68	3.88	4.02	1.66	1.73	0	0	0	0	0	0	0	-9.54967	1.28996e-09	2.84937e-07	KAF3426773.1	hypothetical protein E2986_10576 [Frieseomelitta varia]	-	-	K20241	WDR44,RAB11BP	http://www.genome.jp/dbget-bin/www_bget?ko:K20241	-	-	KOG0283	WD40 repeat-containing protein	sp|Q5JSH3|WDR44_HUMAN	WD repeat-containing protein 44 OS=Homo sapiens OX=9606 GN=WDR44 PE=1 SV=1
NC_037648.1.1914.1	2.65	1.92	2.81	2.15	1.74	1.04	1.01	0.55	0.51	0.93	0.99	1.41	-1.08599	0.000384156	0.0304431	-	-	-	-	-	-	-	-	-	-	-	-	-
NC_037639.1.1868.96	0	0	0	0	0	0	2.62	0	0	0	0	0	20.9784	2.99815e-12	8.1277e-10	XP_006569170.3	stress response protein NST1 isoform X19 [Apis mellifera]	-	-	K16806	MAP7D1	http://www.genome.jp/dbget-bin/www_bget?ko:K16806	-	-	-	-	-	-
NC_037638.1.2652.4	0.24	0.26	0.31	0.06	0.18	0.14	0	0	0	0.08	0.08	0	-3.08597	0.000678679	0.0480528	XP_026299083.1	farnesol dehydrogenase [Apis mellifera]	GO:0016491	oxidoreductase activity	K15890	FOHSDR	http://www.genome.jp/dbget-bin/www_bget?ko:K15890	Insect hormone biosynthesis;Terpenoid backbone biosynthesis	ko00981,ko00900	-	-	sp|D2WKD9|SDR1_AEDAE	Farnesol dehydrogenase OS=Aedes aegypti OX=7159 GN=SDR-1 PE=1 SV=2
NC_037646.1.1162.1	0.04	0.19	0.13	0.04	0.06	0.12	0.54	0.37	0.31	0.22	0.52	0.27	1.99584	0.000310805	0.0256612	-	-	-	-	-	-	-	-	-	-	-	-	-
NC_037639.1.1906.3	0	0	0	0	0	0	1	0	2.53	1.27	1.58	1.26	5.54102	3.06774e-05	0.00366646	XP_012346592.1	uncharacterized protein LOC100863265 isoform X4 [Apis florea]	-	-	-	-	-	-	-	-	-	-	-
NC_037648.1.1180.8	0	0	0	0	0	0	0	0	0	8.44	0	0	21.1016	2.22782e-12	6.29176e-10	XP_006570497.1	BMP-binding endothelial regulator protein [Apis mellifera]	-	-	K24517	BMPER	http://www.genome.jp/dbget-bin/www_bget?ko:K24517	-	-	KOG1216	von Willebrand factor and related coagulation proteins	sp|Q8CJ69|BMPER_MOUSE	BMP-binding endothelial regulator protein OS=Mus musculus OX=10090 GN=Bmper PE=1 SV=1
NC_037649.1.970.10	0	0	0	0	0	0	0	0	5.07	0	0.01	0	22.4618	7.63103e-14	5.02399e-11	XP_006561268.2	proteasome adapter and scaffold protein ECM29 [Apis mellifera]	GO:0060090;GO:0043248;GO:0005737;GO:0016021;GO:0000502	molecular adaptor activity;proteasome assembly;cytoplasm;integral component of membrane;proteasome complex	K11886	ECM29	http://www.genome.jp/dbget-bin/www_bget?ko:K11886	-	-	KOG0915	Uncharacterized conserved protein	sp|Q5VYK3|ECM29_HUMAN	Proteasome adapter and scaffold protein ECM29 OS=Homo sapiens OX=9606 GN=ECPAS PE=1 SV=2
NC_037645.1.327.1	0.55	0.43	0.52	0.38	0.69	0.74	1.5	1.57	0.91	1.69	1.03	0.85	1.29297	3.91662e-05	0.00453744	-	-	-	-	-	-	-	-	-	-	-	-	-
XM_006565470.3	0	0	0	0	0	0	3.37	0	0	2.58	0	0	21.8842	3.26783e-13	1.45541e-10	XP_006565533.1	V-type proton ATPase 116 kDa subunit a isoform X1 [Apis mellifera]	GO:0015078;GO:0016021;GO:0000220	proton transmembrane transporter activity;integral component of membrane;vacuolar proton-transporting V-type ATPase, V0 domain	K02154	ATPeV0A,ATP6N	http://www.genome.jp/dbget-bin/www_bget?ko:K02154	Lysosome;Phagosome;Oxidative phosphorylation;Collecting duct acid secretion;Synaptic vesicle cycle	ko04142,ko04145,ko00190,ko04966,ko04721	-	-	sp|Q93050|VPP1_HUMAN	V-type proton ATPase 116 kDa subunit a1 OS=Homo sapiens OX=9606 GN=ATP6V0A1 PE=1 SV=3
NC_037640.1.621.2	2.21	0.73	0.62	1.36	1.16	0.83	0.42	0.36	0.34	0.55	0.22	0.39	-1.52495	4.59051e-05	0.00519197	XP_016912717.1	failed axon connections [Apis cerana]	-	-	-	-	-	-	-	-	-	sp|Q95RI5|FAXC_DROME	Failed axon connections OS=Drosophila melanogaster OX=7227 GN=fax PE=1 SV=1
NC_037648.1.1122.30	0	3.23	2.06	0	0	0	0	0	0	0	0	0	-23.7168	2.89328e-15	3.80966e-12	XP_016770303.2	uncharacterized protein LOC409904 isoform X8 [Apis mellifera]	-	-	K06091	MPP5,PALS1	http://www.genome.jp/dbget-bin/www_bget?ko:K06091	Tight junction;Hippo signaling pathway;Hippo signaling pathway - fly	ko04530,ko04390,ko04391	KOG0609	Calcium/calmodulin-dependent serine protein kinase/membrane-associated guanylate kinase	sp|Q8JHF4|PAL1A_DANRE	Protein PALS1 OS=Danio rerio OX=7955 GN=pals1a PE=1 SV=2
NC_037644.1.575.11	0	0	0	0	0	0	0	0	17.02	97.2	0	0	26.0818	3.80417e-18	1.01499e-14	XP_016768511.2	putative aminopeptidase-2 [Apis mellifera]	GO:0004177;GO:0008237;GO:0008270;GO:0016021	aminopeptidase activity;metallopeptidase activity;zinc ion binding;integral component of membrane	-	-	-	-	-	-	-	sp|Q11001|AMPM_MANSE	Membrane alanyl aminopeptidase (Fragment) OS=Manduca sexta OX=7130 PE=1 SV=1
XM_006565485.3	2.43	1.83	1.82	0.8	1.78	1.34	3.28	2.36	2.87	3.98	5.07	3.97	1.21422	1.81696e-05	0.00233187	XP_006565547.1	aminopeptidase N isoform X1 [Apis mellifera]	GO:0004177;GO:0008237;GO:0008270	aminopeptidase activity;metallopeptidase activity;zinc ion binding	K11140	ANPEP,CD13	http://www.genome.jp/dbget-bin/www_bget?ko:K11140	Glutathione metabolism;Renin-angiotensin system;Hematopoietic cell lineage	ko00480,ko04614,ko04640	-	-	sp|P91887|AMPN_PLUXY	Aminopeptidase N OS=Plutella xylostella OX=51655 GN=APN1 PE=1 SV=1
NC_037650.1.339.1	0.02	0.07	0.08	0.02	0.06	0	0.23	0.15	0.17	0.22	0.07	0.12	2.08805	0.000387559	0.0306744	-	-	-	-	-	-	-	-	-	-	-	-	-
NC_037646.1.682.14	79.26	53.56	90.84	117.57	79.14	63.67	30.93	21.99	42.85	23.03	55.43	35.19	-1.10077	9.84619e-05	0.00988402	XP_006561909.1	A-agglutinin anchorage subunit isoform X1 [Apis mellifera]	-	-	-	-	-	-	-	-	-	-	-
NC_037638.1.1626.24	0	0.46	1.27	0.05	0	0.43	2.53	3.9	8.71	3.38	15.92	10.45	4.49759	2.7506e-05	0.00335679	XP_006571359.2	facilitated trehalose transporter Tret1 [Apis mellifera]	GO:0022857;GO:0008643;GO:0016021	transmembrane transporter activity;carbohydrate transport;integral component of membrane	-	-	-	-	-	-	-	sp|A9ZSY3|TRET1_BOMMO	Facilitated trehalose transporter Tret1 OS=Bombyx mori OX=7091 GN=Tret1 PE=1 SV=1
NC_037639.1.562.14	8.76	5.43	8.03	6.61	7.49	5.59	3.73	3.17	2.71	0.66	3.94	2.92	-1.19578	0.000512778	0.038397	XP_006564781.1	ubiquitin-conjugating enzyme E2 H [Apis mellifera]	GO:0005524;GO:0016740	ATP binding;transferase activity	K10576	UBE2H,UBC8	http://www.genome.jp/dbget-bin/www_bget?ko:K10576	Ubiquitin mediated proteolysis	ko04120	KOG0416	Ubiquitin-protein ligase	sp|Q32LN1|UBE2H_BOVIN	Ubiquitin-conjugating enzyme E2 H OS=Bos taurus OX=9913 GN=UBE2H PE=2 SV=1
XM_006559089.3	0	0	0	0	0	0	0	0	0	0.8	0	0	20.7587	5.07531e-12	1.31269e-09	XP_003249448.2	putative transcription factor capicua isoform X1 [Apis mellifera]	-	-	K20225	CIC	http://www.genome.jp/dbget-bin/www_bget?ko:K20225	MAPK signaling pathway - fly	ko04013	KOG2746	HMG-box transcription factor Capicua and related proteins	sp|Q924A2|CIC_MOUSE	Protein capicua homolog OS=Mus musculus OX=10090 GN=Cic PE=1 SV=2
XM_006566139.2	0.38	0	0.34	3.65	0	0.53	0	0	0	0	0	0	-7.91445	0.000445452	0.0341372	XP_006566202.1	PHD finger protein 20 isoform X5 [Apis mellifera]	-	-	K18402	PHF20	http://www.genome.jp/dbget-bin/www_bget?ko:K18402	-	-	-	-	sp|Q8CCJ9|P20L1_MOUSE	PHD finger protein 20-like protein 1 OS=Mus musculus OX=10090 GN=Phf20l1 PE=1 SV=2
XM_006564590.3	3.02	3.41	2.61	0.99	0	4.03	0	0	0	0	0.02	0	-8.17652	6.76239e-08	1.28154e-05	XP_006564653.1	vacuolar protein sorting-associated protein 33B isoform X1 [Apis mellifera]	GO:0016192	vesicle-mediated transport	K23281	VPS33B	http://www.genome.jp/dbget-bin/www_bget?ko:K23281	-	-	KOG1302	Vacuolar sorting protein VPS33/slp1 (Sec1 family)	sp|Q58EN8|VP33B_DANRE	Vacuolar protein sorting-associated protein 33B OS=Danio rerio OX=7955 GN=vps33b PE=2 SV=1
NC_037645.1.883.1	0.65	1.04	0.96	0.86	1	1.14	0.68	0.23	0.36	0.59	0.39	0.38	-1.03289	0.000564583	0.0415399	-	-	-	-	-	-	-	-	-	-	-	-	-
XM_003249835.4	32.49	37.55	36.69	27.48	28.36	29.32	5.83	5.91	5.95	2.39	8.94	1.66	-2.54561	1.64332e-11	4.01477e-09	XP_003249883.2	uncharacterized protein LOC725439 [Apis mellifera]	-	-	-	-	-	-	-	-	-	-	-
NC_037641.1.315.4	2.71	0	2.63	0.74	1.76	2.67	0	0.08	0	0	0.12	0	-5.74783	6.92949e-05	0.00735368	NP_001011578.1	vitellogenin precursor [Apis mellifera]	GO:0005319;GO:0045735;GO:0005576	lipid transporter activity;nutrient reservoir activity;extracellular region	-	-	-	-	-	-	-	sp|Q868N5|VIT_APIME	Vitellogenin OS=Apis mellifera OX=7460 GN=Vg PE=1 SV=1
NC_037640.1.1393.6	0.17	0	0	0.26	0	0	1.58	3.04	3.15	4.71	8.3	0	5.88935	5.54151e-05	0.00603483	XP_396295.4	phosphoenolpyruvate carboxykinase [GTP] isoform X1 [Apis mellifera]	GO:0005525;GO:0016301;GO:0046872;GO:0004613;GO:0006094	GTP binding;kinase activity;metal ion binding;phosphoenolpyruvate carboxykinase (GTP) activity;gluconeogenesis	K01596	E4.1.1.32,pckA,PCK	http://www.genome.jp/dbget-bin/www_bget?ko:K01596	AMPK signaling pathway;FoxO signaling pathway;PI3K-Akt signaling pathway;Citrate cycle (TCA cycle);Glycolysis / Gluconeogenesis;Pyruvate metabolism;Adipocytokine signaling pathway;Glucagon signaling pathway;Insulin signaling pathway;PPAR signaling pathway;Proximal tubule bicarbonate reclamation	ko04152,ko04068,ko04151,ko00020,ko00010,ko00620,ko04920,ko04922,ko04910,ko03320,ko04964	-	-	sp|P20007|PCKG_DROME	Phosphoenolpyruvate carboxykinase [GTP] OS=Drosophila melanogaster OX=7227 GN=Pepck PE=2 SV=2
NC_037653.1.629.4	10.07	5.16	6.99	7.2	8.23	8.51	0.85	0.99	0.31	0.61	0.41	0.64	-3.51858	3.25474e-40	6.59982e-36	XP_026301698.1	metabotropic glutamate receptor 2 isoform X1 [Apis mellifera]	GO:0004930;GO:0016021;GO:0005886	G protein-coupled receptor activity;integral component of membrane;plasma membrane	K04611	MXR	http://www.genome.jp/dbget-bin/www_bget?ko:K04611	-	-	-	-	sp|P91685|GRM_DROME	Metabotropic glutamate receptor OS=Drosophila melanogaster OX=7227 GN=mGluR PE=1 SV=2
NC_037648.1.1168.18	0	0	0	0	0	0	0	0	0	10.06	0	0	22.3956	9.02892e-14	5.64682e-11	XP_029665274.1	casein kinase II subunit alpha isoform X1 [Formica exsecta]	GO:0005524;GO:0004674	ATP binding;protein serine/threonine kinase activity	K03097	CSNK2A	http://www.genome.jp/dbget-bin/www_bget?ko:K03097	Adherens junction;Mitophagy - animal;NF-kappa B signaling pathway;Wnt signaling pathway;Ribosome biogenesis in eukaryotes	ko04520,ko04137,ko04064,ko04310,ko03008	KOG0668	Casein kinase II, alpha subunit	sp|O76484|CSK2A_SPOFR	Casein kinase II subunit alpha OS=Spodoptera frugiperda OX=7108 PE=2 SV=1
XM_026439785.1	0.26	0.18	0.12	0.26	0	0.15	0	0	0	0	0	0	-5.64385	1.9517e-05	0.00248384	PBC31533.1	hypothetical protein APICC_02306 [Apis cerana cerana]	GO:0016627;GO:0006629;GO:0016021	oxidoreductase activity, acting on the CH-CH group of donors;lipid metabolic process;integral component of membrane	-	-	-	-	-	-	-	-	-
NC_037641.1.1828.7	9.03	6.15	12.37	3.55	4.08	25.07	0.41	1.96	2.53	3.04	2.75	2.55	-2.12188	0.000249274	0.0212382	XP_001122571.3	vegetative cell wall protein gp1 [Apis mellifera]	GO:0003700;GO:0006357	DNA-binding transcription factor activity;regulation of transcription by RNA polymerase II	K06544	SELPLG,CD162	http://www.genome.jp/dbget-bin/www_bget?ko:K06544	Cell adhesion molecules;Neutrophil extracellular trap formation	ko04514,ko04613	-	-	-	-
NC_037648.1.1987.5	0	0	0	0	0	0	0	0	0	81.43	0	0	23.3968	6.73413e-15	7.87508e-12	XP_006614395.1	probable Bax inhibitor 1 [Apis dorsata]	GO:0016021;GO:0043066;GO:0006986	integral component of membrane;negative regulation of apoptotic process;response to unfolded protein	K21889	TMBIM6,BI1,TEGT	http://www.genome.jp/dbget-bin/www_bget?ko:K21889	-	-	KOG1629	Bax-mediated apoptosis inhibitor TEGT/BI-1	sp|Q9IA79|BI1_PAROL	Probable Bax inhibitor 1 OS=Paralichthys olivaceus OX=8255 GN=tmbim6 PE=2 SV=1
NC_037653.1.1052.28	0	0	0	0	0	0	0	0	0	2.08	0	0	20.7454	5.23929e-12	1.34481e-09	XP_016772511.2	centrosomin isoform X4 [Apis mellifera]	GO:0005737;GO:0005815	cytoplasm;microtubule organizing center	K16718	CNN	http://www.genome.jp/dbget-bin/www_bget?ko:K16718	-	-	-	-	sp|P54623|CNN_DROME	Centrosomin OS=Drosophila melanogaster OX=7227 GN=cnn PE=1 SV=3
NC_037648.1.1298.3	0	0	0	0	0.15	0	0.47	0.34	0.75	1.19	0.34	0.92	4.97317	7.55274e-07	0.000128915	XP_003249206.1	uncharacterized protein LOC100578162 [Apis mellifera]	-	-	-	-	-	-	-	-	-	-	-
XM_396637.7	10.88	10.29	16.96	12.51	15.07	17.03	26.68	38.52	24.91	48.01	26.63	29.77	1.33122	1.65774e-09	3.63799e-07	XP_396637.3	mitochondrial pyruvate carrier 3 [Apis mellifera]	GO:0006850;GO:0016021;GO:0005743	mitochondrial pyruvate transmembrane transport;integral component of membrane;mitochondrial inner membrane	K22139	MPC2	http://www.genome.jp/dbget-bin/www_bget?ko:K22139	-	-	KOG1589	Uncharacterized conserved protein	sp|Q9D023|MPC2_MOUSE	Mitochondrial pyruvate carrier 2 OS=Mus musculus OX=10090 GN=Mpc2 PE=1 SV=1
NC_037638.1.1375.4	0.45	0.43	0.35	0.38	0.36	0.29	0	0.1	0	0.2	0.06	0.23	-1.82897	0.000635343	0.0456529	XP_006571081.1	fibroblast growth factor 1 [Apis mellifera]	GO:0008083	growth factor activity	K18496	FGF1	http://www.genome.jp/dbget-bin/www_bget?ko:K18496	Regulation of actin cytoskeleton;Calcium signaling pathway;Hippo signaling pathway;MAPK signaling pathway;PI3K-Akt signaling pathway;Rap1 signaling pathway;Ras signaling pathway	ko04810,ko04020,ko04390,ko04010,ko04151,ko04015,ko04014	-	-	sp|Q6GLR6|FGF1_XENLA	Fibroblast growth factor 1 OS=Xenopus laevis OX=8355 GN=fgf1 PE=2 SV=1
NC_037651.1.1320.29	5.65	10.21	6.37	14.2	15.02	9.63	32.84	37.16	28.03	32.78	32.41	38.88	1.81777	1.00075e-12	3.18069e-10	XP_016771779.1	NAD kinase isoform X6 [Apis mellifera]	-	-	K00858	ppnK,NADK	http://www.genome.jp/dbget-bin/www_bget?ko:K00858	Nicotinate and nicotinamide metabolism	ko00760	KOG2178	Predicted sugar kinase	sp|O95544|NADK_HUMAN	NAD kinase OS=Homo sapiens OX=9606 GN=NADK PE=1 SV=1
XM_026443075.1	0.72	0.16	0.79	0.4	0.3	0.32	0.05	0	0	0.14	0.09	0	-3.2723	0.000142773	0.0133785	XP_026298860.1	neurotrimin isoform X3 [Apis mellifera]	-	-	K06774	HNT	http://www.genome.jp/dbget-bin/www_bget?ko:K06774	-	-	-	-	sp|Q99PJ0|NTRI_MOUSE	Neurotrimin OS=Mus musculus OX=10090 GN=Ntm PE=1 SV=2
NC_037645.1.1524.16	0	0	0	0	0	0	0	0	0	16.04	0	0	22.3896	9.16765e-14	5.66762e-11	XP_392857.2	lysosomal aspartic protease [Apis mellifera]	GO:0004190	aspartic-type endopeptidase activity	K01379	CTSD	http://www.genome.jp/dbget-bin/www_bget?ko:K01379	Apoptosis;Autophagy - animal;Lysosome;Sphingolipid signaling pathway;Estrogen signaling pathway	ko04210,ko04140,ko04142,ko04071,ko04915	KOG1339	Aspartyl protease	sp|Q03168|ASPP_AEDAE	Lysosomal aspartic protease OS=Aedes aegypti OX=7159 GN=AAEL006169 PE=1 SV=2
XM_006561705.3	0	0	0	0	0	0	0	10.93	0	0	0	0	22.2097	1.43627e-13	7.91417e-11	XP_006561768.2	reticulon-1 isoform X1 [Apis mellifera]	GO:0005789;GO:0016021	endoplasmic reticulum membrane;integral component of membrane	K20721	RTN1	http://www.genome.jp/dbget-bin/www_bget?ko:K20721	-	-	-	-	sp|Q6IFY7|RTN1A_XENLA	Reticulon-1-A OS=Xenopus laevis OX=8355 GN=rtn1-a PE=2 SV=1
NC_037642.1.1103.2	0	0	0	0	0	0	0	0	0	9.93	0	0	21.2704	1.47979e-12	4.42575e-10	XP_006571946.2	uncharacterized protein LOC551519 [Apis mellifera]	GO:0006355	regulation of transcription, DNA-templated	-	-	-	-	-	-	-	-	-
NC_037646.1.1147.1	0.06	0.02	0	0.04	0.06	0.04	0.48	0.39	0.09	0.43	0.24	0.11	3.07228	5.65212e-06	0.00082573	-	-	-	-	-	-	-	-	-	-	-	-	-
XR_001703921.2	1.37	1.19	0	0	0	0	0	0	0	0	0	0	-22.3656	9.75592e-14	5.95142e-11	XP_031366164.1	pleckstrin homology domain-containing family G member 5-like isoform X7 [Apis dorsata]	-	-	K19464	PLEKHG5	http://www.genome.jp/dbget-bin/www_bget?ko:K19464	-	-	-	-	sp|Q66T02|PKHG5_MOUSE	Pleckstrin homology domain-containing family G member 5 OS=Mus musculus OX=10090 GN=Plekhg5 PE=1 SV=1
NC_037650.1.1341.4	0	0	0	0	0	0	0	0.68	0.16	0.92	0.38	0.1	5.92649	0.000150576	0.0140168	NP_001352068.1	cytochrome P450 6a14-like [Apis mellifera]	-	-	K14999	CYP6	http://www.genome.jp/dbget-bin/www_bget?ko:K14999	-	-	-	-	sp|Q9V4U7|C6A14_DROME	Probable cytochrome P450 6a14 OS=Drosophila melanogaster OX=7227 GN=Cyp6a14 PE=3 SV=3
NC_037648.1.413.1	4.71	3.36	2.68	2.85	3.4	3.02	1.77	1.3	1.5	1.44	1.43	1.49	-1.07214	0.000334133	0.0271233	-	-	-	-	-	-	-	-	-	-	-	-	-
NC_037640.1.890.2	4.72	3.01	3.82	4.45	5.17	2.85	0.52	0.48	1.05	0.72	0.87	0.51	-2.46614	3.04221e-19	9.07187e-16	XP_016918761.1	uncharacterized protein LOC108001940 isoform X2 [Apis cerana]	-	-	K09237	TTK	http://www.genome.jp/dbget-bin/www_bget?ko:K09237	MAPK signaling pathway - fly	ko04013	-	-	-	-
NC_037638.1.3172.2	1.13	0.89	1.77	1.48	1.17	0.78	0	0	0.46	0.72	0	0.28	-2.48591	0.000585215	0.0427477	XP_016772949.2	uncharacterized protein LOC100577753 [Apis mellifera]	GO:0016021	integral component of membrane	-	-	-	-	-	-	-	-	-
XM_006570752.3	0	0	0	0	0	0	0	0	0	0	0	1.39	20.6036	7.34375e-12	1.86142e-09	XP_006570815.1	F-BAR domain only protein 2 isoform X1 [Apis mellifera]	-	-	K20042	FCHO	http://www.genome.jp/dbget-bin/www_bget?ko:K20042	-	-	KOG2398	Predicted proline-serine-threonine phosphatase-interacting protein (PSTPIP)	sp|Q0JRZ9|FCHO2_HUMAN	F-BAR domain only protein 2 OS=Homo sapiens OX=9606 GN=FCHO2 PE=1 SV=2
NC_037640.1.1891.3	1.98	1.43	0.95	1.91	1.88	1.28	0.45	0.38	1.02	0.9	0.45	0.9	-1.11211	0.000608467	0.0441282	XP_016766576.2	uncharacterized protein LOC724652 isoform X5 [Apis mellifera]	-	-	-	-	-	-	-	-	-	-	-
NC_037638.1.3511.3	0	0	0	0	0	0	0	0	0	8.74	0	0	21.8388	3.65891e-13	1.57906e-10	XP_003251699.2	uncharacterized protein LOC100578913 [Apis mellifera]	-	-	-	-	-	-	-	-	-	-	-
NC_037648.1.178.7	0	0.01	0	0	0	0	0	0	5.51	0	1.87	0	22.1256	1.78626e-13	9.58228e-11	XP_006559056.1	serine/threonine-protein phosphatase 6 regulatory subunit 3 isoform X1 [Apis mellifera]	GO:0019903;GO:0043666	protein phosphatase binding;regulation of phosphoprotein phosphatase activity	K15501	PPP6R3,SAPS3	http://www.genome.jp/dbget-bin/www_bget?ko:K15501	-	-	KOG2073	SAP family cell cycle dependent phosphatase-associated protein	sp|Q5H9R7|PP6R3_HUMAN	Serine/threonine-protein phosphatase 6 regulatory subunit 3 OS=Homo sapiens OX=9606 GN=PPP6R3 PE=1 SV=2
NC_037638.1.3854.12	4.94	5.98	3.98	6.8	4.15	1.66	1.67	1.84	1.61	0.47	1.73	0.66	-1.69453	8.89414e-05	0.00907202	XP_026301775.1	uncharacterized protein LOC100576132 isoform X2 [Apis mellifera]	GO:0005737;GO:0016021	cytoplasm;integral component of membrane	-	-	-	-	-	-	-	sp|Q12912|IRAG2_HUMAN	Inositol 1,4,5-triphosphate receptor associated 2 OS=Homo sapiens OX=9606 GN=IRAG2 PE=1 SV=3
NC_037649.1.695.7	0	0	0	0	0	0	0	0.15	0	0	5.22	0	21.0126	2.76118e-12	7.56624e-10	XP_001122824.1	major royal jelly protein 1 [Apis mellifera]	GO:0005576	extracellular region	-	-	-	-	-	-	-	sp|O18330|MRJP1_APIME	Major royal jelly protein 1 OS=Apis mellifera OX=7460 GN=MRJP1 PE=1 SV=1
XM_016914324.2	0	0	0	0	0	0	0	0	0	1.63	0	0	21.6161	6.34811e-13	2.34899e-10	XP_016769813.2	uncharacterized protein LOC725046 isoform X1 [Apis mellifera]	-	-	-	-	-	-	-	-	-	sp|Q9P2D6|F135A_HUMAN	Protein FAM135A OS=Homo sapiens OX=9606 GN=FAM135A PE=1 SV=2
NC_037645.1.928.14	0	0	0	0	0	9.45	0	0	0	0	0	0	-21.8906	3.27287e-13	1.45541e-10	XP_016915633.1	annexin B9 isoform X2 [Apis cerana]	GO:0005509;GO:0005544	calcium ion binding;calcium-dependent phospholipid binding	K17095	ANXA7_11	http://www.genome.jp/dbget-bin/www_bget?ko:K17095	-	-	KOG0819	Annexin	sp|P22464|ANXB9_DROME	Annexin B9 OS=Drosophila melanogaster OX=7227 GN=AnxB9 PE=1 SV=2
XM_006560537.3	0	0	0	0	0	0	0	0.98	0	0	0.31	0	21.8372	3.67287e-13	1.57906e-10	XP_006560600.1	calcium/calmodulin-dependent protein kinase II isoform X41 [Apis mellifera]	-	-	K04515	CAMK2	http://www.genome.jp/dbget-bin/www_bget?ko:K04515	Necroptosis;Oocyte meiosis;Calcium signaling pathway;ErbB signaling pathway;HIF-1 signaling pathway;Wnt signaling pathway;cAMP signaling pathway;Adrenergic signaling in cardiomyocytes;Axon guidance;Gastric acid secretion;Aldosterone synthesis and secretion;Glucagon signaling pathway;GnRH signaling pathway;Insulin secretion;Melanogenesis;Oxytocin signaling pathway;Circadian entrainment;Cholinergic…	ko04217,ko04114,ko04020,ko04012,ko04066,ko04310,ko04024,ko04261,ko04360,ko04971,ko04925,ko04922,ko04912,ko04911,ko04916,ko04921,ko04713,ko04725,ko04728,ko04720,ko04722,ko04750,ko04740,ko04745	KOG0033	Ca2+/calmodulin-dependent protein kinase, EF-Hand protein superfamily	sp|Q00168|KCC2A_DROME	Calcium/calmodulin-dependent protein kinase type II alpha chain OS=Drosophila melanogaster OX=7227 GN=CaMKII PE=1 SV=1
NC_037638.1.3854.4	0.57	0.23	0.93	0.26	1	0.5	0	0.19	0	0	0.08	0.15	-3.02577	7.63825e-05	0.00795917	PBC30927.1	Lymphoid-restricted membrane protein [Apis cerana cerana]	GO:0005737;GO:0016021	cytoplasm;integral component of membrane	-	-	-	-	-	-	-	-	-
NC_037652.1.1392.13	0	10.32	0	0	0	0	0	0	0	0	0	0	-23.3105	8.52387e-15	9.49691e-12	XP_006563745.1	transitional endoplasmic reticulum ATPase TER94 [Apis mellifera]	GO:0005524;GO:0016887;GO:0016787	ATP binding;ATP hydrolysis activity;hydrolase activity	K13525	VCP,CDC48	http://www.genome.jp/dbget-bin/www_bget?ko:K13525	Protein processing in endoplasmic reticulum	ko04141	KOG0730	AAA+-type ATPase	sp|Q7KN62|TERA_DROME	Transitional endoplasmic reticulum ATPase TER94 OS=Drosophila melanogaster OX=7227 GN=TER94 PE=1 SV=1
NC_037644.1.964.4	0	0	0	0	0	0	4.45	3.65	0	7.4	15.31	13.1	7.3566	4.94079e-07	8.62198e-05	XP_033333967.1	40S ribosomal protein S15 [Megalopta genalis]	GO:0003723;GO:0003735;GO:0006412;GO:0015935	RNA binding;structural constituent of ribosome;translation;small ribosomal subunit	K02958	RP-S15e,RPS15	http://www.genome.jp/dbget-bin/www_bget?ko:K02958	Ribosome	ko03010	KOG0898	40S ribosomal protein S15	sp|P62846|RS15_CHICK	40S ribosomal protein S15 OS=Gallus gallus OX=9031 GN=RPS15 PE=2 SV=2
NC_037641.1.88.18	3.5	2.83	1.83	2.61	0.78	1.95	9.12	7.43	8.29	8.43	6.05	20.17	2.22862	2.02851e-08	4.0726e-06	XP_006571892.1	acyl-CoA Delta(11) desaturase [Apis mellifera]	GO:0004768;GO:0006636;GO:0016021	stearoyl-CoA 9-desaturase activity;unsaturated fatty acid biosynthetic process;integral component of membrane	K00507	SCD,desC	http://www.genome.jp/dbget-bin/www_bget?ko:K00507	AMPK signaling pathway;Biosynthesis of unsaturated fatty acids;Longevity regulating pathway - worm;PPAR signaling pathway	ko04152,ko01040,ko04212,ko03320	-	-	sp|Q9BH41|FAD9_ACHDO	Acyl-CoA Delta-9 desaturase OS=Acheta domesticus OX=6997 PE=1 SV=1
NC_037640.1.1393.2	0.11	0.27	0.53	0.31	0	0	0.67	1.82	2.45	1.7	1.86	1.85	3.28532	2.67005e-06	0.000414565	XP_006560527.2	phosphoenolpyruvate carboxykinase [GTP] isoform X2 [Apis mellifera]	GO:0005525;GO:0016301;GO:0046872;GO:0004613;GO:0006094	GTP binding;kinase activity;metal ion binding;phosphoenolpyruvate carboxykinase (GTP) activity;gluconeogenesis	K01596	E4.1.1.32,pckA,PCK	http://www.genome.jp/dbget-bin/www_bget?ko:K01596	AMPK signaling pathway;FoxO signaling pathway;PI3K-Akt signaling pathway;Citrate cycle (TCA cycle);Glycolysis / Gluconeogenesis;Pyruvate metabolism;Adipocytokine signaling pathway;Glucagon signaling pathway;Insulin signaling pathway;PPAR signaling pathway;Proximal tubule bicarbonate reclamation	ko04152,ko04068,ko04151,ko00020,ko00010,ko00620,ko04920,ko04922,ko04910,ko03320,ko04964	-	-	sp|P20007|PCKG_DROME	Phosphoenolpyruvate carboxykinase [GTP] OS=Drosophila melanogaster OX=7227 GN=Pepck PE=2 SV=2
NC_037642.1.76.5	1.35	0.9	0.87	1.3	0.67	1.16	0.45	0.14	0.47	0.38	0.26	0.33	-1.57891	3.29391e-06	0.000504476	XP_006617292.1	atlastin [Apis dorsata]	-	-	K17339	ATL	http://www.genome.jp/dbget-bin/www_bget?ko:K17339	-	-	-	-	-	-
NC_037638.1.2295.17	0	0	0	0	0	0	0	0	0	2.96	0	0	20.8927	3.6841e-12	9.77809e-10	XP_003690543.1	sorting nexin-25 [Apis florea]	GO:0035091;GO:0016021	phosphatidylinositol binding;integral component of membrane	K17887	SNX25,MDM1	http://www.genome.jp/dbget-bin/www_bget?ko:K17887	-	-	KOG2101	Intermediate filament-like protein, sorting nexins, and related proteins containing PX (PhoX) domain(s)	sp|Q9H3E2|SNX25_HUMAN	Sorting nexin-25 OS=Homo sapiens OX=9606 GN=SNX25 PE=1 SV=2
XM_026444750.1	101.62	71.05	114.96	74.3	172.58	125.34	23.85	56.47	39.51	34.09	49.46	36.77	-1.35557	1.05693e-06	0.000176831	XP_026300535.1	probable cytochrome P450 6a17 [Apis mellifera]	GO:0020037;GO:0005506;GO:0004497;GO:0016705;GO:0016021	heme binding;iron ion binding;monooxygenase activity;oxidoreductase activity, acting on paired donors, with incorporation or reduction of molecular oxygen;integral component of membrane	K14999	CYP6	http://www.genome.jp/dbget-bin/www_bget?ko:K14999	-	-	-	-	sp|Q9V770|C6A17_DROME	Probable cytochrome P450 6a17 OS=Drosophila melanogaster OX=7227 GN=Cyp6a17 PE=2 SV=1
XM_006566196.3	100.18	59.12	47.21	58.36	74.3	37.85	35.59	17.72	20.58	21.12	24.13	17.34	-1.36409	4.64181e-07	8.1142e-05	XP_006566259.1	uncharacterized protein LOC726321 [Apis mellifera]	GO:1903818;GO:0032222;GO:0048511;GO:0030431;GO:0031225;GO:0016021;GO:0005886	positive regulation of voltage-gated potassium channel activity;regulation of synaptic transmission, cholinergic;rhythmic process;sleep;anchored component of membrane;integral component of membrane;plasma membrane	-	-	-	-	-	-	-	-	-
NC_037640.1.1393.7	0	0.28	0	0	0	0.37	4.33	14.58	13.54	13	9.66	16.77	6.91338	4.63716e-11	1.10106e-08	XP_396295.4	phosphoenolpyruvate carboxykinase [GTP] isoform X1 [Apis mellifera]	GO:0005525;GO:0016301;GO:0046872;GO:0004613;GO:0006094	GTP binding;kinase activity;metal ion binding;phosphoenolpyruvate carboxykinase (GTP) activity;gluconeogenesis	K01596	E4.1.1.32,pckA,PCK	http://www.genome.jp/dbget-bin/www_bget?ko:K01596	AMPK signaling pathway;FoxO signaling pathway;PI3K-Akt signaling pathway;Citrate cycle (TCA cycle);Glycolysis / Gluconeogenesis;Pyruvate metabolism;Adipocytokine signaling pathway;Glucagon signaling pathway;Insulin signaling pathway;PPAR signaling pathway;Proximal tubule bicarbonate reclamation	ko04152,ko04068,ko04151,ko00020,ko00010,ko00620,ko04920,ko04922,ko04910,ko03320,ko04964	-	-	sp|P20007|PCKG_DROME	Phosphoenolpyruvate carboxykinase [GTP] OS=Drosophila melanogaster OX=7227 GN=Pepck PE=2 SV=2
NC_037640.1.1642.10	15.51	11.82	6.97	12.36	9.46	5.5	16.15	19.72	20.18	47.23	21.22	18.57	1.32182	0.0001622	0.0149774	XP_006564028.1	cytoplasmic tRNA 2-thiolation protein 1 [Apis mellifera]	GO:0016779;GO:0000049;GO:0032447;GO:0034227;GO:0002098;GO:0005737	nucleotidyltransferase activity;tRNA binding;protein urmylation;tRNA thio-modification;tRNA wobble uridine modification;cytoplasm	K14168	CTU1,NCS6	http://www.genome.jp/dbget-bin/www_bget?ko:K14168	Sulfur relay system	ko04122	KOG2840	Uncharacterized conserved protein with similarity to predicted ATPase of the PP-loop superfamily	sp|Q7Q9I4|CTU1_ANOGA	Cytoplasmic tRNA 2-thiolation protein 1 OS=Anopheles gambiae OX=7165 GN=AGAP005220 PE=3 SV=3
NC_037645.1.1531.24	0	0	0	0	0	0	0	0	0	3.54	0	0	21.3527	1.21088e-12	3.67571e-10	XP_006563868.2	midnolin-A isoform X2 [Apis mellifera]	GO:0005634	nucleus	-	-	-	-	-	-	-	sp|Q8SXD4|MIDN_DROME	Midnolin homolog OS=Drosophila melanogaster OX=7227 GN=stx PE=1 SV=1
NC_037638.1.1732.10	0	0	0	0	0	0	0.43	0.53	0.5	0.51	0.41	0.32	6.71858	2.14587e-14	2.0145e-11	XP_020721226.1	latrophilin Cirl isoform X4 [Bombus terrestris]	-	-	K04592	ADGRL1,LPHN1	http://www.genome.jp/dbget-bin/www_bget?ko:K04592	-	-	-	-	-	-
NC_037638.1.1273.3	0.37	1.27	1.68	0.99	0.98	0.52	1.88	1.85	2.72	2.04	1.94	1.89	1.19292	0.000447248	0.034223	XP_624231.2	mitochondrial proton/calcium exchanger protein [Apis mellifera]	GO:0015297;GO:0005509;GO:0043022;GO:0016021;GO:0005743	antiporter activity;calcium ion binding;ribosome binding;integral component of membrane;mitochondrial inner membrane	K17800	LETM1,MDM38	http://www.genome.jp/dbget-bin/www_bget?ko:K17800	-	-	KOG1043	Ca2+-binding transmembrane protein LETM1/MRS7	sp|P91927|LETM1_DROME	Mitochondrial proton/calcium exchanger protein OS=Drosophila melanogaster OX=7227 GN=Letm1 PE=2 SV=2
XM_624291.6	169.76	249.7	151.28	132.51	169.41	185.61	442.58	417.28	314.72	412.33	192.34	306.48	1.06383	1.08892e-05	0.00146618	XP_003697117.2	uncharacterized protein LOC100864683 [Apis florea]	GO:0030246	carbohydrate binding	-	-	-	-	-	-	-	-	-
NC_037643.1.2078.6	0	0	0.04	0	0	0.03	0.67	0.12	0.42	0.31	0.24	0.79	5.65058	5.28744e-08	1.01531e-05	XP_003251568.1	oocyte zinc finger protein XlCOF8.4 isoform X2 [Apis mellifera]	-	-	K09210	KLF15	http://www.genome.jp/dbget-bin/www_bget?ko:K09210	-	-	-	-	sp|Q9Z0Z7|KLF5_MOUSE	Krueppel-like factor 5 OS=Mus musculus OX=10090 GN=Klf5 PE=1 SV=2
XM_001121130.5	14.19	12.91	10.81	10.42	13.4	11.57	66.84	67.04	79.99	59.12	66.47	58.18	2.54193	1.2831e-85	1.30091e-80	XP_001121130.1	very-long-chain 3-oxoacyl-CoA reductase [Apis mellifera]	GO:0016491	oxidoreductase activity	K10251	HSD17B12,KAR,IFA38	http://www.genome.jp/dbget-bin/www_bget?ko:K10251	Biosynthesis of unsaturated fatty acids;Fatty acid elongation;Steroid hormone biosynthesis	ko01040,ko00062,ko00140	-	-	sp|Q28IU1|DHB12_XENTR	Very-long-chain 3-oxoacyl-CoA reductase OS=Xenopus tropicalis OX=8364 GN=hsd17b12 PE=2 SV=1
XM_006568959.2	40.77	22.93	23.51	33	19.97	22.51	9.64	7.87	11.8	9.7	13.82	7.97	-1.31498	2.74572e-08	5.43717e-06	XP_006569022.1	arylsulfatase B [Apis mellifera]	GO:0008484	sulfuric ester hydrolase activity	K01135	ARSB	http://www.genome.jp/dbget-bin/www_bget?ko:K01135	Lysosome;Glycosaminoglycan degradation	ko04142,ko00531	-	-	sp|P50429|ARSB_MOUSE	Arylsulfatase B OS=Mus musculus OX=10090 GN=Arsb PE=1 SV=3
XM_001120032.5	26.02	37.56	11.23	22.15	16.53	11.3	103.77	50.23	104.17	32.7	29.79	45.98	1.64842	0.000224509	0.0196568	XP_001120032.3	kynurenine/alpha-aminoadipate aminotransferase, mitochondrial [Apis mellifera]	GO:0030170;GO:0008483;GO:0009058	pyridoxal phosphate binding;transaminase activity;biosynthetic process	K00825	AADAT,KAT2	http://www.genome.jp/dbget-bin/www_bget?ko:K00825	Lysine biosynthesis;Lysine degradation;Tryptophan metabolism	ko00300,ko00310,ko00380	KOG0634	Aromatic amino acid aminotransferase and related proteins	sp|Q5E9N4|AADAT_BOVIN	Kynurenine/alpha-aminoadipate aminotransferase, mitochondrial OS=Bos taurus OX=9913 GN=AADAT PE=2 SV=1
NC_037639.1.1759.7	0.6	1.34	1.01	1.17	0.99	1.23	0.26	0.4	0.38	0.24	0.23	0.76	-1.45257	4.49637e-05	0.00512223	KAF3430445.1	hypothetical protein E2986_05223 [Frieseomelitta varia]	-	-	K22808	KANK	http://www.genome.jp/dbget-bin/www_bget?ko:K22808	-	-	KOG0514	Ankyrin repeat protein	sp|Q9Z1P7|KANK3_MOUSE	KN motif and ankyrin repeat domain-containing protein 3 OS=Mus musculus OX=10090 GN=Kank3 PE=1 SV=1
NC_037646.1.1157.1	0.03	0.06	0.03	0	0.03	0.03	0.43	0.66	0.44	0.51	0.71	0.12	4.2209	9.62494e-08	1.8038e-05	KOX67320.1	hypothetical protein WN51_08226 [Melipona quadrifasciata]	-	-	-	-	-	-	-	-	-	-	-
XM_006568150.3	9.79	8.31	15.63	10.07	12.31	14.84	7.73	7.86	4.09	5.19	3.53	4.68	-1.01597	7.29835e-05	0.00769195	NP_001011630.1	fatty acid binding protein [Apis mellifera]	GO:0008289	lipid binding	K08752	FABP3	http://www.genome.jp/dbget-bin/www_bget?ko:K08752	PPAR signaling pathway	ko03320	-	-	sp|C4N147|FABP1_DORPE	Sodium/calcium exchanger regulatory protein 1 OS=Doryteuthis pealeii OX=1051067 PE=1 SV=1
NC_037647.1.346.7	0	0	11.14	0	0.56	0	0	0	0	0	0	0	-22.7028	4.15943e-14	3.14713e-11	XP_003250077.1	regulator of nonsense transcripts 3B [Apis mellifera]	GO:0003676;GO:0000184;GO:0005634	nucleic acid binding;nuclear-transcribed mRNA catabolic process, nonsense-mediated decay;nucleus	K14328	UPF3,RENT3	http://www.genome.jp/dbget-bin/www_bget?ko:K14328	Nucleocytoplasmic transport;mRNA surveillance pathway	ko03013,ko03015	-	-	sp|B0S733|REN3A_DANRE	Regulator of nonsense transcripts 3A OS=Danio rerio OX=7955 GN=upf3a PE=1 SV=2
NC_037638.1.2231.1	2.16	1.55	2.26	1.42	2.25	1.55	0.5	0.84	0.3	0.61	0.46	1.31	-1.36744	1.74529e-05	0.00225129	-	-	-	-	-	-	-	-	-	-	-	-	-
XM_001122953.5	7.26	5.41	7.28	5.59	10.16	8.84	1.55	2.09	1.6	1.13	2.13	2.38	-1.9337	4.4869e-14	3.2965e-11	XP_001122953.3	uncharacterized protein LOC727243 [Apis mellifera]	-	-	-	-	-	-	-	-	-	sp|Q17040|G12_ANOGA	Protein G12 OS=Anopheles gambiae OX=7165 GN=AGAP006187 PE=2 SV=2
NC_037651.1.1320.19	2.22	2.11	3.75	2.88	5.64	4.64	10.13	5.86	4.87	6.83	12.01	11.85	1.37628	3.92038e-05	0.00453744	XP_016771779.1	NAD kinase isoform X6 [Apis mellifera]	-	-	K00858	ppnK,NADK	http://www.genome.jp/dbget-bin/www_bget?ko:K00858	Nicotinate and nicotinamide metabolism	ko00760	KOG2178	Predicted sugar kinase	sp|P58058|NADK_MOUSE	NAD kinase OS=Mus musculus OX=10090 GN=Nadk PE=1 SV=2
NC_037649.1.606.6	0	0	0	0	0	0	0	0	0	202.29	0	0	25.5185	1.94841e-17	4.29445e-14	XP_006566986.1	6-phosphogluconate dehydrogenase, decarboxylating [Apis mellifera]	GO:0050661;GO:0004616;GO:0019521;GO:0006098	NADP binding;phosphogluconate dehydrogenase (decarboxylating) activity;D-gluconate metabolic process;pentose-phosphate shunt	K00033	PGD,gnd,gntZ	http://www.genome.jp/dbget-bin/www_bget?ko:K00033	Pentose phosphate pathway;Glutathione metabolism	ko00030,ko00480	KOG2653	6-phosphogluconate dehydrogenase	sp|P52209|6PGD_HUMAN	6-phosphogluconate dehydrogenase, decarboxylating OS=Homo sapiens OX=9606 GN=PGD PE=1 SV=3
NC_037638.1.4029.1	0.84	0.68	0.92	0.77	0.62	0.43	0.31	0.24	0.27	0	0	0.14	-2.49586	8.02399e-05	0.00827606	XP_006571776.1	high affinity copper uptake protein 1 isoform X1 [Apis mellifera]	GO:0005375;GO:0006878;GO:0016021	copper ion transmembrane transporter activity;cellular copper ion homeostasis;integral component of membrane	K14686	SLC31A1,CTR1	http://www.genome.jp/dbget-bin/www_bget?ko:K14686	Mineral absorption	ko04978	KOG3386	Copper transporter	sp|Q9JK41|COPT1_RAT	High affinity copper uptake protein 1 OS=Rattus norvegicus OX=10116 GN=Slc31a1 PE=2 SV=1
NC_037646.1.309.1	0	0	0	0.13	0	0	0.34	0.22	0.32	0.23	0.32	0.11	3.57473	0.000369466	0.0294492	-	-	-	-	-	-	-	-	-	-	-	-	-
NC_037646.1.1052.16	3.37	0	0	0	0	0	0	0	0	0	0	0	-21.4867	8.92745e-13	2.91041e-10	XP_026298708.1	V-type proton ATPase 116 kDa subunit a isoform X3 [Apis mellifera]	GO:0015078;GO:0016021;GO:0000220	proton transmembrane transporter activity;integral component of membrane;vacuolar proton-transporting V-type ATPase, V0 domain	K02154	ATPeV0A,ATP6N	http://www.genome.jp/dbget-bin/www_bget?ko:K02154	Lysosome;Phagosome;Oxidative phosphorylation;Collecting duct acid secretion;Synaptic vesicle cycle	ko04142,ko04145,ko00190,ko04966,ko04721	KOG2189	Vacuolar H+-ATPase V0 sector, subunit a	sp|Q29466|VPP1_BOVIN	V-type proton ATPase 116 kDa subunit a1 OS=Bos taurus OX=9913 GN=ATP6V0A1 PE=1 SV=1
NC_037646.1.294.1	0.02	0.02	0.02	0	0.02	0	0.16	0.14	0.11	0.09	0.25	0.15	3.36208	5.09327e-05	0.00564368	-	-	-	-	-	-	-	-	-	-	-	-	-
NC_037644.1.1107.7	382.65	220.19	259.34	344.86	248.84	236.84	90.56	126.95	82.1	65.06	120.81	117.38	-1.39358	1.49192e-11	3.66254e-09	XP_623084.1	aldehyde dehydrogenase, mitochondrial [Apis mellifera]	GO:0016620	oxidoreductase activity, acting on the aldehyde or oxo group of donors, NAD or NADP as acceptor	K00128	ALDH	http://www.genome.jp/dbget-bin/www_bget?ko:K00128	Arginine and proline metabolism;Histidine metabolism;Lysine degradation;Tryptophan metabolism;Valine, leucine and isoleucine degradation;Ascorbate and aldarate metabolism;Glycolysis / Gluconeogenesis;Pyruvate metabolism;Fatty acid degradation;Glycerolipid metabolism;Pantothenate and CoA biosynthesis;beta-Alanine metabolism;Insect hormone biosynthesis	ko00330,ko00340,ko00310,ko00380,ko00280,ko00053,ko00010,ko00620,ko00071,ko00561,ko00770,ko00410,ko00981	-	-	sp|P81178|ALDH2_MESAU	Aldehyde dehydrogenase, mitochondrial OS=Mesocricetus auratus OX=10036 GN=ALDH2 PE=1 SV=1
NC_037638.1.1167.9	4.7	2.22	5.96	5.67	4.52	6.44	1.63	2.74	1.95	2.14	2.26	2.74	-1.0451	7.39723e-05	0.00777998	-	-	-	-	-	-	-	-	-	-	-	-	-
XM_006561366.3	0	0	0	0	0	0	1.27	0	5.31	0.01	0	0	22.102	1.89573e-13	1.0026e-10	XP_003249854.1	tyrosine-protein phosphatase corkscrew isoform X1 [Apis mellifera]	GO:0004725;GO:0005737;GO:0008168	protein tyrosine phosphatase activity;cytoplasm;methyltransferase activity	K07293	PTPN11	http://www.genome.jp/dbget-bin/www_bget?ko:K07293	JAK-STAT signaling pathway;MAPK signaling pathway - fly;Phospholipase D signaling pathway;Ras signaling pathway;Axon guidance;Adipocytokine signaling pathway;C-type lectin receptor signaling pathway;Leukocyte transendothelial migration;Natural killer cell mediated cytotoxicity;Neurotrophin signaling pathway	ko04630,ko04013,ko04072,ko04014,ko04360,ko04920,ko04625,ko04670,ko04650,ko04722	-	-	sp|P35235|PTN11_MOUSE	Tyrosine-protein phosphatase non-receptor type 11 OS=Mus musculus OX=10090 GN=Ptpn11 PE=1 SV=3
NC_037648.1.1680.1	0.31	0.24	0.33	0.22	0.19	0.1	1.31	0.67	0.55	0.93	0.37	0.46	1.72144	4.59344e-05	0.00519197	-	-	-	-	-	-	-	-	-	-	-	-	-
NC_037648.1.384.3	0	0	0	0	0	0	0	0	0	15.32	0	0	21.9956	2.47471e-13	1.19015e-10	XP_016915811.1	ATP-dependent zinc metalloprotease YME1 homolog [Apis cerana]	GO:0005524;GO:0004176;GO:0004222;GO:0016021	ATP binding;ATP-dependent peptidase activity;metalloendopeptidase activity;integral component of membrane	K08955	YME1	http://www.genome.jp/dbget-bin/www_bget?ko:K08955	-	-	-	-	sp|F3YDF1|YMEL1_DROME	ATP-dependent zinc metalloprotease YME1L OS=Drosophila melanogaster OX=7227 GN=YME1L PE=2 SV=1
NC_037638.1.3464.9	0	0	4.8	0	0	0	0	0	0	0	0	0	-21.9585	2.75891e-13	1.30103e-10	XP_006571185.1	exportin-1 [Apis mellifera]	GO:0005049;GO:0031267;GO:0006886;GO:0005634	nuclear export signal receptor activity;small GTPase binding;intracellular protein transport;nucleus	K14290	XPO1,CRM1	http://www.genome.jp/dbget-bin/www_bget?ko:K14290	MAPK signaling pathway - fly;Nucleocytoplasmic transport;Ribosome biogenesis in eukaryotes	ko04013,ko03013,ko03008	KOG2020	Nuclear transport receptor CRM1/MSN5 (importin beta superfamily)	sp|O14980|XPO1_HUMAN	Exportin-1 OS=Homo sapiens OX=9606 GN=XPO1 PE=1 SV=1
NC_037640.1.1602.4	0	0	0	0	0	0	0	0	0.2	8.73	0	0	21.3938	1.09538e-12	3.39628e-10	XP_006563951.2	protein transport protein Sec31A [Apis mellifera]	GO:0006888;GO:0005789	endoplasmic reticulum to Golgi vesicle-mediated transport;endoplasmic reticulum membrane	K14005	SEC31	http://www.genome.jp/dbget-bin/www_bget?ko:K14005	Protein processing in endoplasmic reticulum	ko04141	KOG0307	Vesicle coat complex COPII, subunit SEC31	sp|Q5R4F4|SC31A_PONAB	Protein transport protein Sec31A OS=Pongo abelii OX=9601 GN=SEC31A PE=2 SV=1
XM_026439995.1	0	0	0	0	0.01	0	0	0	0	0	0	5.7	20.7043	5.77928e-12	1.47967e-09	XP_026295778.1	inactive peptidyl-prolyl cis-trans isomerase FKBP6 isoform X1 [Apis mellifera]	GO:0003755;GO:0031047;GO:0051321;GO:0034587;GO:0005737	peptidyl-prolyl cis-trans isomerase activity;gene silencing by RNA;meiotic cell cycle;piRNA metabolic process;cytoplasm	K09572	FKBP6	http://www.genome.jp/dbget-bin/www_bget?ko:K09572	-	-	KOG0543	FKBP-type peptidyl-prolyl cis-trans isomerase	sp|H9IWW7|FKBP6_BOMMO	Inactive peptidyl-prolyl cis-trans isomerase shutdown OS=Bombyx mori OX=7091 GN=shu PE=1 SV=1
NC_037649.1.608.7	0	0	0	0	0	0	0	0	33.71	39.74	0	0	25.0994	6.42542e-17	1.30292e-13	XP_393545.2	probable citrate synthase 2, mitochondrial [Apis mellifera]	GO:0004108;GO:0006101;GO:0006099;GO:0005759	citrate (Si)-synthase activity;citrate metabolic process;tricarboxylic acid cycle;mitochondrial matrix	K01647	CS,gltA	http://www.genome.jp/dbget-bin/www_bget?ko:K01647	Citrate cycle (TCA cycle);Glyoxylate and dicarboxylate metabolism	ko00020,ko00630	KOG2617	Citrate synthase	sp|Q17GM7|CISY1_AEDAE	Probable citrate synthase 1, mitochondrial OS=Aedes aegypti OX=7159 GN=AAEL002956 PE=3 SV=1
XM_006569627.3	0	0	0	0	0	0	0	2.86	0	0	0	1.7	22.2372	1.34861e-13	7.57785e-11	XP_006569688.1	transcriptional repressor p66-beta isoform X2 [Apis mellifera]	-	-	K23194	GATAD2	http://www.genome.jp/dbget-bin/www_bget?ko:K23194	-	-	KOG3740	Uncharacterized conserved protein	sp|Q86YP4|P66A_HUMAN	Transcriptional repressor p66-alpha OS=Homo sapiens OX=9606 GN=GATAD2A PE=1 SV=1
XM_026440309.1	0	0	0	0	0.43	0	0	0	0	0	0	0	-21.1828	1.81353e-12	5.34505e-10	XP_026296094.1	microtubule-actin cross-linking factor 1 isoform X19 [Apis mellifera]	-	-	K10382	DST	http://www.genome.jp/dbget-bin/www_bget?ko:K10382	-	-	KOG0516	Dystonin, GAS (Growth-arrest-specific protein), and related proteins	sp|Q03001|DYST_HUMAN	Dystonin OS=Homo sapiens OX=9606 GN=DST PE=1 SV=4
NC_037638.1.883.56	1.84	0	0.27	0.76	0	0.73	0	0	0	0	0	0	-7.92701	0.000247025	0.0210928	XP_006568691.1	triple functional domain protein isoform X1 [Apis mellifera]	GO:0005524;GO:0005085;GO:0004672;GO:0007411;GO:0007417;GO:0005737	ATP binding;guanyl-nucleotide exchange factor activity;protein kinase activity;axon guidance;central nervous system development;cytoplasm	K08810	TRIO	http://www.genome.jp/dbget-bin/www_bget?ko:K08810	-	-	-	-	sp|O60229|KALRN_HUMAN	Kalirin OS=Homo sapiens OX=9606 GN=KALRN PE=1 SV=3
NC_037638.1.559.6	0.35	1.27	0.32	0.44	1.35	0.65	4.05	2.85	2.73	3.22	1.81	1.8	2.03013	4.33457e-06	0.000646284	OAD53687.1	Max-binding protein MNT [Eufriesea mexicana]	GO:0046983;GO:0003677	protein dimerization activity;DNA binding	K09115	MNT,ROX	http://www.genome.jp/dbget-bin/www_bget?ko:K09115	-	-	-	-	-	-
NC_037638.1.89.1	0.86	1.25	1.28	0.69	0.83	0.63	0.22	0.53	0.34	0.29	0.16	0.41	-1.39699	5.85025e-05	0.00635059	-	-	-	-	-	-	-	-	-	-	-	-	-
XM_006571185.3	0	0	0	0	0	0	0	0	0	0	0	1.29	20.963	3.11169e-12	8.41303e-10	XP_006571248.1	ELAV-like protein 2 isoform X17 [Apis mellifera]	GO:0003723;GO:1990904	RNA binding;ribonucleoprotein complex	K13208	ELAVL2_3_4	http://www.genome.jp/dbget-bin/www_bget?ko:K13208	-	-	-	-	sp|Q12926|ELAV2_HUMAN	ELAV-like protein 2 OS=Homo sapiens OX=9606 GN=ELAVL2 PE=1 SV=2
XM_394115.7	9.06	7.2	5.08	4.94	9.84	5.75	21.35	14.67	17.45	15.05	23.2	18.83	1.50055	8.10403e-12	2.02877e-09	XP_394115.2	aromatic-L-amino-acid decarboxylase [Apis mellifera]	GO:0016831;GO:0030170;GO:0006520	carboxy-lyase activity;pyridoxal phosphate binding;cellular amino acid metabolic process	K01593	DDC,TDC	http://www.genome.jp/dbget-bin/www_bget?ko:K01593	Phenylalanine metabolism;Tryptophan metabolism;Tyrosine metabolism;Axon regeneration;Dopaminergic synapse;Serotonergic synapse	ko00360,ko00380,ko00350,ko04361,ko04728,ko04726	-	-	sp|O96567|DDC_DROSI	Aromatic-L-amino-acid decarboxylase OS=Drosophila simulans OX=7240 GN=Ddc PE=3 SV=2
XM_016911649.2	0	0.66	0	0	0	0	0	0	0	0	0	0	-21.8576	3.55334e-13	1.55287e-10	XP_016767138.2	protein split ends isoform X4 [Apis mellifera]	-	-	K23219	MBD5	http://www.genome.jp/dbget-bin/www_bget?ko:K23219	-	-	-	-	sp|Q96DN6|MBD6_HUMAN	Methyl-CpG-binding domain protein 6 OS=Homo sapiens OX=9606 GN=MBD6 PE=1 SV=2
NC_037647.1.459.7	4.49	4.51	3.33	2.71	4.96	2.56	0.67	0.83	1.24	0.52	2.43	0.91	-1.67883	1.82586e-05	0.00233737	XP_006562848.2	proteoglycan 4 [Apis mellifera]	-	-	-	-	-	-	-	-	-	-	-
NC_037639.1.325.16	0	0	0	0	0	0	0.49	0.82	0.31	0	0.49	0.3	4.58698	0.000527734	0.0392025	XP_028521326.1	leukocyte tyrosine kinase receptor isoform X3 [Apis cerana]	GO:0005524;GO:0004714;GO:0007169;GO:0016021	ATP binding;transmembrane receptor protein tyrosine kinase activity;transmembrane receptor protein tyrosine kinase signaling pathway;integral component of membrane	K05119	ALK,CD246	http://www.genome.jp/dbget-bin/www_bget?ko:K05119	-	-	KOG1095	Protein tyrosine kinase	sp|Q9UM73|ALK_HUMAN	ALK tyrosine kinase receptor OS=Homo sapiens OX=9606 GN=ALK PE=1 SV=3
NC_037648.1.161.8	3.5	0	0	0	0	0	0	0	0	0	0	0	-21.3732	1.18081e-12	3.62787e-10	XP_006559023.1	lethal(2) giant larvae protein homolog 1 isoform X2 [Apis mellifera]	-	-	K06094	LLGL	http://www.genome.jp/dbget-bin/www_bget?ko:K06094	Tight junction;Hippo signaling pathway;Hippo signaling pathway - fly	ko04530,ko04390,ko04391	-	-	sp|Q8K4K5|L2GL1_RAT	Lethal(2) giant larvae protein homolog 1 OS=Rattus norvegicus OX=10116 GN=Llgl1 PE=1 SV=1
XM_623600.5	0	0	2.39	0	0	0	0	0	0	0	0	0	-21.6292	6.27576e-13	2.33929e-10	XP_623603.1	neutral alpha-glucosidase AB isoform X2 [Apis mellifera]	GO:0030246;GO:0004553;GO:0005975;GO:0016021	carbohydrate binding;hydrolase activity, hydrolyzing O-glycosyl compounds;carbohydrate metabolic process;integral component of membrane	K05546	GANAB	http://www.genome.jp/dbget-bin/www_bget?ko:K05546	Protein processing in endoplasmic reticulum;N-Glycan biosynthesis	ko04141,ko00510	KOG1066	Glucosidase II catalytic (alpha) subunit and related enzymes, glycosyl hydrolase family 31	sp|P79403|GANAB_PIG	Neutral alpha-glucosidase AB OS=Sus scrofa OX=9823 GN=GANAB PE=1 SV=1
NC_037646.1.296.1	0	0	0	0	0	0	0.96	1.58	0.08	0.48	0.63	0.33	6.62739	6.48501e-08	1.23359e-05	XP_026298861.1	neurotrimin isoform X4 [Apis mellifera]	-	-	-	-	-	-	-	-	-	-	-
NC_037651.1.1320.14	0.18	0.76	0.8	0.38	0.6	0.63	0	0	0	0	0.27	0	-3.71206	0.00041748	0.0324805	XP_016771779.1	NAD kinase isoform X6 [Apis mellifera]	-	-	K00858	ppnK,NADK	http://www.genome.jp/dbget-bin/www_bget?ko:K00858	Nicotinate and nicotinamide metabolism	ko00760	KOG2178	Predicted sugar kinase	sp|P58058|NADK_MOUSE	NAD kinase OS=Mus musculus OX=10090 GN=Nadk PE=1 SV=2
NC_037646.1.300.1	0.09	0	0	0.09	0.18	0.09	3.19	2.26	0.73	0.88	3.06	1.05	4.73246	1.33145e-08	2.71615e-06	-	-	-	-	-	-	-	-	-	-	-	-	-
NC_037647.1.699.5	11.21	7.95	12.15	5.87	10.93	8.07	18.35	25.39	18.14	23.05	12.75	26.41	1.24375	3.89701e-08	7.65718e-06	XP_391843.1	3-ketoacyl-CoA thiolase, mitochondrial [Apis mellifera]	GO:0016747	acyltransferase activity, transferring groups other than amino-acyl groups	K07508	ACAA2	http://www.genome.jp/dbget-bin/www_bget?ko:K07508	Valine, leucine and isoleucine degradation;Fatty acid degradation;Fatty acid elongation	ko00280,ko00071,ko00062	KOG1391	Acetyl-CoA acetyltransferase	sp|P42765|THIM_HUMAN	3-ketoacyl-CoA thiolase, mitochondrial OS=Homo sapiens OX=9606 GN=ACAA2 PE=1 SV=2
NC_037648.1.1198.1	0.05	0.09	0.16	0.06	0.07	0.08	0.3	0.26	0.32	0.22	0.28	0.51	2.19265	1.30539e-05	0.00173461	XP_026299499.1	mutS protein homolog 4 [Apis mellifera]	GO:0005524;GO:0030983;GO:0006298	ATP binding;mismatched DNA binding;mismatch repair	K08740	MSH4	http://www.genome.jp/dbget-bin/www_bget?ko:K08740	-	-	KOG0220	Mismatch repair ATPase MSH4 (MutS family)	sp|O15457|MSH4_HUMAN	MutS protein homolog 4 OS=Homo sapiens OX=9606 GN=MSH4 PE=1 SV=2
NC_037646.1.1326.17	0	2.41	3.8	0	13.93	20.98	0.12	0	0	0	0	0	-8.22478	7.50588e-05	0.00784543	XP_396217.2	MFS-type transporter SLC18B1 [Apis mellifera]	GO:0022857;GO:0016021	transmembrane transporter activity;integral component of membrane	-	-	-	-	-	KOG3764	Vesicular amine transporter	sp|Q6NT16|S18B1_HUMAN	MFS-type transporter SLC18B1 OS=Homo sapiens OX=9606 GN=SLC18B1 PE=1 SV=1
NC_037639.1.1409.24	0	0	0	0	0	0	0	1.62	1.83	2.45	1.73	0.96	7.99446	4.91189e-08	9.44985e-06	PBC34685.1	Rho guanine nucleotide exchange factor [Apis cerana cerana]	GO:0005085;GO:0030030;GO:0035556;GO:0043547;GO:0005737;GO:0016020;GO:0003735;GO:0006412;GO:0005840	guanyl-nucleotide exchange factor activity;cell projection organization;intracellular signal transduction;positive regulation of GTPase activity;cytoplasm;membrane;structural constituent of ribosome;translation;ribosome	K07532	ARHGEF12,LARG	http://www.genome.jp/dbget-bin/www_bget?ko:K07532	Regulation of actin cytoskeleton;Vascular smooth muscle contraction;Axon guidance;Axon regeneration;C-type lectin receptor signaling pathway;Platelet activation	ko04810,ko04270,ko04360,ko04361,ko04625,ko04611	-	-	sp|Q9NZN5|ARHGC_HUMAN	Rho guanine nucleotide exchange factor 12 OS=Homo sapiens OX=9606 GN=ARHGEF12 PE=1 SV=1
NC_037653.1.492.1	1.01	0.45	0.66	0.92	0.99	0.48	0.29	0.31	0.03	0.16	0.13	0.42	-1.62969	0.000134504	0.0126974	-	-	-	-	-	-	-	-	-	-	-	-	-
NC_037643.1.66.24	2.03	1.86	3.01	2.01	3.84	2.45	0.67	0.4	0.46	1.04	1.56	0.6	-1.58906	1.39279e-05	0.0018387	XP_026297280.1	alpha,alpha-trehalose-phosphate synthase [UDP-forming] isoform X2 [Apis mellifera]	-	-	K16055	TPS	http://www.genome.jp/dbget-bin/www_bget?ko:K16055	Starch and sucrose metabolism	ko00500	KOG1050	Trehalose-6-phosphate synthase component TPS1 and related subunits	sp|Q00764|TPS1_YEAST	Alpha,alpha-trehalose-phosphate synthase [UDP-forming] 56 kDa subunit OS=Saccharomyces cerevisiae (strain ATCC 204508 / S288c) OX=559292 GN=TPS1 PE=1 SV=2
NC_037638.1.3735.1	0.37	0.3	0.15	0.34	0.33	0.18	1.11	0.88	0.78	0.37	0.31	0.61	1.40659	0.000632769	0.0455325	XP_001120032.3	kynurenine/alpha-aminoadipate aminotransferase, mitochondrial [Apis mellifera]	GO:0030170;GO:0008483;GO:0009058	pyridoxal phosphate binding;transaminase activity;biosynthetic process	K00825	AADAT,KAT2	http://www.genome.jp/dbget-bin/www_bget?ko:K00825	Lysine biosynthesis;Lysine degradation;Tryptophan metabolism	ko00300,ko00310,ko00380	KOG0634	Aromatic amino acid aminotransferase and related proteins	sp|Q9WVM8|AADAT_MOUSE	Kynurenine/alpha-aminoadipate aminotransferase, mitochondrial OS=Mus musculus OX=10090 GN=Aadat PE=1 SV=1
NC_037644.1.1666.7	0.93	0.52	0.53	1.21	0	0	4.64	6.61	4.66	9.32	3.38	0.87	3.32978	0.00064219	0.0460144	XP_394662.6	L-lactate dehydrogenase isoform X1 [Apis mellifera]	GO:0004459;GO:0005975;GO:0019752;GO:0005737	L-lactate dehydrogenase activity;carbohydrate metabolic process;carboxylic acid metabolic process;cytoplasm	K00016	LDH,ldh	http://www.genome.jp/dbget-bin/www_bget?ko:K00016	HIF-1 signaling pathway;Cysteine and methionine metabolism;Glycolysis / Gluconeogenesis;Propanoate metabolism;Pyruvate metabolism;Glucagon signaling pathway	ko04066,ko00270,ko00010,ko00640,ko00620,ko04922	-	-	sp|Q95028|LDH_DROME	L-lactate dehydrogenase OS=Drosophila melanogaster OX=7227 GN=Ldh PE=2 SV=1
NC_037648.1.637.5	5.68	5.97	5.03	7.31	5.73	4.57	11.98	12.7	14.94	8.99	13.14	10.85	1.18406	1.92224e-12	5.56835e-10	XP_016770447.1	calcitonin gene-related peptide type 1 receptor isoform X2 [Apis mellifera]	-	-	K04577	CALCRL	http://www.genome.jp/dbget-bin/www_bget?ko:K04577	Neuroactive ligand-receptor interaction;Vascular smooth muscle contraction	ko04080,ko04270	-	-	sp|Q0P4Y4|CALRL_XENTR	Calcitonin gene-related peptide type 1 receptor OS=Xenopus tropicalis OX=8364 GN=calcrl PE=2 SV=1
XM_026444871.1	0	0	0	0	0	0	0	0.08	0.03	0.17	0.1	0.06	5.32375	0.000221684	0.0195105	XP_026300656.1	nicotinic acetylcholine receptor alpha7 subunit isoform X2 [Apis mellifera]	GO:0022848;GO:0004888;GO:0016021;GO:0045211	acetylcholine-gated cation-selective channel activity;transmembrane signaling receptor activity;integral component of membrane;postsynaptic membrane	K05312	CHRNN	http://www.genome.jp/dbget-bin/www_bget?ko:K05312	-	-	KOG3646	Acetylcholine receptor	sp|P22770|ACHA7_CHICK	Neuronal acetylcholine receptor subunit alpha-7 OS=Gallus gallus OX=9031 GN=CHRNA7 PE=1 SV=1
NC_037651.1.63.1	0	0	0	0	0	0	0	0	17.89	0	0	0	20.7367	5.14085e-12	1.32626e-09	XP_016922866.1	eukaryotic translation initiation factor 3 subunit B [Apis cerana]	GO:0003743;GO:0031369;GO:0001732;GO:0016282;GO:0033290;GO:0005852	translation initiation factor activity;translation initiation factor binding;formation of cytoplasmic translation initiation complex;eukaryotic 43S preinitiation complex;eukaryotic 48S preinitiation complex;eukaryotic translation initiation factor 3 complex	K03253	EIF3B	http://www.genome.jp/dbget-bin/www_bget?ko:K03253	-	-	KOG2314	Translation initiation factor 3, subunit b (eIF-3b)	sp|Q1HDZ5|EIF3B_BOMMO	Eukaryotic translation initiation factor 3 subunit B OS=Bombyx mori OX=7091 GN=eIF3-S9 PE=2 SV=1
NC_037647.1.213.34	3.81	2.82	5.49	3.78	4.48	5.08	2.11	1.81	2.39	0.72	1.21	2.39	-1.16711	0.000108454	0.0107172	XP_016769821.1	fasciclin-2 isoform X4 [Apis mellifera]	-	-	K06491	NCAM,CD56	http://www.genome.jp/dbget-bin/www_bget?ko:K06491	Cell adhesion molecules	ko04514	-	-	sp|P34082|FAS2_DROME	Fasciclin-2 OS=Drosophila melanogaster OX=7227 GN=Fas2 PE=1 SV=1
XM_016916197.2	0	0	0	0	1.9	0.45	0	0	0	0	0	0	-22.8941	2.53521e-14	2.17838e-11	XP_016771686.2	CLIP-associating protein 1-A isoform X4 [Apis mellifera]	-	-	K16578	CLASP1_2	http://www.genome.jp/dbget-bin/www_bget?ko:K16578	-	-	-	-	sp|Q4U0G1|CLA1A_XENLA	CLIP-associating protein 1-A OS=Xenopus laevis OX=8355 GN=clasp1-a PE=2 SV=2
XM_016917907.2	0.4	0.22	0	0	0.32	0	1.57	1.54	0.58	0.97	2.03	0.3	3.17199	0.000159276	0.0147476	XP_016773395.2	farnesol dehydrogenase isoform X1 [Apis mellifera]	-	-	K15890	FOHSDR	http://www.genome.jp/dbget-bin/www_bget?ko:K15890	Insect hormone biosynthesis;Terpenoid backbone biosynthesis	ko00981,ko00900	-	-	sp|D2WKD9|SDR1_AEDAE	Farnesol dehydrogenase OS=Aedes aegypti OX=7159 GN=SDR-1 PE=1 SV=2
NC_037648.1.866.70	5.95	16.07	9.74	6.82	8.79	10.67	2.69	4.73	4.14	2.56	2.63	4.85	-1.3484	9.97141e-06	0.00136619	ABU92559.1	hexamerin 110 [Apis mellifera]	GO:0005737;GO:0005634	cytoplasm;nucleus	-	-	-	-	-	-	-	sp|Q17127|HEXA_BLADI	Hexamerin OS=Blaberus discoidalis OX=6981 PE=2 SV=1
NC_037641.1.322.1	0.29	0.27	0.16	0.35	0.33	0.12	1.23	0.64	0.6	0.83	1.85	1.38	2.26068	1.92981e-08	3.88213e-06	-	-	-	-	-	-	-	-	-	-	-	-	-
NC_037641.1.1477.30	0	0	0	0	0	0	0	0	0	0	0	1.57	19.8611	3.91571e-11	9.38548e-09	XP_026295973.1	uncharacterized protein LOC100578579 isoform X1 [Apis mellifera]	-	-	K02374	PTPN13,FAP-1	http://www.genome.jp/dbget-bin/www_bget?ko:K02374	Apoptosis	ko04210	-	-	sp|Q64512|PTN13_MOUSE	Tyrosine-protein phosphatase non-receptor type 13 OS=Mus musculus OX=10090 GN=Ptpn13 PE=1 SV=2
XM_006570365.3	2.24	0.99	2.44	1.58	1.58	1.16	0.77	0.81	0.63	0.48	0.28	0.71	-1.40658	4.00664e-05	0.00462672	XP_016770378.1	prohormone-1 isoform X1 [Apis mellifera]	GO:0005576;GO:0016021	extracellular region;integral component of membrane	-	-	-	-	-	-	-	sp|P85798|PROH1_APIME	Prohormone-1 OS=Apis mellifera OX=7460 PE=1 SV=1
XM_026445849.1	1.16	2.04	0.86	1.15	1.58	0.85	0.34	0	0.41	0.35	0.23	0.11	-2.34477	2.80102e-05	0.00340924	XP_026301634.1	uncharacterized protein LOC113219316 [Apis mellifera]	-	-	-	-	-	-	-	-	-	-	-
NC_037641.1.900.2	1.06	0.97	0.89	0.42	1.1	0.63	0.39	0.45	0.18	0.28	0.14	0.15	-1.68084	7.11178e-05	0.00751876	XP_396350.2	peptidylglycine alpha-hydroxylating monooxygenase [Apis mellifera]	GO:0005507;GO:0004504;GO:0006518;GO:0016020	copper ion binding;peptidylglycine monooxygenase activity;peptide metabolic process;membrane	K00504	PHM	http://www.genome.jp/dbget-bin/www_bget?ko:K00504	-	-	-	-	sp|O01404|PHM_DROME	Peptidylglycine alpha-hydroxylating monooxygenase OS=Drosophila melanogaster OX=7227 GN=Phm PE=1 SV=2
NC_037649.1.1248.2	5.56	6.9	3.97	5.29	5.35	3.51	13.91	13.49	13.48	7.35	10.57	10.59	1.27788	9.66837e-09	2.00461e-06	XP_026300244.1	laccase isoform X2 [Apis mellifera]	-	-	-	-	-	-	-	-	-	-	-
NC_037641.1.358.1	0.73	0.45	0.66	0.81	1.07	0.98	0.44	0.43	0.31	0.44	0.27	0.27	-1.04626	0.000577672	0.0423186	PBC33068.1	hypothetical protein APICC_09875 [Apis cerana cerana]	GO:0016021	integral component of membrane	-	-	-	-	-	-	-	sp|M9NDE3|BARK_DROME	Protein bark beetle OS=Drosophila melanogaster OX=7227 GN=bark PE=1 SV=1
XM_623592.5	102.12	93.04	98.41	102.16	132.66	105.69	30.1	46.44	31.22	46.44	57.27	38.03	-1.24632	9.24115e-12	2.30207e-09	XP_623595.1	probable cytochrome P450 6a13 [Apis mellifera]	-	-	K14999	CYP6	http://www.genome.jp/dbget-bin/www_bget?ko:K14999	-	-	-	-	sp|Q9V4U7|C6A14_DROME	Probable cytochrome P450 6a14 OS=Drosophila melanogaster OX=7227 GN=Cyp6a14 PE=3 SV=3
NC_037645.1.859.2	0.52	0.2	0.24	0.37	0.36	0.21	0.08	0.09	0.07	0.11	0.14	0.08	-1.61429	0.000424077	0.0328718	-	-	-	-	-	-	-	-	-	-	-	-	-
NC_037643.1.2154.12	0	0	0	0	0	0	0	0	0	24.91	0	0	21.1237	2.1121e-12	6.01521e-10	XP_015122509.1	serine/threonine-protein kinase tricorner [Diachasma alloeum]	GO:0005524;GO:0004674	ATP binding;protein serine/threonine kinase activity	K08790	STK38,NDR	http://www.genome.jp/dbget-bin/www_bget?ko:K08790	-	-	KOG0605	NDR and related serine/threonine kinases	sp|Q9NBK5|TRC_DROME	Serine/threonine-protein kinase tricornered OS=Drosophila melanogaster OX=7227 GN=trc PE=1 SV=1
NC_037638.1.3854.15	15.56	17.74	11.68	12.47	8.8	8.91	5.42	4.87	7.45	5.53	5.49	5.78	-1.02792	3.43081e-06	0.000522287	XP_026301775.1	uncharacterized protein LOC100576132 isoform X2 [Apis mellifera]	-	-	-	-	-	-	-	-	-	sp|Q60664|IRAG2_MOUSE	Inositol 1,4,5-triphosphate receptor associated 2 OS=Mus musculus OX=10090 GN=Irag2 PE=1 SV=1
XM_393141.7	113.2	87.65	43.25	104.83	59.28	19.27	41.17	22.91	13.04	17.22	28.43	12.22	-1.56492	0.000630169	0.0454046	XP_016912717.1	failed axon connections [Apis cerana]	-	-	-	-	-	-	-	-	-	sp|Q95RI5|FAXC_DROME	Failed axon connections OS=Drosophila melanogaster OX=7227 GN=fax PE=1 SV=1
NC_037641.1.315.12	0.04	0	0	0	1.61	0	0	0	0	0	0	0	-21.6488	5.97756e-13	2.28699e-10	NP_001011578.1	vitellogenin precursor [Apis mellifera]	GO:0005319;GO:0045735;GO:0005576	lipid transporter activity;nutrient reservoir activity;extracellular region	-	-	-	-	-	-	-	sp|Q868N5|VIT_APIME	Vitellogenin OS=Apis mellifera OX=7460 GN=Vg PE=1 SV=1
XM_026441596.1	0	0	0	0	0	0	0.65	1.1	0.47	0	1.38	1.68	8.23838	4.23252e-08	8.26833e-06	XP_016768566.1	uncharacterized protein LOC413721 isoform X1 [Apis mellifera]	-	-	-	-	-	-	-	-	-	-	-
XM_623473.6	0	0	8.81	0	0	0	0	0	0	0	0	0	-21.4571	9.6047e-13	3.09143e-10	XP_623476.1	putative gamma-glutamylcyclotransferase CG2811 isoform X4 [Apis mellifera]	-	-	K19761	GGACT	http://www.genome.jp/dbget-bin/www_bget?ko:K19761	-	-	-	-	sp|Q9W0Y2|YS11_DROME	Putative gamma-glutamylcyclotransferase CG2811 OS=Drosophila melanogaster OX=7227 GN=CG2811 PE=2 SV=2
XM_006569218.3	15.95	7.62	11.89	14.7	14.05	7.4	24.85	17.54	20.57	34.96	22.22	22.5	1.10401	7.35554e-06	0.00104157	XP_006569281.1	aquaporin AQPAn.G isoform X2 [Apis mellifera]	GO:0015267;GO:0016021	channel activity;integral component of membrane	K09884	AQPN	http://www.genome.jp/dbget-bin/www_bget?ko:K09884	-	-	-	-	sp|Q7PWV1|AQP_ANOGA	Aquaporin AQPAn.G OS=Anopheles gambiae OX=7165 GN=AGAP008842 PE=3 SV=4
NC_037640.1.1378.6	0	0	0	0	1.65	0	3.13	19.84	18.13	12.45	15.11	26.91	6.0834	2.76898e-07	4.97768e-05	XP_028522273.1	proton-coupled amino acid transporter-like protein CG1139 [Apis cerana]	GO:0016021	integral component of membrane	K14209	SLC36A,PAT	http://www.genome.jp/dbget-bin/www_bget?ko:K14209	Protein digestion and absorption	ko04974	-	-	sp|Q9W056|C1139_DROME	Proton-coupled amino acid transporter-like protein CG1139 OS=Drosophila melanogaster OX=7227 GN=CG1139 PE=2 SV=1
XM_026440654.1	0.73	0.88	0.33	1.16	0.77	1.41	1.8	1.13	2.41	2.01	2.32	2.68	1.3256	0.000253882	0.0215042	XP_016914310.1	G-box-binding factor [Apis cerana]	GO:0003677;GO:0006355;GO:0005634	DNA binding;regulation of transcription, DNA-templated;nucleus	K19383	TGIF1	http://www.genome.jp/dbget-bin/www_bget?ko:K19383	TGF-beta signaling pathway	ko04350	-	-	sp|Q90655|AKR_CHICK	Homeobox protein AKR OS=Gallus gallus OX=9031 PE=2 SV=1
NC_037646.1.1306.36	0.04	0.09	0.9	0.59	0.83	0.48	3.28	2.11	3.95	3.73	6.81	1.67	3.09445	5.8382e-06	0.000846814	XP_006561695.2	dentin sialophosphoprotein isoform X5 [Apis mellifera]	-	-	K08867	WNK,PRKWNK	http://www.genome.jp/dbget-bin/www_bget?ko:K08867	-	-	-	-	-	-
NC_037650.1.1116.10	0	0	0	0	0	0	26.28	0	0	0	0	0	21.8369	3.67557e-13	1.57906e-10	XP_001121814.2	4-coumarate--CoA ligase 1 isoform X1 [Apis mellifera]	GO:0016874	ligase activity	K01904	4CL	http://www.genome.jp/dbget-bin/www_bget?ko:K01904	Ubiquinone and other terpenoid-quinone biosynthesis	ko00130	-	-	sp|Q9S725|4CL2_ARATH	4-coumarate--CoA ligase 2 OS=Arabidopsis thaliana OX=3702 GN=4CL2 PE=1 SV=2
NC_037638.1.2740.3	1	0.93	1.48	0.6	0.97	0.73	1.32	1.42	1.58	2.57	2.88	1.69	1.11628	0.000226323	0.0197447	XP_026296210.1	probable cytochrome P450 6a13 [Apis mellifera]	GO:0020037;GO:0005506;GO:0004497;GO:0016705;GO:0016021;GO:0043231;GO:0005789	heme binding;iron ion binding;monooxygenase activity;oxidoreductase activity, acting on paired donors, with incorporation or reduction of molecular oxygen;integral component of membrane;intracellular membrane-bounded organelle;endoplasmic reticulum membrane	K14999	CYP6	http://www.genome.jp/dbget-bin/www_bget?ko:K14999	-	-	-	-	sp|Q964R1|CP6J1_BLAGE	Cytochrome P450 6j1 OS=Blattella germanica OX=6973 GN=CYP6J1 PE=2 SV=1
XM_016912597.2	3.46	3.44	2.98	2.32	3.39	1.88	6.96	5.22	5.32	6.16	6.62	5.91	1.14932	1.26433e-11	3.11892e-09	XP_016768086.1	GTPase-activating Rap/Ran-GAP domain-like protein 3 isoform X4 [Apis mellifera]	GO:0005096;GO:0043547;GO:0051056	GTPase activator activity;positive regulation of GTPase activity;regulation of small GTPase mediated signal transduction	-	-	-	-	-	KOG3686	Rap1-GTPase-activating protein (Rap1GAP)	sp|Q5VVW2|GARL3_HUMAN	GTPase-activating Rap/Ran-GAP domain-like protein 3 OS=Homo sapiens OX=9606 GN=GARNL3 PE=2 SV=2
NC_037644.1.105.20	0	3.62	0	3.2	0	0	0	0	0	0	0	0	-22.9984	1.93279e-14	1.83142e-11	XP_006559211.1	IQ motif and SEC7 domain-containing protein 1 isoform X5 [Apis mellifera]	GO:0005085;GO:0032012;GO:0005737	guanyl-nucleotide exchange factor activity;regulation of ARF protein signal transduction;cytoplasm	K12495	IQSEC	http://www.genome.jp/dbget-bin/www_bget?ko:K12495	Endocytosis	ko04144	KOG0931	Predicted guanine nucleotide exchange factor, contains Sec7 domain	sp|A0A0G2JUG7|IQEC1_RAT	IQ motif and SEC7 domain-containing protein 1 OS=Rattus norvegicus OX=10116 GN=Iqsec1 PE=1 SV=1
NC_037642.1.1381.13	3.67	2.25	4.86	2.76	3.75	3.16	1.46	1.24	1.37	1.63	1.01	1.07	-1.31326	1.31537e-08	2.69419e-06	XP_016910113.1	monocarboxylate transporter 3 isoform X4 [Apis cerana]	-	-	-	-	-	-	-	-	-	sp|Q8R0M8|MOT5_MOUSE	Monocarboxylate transporter 5 OS=Mus musculus OX=10090 GN=Slc16a4 PE=2 SV=1
NC_037639.1.233.37	0.44	0	0	0.79	1.74	2.01	0	0	0	0	0	0	-8.08144	0.00018487	0.0167354	XP_016911619.1	semaphorin-1A isoform X2 [Apis cerana]	-	-	K06842	SEMA6	http://www.genome.jp/dbget-bin/www_bget?ko:K06842	Axon guidance	ko04360	KOG3611	Semaphorins	sp|Q26473|SEM1A_SCHAM	Semaphorin-1A OS=Schistocerca americana OX=7009 GN=SEMA-1A PE=1 SV=1
NC_037645.1.1954.10	0	0	4.09	35.17	16.14	6.14	0	0	0	0	0	0	-10.1348	1.72204e-05	0.00222981	XP_006569796.2	4-coumarate--CoA ligase 1 isoform X1 [Apis mellifera]	GO:0004497	monooxygenase activity	K01904	4CL	http://www.genome.jp/dbget-bin/www_bget?ko:K01904	Ubiquinone and other terpenoid-quinone biosynthesis	ko00130	KOG1176	Acyl-CoA synthetase	sp|Q26304|LUCI_LUCMI	Luciferin 4-monooxygenase OS=Luciola mingrelica OX=27446 PE=1 SV=1
XM_006571342.3	33.56	54.36	48.2	57.85	49.38	64.6	72.58	108.77	89.5	204.58	104.37	106.84	1.25072	6.90198e-06	0.000982834	XP_006571405.1	long-chain-fatty-acid--CoA ligase ACSBG2 isoform X2 [Apis mellifera]	-	-	K15013	ACSBG	http://www.genome.jp/dbget-bin/www_bget?ko:K15013	Fatty acid biosynthesis;Fatty acid degradation;Adipocytokine signaling pathway;PPAR signaling pathway	ko00061,ko00071,ko04920,ko03320	-	-	sp|Q7ZYC4|ACBG2_XENLA	Long-chain-fatty-acid--CoA ligase ACSBG2 OS=Xenopus laevis OX=8355 GN=acsbg2 PE=2 SV=1
NC_037647.1.722.6	0	0	0	0	0	0	0	0	7.19	0	1.01	0	21.6253	6.20588e-13	2.33929e-10	XP_006566127.1	2-oxoglutarate dehydrogenase, mitochondrial isoform X2 [Apis mellifera]	GO:0004591;GO:0030976;GO:0006099	oxoglutarate dehydrogenase (succinyl-transferring) activity;thiamine pyrophosphate binding;tricarboxylic acid cycle	K00164	OGDH,sucA	http://www.genome.jp/dbget-bin/www_bget?ko:K00164	Citrate cycle (TCA cycle)	ko00020	KOG0450	2-oxoglutarate dehydrogenase, E1 subunit	sp|Q148N0|ODO1_BOVIN	2-oxoglutarate dehydrogenase, mitochondrial OS=Bos taurus OX=9913 GN=OGDH PE=2 SV=1
NC_037647.1.459.13	30.25	14.67	22.17	21.8	23.8	25.49	9.99	3.19	7.54	5.42	4.48	5.14	-1.85734	9.65685e-11	2.25597e-08	XP_006562848.2	proteoglycan 4 [Apis mellifera]	-	-	-	-	-	-	-	-	-	-	-
NC_037639.1.797.5	0.85	0.24	0.7	0.48	0.38	0.55	0.15	0	0.19	0	0	0	-3.30442	3.781e-05	0.0044063	XP_006569050.1	tryptophan 2,3-dioxygenase isoform X2 [Apis mellifera]	GO:0020037;GO:0046872;GO:0004833;GO:0006727;GO:0019441	heme binding;metal ion binding;tryptophan 2,3-dioxygenase activity;ommochrome biosynthetic process;tryptophan catabolic process to kynurenine	K00453	TDO2,kynA	http://www.genome.jp/dbget-bin/www_bget?ko:K00453	Tryptophan metabolism	ko00380	-	-	sp|Q95NN1|T23O_TRICA	Tryptophan 2,3-dioxygenase OS=Tribolium castaneum OX=7070 PE=2 SV=1
NC_037649.1.847.9	55.28	50.57	58.79	63.66	55.18	71.85	89.94	106.39	100.53	152.15	136.37	110.59	1.0681	9.45214e-11	2.21324e-08	XP_395280.4	NADP-dependent malic enzyme isoform X1 [Apis mellifera]	GO:0004471;GO:0046872;GO:0051287	malate dehydrogenase (decarboxylating) (NAD+) activity;metal ion binding;NAD binding	K00029	E1.1.1.40,maeB	http://www.genome.jp/dbget-bin/www_bget?ko:K00029	Pyruvate metabolism;PPAR signaling pathway	ko00620,ko03320	KOG1257	NADP+-dependent malic enzyme	sp|P28227|MAOX_ANAPL	NADP-dependent malic enzyme OS=Anas platyrhynchos OX=8839 GN=ME1 PE=1 SV=1
NC_037652.1.929.6	0	0	0	0	0	0	0	0	2.24	28.75	0	0	22.3586	9.8028e-14	5.95142e-11	XP_006560033.1	hippocampus abundant transcript 1 protein isoform X2 [Apis mellifera]	GO:0022857;GO:0016021	transmembrane transporter activity;integral component of membrane	-	-	-	-	-	KOG2816	Predicted transporter ADD1 (major facilitator superfamily)	sp|Q96MC6|MF14A_HUMAN	Hippocampus abundant transcript 1 protein OS=Homo sapiens OX=9606 GN=MFSD14A PE=1 SV=2
XM_026441288.1	0.29	0.15	0.35	0.2	0.27	0.16	0.08	0.1	0.02	0.05	0.05	0.02	-2.07709	0.000231267	0.0200751	XP_026297073.1	cytoplasmic dynein 2 heavy chain 1-like [Apis mellifera]	GO:0005524;GO:0008569;GO:0007018;GO:0007275;GO:0005929;GO:0005737;GO:0030286;GO:0005874;GO:0005886	ATP binding;minus-end-directed microtubule motor activity;microtubule-based movement;multicellular organism development;cilium;cytoplasm;dynein complex;microtubule;plasma membrane	K10414	DYNC2H,DNCH2	http://www.genome.jp/dbget-bin/www_bget?ko:K10414	Phagosome;Vasopressin-regulated water reabsorption	ko04145,ko04962	KOG3595	Dyneins, heavy chain	sp|Q8NCM8|DYHC2_HUMAN	Cytoplasmic dynein 2 heavy chain 1 OS=Homo sapiens OX=9606 GN=DYNC2H1 PE=1 SV=4
NC_037646.1.1654.1	0	0	0	0	0	0	0	0	2.82	11.11	0.53	8.28	8.09274	0.000321722	0.0263693	XP_006618829.1	COP9 signalosome complex subunit 3 [Apis dorsata]	GO:0008180;GO:0005737	COP9 signalosome;cytoplasm	K12177	COPS3,CSN3	http://www.genome.jp/dbget-bin/www_bget?ko:K12177	-	-	KOG2582	COP9 signalosome, subunit CSN3	sp|Q6P2U9|CSN3_DANRE	COP9 signalosome complex subunit 3 OS=Danio rerio OX=7955 GN=cops3 PE=2 SV=1
NC_037652.1.1290.3	0	0	0	0.27	0.35	0	1.23	0.25	1.95	8.97	1.15	1.14	4.74138	0.00018412	0.0166937	XP_026301341.1	cilia- and flagella-associated protein 43-like isoform X1 [Apis mellifera]	GO:0016539;GO:0042995;GO:0005737;GO:0005856	intein-mediated protein splicing;cell projection;cytoplasm;cytoskeleton	K24223	CFAP43,WDR96	http://www.genome.jp/dbget-bin/www_bget?ko:K24223	-	-	-	-	sp|E9Q7R9|CFA43_MOUSE	Cilia- and flagella-associated protein 43 OS=Mus musculus OX=10090 GN=Cfap43 PE=1 SV=1
NC_037641.1.724.13	0	0	0	0	0	0	0	0	9.02	7.03	0	0	23.1976	1.1395e-14	1.17889e-11	XP_026296062.1	lysosomal alpha-mannosidase isoform X1 [Apis mellifera]	GO:0004559;GO:0030246;GO:0046872;GO:0006013	alpha-mannosidase activity;carbohydrate binding;metal ion binding;mannose metabolic process	K12311	MAN2B1,LAMAN	http://www.genome.jp/dbget-bin/www_bget?ko:K12311	Lysosome;Other glycan degradation	ko04142,ko00511	-	-	sp|Q60HE9|MA2B1_MACFA	Lysosomal alpha-mannosidase OS=Macaca fascicularis OX=9541 GN=MAN2B1 PE=2 SV=1
XR_001702410.2	3.31	3.4	1.84	2.68	5.57	4.64	1.14	1.49	1.26	1.45	1.54	0.71	-1.4082	3.68548e-05	0.00430985	-	-	-	-	-	-	-	-	-	-	-	-	-
NC_037652.1.575.11	0	0	0	0	0	0	0	0.8	0	3.84	0	0	22.0238	2.30645e-13	1.14631e-10	XP_026301420.1	dynactin subunit 1 isoform X2 [Apis mellifera]	GO:0030286	dynein complex	K04648	DCTN1	http://www.genome.jp/dbget-bin/www_bget?ko:K04648	Vasopressin-regulated water reabsorption	ko04962	-	-	sp|P13496|DCTN1_DROME	Dynactin subunit 1 OS=Drosophila melanogaster OX=7227 GN=DCTN1-p150 PE=1 SV=2
XM_006559536.3	4.48	4.21	5.47	3.64	6.73	3.2	7.41	9.28	9.98	7.29	7.1	14.98	1.11402	3.96947e-06	0.000596443	XP_012340411.1	D-3-phosphoglycerate dehydrogenase isoform X1 [Apis florea]	GO:0051287;GO:0004617;GO:0006564	NAD binding;phosphoglycerate dehydrogenase activity;L-serine biosynthetic process	K00058	serA,PHGDH	http://www.genome.jp/dbget-bin/www_bget?ko:K00058	Cysteine and methionine metabolism;Glycine, serine and threonine metabolism	ko00270,ko00260	KOG0068	D-3-phosphoglycerate dehydrogenase, D-isomer-specific 2-hydroxy acid dehydrogenase superfamily	sp|O08651|SERA_RAT	D-3-phosphoglycerate dehydrogenase OS=Rattus norvegicus OX=10116 GN=Phgdh PE=1 SV=3
XM_026442818.1	0	0	1.28	1.85	0	0	0	0	0	0.01	0	0	-23.0522	1.67983e-14	1.63764e-11	XP_026298603.1	protein still life, isoform SIF type 1 isoform X9 [Apis mellifera]	-	-	K05731	TIAM1	http://www.genome.jp/dbget-bin/www_bget?ko:K05731	Regulation of actin cytoskeleton;Tight junction;Rap1 signaling pathway;Ras signaling pathway;cAMP signaling pathway;Chemokine signaling pathway	ko04810,ko04530,ko04015,ko04014,ko04024,ko04062	-	-	sp|P91621|SIF1_DROME	Protein still life, isoform SIF type 1 OS=Drosophila melanogaster OX=7227 GN=sif PE=2 SV=2
NC_037653.1.940.24	0	0	0	0	0	0	0	0	0	0	0	2.5	20.6872	6.01821e-12	1.5331e-09	XP_003249854.1	tyrosine-protein phosphatase corkscrew isoform X1 [Apis mellifera]	GO:0004725;GO:0005737;GO:0008168	protein tyrosine phosphatase activity;cytoplasm;methyltransferase activity	K07293	PTPN11	http://www.genome.jp/dbget-bin/www_bget?ko:K07293	JAK-STAT signaling pathway;MAPK signaling pathway - fly;Phospholipase D signaling pathway;Ras signaling pathway;Axon guidance;Adipocytokine signaling pathway;C-type lectin receptor signaling pathway;Leukocyte transendothelial migration;Natural killer cell mediated cytotoxicity;Neurotrophin signaling pathway	ko04630,ko04013,ko04072,ko04014,ko04360,ko04920,ko04625,ko04670,ko04650,ko04722	-	-	sp|P35235|PTN11_MOUSE	Tyrosine-protein phosphatase non-receptor type 11 OS=Mus musculus OX=10090 GN=Ptpn11 PE=1 SV=3
NC_037650.1.1116.2	1.09	1.64	0.89	1.28	1.04	0.99	3.19	4.01	2.43	1.42	2.59	3.54	1.40337	4.20865e-07	7.40809e-05	XP_001121814.2	4-coumarate--CoA ligase 1 isoform X1 [Apis mellifera]	GO:0016874	ligase activity	K01904	4CL	http://www.genome.jp/dbget-bin/www_bget?ko:K01904	Ubiquinone and other terpenoid-quinone biosynthesis	ko00130	-	-	-	-
NC_037648.1.866.30	14.22	29.22	15.43	12.22	29.5	19.59	7.99	5.41	5.97	8.9	12.41	10.39	-1.14611	0.000242601	0.0208271	NP_001094493.1	hexamerin 110 precursor [Apis mellifera]	GO:0005737;GO:0005634	cytoplasm;nucleus	-	-	-	-	-	-	-	sp|Q17127|HEXA_BLADI	Hexamerin OS=Blaberus discoidalis OX=6981 PE=2 SV=1
NC_037643.1.947.15	0	2.42	2.65	2.97	1.8	2.1	0	0.73	0	0	0	0	-4.37023	0.000354873	0.0284426	XP_006571016.1	uncharacterized protein LOC725881 [Apis mellifera]	GO:0008137;GO:0006120;GO:0016021;GO:0005743	NADH dehydrogenase (ubiquinone) activity;mitochondrial electron transport, NADH to ubiquinone;integral component of membrane;mitochondrial inner membrane	K03968	NDUFC2	http://www.genome.jp/dbget-bin/www_bget?ko:K03968	Oxidative phosphorylation;Thermogenesis;Retrograde endocannabinoid signaling	ko00190,ko04714,ko04723	-	-	-	-
XM_006558460.3	0	0	0	0	0	0	0.29	0.57	0.34	0.33	0.86	0.96	7.56321	6.7062e-15	7.87508e-12	XP_006558516.1	broad-complex isoform X1 [Apis mellifera]	-	-	K02174	BR-C	http://www.genome.jp/dbget-bin/www_bget?ko:K02174	Apoptosis - fly;Dorso-ventral axis formation	ko04214,ko04320	-	-	sp|Q01295|BRC1_DROME	Broad-complex core protein isoforms 1/2/3/4/5 OS=Drosophila melanogaster OX=7227 GN=br PE=1 SV=2
XM_016912725.2	78.89	39.48	66.1	74.32	61.4	78.66	144.36	145.66	131.34	142.72	139.41	154.92	1.204	1.64834e-14	1.62937e-11	XP_001121130.1	very-long-chain 3-oxoacyl-CoA reductase [Apis mellifera]	GO:0016491	oxidoreductase activity	K10251	HSD17B12,KAR,IFA38	http://www.genome.jp/dbget-bin/www_bget?ko:K10251	Biosynthesis of unsaturated fatty acids;Fatty acid elongation;Steroid hormone biosynthesis	ko01040,ko00062,ko00140	-	-	sp|Q28IU1|DHB12_XENTR	Very-long-chain 3-oxoacyl-CoA reductase OS=Xenopus tropicalis OX=8364 GN=hsd17b12 PE=2 SV=1
NC_037644.1.1666.5	0.29	2.77	0	2.86	0.15	0	4.83	3.22	37.39	8.3	24.74	18.77	4.12605	0.000229324	0.0199406	XP_006615424.2	L-lactate dehydrogenase-like isoform X1 [Apis dorsata]	GO:0004459;GO:0005975;GO:0019752;GO:0005737	L-lactate dehydrogenase activity;carbohydrate metabolic process;carboxylic acid metabolic process;cytoplasm	K00016	LDH,ldh	http://www.genome.jp/dbget-bin/www_bget?ko:K00016	HIF-1 signaling pathway;Cysteine and methionine metabolism;Glycolysis / Gluconeogenesis;Propanoate metabolism;Pyruvate metabolism;Glucagon signaling pathway	ko04066,ko00270,ko00010,ko00640,ko00620,ko04922	-	-	sp|Q9TSX5|LDHC_PIG	L-lactate dehydrogenase C chain OS=Sus scrofa OX=9823 GN=LDHC PE=2 SV=3
NC_037644.1.1154.8	0	0	0	0	0	0	1.81	5.34	0.04	24.59	2.37	4.51	9.41082	4.84499e-08	9.33887e-06	XP_026297767.1	acetyl-coenzyme A synthetase [Apis mellifera]	GO:0003987;GO:0016208;GO:0005524;GO:0019427	acetate-CoA ligase activity;AMP binding;ATP binding;acetyl-CoA biosynthetic process from acetate	K01895	ACSS1_2,acs	http://www.genome.jp/dbget-bin/www_bget?ko:K01895	Glycolysis / Gluconeogenesis;Glyoxylate and dicarboxylate metabolism;Propanoate metabolism;Pyruvate metabolism	ko00010,ko00630,ko00640,ko00620	KOG1175	Acyl-CoA synthetase	sp|Q9VP61|ACSA_DROME	Acetyl-coenzyme A synthetase OS=Drosophila melanogaster OX=7227 GN=AcCoAS PE=2 SV=1
XM_016911319.2	0	0	0	0	0	0	0.34	0.5	0.9	0.64	0.22	0.09	7.53258	7.68503e-12	1.93342e-09	XP_016766808.1	cysteine-rich venom protein [Apis mellifera]	GO:0005576	extracellular region	K19919	CRISP1_2_3	http://www.genome.jp/dbget-bin/www_bget?ko:K19919	-	-	-	-	sp|Q03401|CRIS1_MOUSE	Cysteine-rich secretory protein 1 OS=Mus musculus OX=10090 GN=Crisp1 PE=2 SV=1
XM_006560924.3	0	0	0	0	0	4.43	0	0	0	0	0	0	-22.6521	4.73995e-14	3.43267e-11	XP_394429.4	MLX-interacting protein isoform X1 [Apis mellifera]	GO:0046983	protein dimerization activity	K09113	MLX	http://www.genome.jp/dbget-bin/www_bget?ko:K09113	-	-	-	-	sp|Q9HAP2|MLXIP_HUMAN	MLX-interacting protein OS=Homo sapiens OX=9606 GN=MLXIP PE=1 SV=2
NC_037653.1.729.24	0	0	6.63	0.75	0	0	0	0	0	0	0	0	-22.7605	3.56722e-14	2.76086e-11	XP_006559476.1	elongation of very long chain fatty acids protein AAEL008004 isoform X3 [Apis mellifera]	GO:0102336;GO:0102337;GO:0102338;GO:0102756;GO:0006633;GO:0016021	3-oxo-arachidoyl-CoA synthase activity;3-oxo-cerotoyl-CoA synthase activity;3-oxo-lignoceronyl-CoA synthase activity;very-long-chain 3-ketoacyl-CoA synthase activity;fatty acid biosynthetic process;integral component of membrane	K10250	ELOVL7	http://www.genome.jp/dbget-bin/www_bget?ko:K10250	Biosynthesis of unsaturated fatty acids;Fatty acid elongation	ko01040,ko00062	-	-	sp|Q1HRV8|ELVL1_AEDAE	Elongation of very long chain fatty acids protein AAEL008004 OS=Aedes aegypti OX=7159 GN=AAEL008004 PE=2 SV=2
NC_037638.1.418.66	49.57	34.29	36.31	63.16	36.73	57.28	79.29	73.96	86.66	117.05	73.84	88.93	1.00293	1.84429e-06	0.000295401	XP_037007195.1	heat shock 70 kDa protein cognate 4 isoform X1 [Artibeus jamaicensis]	GO:0005524;GO:0016887	ATP binding;ATP hydrolysis activity	K03283	HSPA1s	http://www.genome.jp/dbget-bin/www_bget?ko:K03283	Endocytosis;MAPK signaling pathway;Protein processing in endoplasmic reticulum;Spliceosome;Longevity regulating pathway - multiple species;Estrogen signaling pathway;Antigen processing and presentation	ko04144,ko04010,ko04141,ko03040,ko04213,ko04915,ko04612	KOG0101	Molecular chaperones HSP70/HSC70, HSP70 superfamily	sp|Q9U639|HSP7D_MANSE	Heat shock 70 kDa protein cognate 4 OS=Manduca sexta OX=7130 PE=2 SV=1
NC_037638.1.547.1	5.39	1.18	4.07	2.15	5.6	2.87	0.8	1.14	0.57	1.25	0.48	0.66	-2.00431	1.77115e-06	0.000284918	-	-	-	-	-	-	-	-	-	-	-	-	-
NC_037652.1.627.36	0	17.83	0	0	0	0	0	0	0	0	0	0	-24.1588	8.7621e-16	1.41086e-12	XP_006563658.1	protein hu-li tai shao isoform X2 [Apis mellifera]	-	-	K18622	ADD	http://www.genome.jp/dbget-bin/www_bget?ko:K18622	-	-	KOG3699	Cytoskeletal protein Adducin	sp|Q02645|HTS_DROME	Protein hu-li tai shao OS=Drosophila melanogaster OX=7227 GN=hts PE=1 SV=2
NC_037645.1.815.25	2.2	1.71	1.88	1.34	1.56	1.55	1.24	0.78	0.6	0.79	0.28	0.59	-1.19908	0.000130878	0.0124351	OAD57443.1	hypothetical protein WN48_01994 [Eufriesea mexicana]	-	-	-	-	-	-	-	-	-	-	-
NC_037653.1.911.54	0	0	0.06	0	0	0	0	0.6	1.53	2.02	0	2.24	7.04203	0.000243521	0.0208531	XP_026301579.1	tyrosine-protein kinase Btk29A isoform X2 [Apis mellifera]	-	-	K07364	TEC	http://www.genome.jp/dbget-bin/www_bget?ko:K07364	MAPK signaling pathway - fly;Osteoclast differentiation;T cell receptor signaling pathway	ko04013,ko04380,ko04660	-	-	sp|P08630|BTKL_DROME	Tyrosine-protein kinase Btk29A OS=Drosophila melanogaster OX=7227 GN=Btk29A PE=2 SV=2
XM_006560703.3	0	0	0	0	0	0	1.54	0	4.09	0	1.15	1.41	10.3022	8.1575e-06	0.00113922	XP_006560766.2	vacuolar protein sorting-associated protein 13B isoform X1 [Apis mellifera]	-	-	K19526	VPS13B	http://www.genome.jp/dbget-bin/www_bget?ko:K19526	-	-	-	-	sp|Q7Z7G8|VP13B_HUMAN	Vacuolar protein sorting-associated protein 13B OS=Homo sapiens OX=9606 GN=VPS13B PE=1 SV=2
NC_037644.1.1388.7	0	0	0	0	0	0	0	0	18.83	9.59	0	0	24.1722	8.41601e-16	1.39882e-12	XP_624638.4	staphylococcal nuclease domain-containing protein 1 [Apis mellifera]	GO:0004521;GO:0031047;GO:0005737;GO:0016442	endoribonuclease activity;gene silencing by RNA;cytoplasm;RISC complex	K15979	SND1	http://www.genome.jp/dbget-bin/www_bget?ko:K15979	-	-	KOG2039	Transcriptional coactivator p100	sp|Q9W0S7|SND1_DROME	Staphylococcal nuclease domain-containing protein 1 OS=Drosophila melanogaster OX=7227 GN=Tudor-SN PE=1 SV=1
NC_037650.1.330.4	0.35	0	1.13	2.27	1.3	0.9	16.24	6.52	12.2	17.96	8.05	11.44	3.8042	3.86439e-11	9.28442e-09	XP_003249671.1	cytochrome b561 domain-containing protein 2 [Apis mellifera]	GO:0016021	integral component of membrane	K08371	CYB561D2	http://www.genome.jp/dbget-bin/www_bget?ko:K08371	-	-	-	-	-	-
XM_006571673.3	0	0.22	0.04	0.01	0.15	0.45	0.8	0.73	2.51	0.7	0.91	0.7	3.0511	0.000295814	0.0246239	XP_003251772.2	uncharacterized protein LOC100578606 isoform X1 [Apis mellifera]	-	-	-	-	-	-	-	-	-	-	-
NC_037644.1.897.14	0	0	0	0	0	11.73	0	0	0	0	0	0	-22.6015	5.39738e-14	3.74815e-11	XP_026297588.1	zinc finger Ran-binding domain-containing protein 2 [Apis mellifera]	GO:0046872;GO:0003723;GO:0005634	metal ion binding;RNA binding;nucleus	-	-	-	-	-	KOG1995	Conserved Zn-finger protein	sp|Q5ZLX5|ZRAB2_CHICK	Zinc finger Ran-binding domain-containing protein 2 OS=Gallus gallus OX=9031 GN=ZRANB2 PE=2 SV=1
NC_037650.1.1049.27	0	0	0	0	0	0	0	0	0	31.24	0	1.81	23.4223	6.27969e-15	7.67091e-12	XP_006609603.1	heterogeneous nuclear ribonucleoprotein 27C isoform X3 [Apis dorsata]	GO:0003723	RNA binding	K14411	MSI	http://www.genome.jp/dbget-bin/www_bget?ko:K14411	mRNA surveillance pathway	ko03015	KOG4205	RNA-binding protein musashi/mRNA cleavage and polyadenylation factor I complex, subunit HRP1	sp|P48809|RB27C_DROME	Heterogeneous nuclear ribonucleoprotein 27C OS=Drosophila melanogaster OX=7227 GN=Hrb27C PE=1 SV=2
NC_037638.1.257.2	0.26	0.33	0.35	0.4	0.27	0.25	0.11	0.13	0.05	0.02	0.16	0.1	-1.73108	0.000697413	0.0490356	-	-	-	-	-	-	-	-	-	-	-	-	-
NC_037647.1.346.6	0.14	0	0	0	0.13	0	0.13	0.3	0.12	0.39	0.51	0.37	3.23941	0.000627025	0.0452475	PBC25943.1	Regulator of nonsense transcripts [Apis cerana cerana]	GO:0003676;GO:0000184;GO:0005634	nucleic acid binding;nuclear-transcribed mRNA catabolic process, nonsense-mediated decay;nucleus	K14328	UPF3,RENT3	http://www.genome.jp/dbget-bin/www_bget?ko:K14328	Nucleocytoplasmic transport;mRNA surveillance pathway	ko03013,ko03015	-	-	sp|B0S733|REN3A_DANRE	Regulator of nonsense transcripts 3A OS=Danio rerio OX=7955 GN=upf3a PE=1 SV=2
XM_016916861.2	0.3	0.58	0.27	0.24	1.23	0.12	0	0	0	0	0	0	-6.67452	4.1183e-09	8.82761e-07	XP_016772350.2	ras and EF-hand domain-containing protein homolog isoform X2 [Apis mellifera]	GO:0005525;GO:0003924;GO:0016192;GO:0016020;GO:0005802;GO:0031982	GTP binding;GTPase activity;vesicle-mediated transport;membrane;trans-Golgi network;vesicle	K07918	RAB32	http://www.genome.jp/dbget-bin/www_bget?ko:K07918	-	-	-	-	sp|Q13637|RAB32_HUMAN	Ras-related protein Rab-32 OS=Homo sapiens OX=9606 GN=RAB32 PE=1 SV=3
NC_037642.1.1042.4	0.89	1.4	0.93	0.9	1.4	0.93	0.33	0.39	0.55	0.7	0.37	0.62	-1.04669	6.8466e-05	0.00728397	NP_001035347.1	cytochrome P450 314A1 [Apis mellifera]	GO:0020037;GO:0005506;GO:0004497;GO:0016705;GO:0016021;GO:0005789	heme binding;iron ion binding;monooxygenase activity;oxidoreductase activity, acting on paired donors, with incorporation or reduction of molecular oxygen;integral component of membrane;endoplasmic reticulum membrane	K10723	SHD,CYP314A1	http://www.genome.jp/dbget-bin/www_bget?ko:K10723	Insect hormone biosynthesis	ko00981	-	-	sp|Q9VUF8|CP314_DROME	Ecdysone 20-monooxygenase OS=Drosophila melanogaster OX=7227 GN=shd PE=1 SV=3
XM_395079.7	30.08	23.09	22.25	24.3	21.74	17.32	8.44	7.76	8.55	10.29	7.55	10.14	-1.30221	7.33168e-19	2.12384e-15	XP_016905457.1	pancreatic triacylglycerol lipase isoform X1 [Apis cerana]	GO:0052740;GO:0052739;GO:0008970;GO:0004806;GO:0006629;GO:0005576	1-acyl-2-lysophosphatidylserine acylhydrolase activity;phosphatidylserine 1-acylhydrolase activity;phospholipase A1 activity;triglyceride lipase activity;lipid metabolic process;extracellular region	K14073	PNLIP,PL	http://www.genome.jp/dbget-bin/www_bget?ko:K14073	Glycerolipid metabolism;Fat digestion and absorption;Pancreatic secretion;Vitamin digestion and absorption	ko00561,ko04975,ko04972,ko04977	-	-	sp|O88354|LIPP_ICTTR	Pancreatic triacylglycerol lipase OS=Ictidomys tridecemlineatus OX=43179 GN=PNLIP PE=1 SV=2
NC_037638.1.3085.14	0	0	0	0	0	0	4.24	0	0.09	0	0	0	21.3429	1.24011e-12	3.75321e-10	PBC26883.1	MOG interacting and ectopic P-granules protein [Apis cerana cerana]	-	-	-	-	-	-	-	-	-	sp|Q21502|MEP1_CAEEL	MOG interacting and ectopic P-granules protein 1 OS=Caenorhabditis elegans OX=6239 GN=mep-1 PE=1 SV=2
NC_037643.1.777.1	11.04	3.84	7.27	7.99	7.88	5.76	4.49	3.86	2.63	2.7	2.75	3.59	-1.0286	2.66322e-05	0.00326899	XP_016906379.1	teneurin-a isoform X2 [Apis cerana]	-	-	K24473	TENM,ODZ	http://www.genome.jp/dbget-bin/www_bget?ko:K24473	-	-	-	-	sp|Q9VYN8|TENA_DROME	Teneurin-a OS=Drosophila melanogaster OX=7227 GN=Ten-a PE=1 SV=2
XM_006566296.3	0	0	0	0	0	0	0	0	0	6.91	0	0	21.2495	1.55676e-12	4.64226e-10	XP_006566359.1	transcription elongation factor S-II isoform X1 [Apis mellifera]	GO:0003746;GO:0008270;GO:0006355;GO:0006351;GO:0005634	translation elongation factor activity;zinc ion binding;regulation of transcription, DNA-templated;transcription, DNA-templated;nucleus	K03145	TFIIS	http://www.genome.jp/dbget-bin/www_bget?ko:K03145	-	-	-	-	sp|P20232|TFS2_DROME	Transcription elongation factor S-II OS=Drosophila melanogaster OX=7227 GN=TfIIS PE=2 SV=1
NC_037653.1.360.1	0.46	0.8	0.54	0.44	0.69	0.37	0.75	1.75	1.45	1.02	1.7	1.44	1.43828	3.42843e-06	0.000522287	XP_016772434.2	putative mediator of RNA polymerase II transcription subunit 26 [Apis mellifera]	-	-	-	-	-	-	-	-	-	-	-
NC_037644.1.129.11	0	0	0	0	0	0	0	0.24	0	5.88	0	0	21.6473	5.87589e-13	2.25661e-10	XP_006558861.1	spectrin beta chain, non-erythrocytic 5 isoform X1 [Apis mellifera]	-	-	K06115	SPTB	http://www.genome.jp/dbget-bin/www_bget?ko:K06115	-	-	KOG0040	Ca2+-binding actin-bundling protein (spectrin), alpha chain (EF-Hand protein superfamily)	sp|P07751|SPTN1_CHICK	Spectrin alpha chain, non-erythrocytic 1 OS=Gallus gallus OX=9031 GN=SPTAN1 PE=1 SV=3
XM_026445006.1	2.14	1.54	2.43	1.41	1.93	1.25	0.43	0.99	0.55	0.34	0.65	1.09	-1.33431	1.59133e-05	0.00207647	XP_026300791.1	uncharacterized protein DDB_G0284459-like isoform X4 [Apis mellifera]	GO:0008017;GO:0005813	microtubule binding;centrosome	-	-	-	-	-	-	-	-	-
NC_037652.1.811.9	9.28	14.42	18.25	17.36	11.62	32.26	25.23	32.66	47.16	41.21	35.41	41.39	1.20259	0.000170904	0.0156953	XP_392993.2	cytoplasmic aconitate hydratase [Apis mellifera]	GO:0051539;GO:0003994;GO:0047780;GO:0046872;GO:0006879;GO:0010040;GO:0005737	4 iron, 4 sulfur cluster binding;aconitate hydratase activity;citrate dehydratase activity;metal ion binding;cellular iron ion homeostasis;response to iron(II) ion;cytoplasm	K01681	ACO,acnA	http://www.genome.jp/dbget-bin/www_bget?ko:K01681	Citrate cycle (TCA cycle);Glyoxylate and dicarboxylate metabolism	ko00020,ko00630	KOG0452	RNA-binding translational regulator IRP (aconitase superfamily)	sp|P21399|ACOC_HUMAN	Cytoplasmic aconitate hydratase OS=Homo sapiens OX=9606 GN=ACO1 PE=1 SV=3
NM_001011620.1	35.56	95.89	42.92	37.11	159.52	46.1	7.55	8.44	8.1	11.19	13.64	11.56	-2.69305	1.49345e-10	3.45703e-08	NP_001011620.1	short-chain dehydrogenase/reductase [Apis mellifera]	GO:0016491	oxidoreductase activity	K15890	FOHSDR	http://www.genome.jp/dbget-bin/www_bget?ko:K15890	Insect hormone biosynthesis;Terpenoid backbone biosynthesis	ko00981,ko00900	-	-	sp|Q6UWP2|DHR11_HUMAN	Dehydrogenase/reductase SDR family member 11 OS=Homo sapiens OX=9606 GN=DHRS11 PE=1 SV=1
NC_037644.1.1086.25	21.86	28.72	28.81	20.18	23.74	25.8	13.29	7.41	10.16	7.23	12.52	9.38	-1.22124	5.97963e-10	1.35933e-07	XP_006560223.1	prion-like-(Q/N-rich) domain-bearing protein 25 isoform X1 [Apis mellifera]	-	-	-	-	-	-	-	-	-	-	-
NC_037650.1.729.1	1.03	0.61	1.1	0.93	0.86	0.65	0.18	0.32	0.18	0.5	0.34	0.34	-1.35418	5.06829e-06	0.000750167	-	-	-	-	-	-	-	-	-	-	-	-	-
XM_026445507.1	0.15	0.12	0.07	0.11	0.13	0.04	0.04	0.05	0.01	0.03	0.03	0.04	-1.50829	0.000271105	0.0227917	XP_026301292.1	dynein beta chain, ciliary [Apis mellifera]	GO:0005524;GO:0008569;GO:0007018;GO:0005929;GO:0005737;GO:0030286;GO:0005874	ATP binding;minus-end-directed microtubule motor activity;microtubule-based movement;cilium;cytoplasm;dynein complex;microtubule	K10408	DNAH	http://www.genome.jp/dbget-bin/www_bget?ko:K10408	-	-	-	-	sp|P23098|DYHC_TRIGR	Dynein beta chain, ciliary OS=Tripneustes gratilla OX=7673 PE=1 SV=1
XM_006557257.3	3.49	7.87	4.53	6.28	2.25	4.88	10.1	9.33	13.08	15.3	17.76	14.83	1.54679	1.51817e-06	0.000247866	XP_006557320.2	low density lipoprotein receptor adapter protein 1-B isoform X1 [Apis mellifera]	-	-	K12474	LDLRAP1,ARH	http://www.genome.jp/dbget-bin/www_bget?ko:K12474	Endocytosis;Cholesterol metabolism	ko04144,ko04979	-	-	sp|Q5SW96|ARH_HUMAN	Low density lipoprotein receptor adapter protein 1 OS=Homo sapiens OX=9606 GN=LDLRAP1 PE=1 SV=3
NC_037638.1.2331.46	0.25	0.63	0.46	0.32	0.37	0	0	0	0	0	0	0	-6.10103	6.29421e-06	0.000905187	XP_026299784.1	protein numb isoform X2 [Apis mellifera]	GO:0007275	multicellular organism development	K06057	NUMBL	http://www.genome.jp/dbget-bin/www_bget?ko:K06057	Notch signaling pathway	ko04330	KOG3537	Adaptor protein NUMB	sp|P16554|NUMB_DROME	Protein numb OS=Drosophila melanogaster OX=7227 GN=numb PE=1 SV=2
NC_037641.1.1816.49	0	3.88	0	0	0	0	0	0	0	0	0	0	-21.9114	3.0371e-13	1.39333e-10	XP_026296103.1	microtubule-actin cross-linking factor 1 isoform X28 [Apis mellifera]	-	-	K10382	DST	http://www.genome.jp/dbget-bin/www_bget?ko:K10382	-	-	KOG0516	Dystonin, GAS (Growth-arrest-specific protein), and related proteins	sp|Q03001|DYST_HUMAN	Dystonin OS=Homo sapiens OX=9606 GN=DST PE=1 SV=4
NC_037651.1.1454.1	1.24	2.45	0.84	1.3	0.96	0.38	6.43	4.47	4.19	6.75	7.39	4.14	2.35053	3.32928e-09	7.18189e-07	-	-	-	-	-	-	-	-	-	-	-	-	-
XM_016911444.2	4.2	3.26	1.11	2.72	2.81	1.7	4.08	6.07	5.61	5.29	4.27	4.72	1.02916	0.000672627	0.0478235	XP_016766933.1	protein artichoke [Apis mellifera]	-	-	K17256	IGFALS,ALS	http://www.genome.jp/dbget-bin/www_bget?ko:K17256	Growth hormone synthesis, secretion and action	ko04935	-	-	sp|Q6P3Y9|PONL1_MOUSE	Podocan-like protein 1 OS=Mus musculus OX=10090 GN=Podnl1 PE=1 SV=3
NC_037641.1.1501.7	0	0	0	0	0	0	0	0	7.3	12.16	0	0	22.9381	2.24244e-14	2.0168e-11	XP_006614673.1	splicing factor 3A subunit 1 [Apis dorsata]	GO:0003723;GO:0006397;GO:0008380;GO:0005681	RNA binding;mRNA processing;RNA splicing;spliceosomal complex	K12825	SF3A1,SAP114	http://www.genome.jp/dbget-bin/www_bget?ko:K12825	Spliceosome	ko03040	KOG0007	Splicing factor 3a, subunit 1	sp|Q15459|SF3A1_HUMAN	Splicing factor 3A subunit 1 OS=Homo sapiens OX=9606 GN=SF3A1 PE=1 SV=1
NC_037641.1.1828.16	94.79	53.73	75.57	92.94	84.38	75.56	28.89	23.91	20.1	19.82	22.15	17.5	-1.75018	1.35807e-25	7.64953e-22	XP_001122571.3	vegetative cell wall protein gp1 [Apis mellifera]	GO:0003700;GO:0006357	DNA-binding transcription factor activity;regulation of transcription by RNA polymerase II	K06544	SELPLG,CD162	http://www.genome.jp/dbget-bin/www_bget?ko:K06544	Cell adhesion molecules;Neutrophil extracellular trap formation	ko04514,ko04613	-	-	-	-
XM_006558862.3	0	0.23	0.21	0.21	0.64	0.25	0	0	0	0	0	0	-5.24038	0.000124952	0.0120424	XP_006558925.1	broad-complex core protein isoforms 1/2/3/4/5 isoform X2 [Apis mellifera]	GO:0003677;GO:0005634	DNA binding;nucleus	-	-	-	-	-	-	-	sp|Q9W0K7|BAB1_DROME	Protein bric-a-brac 1 OS=Drosophila melanogaster OX=7227 GN=bab1 PE=2 SV=2
XM_016911280.2	2.3	0	9.29	0	8.16	2.99	0	0.01	0	0.01	0	0	-10.135	1.3342e-06	0.000219241	XP_016766769.1	protein alan shepard isoform X2 [Apis mellifera]	GO:0003723	RNA binding	K24990	RBMS	http://www.genome.jp/dbget-bin/www_bget?ko:K24990	-	-	-	-	sp|B4KX02|SHEP_DROMO	Protein alan shepard OS=Drosophila mojavensis OX=7230 GN=shep PE=3 SV=1
XM_026441736.1	2.68	3.6	4.14	2.55	2.97	2.38	8.59	10.33	12.11	14.17	15.45	9.99	2.05885	2.28727e-21	9.66257e-18	XP_026297521.1	proton-coupled amino acid transporter 1 isoform X2 [Apis mellifera]	-	-	K14209	SLC36A,PAT	http://www.genome.jp/dbget-bin/www_bget?ko:K14209	Protein digestion and absorption	ko04974	-	-	sp|Q8BHK3|S36A2_MOUSE	Proton-coupled amino acid transporter 2 OS=Mus musculus OX=10090 GN=Slc36a2 PE=1 SV=1
NC_037644.1.576.12	0	0	0	0	0	0.01	0	0	0	88.05	0	0	24.6353	2.35557e-16	4.3423e-13	XP_006565544.2	aminopeptidase N [Apis mellifera]	GO:0004177;GO:0008237;GO:0008270	aminopeptidase activity;metallopeptidase activity;zinc ion binding	K11140	ANPEP,CD13	http://www.genome.jp/dbget-bin/www_bget?ko:K11140	Glutathione metabolism;Renin-angiotensin system;Hematopoietic cell lineage	ko00480,ko04614,ko04640	KOG1046	Puromycin-sensitive aminopeptidase and related aminopeptidases	sp|P32454|APE2_YEAST	Aminopeptidase 2, mitochondrial OS=Saccharomyces cerevisiae (strain ATCC 204508 / S288c) OX=559292 GN=APE2 PE=1 SV=4
NC_037640.1.621.5	74.43	34.97	58.34	69.47	70.91	67.56	33.72	24.09	15.58	30.4	16.77	23.34	-1.28753	1.16542e-07	2.16807e-05	PBC31532.1	hypothetical protein APICC_09091 [Apis cerana cerana]	-	-	-	-	-	-	-	-	-	sp|Q95RI5|FAXC_DROME	Failed axon connections OS=Drosophila melanogaster OX=7227 GN=fax PE=1 SV=1
NC_037638.1.3309.17	0	0	0	0	0	0	0	0	0	0	1.05	2.96	21.5216	8.00982e-13	2.71605e-10	XP_026301999.1	delta-1-pyrroline-5-carboxylate synthase isoform X3 [Apis mellifera]	-	-	K12657	ALDH18A1,P5CS	http://www.genome.jp/dbget-bin/www_bget?ko:K12657	Arginine and proline metabolism	ko00330	-	-	sp|P54889|ALH13_CAEEL	Probable delta-1-pyrroline-5-carboxylate synthase OS=Caenorhabditis elegans OX=6239 GN=alh-13 PE=3 SV=2
NC_037645.1.95.1	1.58	0.84	0.87	1.07	1.96	1.29	0.37	0.42	0.25	0.45	0.56	0.73	-1.37546	1.83022e-05	0.00234	-	-	-	-	-	-	-	-	-	-	-	-	-
NC_037646.1.1390.34	0	0	0	0	0	0	6.07	0	0	0	0	0	20.5599	7.86866e-12	1.97472e-09	XP_006561774.1	glycogen phosphorylase [Apis mellifera]	GO:0008184;GO:0102250;GO:0030170;GO:0102499;GO:0005977	glycogen phosphorylase activity;linear malto-oligosaccharide phosphorylase activity;pyridoxal phosphate binding;SHG alpha-glucan phosphorylase activity;glycogen metabolic process	K00688	PYG,glgP	http://www.genome.jp/dbget-bin/www_bget?ko:K00688	Necroptosis;Starch and sucrose metabolism;Glucagon signaling pathway;Insulin signaling pathway	ko04217,ko00500,ko04922,ko04910	-	-	sp|Q9XTL9|PYG_DROME	Glycogen phosphorylase OS=Drosophila melanogaster OX=7227 GN=GlyP PE=2 SV=2
NC_037641.1.1862.47	0	0	0	0	0	0	0	0	1.03	0	0	4.82	22.8692	2.67964e-14	2.24532e-11	XP_016767282.2	ankyrin repeat domain-containing protein 17 isoform X5 [Apis mellifera]	GO:0003723	RNA binding	K16726	ANKRD17,MASK	http://www.genome.jp/dbget-bin/www_bget?ko:K16726	-	-	-	-	sp|Q8IWZ3|ANKH1_HUMAN	Ankyrin repeat and KH domain-containing protein 1 OS=Homo sapiens OX=9606 GN=ANKHD1 PE=1 SV=1
XM_026442498.1	3.97	3.32	2.76	2.17	2.86	1.63	8.97	6.71	11.45	6.67	6.52	5.84	1.58064	1.65506e-09	3.63799e-07	XP_003249882.1	leukocyte elastase inhibitor [Apis mellifera]	GO:0004867;GO:0005615	serine-type endopeptidase inhibitor activity;extracellular space	K13963	SERPINB	http://www.genome.jp/dbget-bin/www_bget?ko:K13963	-	-	-	-	sp|Q8TMP0|Y2613_METAC	Uncharacterized serpin-like protein MA_2613/MA_2612 OS=Methanosarcina acetivorans (strain ATCC 35395 / DSM 2834 / JCM 12185 / C2A) OX=188937 GN=MA_2613/MA_2612 PE=3 SV=2
XM_394676.6	148.46	183.4	210.56	166.78	182.44	241.32	324.15	465.79	324.19	341.98	428.59	400.5	1.10335	2.20916e-12	6.27401e-10	XP_016915317.1	1,5-anhydro-D-fructose reductase-like [Apis cerana]	GO:0047834	D-threo-aldose 1-dehydrogenase activity	K00002	AKR1A1,adh	http://www.genome.jp/dbget-bin/www_bget?ko:K00002	Ascorbate and aldarate metabolism;Glycolysis / Gluconeogenesis;Pentose and glucuronate interconversions;Pyruvate metabolism;Glycerolipid metabolism	ko00053,ko00010,ko00040,ko00620,ko00561	KOG1577	Aldo/keto reductase family proteins	sp|P80276|ALDR_PIG	Aldo-keto reductase family 1 member B1 OS=Sus scrofa OX=9823 GN=AKR1B1 PE=1 SV=2
NC_037651.1.1335.8	0	0	0	0	0	0	0	7.68	0	0	0	0	21.6203	6.26954e-13	2.33929e-10	XP_394018.2	protein 5NUC [Apis mellifera]	GO:0016788;GO:0046872;GO:0000166;GO:0009166	hydrolase activity, acting on ester bonds;metal ion binding;nucleotide binding;nucleotide catabolic process	K19970	NT5E,CD73	http://www.genome.jp/dbget-bin/www_bget?ko:K19970	Nicotinate and nicotinamide metabolism;Purine metabolism;Pyrimidine metabolism	ko00760,ko00230,ko00240	-	-	sp|Q9XZ43|5NTD_LUTLO	Protein 5NUC OS=Lutzomyia longipalpis OX=7200 GN=5NUC PE=1 SV=1
NC_037644.1.4.16	0	0	0	0	0	0	0	0	0	29.02	0	0	22.6851	4.28001e-14	3.19075e-11	XP_012241689.2	transcriptional activator protein Pur-beta isoform X5 [Bombus impatiens]	-	-	K21772	PURA	http://www.genome.jp/dbget-bin/www_bget?ko:K21772	-	-	-	-	sp|Q8AVS4|PURBB_XENLA	Transcriptional activator protein Pur-beta-B OS=Xenopus laevis OX=8355 GN=purb-b PE=2 SV=3
NC_037645.1.910.50	0	0	0	0	0	5.87	0	0	0	0	0	0	-22.0758	2.0558e-13	1.06344e-10	NP_001011600.1	hexamerin 70b precursor [Apis mellifera]	-	-	-	-	-	-	-	-	-	sp|Q17127|HEXA_BLADI	Hexamerin OS=Blaberus discoidalis OX=6981 PE=2 SV=1
NC_037639.1.821.1	1.91	0.9	0.89	1.23	0.92	0.42	0.44	0.22	0.27	0.36	0.52	0.53	-1.3265	0.000395205	0.0311579	XP_020722901.1	uncharacterized protein KIAA0930 homolog isoform X3 [Bombus terrestris]	-	-	-	-	-	-	-	KOG2465	Uncharacterized conserved protein	sp|Q3UE31|K0930_MOUSE	Uncharacterized protein KIAA0930 homolog OS=Mus musculus OX=10090 PE=1 SV=2
NC_037650.1.195.1	0.19	0.09	0.16	0.13	0.08	0.15	0	0.06	0	0	0	0	-3.76225	0.000114937	0.0112591	XP_001120488.2	Hermansky-Pudlak syndrome 3 protein [Apis mellifera]	-	-	K20190	HPS3	http://www.genome.jp/dbget-bin/www_bget?ko:K20190	-	-	-	-	sp|Q91VB4|HPS3_MOUSE	Hermansky-Pudlak syndrome 3 protein homolog OS=Mus musculus OX=10090 GN=Hps3 PE=2 SV=2
NC_037640.1.1050.1	4.02	2.58	2.34	2.92	2.7	2.25	1.44	1.64	0.65	1.41	1.22	0.96	-1.09179	1.0312e-05	0.00140527	-	-	-	-	-	-	-	-	-	-	-	-	-
NC_037649.1.422.3	0	0	0	0	0	0	0	0	0	20.72	0	0	21.0618	2.43757e-12	6.78808e-10	NP_001229455.1	putative fatty acyl-CoA reductase CG8306-like [Apis mellifera]	GO:0102965;GO:0080019;GO:0006629;GO:0016021	alcohol-forming fatty acyl-CoA reductase activity;fatty-acyl-CoA reductase (alcohol-forming) activity;lipid metabolic process;integral component of membrane	K13356	FAR	http://www.genome.jp/dbget-bin/www_bget?ko:K13356	Peroxisome;Longevity regulating pathway - worm	ko04146,ko04212	-	-	sp|Q960W6|FACR3_DROME	Putative fatty acyl-CoA reductase CG8306 OS=Drosophila melanogaster OX=7227 GN=CG8306 PE=2 SV=1
NC_037639.1.2083.2	0.54	0.49	0	0.13	0.5	0.37	1.23	2.72	3	1.05	0.81	1.48	2.48421	6.48267e-05	0.00693318	XP_001120626.2	hemicentin-1 isoform X1 [Apis mellifera]	-	-	-	-	-	-	-	-	-	-	-
NC_037638.1.2514.1	1.62	1.71	1.62	2.03	1.91	1.75	0.57	0.67	0.69	0.58	0.94	0.74	-1.24689	2.59223e-06	0.000404339	OAD52794.1	hypothetical protein WN48_00244 [Eufriesea mexicana]	-	-	-	-	-	-	-	-	-	-	-
NC_037641.1.1799.7	0	0.09	0	0	0	0	0.52	0	1.1	0.39	0.46	0.75	5.48933	1.27975e-05	0.00170277	XP_006567221.1	tubulin beta chain isoform X1 [Apis mellifera]	GO:0005525;GO:0003924;GO:0005200;GO:0007017;GO:0005874	GTP binding;GTPase activity;structural constituent of cytoskeleton;microtubule-based process;microtubule	K07375	TUBB	http://www.genome.jp/dbget-bin/www_bget?ko:K07375	Gap junction;Phagosome	ko04540,ko04145	KOG1375	Beta tubulin	sp|Q27U48|TBB1_GLOMM	Tubulin beta-1 chain OS=Glossina morsitans morsitans OX=37546 PE=2 SV=1
NC_037649.1.687.14	1.52	1.14	1.44	1.6	0.26	1.2	0.24	0	0.3	0.26	0	0.43	-2.49085	0.000430872	0.0332713	XP_006610194.1	CUGBP Elav-like family member 4 isoform X5 [Apis dorsata]	GO:0003723	RNA binding	K13207	CUGBP,BRUNOL,CELF	http://www.genome.jp/dbget-bin/www_bget?ko:K13207	-	-	-	-	sp|Q6DGV1|CELF4_DANRE	CUGBP Elav-like family member 4 OS=Danio rerio OX=7955 GN=celf4 PE=2 SV=1
NC_037644.1.732.16	0	2.53	0	0	0	0	0	0	0	0	0	0	-21.4312	1.02377e-12	3.24368e-10	XP_624430.3	flocculation protein FLO11 isoform X1 [Apis mellifera]	GO:0016021	integral component of membrane	-	-	-	-	-	-	-	-	-
XM_006568296.2	0.17	0	0.2	0	0.25	0.14	0.39	0.43	0.41	0.76	0.47	0.86	2.31056	5.49356e-05	0.00599549	XP_006568359.2	uncharacterized protein LOC100576497 isoform X2 [Apis mellifera]	GO:0003743;GO:0016021;GO:0005634	translation initiation factor activity;integral component of membrane;nucleus	-	-	-	-	-	-	-	-	-
NC_037641.1.1828.2	346.32	378.42	453.15	259.7	196.3	508.15	98.24	56.38	166.13	29	97.49	148.2	-1.75797	3.06345e-05	0.00366646	XP_001122571.3	vegetative cell wall protein gp1 [Apis mellifera]	GO:0003700;GO:0006357	DNA-binding transcription factor activity;regulation of transcription by RNA polymerase II	-	-	-	-	-	-	-	-	-
XM_006558472.3	0	0	0	0	0	0	1.55	0	0	0.65	0	0	21.7877	4.15351e-13	1.71884e-10	XP_006558535.1	broad-complex isoform X8 [Apis mellifera]	-	-	K02174	BR-C	http://www.genome.jp/dbget-bin/www_bget?ko:K02174	Apoptosis - fly;Dorso-ventral axis formation	ko04214,ko04320	-	-	sp|Q01295|BRC1_DROME	Broad-complex core protein isoforms 1/2/3/4/5 OS=Drosophila melanogaster OX=7227 GN=br PE=1 SV=2
NC_037638.1.1027.3	0	0.61	1.21	0.67	0.58	0.31	0	0	0	0	0	0	-5.09404	0.000186739	0.0168501	XP_006570154.1	PAN2-PAN3 deadenylation complex subunit PAN3 [Apis mellifera]	GO:0005524;GO:0004672;GO:0003723;GO:0006397;GO:0000289;GO:0010606;GO:0000932;GO:0031251	ATP binding;protein kinase activity;RNA binding;mRNA processing;nuclear-transcribed mRNA poly(A) tail shortening;positive regulation of cytoplasmic mRNA processing body assembly;P-body;PAN complex	K12572	PAN3	http://www.genome.jp/dbget-bin/www_bget?ko:K12572	RNA degradation	ko03018	KOG3741	Poly(A) ribonuclease subunit	sp|Q640Q5|PAN3_MOUSE	PAN2-PAN3 deadenylation complex subunit Pan3 OS=Mus musculus OX=10090 GN=Pan3 PE=1 SV=3
NC_037646.1.297.1	0.05	0	0	0.05	0	0	0.29	0.46	0.06	0.34	0.64	0.05	4.18484	0.00025355	0.0214941	-	-	-	-	-	-	-	-	-	-	-	-	-
NC_037638.1.1629.4	1.96	2.55	1.53	2.7	1.08	0.92	8.03	4.02	11.25	2.33	5.2	4.32	1.81917	2.73724e-05	0.00334769	XP_397017.3	facilitated trehalose transporter Tret1-2 homolog [Apis mellifera]	GO:0022857;GO:0008643;GO:0016021	transmembrane transporter activity;carbohydrate transport;integral component of membrane	-	-	-	-	-	-	-	sp|B4QBN3|TRE12_DROSI	Facilitated trehalose transporter Tret1-2 homolog OS=Drosophila simulans OX=7240 GN=Tret1-2 PE=3 SV=1
NC_037640.1.164.5	0.19	0.09	0.36	0.43	0.39	0.42	0	0.01	0	0	0	0	-4.94454	3.92316e-06	0.000591027	XP_624521.1	1-acyl-sn-glycerol-3-phosphate acyltransferase alpha [Apis mellifera]	GO:0003841;GO:0008654;GO:0016021	1-acylglycerol-3-phosphate O-acyltransferase activity;phospholipid biosynthetic process;integral component of membrane	K13509	AGPAT1_2	http://www.genome.jp/dbget-bin/www_bget?ko:K13509	Phospholipase D signaling pathway;Glycerolipid metabolism;Glycerophospholipid metabolism;Fat digestion and absorption	ko04072,ko00561,ko00564,ko04975	KOG2848	1-acyl-sn-glycerol-3-phosphate acyltransferase	sp|Q95JH2|PLCA_BOVIN	1-acyl-sn-glycerol-3-phosphate acyltransferase alpha OS=Bos taurus OX=9913 GN=AGPAT1 PE=2 SV=1
NC_037646.1.287.1	0.1	0	0	0	0.1	0	0.48	0.81	0.58	0.1	0.39	0.63	3.88225	0.000110101	0.0108589	-	-	-	-	-	-	-	-	-	-	-	-	-
NC_037645.1.635.42	0	0	0	0	0	0	0	0	0	9.32	0.42	0	22.8107	3.11811e-14	2.47407e-11	XP_006564618.2	uncharacterized protein LOC408964 isoform X4 [Apis mellifera]	-	-	K11833	USP2	http://www.genome.jp/dbget-bin/www_bget?ko:K11833	-	-	-	-	sp|Q5U349|UBP2_RAT	Ubiquitin carboxyl-terminal hydrolase 2 OS=Rattus norvegicus OX=10116 GN=Usp2 PE=1 SV=1
NC_037638.1.504.9	5.95	11.1	13.43	3.38	10.09	20.1	0.39	1.02	1.78	0	2.48	2.75	-2.85012	0.000389247	0.0307599	ABG75735.1	GABA-gated ion channel, partial [Apis mellifera]	GO:0005230;GO:0004890;GO:0016021;GO:0005886	extracellular ligand-gated ion channel activity;GABA-A receptor activity;integral component of membrane;plasma membrane	K05175	GABRA	http://www.genome.jp/dbget-bin/www_bget?ko:K05175	Neuroactive ligand-receptor interaction;GABAergic synapse;Retrograde endocannabinoid signaling;Taste transduction	ko04080,ko04727,ko04723,ko04742	-	-	sp|Q24352|GBRAL_DROME	Gamma-aminobutyric acid receptor alpha-like OS=Drosophila melanogaster OX=7227 GN=Grd PE=1 SV=1
NC_037640.1.858.16	38.31	31.9	45.76	31.39	38.64	30.08	50.94	79.09	58.99	88.52	43.79	86.13	1.01319	4.61224e-07	8.07645e-05	XP_006612116.1	protein pinocchio isoform X1 [Apis dorsata]	-	-	-	-	-	-	-	-	-	sp|Q9VPW8|PINO_DROME	Protein pinocchio OS=Drosophila melanogaster OX=7227 GN=Pino PE=2 SV=1
NC_037649.1.425.5	0	0	0	0	2.71	0	0	0	0	0	0	0	-21.6887	5.4136e-13	2.12742e-10	XP_006565266.1	chromatin-remodeling complex ATPase chain Iswi [Apis mellifera]	-	-	K11654	SMARCA5,SNF2H,ISWI	http://www.genome.jp/dbget-bin/www_bget?ko:K11654	-	-	KOG0385	Chromatin remodeling complex WSTF-ISWI, small subunit	sp|Q24368|ISWI_DROME	Chromatin-remodeling complex ATPase chain Iswi OS=Drosophila melanogaster OX=7227 GN=Iswi PE=1 SV=1
XM_625146.6	6.14	6.8	8.78	6.08	8.71	14.72	16.41	24.13	28.05	23.37	22.28	32.01	1.60579	2.1383e-09	4.65233e-07	XP_006562150.1	hydroxyacid oxidase 1 [Apis mellifera]	GO:0010181;GO:0016491	FMN binding;oxidoreductase activity	K11517	HAO	http://www.genome.jp/dbget-bin/www_bget?ko:K11517	Peroxisome;Glyoxylate and dicarboxylate metabolism	ko04146,ko00630	KOG0538	Glycolate oxidase	sp|Q9UJM8|HAOX1_HUMAN	Hydroxyacid oxidase 1 OS=Homo sapiens OX=9606 GN=HAO1 PE=1 SV=1
NC_037647.1.459.14	103.78	72.82	114.24	94.66	69.06	82.5	30.57	14.89	24.71	22.92	23.07	24.47	-1.8343	5.16998e-22	2.49607e-18	XP_006562848.2	proteoglycan 4 [Apis mellifera]	-	-	-	-	-	-	-	-	-	-	-
NC_037647.1.698.1	0.5	0.45	0.13	0.24	1.29	0.61	1.67	1.45	0.94	2.37	1.64	2.77	2.04979	0.00066709	0.0475632	XP_003250826.2	odorant receptor Or1, partial [Apis mellifera]	GO:0005549;GO:0004984;GO:0007165;GO:0016021;GO:0005886	odorant binding;olfactory receptor activity;signal transduction;integral component of membrane;plasma membrane	K22984	OR	http://www.genome.jp/dbget-bin/www_bget?ko:K22984	-	-	-	-	-	-
XM_026441871.1	0.79	0	5.6	0	0.18	4.95	0	0	0	0	0	0	-9.33928	9.6611e-05	0.00973677	XP_026297656.1	peroxidase isoform X4 [Apis mellifera]	GO:0020037;GO:0004601;GO:0048477;GO:0006979;GO:0016021	heme binding;peroxidase activity;oogenesis;response to oxidative stress;integral component of membrane	K19511	PXDN,VPO1	http://www.genome.jp/dbget-bin/www_bget?ko:K19511	-	-	-	-	sp|Q01603|PERO_DROME	Peroxidase OS=Drosophila melanogaster OX=7227 GN=Pxd PE=2 SV=2
NC_037646.1.1163.1	0.09	0.09	0.09	0.04	0.09	0	0.82	1.22	0.16	0.4	0.7	0.53	3.33553	9.55816e-07	0.00016071	-	-	-	-	-	-	-	-	-	-	-	-	-
XR_003305288.1	0.09	0.13	0.08	0.03	0.05	0.06	0.2	0.19	0.15	0.14	0.21	0.19	1.45328	9.02034e-05	0.00918227	-	-	-	-	-	-	-	-	-	-	-	-	-
[truncated: 25 more rows]

## Sheet: L2W-vs-L2D.DET
Transcript_ID	L2W1_expression	L2W2_expression	L2W3_expression	L2W4_expression	L2W5_expression	L2W6_expression	L2D1_expression	L2D2_expression	L2D3_expression	L2D4_expression	L2D5_expression	L2D6_expression	logFC	Pvalue	FDR	NR_ID	NR_annotation	GO_ID	GO_term	KO_ID	KO_gene	KO_Hyperlink	KEGG_Pathway	Pathway_ID	KOG_ID	KOG_annotation	Swiss-Prot_ID	Swiss-Prot_annotation
[truncated: 3,836 more rows]

[truncated: 10 more sheets: L2D-vs-L2Q.DET, L4W-vs-L4Q.DET, L4W-vs-L4D.DET, L4D-vs-L4Q.DET, L2W-vs-L2Q.DEG, L2W-vs-L2D.DEG, L2D-vs-L2Q.DEG, L4W-vs-L4Q.DEG, L4W-vs-L4D.DEG, L4D-vs-L4Q.DEG]
